# Supplementary material for: Microarray-Based Capture of Novel Expressed Cell Type–Specific Transfrags (CoNECT) to Annotate Tissue-Specific Transcription in Drosophila melanogaster
Source: G3 (Bethesda). 2012 Aug 1;2(8):873–82. doi: 10.1534/g3.112.003194 (PMC3411243; doi:10.1534/g3.112.003194)
Supplement: Supporting Information [file supp_2.8.873_FileS1.zip]

Archive with 7 entries (4 files):
- FileS1/
- FileS1/.DS_Store
- __MACOSX/
- __MACOSX/FileS1/
- __MACOSX/FileS1/._.DS_Store
- FileS1/ovaries-all-singletons.txt.fna
- __MACOSX/FileS1/._ovaries-all-singletons.txt.fna
