# Supplementary material for: Microarray-Based Capture of Novel Expressed Cell Type–Specific Transfrags (CoNECT) to Annotate Tissue-Specific Transcription in Drosophila melanogaster
Source: G3 (Bethesda). 2012 Aug 1;2(8):873–82. doi: 10.1534/g3.112.003194 (PMC3411243; doi:10.1534/g3.112.003194)
Supplement: Supporting Information [file supp_2.8.873_FileS1.zip › FileS1/ovaries-all-singletons.txt.fna]

>GEKZB4O01DAC7V 
GTTTGTTGTGTCACTAATGATTCCACAACAGCTGCTGTGGTGTGATTCTGCAGCTATAGC
CG
>GEKZB4O01DVVZ1 
GTTGTGTTGTGTTGTGTGTGTGTGTGTGTGTGTGTGTGTGTGTGTGTGTGTGTGTGTGTG
TGTGTGTGTGTGTGTGTGTGTGTGTGTGTGTGTGTGTGTGTGTGTGTGTGTGTGTGTGTG
TGTGTGTGTGTGTGTGTGTGTGTGTGTGTGTGTGTGTGTGTGTGTGTGTGTGTGTGTGTG
TGTGTGTGTGTGTGTGTGTGTGTGTGTGTGTGTGTGTGTGTGTGTGTGTGTGTGTGTGTG
TGTGTGTGTGTGTGTGTGTGT
>GEKZB4O01EJQ7F 
GTTGCTGTTGCTGTTGCTGTTGCTATTGCTCTGTTGTGTGTCCTTGTTGTGGCGAAGTGG
CGGNG
>GEKZB4O01AROR6 
CGAGGAGGAGCTTGAGCGGTTCGGAGTGTGCGTGGCGATGGCGATGTTCGTACCTTCGTC
AGAGGTCGTA
>GEKZB4O01CZBRH 
ATAGCAACTACAACAACAACAACAATACGAGGATACATGCAACATCGTGTTATTGTT
>GEKZB4O01DF21K 
GAGAGCAGTTACAAAGTTAGTCCGCGCTCTTATGCGAATTCCGCGCAATATTCACACAAA
TTGCAAACACAACAAGGCACACAGGG
>GEKZB4O01ADQD6 
GTTTCTATAATCAGCTCGATCGAGTAAAATCTTAAGTTTGCGAGTATTACTATATAACTT
ATACTATAATATAATATATAAT
>GEKZB4O01CI1Z7 
GTTTATTAAGTGTTGGATGTATGTGTGTTAAATGTGTACATAAGTGTAAATGTTTCCGAC
TTTTGGTGTGAACTATGCTTAAACTAAAGTTAATTAACAATTATTATACCCTACCTTACC
TTACCAAAACC
>GEKZB4O01BWRXO 
TTCTCAGCTTATTTATTCCTTCAAGGTCTTGCACTACACATAAATAAACTGATCCGCAGT
CCAGCGATGG
>GEKZB4O01CJX84 
GTTTATAATACCATAATAACATAAATCTAATTGTCATTCTGCATATGATAACCTAACTGA
CTTC
>GEKZB4O01CJL2V 
CACAGCAAGGTCTCATGATGACGGAGCAGAGGCTAAGATCCAACAGAATCAACAGCAGAT
CCAGCAAAATACCAATGATGGTGCAGC
>GEKZB4O01CY5NP 
CTCGAGTGATCATGGAGTCAAGACTGCTAAGGATGCGCTCCTTGTCCGCT
>GEKZB4O01BFHYD 
TTTCCATTGAGATATGAGTGGTGGTGGTGGTTCGCTTGGCTGGAGTTTCCC
>GEKZB4O01BAM7E 
TTGATCACTGGCTCCTCCATTGATACATCGGACTCGTAAGTATGTTTCTGACGCTCGACA
ACTGTAACAGCTTGGGCTGGACGATCAGAATCAATGGTTCCACTTGGACCGTTCAATCTG
GATACTGCCACCTCGGGCGTCCACCGTGGCCATAATGCAGTGTGGTACCTGGACTTGAGG
AGACATCTGCACTGGAGCAGGATCGGATTGCCCT
>GEKZB4O01DFJZE 
ACGAATGGCTGCACACAAGTCGTTCAGAATAAAGACAGAAGCTGGCTAAGAAGCTGAAGC
>GEKZB4O01BPEAL 
GTTTTCTGTATTTTCCGCTTCTTTCGTTTAATTACTTTAAATCTAAATAAACGTACATAG
GTAATTTAAATAAAAACAAAACAAGGATTTGCTTATACAAGTTATTTTTACATTACAAAA
TTAATACAACGCAACTTTTTCGTCCTTGCTCTCGTTTTTTAAAATT
>GEKZB4O01CHKN5 
GTCGCATTTGCTTAAATTTATGAAATAGTAAGTTAGAACTTAGAACTAAAGCTTATGCTA
AGAACTACGTGTGACAAGCTGGCCGTCGAAGAGGGAGCAAAACAAATATTAAACATAGAT
GTAGTGGAAGGCAATTTTACAATTCAATGTGTCAAAAACGTACACGTAATGAAATCAAAC
CAGCTCCAAGAGTTGATATGGCCTTTGAACTAAAAACATACAACTTCGGGCGCTGTAGGT
CC
>GEKZB4O01A6VVD 
TGAAGGCGCAGTCGGAATGCTCCAGGTGGTGGTGGTGGTCGAGGAGTGGAGTTGTA
>GEKZB4O01BZ1D8 
CTGGAAGTGCAGACCACGTCGTAGATCCGAGAGTTGTCTGCAGGACTGCAAGCAAGAGGA
CTCCTTTG
>GEKZB4O01A82Z1 
AATTAATACTGTCGCTGAACTGTGAACAATTGTTAAATGTTAAATGTATGAATTGTAAAT
AATTAA
>GEKZB4O01BVPFF 
AGACGAGCGGTGGCCGAGAAGAGAAGAAGAAGTGATTTGAGCCGAGAACTGAAGCTTGCA
ACACA
>GEKZB4O01DSZPY 
TTTTTTNTTTNTTTNTTTNTTATTATTATATATATATATATATATATATATATATATATA
TATATATA
>GEKZB4O01DCOL6 
GTTTAAATAAACACAAACTATTCACCATACTTCATAGGTTCGATTAGTTCTTTAGTATTA
GACGCAAAACAAAATT
>GEKZB4O01BM06X 
GTTGGCAGTAAATGCTTATTGTGTTTGAATGTGTTTATGTAAGTGGAGCCGTACCTGTTG
GTTGGTCGGTG
>GEKZB4O01DV5NZ 
TTTATTCTGTGAATAGAACGAAAACATACATACAAGATGCCAGAAGAAGCAGAGACCTTT
GCATTCCAGGCTGAGATTGCTCAGCTGATGTCCCTGATCATCAACACATTCTACTCG
>GEKZB4O01A7Z4B 
TTACTTCATAAAGTTGGTGTTATGTGTAATACTGAAGGCTGCAACGATTTN
>GEKZB4O01EB7BF 
GAGAGCAGTTACAAAGTTGTCCGCGCTCTTATGCGAATTCCGCGCAATATTCACACAAAT
TGCAAACACAACAAGGCACACAGGGA
>GEKZB4O01AFUE5 
TTGCATCTGTGGCATCATCATGGGTGGTCTGTTGGGCCGATCTGTTGAGCCTGCTGAATT
TTGGTCC
>GEKZB4O01BBIZ9 
TTTTACAGTGACGTTTACCTTTATTAAACAGACTTGGCTACAAAATTGGGGGTCGGCGAT
TTTTACTTAATTAGTCAATTTAGTAAAGTTACCTACCCTCGAAACTAGGTGGGAACGTTA
GTACC
>GEKZB4O01CWRAH 
GCTGGTTCAGGCTTACATGCAGCGCTACAATCTGCAGCAGCAGCGCCAGCACGGCAAGAA
CGGCAACCACGGACGTACCACGGAGTCAGAGCACGAACAGAGGAAGGAACCACGAGGACC
GACGCAGCGAGGAGGAC
>GEKZB4O01DMEAO 
GTTAACGACATCTCTCTGCAGGATTACATCTCGGTGACATCGTCGCAAGACCAGCGGCCG
AACAGCTTGATCTCCGGCAGCCACGT
>GEKZB4O01DGOGY 
AAGCTACGAGTGGTTCATCTTATAGGCGTATTCTATTTATGCTACTATATATATATATAG
TACGAGA
>GEKZB4O01EBC4D 
GTTTGTTGTTTGTTGTTTGTTGTTGTTGTTGTTGTTGTTGTTGTTGTTGTTGTTGTTGTT
GTTGTTGTTGTTGTTGTTGTTGTTGTTGTTGTTGTTGTTGTTGTTGTTGTTGTTGTTGTT
GTTGTTGTTGTTGTTGTTGTTGTTGTTGTTGTTGTTGTTGTTGTTGTTGTTGTTGTTGTT
GTTGTTGTTGTTGTTGTTGTTGTTGTTGTTGTTGTTGTTGTTGTTGTTGTTGTTGTTGTT
GTTGTTGTTGTTGTTGTTGTTGTTGTTGTTGTTGTTGTTGTTGTTGTTGTTGTTGTTGTT
GTTGTTGTTGTTGTTGTTGTTGTTGTT
>GEKZB4O01C3F0G 
GTTGTACTGTAGTCGTANGTTAAGTTANANAGAGAAGNGGCGAGCNGCCAGTGCTGACAC
GTACTACGCTACGAGTCGTAAGTTTAGAATAAGTACGGGCCACGGATTACCGTTAGTACT
ATACGTTACTTTCAGTACGTAACCGTAACCCTCCGTACCGAAGTACGGACGACTTAACCG
AACTTACTTGGTTAAACCGTTTAAGTCCTAGGAGGAAACGGACGACGGCGACGACCTACG
GTCGTCCGTAGTACCGAGACACCGACCCTACGACGAACGGGACCGTTTTAGCTACTACCG
GTTAACGACGGCCACCAGGCCTACTACGGGCTTTACCCGTCCGATAAGCCTTCGGCTCGT
CGGCCGTATGAA
>GEKZB4O01AQQKU 
GTGCTGTCGAGAACACTAGACTCGTTAATGGCTAATGTGCTGCTCAGCGGAGGATTCTCT
TCTTGGCTATCGCTTAAGGAGTTTTCTTATATGGCGTGAC
>GEKZB4O01BZFGI 
TTTATAATGGTGGTCAGGGAATGTGTGATGGTCTACCGACTTGTTGCCCAGATCCTCCTC
CTTGACGGTGCTGCCATCGGCCACAGTGAAGCACTTCTTGGTGTGCAGGAAGCGGCCCA
>GEKZB4O01CARMK 
GTTTCCGGCGGACCTAAATATGTACGGAATGAAGTGTAAATACGCAGCTGCTGGAGGATC
AGGAGAACGTGACCCTCG
>GEKZB4O01B2KC9 
TGAAGCCTGGCGACAAGGTCGGCACATCGTTGATGATTTCAATTGTTCCCTC
>GEKZB4O01EP3I6 
TTTGCAACGAGGTGCTGAAGAGCGTGATTGCCAAGTTCAATGCCTCGCAGCTTATTACCC
ACGCGTCAGCAGGTAGTCCCTACCTCATCCGCCAAGG
>GEKZB4O01C0TZB 
GTTAGTTGTATACATAACGTACATGTAGTTGATTACTTAAATAAAGCAGCTTGAACGCAA
TGGGAAAATACCGAAAGAATAAAAAAAAAANAAAA
>GEKZB4O01DLGE7 
TTTCGAATAGCATAAATACTTGATAATGCTTAGTTATAGTCTACAATACGGAATGCAATA
CTTATCTTAACGACTTACACCGCCTACCATTTTAGGAGATAAATTAATAAAACGACAATA
GCTACATATAAAAAAAAA
>GEKZB4O01CJ45Q 
TTCGTGTGGATTCAGAGCGCAAGCGTCGCGTCGCCATGCAAATGTTAATGAAAACACAAA
CC
>GEKZB4O01AKQ9Q 
CTCCAGGAATCTGTCTGACGAAAGATCGCTAACAGCTTCCAGATGTATTGCTTTTG
>GEKZB4O01B8O17 
TTTTTTTTTTNTTTTTGTCTTCTCATTAAATTAAATAATAATTATTTTATTACAAATAAT
AAAATAAAATGTCGTTTTGGTTTTCTACGAATGAAACTAAAAAATTACAAATGTAGTAGT
ACTTGATTGTTGCTTAGTTTTTACTTAAACGGTTAAGGACGACCTAAATTGACGAAGCGA
CCGACCTAAACTTAATACGTACCGACGTTTAAATTTTTTTATTGTTGCGTATTCGTATTT
CGTCGGGGCCCGCAGACCAAACACGG
>GEKZB4O01CR97P 
ACTAATGGTCTTTGCGGCACACTATCCGCTATGATAGGTCCAGATAAATTTGATTCTATA
GATAGCACCGCATATGACGCCTTAAATAAAT
>GEKZB4O01DCQHJ 
CGGAGATCAAGCTGTTCGGCAGCTCAGTGGTGGACACCACATTGTCTCCAGGATCGTATC
TCGATTCTTCTGTGACAACATGGCCGAG
>GEKZB4O01BHBZH 
CCAGCAGCAGAAACAGCCAATTTCCGTTCTAGACATGCTGGCCGGTGCCTCGCGATCGAC
GACGCC
>GEKZB4O01CBU72 
CCGGAGCGACTTGATCCGCACTCCAGATAATCAGCTGTACATAAGGCAACGG
>GEKZB4O01AT2M0 
CTGGCAAATCAACAATTGGCGGACAGATCATCCACGTGCTCACGCTTGCTCCTATTTCTC
NCTACACTCTCTG
>GEKZB4O01DEBFZ 
CAAGCGCCAGGCTTGGTGTGCAGGATCTTCTTCTCGGCCTCCAGTTCAGCGGCTATGTTG
GCCTTCTCTTGTTCC
>GEKZB4O01BEL2O 
ATGTATGTGTGTGTATACGCGTAATATATGCTATATGCGTTATATAATAATAATACA
>GEKZB4O01DHZ4H 
CACCGGACACTTGATCTACAAGTGCGGTGGTATCGACAAGCGTACCATCGAGAAGTTCGA
GAAGGAGGCCCACGGAGGAT
>GEKZB4O01CCZT1 
GTTATTGTGGTGGTTGTAGTCGTGGTGGTGGTTGTGGTAGTCGTAGTTGTCGTAGTTGTT
GG
>GEKZB4O01APOUW 
TTTGAAGTGTTGTTTGGTTGCTATTCTCGTTCGCATGCGACTGGCGGCACGCGCCCGACT
CGC
>GEKZB4O01C8480 
GCCACGTCCTCATCAATCACATGGAAAGTGGAAGGTGATTAGCGGCACTACCAATCAGGG
TCTCTACGACGGCTGGCTTGGTCATAGGGAAACCAGTGAAGTGGATCCTCGCGCAGTGGA
ATACGAAGAACTCGTTCGGAATACCAGTGTCTGGCTGCAGTTGCAGCAGGTGTCATT
>GEKZB4O01CXJXO 
GTTTTTTTCCAATTTTTGTAGCCAATACTGTCTTGTCGCCCCCCTCGGCGAAGTAGCTCC
TCCTAGTGCCAACC
>GEKZB4O01C0P7J 
TTTTTTTNTTTTCTTATTTTGACTTGTTTTATTTGTCGTACTATTACTATTACAGCTATT
CACTATTTGTTAATTAAATAGACAAACTAAATAACAATAACTATATGTATAT
>GEKZB4O01CAVSV 
TTTAGGTTTATTTCTTTCTTTNTTTCTTTCTTTACTTTCTTTGTTTNTTTCTTTCTTTNT
TTGTTATTTAGTTAGTTACGTTCCTACTACTAGAGTACTATACTCGTCGTCGTACTCGTA
GTACTGGCCGAACGTGCGACGACTACGCCTGTAGTGGTCGCAGTAGGGCCGCGGTGTTCC
ACTCGTACGTCCGAACTTACCGCGGCTTCGTCGACTTGTTCGTTCGCTGTCCGTAA
>GEKZB4O01ARF82 
TTCGTAAACAGATTGTTGGCATACTGGCTGATGGTCTCGAAGGCTACGATGGCGTTCTGG
CGGAAACGTACGGCGAGCTCGAGCACAGACCTCCG
>GEKZB4O01CQF4M 
CGTGTCCTGCGCAATCCACTCCAAGGTGGTGCGCAACCGTTCGCGCGAGG
>GEKZB4O01BK3NX 
GATGCTTCTTATAATATTTGTAGTAATACTTATTAGTATACTACATCACAGTGCTATT
>GEKZB4O01DBH1T 
CGCTGACCGCGAGAAGTAGACGCAGCCGAGGTGGAGTTTAACGAGGACATCAACC
>GEKZB4O01DP20Q 
TTCGTTCATAAACGGCGTCCAAATTCTCAAGAATCTGACGCGCCGTAATGTCGCTTGTTG
CGACGCCAAA
>GEKZB4O01BVNL5 
GCTACTGCGCGTGCGCAGCAGCTGACAATCGAGCTTGTAAATCCTATGGTTATTTATTGT
CTGAGATATATATTCTTATGTGCATGAAT
>GEKZB4O01CCQG3 
CGCAAGACCAAGGACTTCATTGTCGGATTCACCGATCTGGTGGCTGCATCAGATCGCCTC
GTAGT
>GEKZB4O01ERQVJ 
TTCAAGGATTTACTAACACCATTCGGCCGTGTATGAAATTGGTTTCGACTACTAAGCCAA
GT
>GEKZB4O01BIHM3 
TTTTNTTTCGCGACGGAGCAGTCCACCTGGTCCGGACCAAAAGAAAATAACTAATTACCG
CCTGACTAATTCGACAGTAGAAACAAATAGACAAGAGTGGGCCGGACCCAAATACG
>GEKZB4O01BNZII 
CCTGATGCTGCTTGTTGCTCCTGTGGACGCTGCTTGCTGCTCCTGCTGCTTTTGCTCCGG
AA
>GEKZB4O01DEVCK 
CCGAGGTCATCTACAAGAACACACTGCATCATCATGCGACGACGCACGGTATCGAAGGAG
TA
>GEKZB4O01C7XM0 
CACGCTCGTTGCTGTGGAACACTTGGCCTCATCCTCGTGCATCAAGAACAGCGAACCGGT
CT
>GEKZB4O01EK8M5 
GCAGCTGCTGCCAAGGCGGCGGTCAATGAACGCGTTCCTCGCTCGCATTCGGTGGC
>GEKZB4O01BB2RT 
TGGTGCTCGGCGTGGAGCTGGCCATCGAATTGGCAATGGACAGTTTCTTT
>GEKZB4O01BZT8D 
AGCTGGACGAGAAGCTTCACCAGACAGTGGCGATAACCGAACGACATGTCGCGCACCTTG
GAGCGCTCCGCGTTCAGGTGCTGCGTGATCGTCTGGCTCCAGCCACG
>GEKZB4O01A8A2Z 
GTTTGAGTAATGGTGACAGTACTGCTGGAGTTTGATCGCATAGATGATTGGCCACGCTGT
GAGTTGCTCTGCTGAATGCTAGGCAGGGTAACCACTCGATTGGAG
>GEKZB4O01CGGCY 
CGAGGAGCGAGGAGGCAGTGAAGCACCATCTTCTGGAAAGTTTCCTCGTCGACCGCC
>GEKZB4O01C43DD 
AAGCCTACAACTCTGAAGCCAACTGAGGGAACGAGTGCCAAGCCAACAAC
>GEKZB4O01EIZ4F 
TTAGAGTGCTTAAAGCAGGCTTCAAATGCCTGAATATTCTGTGCATGGGAGTAATGAATA
AGACCTCCTGTTC
>GEKZB4O01ETNGG 
TGTCGTTGTCGTTGTCGCTCATAGACAATGTCTGATGGCTAAATATAATGTATTATGGAT
GACTTGAGGCATACATTTCTTTTTNTTA
>GEKZB4O01CSD7C 
TTTCGTCCTTGTTCTCCTTTTGCGGCAAAACAGGACGCCCAAGGAAATATTGAATAGTCG
TAGTTGGCTGTCGTCGTTCTGGCCGTTGTCTGCTGGAATATAAGAGGAGTATCGGAAGAA
GTCACCATATCATCAGTATCGGCCGAGCTCTTGCTCCTCCTACTTGGGCAGTCGCACACA
CACATTCGCAGGATGGCATACAGTAACGCACATGCACGTATGTGTGTCCGTTTGTATGAA
CGTGGAGATTGCAAAACAGCCAAAAAAGACATTTTAATATGCATGTACTTAAATCACAAT
TGAGACTATAAATGTATGCTT
>GEKZB4O01ATY8Y 
GTGGTGGTCGTAGTGGTTATTGTTAGCTGCTTCGGTACTCCGGCAACGGCTACGGCCACC
GTTTGGTCCGTGGTCGTGGCCGTGGC
>GEKZB4O01AS4AH 
TTAGATAACTACGATAAGATGTAGGCTATGTAATGTTGTCGAAAACGTTGTACGTCTCTT
ATGCAAACAAGTGCCACAGTCTTAATGCAATAGCAACCATATCTTCGATTTACGTAACG
>GEKZB4O01DMXFJ 
TGGCCAATGGCAATTGGAATTGCAAGGACAACGCCAACGCCATCGCAGCAGCCACATCCT
TTTCCGTTTCGTCC
>GEKZB4O01BD47L 
GCCATTAACGGGTCGCGGCACGGACGGTGGACACGGCAGTAGCGGCGTCGAGGACCACGA
AAATGTGCTCCTCTTTGAGGGCGTCGATGGTGCCACCACCGTGAGTTTGGTACGACATCT
TCGATATTATCAAGAACGGAGAGGTCAGCGAGGTGGAGAATCTCGTGGACAAGTTCGGCA
TGGAGTGTCTGTCGGCCAGGGATCGTCATGGCTACACGCCAGCCCACTGGATA
>GEKZB4O01A5JTE 
TATAACGTTAATGATTACTAGATTATTGACGCTCCATACAACCTCAACTCATATGGGACG
TA
>GEKZB4O01BUM0N 
TTCAAGAACAACATCGTGCTGAGATGCGTATCGTGAATAACTCGCTGCAGGAGGAGATTG
CTG
>GEKZB4O01BCK6Q 
GTAAGAAATTAATATCACATTGGAGTCCGTGTATCGAAGTTGTTAATTAATCTGGCGTTG
AAATTGAAATTAAGGAAACTATTGCAGAACCTTCCTACACACTCGTCGCCAATTTACAAA
ACTATACGCTACCTATCATTATAGCAAACATATAAACCTATAT
>GEKZB4O01C4QW3 
GCGACATCCGTACCAGGAGAAGGAACCACTCAAGCCTCGCCGACCAGCGTACGT
>GEKZB4O01BSTKB 
TACAATACCATATACTATATATTACTTGGTATTGTATTGTATGGTAGAGTACTTATAGTT
GTTT
>GEKZB4O01C9X84 
CACGTTAATCTGCTAGCATTACAACAGAATATTCGAATGTCAGACGCTGTGGACAAATGT
TGGCGGAGT
>GEKZB4O01CLK71 
AAATTCTTACACAAGGATTACATATAGAGAATGCGCGACATTCGCACGAACCGCCT
>GEKZB4O01BPI0X 
AACAGCAGCAGCAGCAGCAGCAGACTGCCAGCAGCAACAGCAACGACAGCAGCAACAGCA
GCAGCAGCAGCAGCAGCTGCCAGCAGC
>GEKZB4O01B7HJH 
CGGAAGTTAAATAATGCTCACTGCGAATAGCACAACTATCGCCAATTATTCCG
>GEKZB4O01B6U1U 
AAGCGTGTAAACTCAAGAGAAACCAGCAAAAGAAACCAAAAGCTAAAGGCAAACAAATTC
ACACAATACGCAATCTCGGCAAATCGAAAGGCAACTCTATTACGATCAACTCTACCAACA
AGATAAACACGCTACAACTCTGGCAGCGCTCTCT
>GEKZB4O01DSMFS 
TTTTTTTGATTTTTAATTGTATTTTATTTTTAAGTTGATATAAATAGTTCGATTGATTTC
TAATATACTCGTACAGTGGTTTGAAACGCTTGACAATATCCCATACACATCACGATTCGG
TTTCGATTTCGAATTACAATTTATATAACAGTTGAAAGAGACGTTTACGATACAGAATAA
CAA
>GEKZB4O01C4HBG 
GTTTTCTCTTTTCTCGGTTCGTGTTTATGGGCAACTATTAAGTGCACAACGTAGTGCGGC
ATGAAAAATGCGGCATGGACGTGGAACAGATCGCTGGATTTTCTACATGAGCGCATTCTG
AAAGTCGTTCGCCTCAACGCCGAGCGCAGACATGGCCATATACTATACTATATAGTCATT
CTGGATTCTCGATTCCCAGTTCGGTGTTCGTGGTTCTTGGGTTCTTGGGTTCTTGGGTTC
TCTTGGGTTCTCTTGGGTTCTCTGCATGTTCTTGGGCTCTTCCCATTCTCCATTCATCGG
ATGAAATCCGAGGGAGTCGCGCATTTGCTGGCTGTAAAAATTAGGTTAATTCCTGTCAGT
GCGTTGCTGATGGGTGGGGAGGGGGTTAAGAATTGGCGAAGAACGCACCAGGATGTTGCA
TACTTTCGGTCCGCTTCGCATAATGCGTCTC
>GEKZB4O01CAO5U 
GTTGGAGAATGCCAAGGCTCAGTACACGAACTTTGTGCGCCACGCATCGTTTGG
>GEKZB4O01A6IV4 
TTGCAGCAATGTAGGCGTTGAGTTTCGACTTCTATTCACGTTTAATATTGAACAGCAATA
AAAGTATGAACTGTTTTATAAATACAAGTTTGCAGACTGAGTTCTTAAAGTTTAAGACAG
TTTAGGAAAACGTTTGGATACTGTTAGTTGAATTAGTTATCGTTTTAAACTGACTAAGAT
TGGCAAATTCTTTAGTTATCCAATTGTCAGTTAATTGGACCTTTCAGCTATTTGGTGAAC
ACAAAAACGTAATACTCTGTTCGGGGCAGTGTTGTTTATAATCTCCATTGCTTTTGATTA
GAATGTTTGCGAAATAGTATAAATAATACTAACATTGGAGTTTTCCAATACTACGTCTCT
TTGCAATATAGATTTAAAAAGGTACAGAGCGAATCAATGTTTTCCTTGTGAATCATGTTA
CAAGCGCGATATCAAGCAGTTAAACCAGCAATT
>GEKZB4O01BD0GU 
TTTATAAGCATTGCAATGATTTGTCATTTTAAGTTTCCATTTTGTCAGTTTAATTACTGA
TTTGGTTAAAAACGAAAGATTTCTAAAGACAAAATAGGTTTTGGGGT
>GEKZB4O01DJVUO 
TTATGATAATGTCCGGAGAATCGCGTCTATGCTATCACGCAGTTCCTCGTATCATCAAAA
CTACAGGCTTCCGCGACTTTATTCACTGATAATTGAGATGTCGATAATGCAGATATTAAA
CGACGTACAATTG
>GEKZB4O01B782G 
TTCAACATTCGGAGAGTGTAACTCAAGTTGAACTGATGGAATTGCAGAGAAGGAACGGGG
AGTATA
>GEKZB4O01CM63N 
AGCAGATCCAGCAAATCCAATGATGGTGCAGCAAAGACAATGGTCGGAGGAGCAGGCCAA
>GEKZB4O01AVOE2 
TTTTTTTTTTTTNTTTNTTTNTTTNTTTTATTTTATTTTATTTTATTTATTATTATTATT
ATTACTTACTTACTACTACTACTACTACTACTACTACTACTAC
>GEKZB4O01B06VR 
TTCTCAAGCAAACATCCATATGTACCTGAGTACCAACCAAAAGACTGTGTGTGTGCAAAA
CCGAA
>GEKZB4O01EENN6 
ATAGCAACTACAACAACAACAACAATACGAGGATACATGCAACATCGTGTTATTTGGTTT
ATATGTATGTATCTTG
>GEKZB4O01CLM9E 
TGGAGCTGCTGCTCAAGGAGTACTTATCATCGCGTGACGTAGCCGAGGCACAGCGCTGTC
TGCGTGCC
>GEKZB4O01BM39J 
CTCAACGGCTCACCACAAATCATCAAAAGTCATTTAGCAAACATTTGAAGTTGAAAATAA
GCCTTCAACTTGCTTCAATGCACTTGAAGAGAATCAACCGCAGAGCAGATGGA
>GEKZB4O01B08QU 
TTTCCAAAGTGCATTTTATCATAAAGCGTGAGGATCAAGTCGTTGGCCGCAGAAATTGTA
GGCCCTCGCGCAAATCGTTGAGCGTGAGGATCAAGTCGTTGG
>GEKZB4O01EA8K6 
TTTATCCTTTAAATTATGGTCAATTAGTTGTAAAAGTTTTGATCAAGGTTGATCAGAATA
TTTTGGTAGGGTCAACATTTATATCAAAATTAATCTATATATTCT
>GEKZB4O01CV9B2 
GTGACAAGCAAATAACGAAATAGGTTCTGGAGAGTACTATGATATGCTTTGTATAACAGC
GACTTCC
>GEKZB4O01C4XCZ 
TTTGACCAGCGTGCTTGTTCTCGTCCCGAGCTAAGGCCATTTGTTATAAACAATTAATTT
TGTTG
>GEKZB4O01BA51M 
GTAGGATTTGATGATTTGTTGTAAGGGACGTCGGCGGCCGTTCGTCGATGTTCTCGCGCG
CC
>GEKZB4O01CCRD3 
TTGTATATGCACCTTAAACGCTTTGTAAAGCAAACAATACAAAATATGCGATGCTCCAGC
AGAGCCTCCTTTAAAGCTTGTCCA
>GEKZB4O01B5WD0 
GAGGGCAAGGAGCACCTGCTGGCCGATTCGCTCGAGCTGCACGCCAACGATGGCTACGAA
GTGACTAAAATTTACTTAGAGCGCCAGCCACAAACGAAAATAGGGAACCTTGCCCATACG
AGCTTCTCTGGCCATGGCCGAGAAACTGGACGCGGATTTAATGACCAACAAGGATGAGGA
TGAGGATCAGGAGCAGCAGCAGCAGCAGCAGCT
>GEKZB4O01BYJXL 
ATCTTCGCCGGAAGACAGCTGGAGGACGGACGCACTCTGTCCGACTACAACAT
>GEKZB4O01D5YS1 
GAGACTACAAACTATCTTATGGAACATGTTAATACATCGATATTACGTTTGTAATTCCTC
TTGGTGGCTTTCTTGCTGCTCTGGAACAGAATCAGCTACAGTGAACGAATGTAGCGAAGT
GTTTATCTATAGTTAATAAAACACGAATTATAAACATTGACGTTAACATCGAGGAGA
>GEKZB4O01AE1X4 
AAACCGATGCCAATCGCAACTTCAGTGAGGAAGACCGCGAGCAACAACAGCAGGAGCAAC
TGCGTCGCGAGCAGCAGGAACAGCAAGAGCGAGAATATCAATTGCAATTGGAACGTGAGC
AGCAAGAACGCGAGCAGCAGGAACGTGGACAGCAGGAACCTGGTCCTGAAGAATACCCTA
GCTACGAAGAATATAGTAGAGCCCTACAAGAGAAAAATAGCTGAACGTGATCGAATCTAT
GCCGAGGAGCAAGAGCGTGAGCGACAGCAGCAAGAAACATTGCTTCAAGAAAATCAACAG
CATCCCGAACAAAAGTTTGCCAGAGGAACAGCCAACCCATCCAACTACGAAGCCTACGAT
GCGACCGCAGCTATGCCGACGGAAC
>GEKZB4O01A65UB 
CACAACACAACACAACACAACACACACACACACACACACACACACACACACACACACACA
CACACACACACACACACACACACACACACACACACACACACACACACACACACACACACA
CACACACACACACACACACACACACACACACACACACACACACACACACACACACACACA
CACACACACACACACACACACACACACACACACACACACACACACACACACACACACACA
CACACACACACACACACACACACACACACACACACACACACACACACACACACACACACA
CACACACACACACACACACACACACACACACACACACACACACACACACACACACACACA
CACACACACACACACACACACACACACACACACACAC
>GEKZB4O01DZQE1 
CGAGGAGGAGCTTGAGCGGTTCGGAGTGTGCGTGGCGATGGCGATGTTCGTACCTTCGTC
AGAGGTCGTATGGCGGCCTCGGAACCGAACGCTGCAA
>GEKZB4O01CBPRA 
GCGCTTATCACCAGCGCAAGGCAGAGGCGGAGCAGCGCCAAGCTAAACTTATCCAGCTGC
AGCTGTCCAAGGCGCAGAACGAAGAGTGATAGAGCACCAGGCAGTGCAGGGGGACTTCCG
CCGTGGTCGCCAGATCGCTGTTGACGTGTCCTGGGAAAACTACCGCCCTCAGCTTCCAAC
CCAGACACCAAAATTTTCCGCAAGAACATTTCGTTGGCAGCAGATCGCCATTGGCCACCA
TTCGACATGGACGATTCGGTGGAGATCCTGCCACGATTGCAGCGATTGTCGCATCGACCT
GTGCTCTCCTCTTCCAGGGACACGGAGTTCGCCGCTTCCGACATACAGGAGTACTTAGCG
GGCGAAAGGGATACTAGGGCCTATATCAGCAGTGTGTCCAATCAGGGACACCGT
>GEKZB4O01D3RU4 
GACAATGGCAATCAGCAATAGCAACTAGAACGGGCAAGACAGCAAACGGCAATTGCAAAT
AATAATGCCCAGGC
>GEKZB4O01A2XGA 
TTGATCTGTGTGCCGTCCTTCATTCGTATGAGGCGGGCGAAAGAAAGTACGACGCCAACC
TAGTGGGAGTCGGAGTAACTACGGC
>GEKZB4O01A0Z7N 
CTGAGATAGATGCTGGTTATCAAAATAACGAATATGTACAACCGGTGCTGGG
>GEKZB4O01DQ7XY 
TCCGCAACGGAGCTGCGCGGAATGGCAGCCACCGAGATCCGGCGGCGCGTCGCTGAAGAA
GGCGGCGTGCGGTGTGCAAATCAGA
>GEKZB4O01CL6VI 
TTTTTCGTCTCTAGGAGTGTCCACTGACATTCTTGCTCAAAGAATGCTGGGAAGGTAGCG
TCGAACGGGACGAGCAGATCATTCTTGCGCCCCACCGGACGGTGGCGTGCTGCGTGTCCC
GCCAGTGTGCACTCCACGATCGGTGGCTATCGATTAACTTAGATCAATAGGCGATTCTAG
CTGTTCCTTCCGCTGCACTCCGT
>GEKZB4O01D6CWB 
TTTTCAAATAATACATTTAATTCAATGTTGATATGTCTCTACACCCAGTTTGCTTATAAA
AGGTAGGGAATATGGTCTAAAAATTTAAAGCTGTAAACATTTTTGTAGCCT
>GEKZB4O01DF9VR 
GTCCACCACGCCGGTCGGAGCAGTCTGAGTAGTAGTAAGCGCAGACGTAAGAACTCATCA
TCCAACTGTGATAACTCGCTGTCCTCGAGCCACCAGGACAGGCACTACCCG
>GEKZB4O01AKL0A 
GCTCTGGTTGTTCGCATAGCAAATAGTGGCAGCTGCGCCGACGGACGCNC
>GEKZB4O01BAZK2 
CAAACTGCTCACGGACACCATGGAGCCTCAATCAGCTCCTCGCAATGAGGA
>GEKZB4O01CJQLI 
GTCTGCTGCATCATCTGTCTCTGCTGCTGTTGAATCTGGGCCGTGATCCTCCGACCATTG
TCTTTG
>GEKZB4O01EBXR0 
AGCTGGACGAGAAGCTTCACCAGACAGTGGCGATAACCGAACGACATGTCGCGCACCTTG
GAGCGCTCCGCGTTCAGGTGCTGCGTGATCGTCTGGCTCCAGCCCACG
>GEKZB4O01DLNVA 
TTAAAACTTACAAGCTAGCACAATTGGACATCAATAGATAATACTGCCGAGGC
>GEKZB4O01BIBB7 
GTTCGTGATGAACGTGACTCAGGAACTGGACGAGTGGGAGGAGTTCGTCGGAGGCATCGG
TCGGCAAGAC
>GEKZB4O01AMEW9 
GCGGTATGAACATGTCGCCTTGGGAATCGCAGAATCCCGGCGGCGGACAG
>GEKZB4O01B0F10 
TTTAGTTTAAGTCTTTTGTTTAGTTTAACAAATCCAGCAGCCGTGATTGTATTTCCTTTT
TGTAGGCAAATATATAATGAATTACGAGAAATAAAAAAAAAAAAAAAAAAAAAANAAAAA
AA
>GEKZB4O01EUZP8 
TATATGTATATATACATATATGCATTCTTTGGTTATTTGTAATTCGGTCTGTACATGTAC
GTGCGGACAGAGAGGAGTATCCTGCGAACC
>GEKZB4O01B1JQN 
GCTGCTGCTGTTGCTGCTGCTGCTGTTGTTGCTGCTGCTGCTGCTGCTGCTGCTGA
>GEKZB4O01BH4E5 
CTGACTACACGTTAAAGGCCGGTGATGTGGTCAAAATCGATCTGGGTGGCCCACCATTGT
ATGGTTTCG
>GEKZB4O01A64TI 
GCTTCTTAACTAGAATTTATCTTGCATAAATATTATATGGTAATTTTATCATATGTGTTC
GTATTACA
>GEKZB4O01CAAFA 
ACGGTGTCCACCAGGCGTGGAAGCTCCTCTCGTTTCCGGGACGCACGGACTCGGCGAAGT
AGC
>GEKZB4O01EXD60 
TAACTCAGCAACAGCGAGCAACAGGCTGCTAGCCGTTAAATAACTAACGGCCAAGAATAG
CACAAGAATTCC
>GEKZB4O01BVY7T 
GATAATAATAATAATAAAACAACGCGCTTAAGCATTAAGGCATCTTAAGATAATTGAATG
AAATCGAAAACTAGTTGACCATTTGAAAAGAGATGATGATGTTGATGAAGCCACGCATTC
ACATTGACAAGAATCGATTGTACACTATTTATATAGATATTTATATTAGATACATGTGTA
ATTTCTAACTATTACGTACTATTTACTGCCATAGAGCTATACACT
>GEKZB4O01C8KXD 
TTTCTTTGGGTCGTGTTTACTAGCAGCTCAGTCGTTTCTTTAATTAGGGAGGTTTCCGTC
CAACCAAAACTAATGCTCCGAAACGAAGGTTCGTTCATGGCGGGTGGGCGAGTAACAGAC
AGCGGTTTGC
>GEKZB4O01BW1AN 
TCGTACGGACTCCATGTATCCATGGACATCCAATATGTAGACATGTATGTATGTAAT
>GEKZB4O01CS1E1 
CGACGAGCTCGAAGAAGAGCAGCAGCTGCTGATCCTCGTGCTCGTGCTGCATGATCATCC
GTTTGTCGCTTGAACTTGCGCATCCNC
>GEKZB4O01A9XS7 
TTTTTTGCAATTTGTTAGAGAAATAGTATTTTATTGTTTGTAATGCAATAACATAAAAAA
AATAAATGCATTTCTATATTTAATTTTAAAACTAAGCTTCCTGTACTGGGGGCGTCATAA
CCTTCTAGGGCGGGTCGGATTACGG
>GEKZB4O01BIS2A 
TAAGCAGCTGATAAAGCACCAGCATGCTGCTTTGGTCCAAGTCGAGGCTAGGATAGTGCG
TAGCAGCCAGGCAACGG
>GEKZB4O01A09FY 
CCGAGGTACGCTGATAACGAAGTCAACTCGAACAGCAGAAAGCAGCACAAGCATTAAAGG
>GEKZB4O01CY826 
AAATAAAGCAATATTACTGCGCGGCTGCTGTTGAAATACGCGTAACGGCACACACGCGGC
GACTGCCGATGGCCAAAACGAAGCCAGCAGCAGCAACAACACTGCAAACAGCAATAATGC
ACTGCAGCGTTTGGCAACAACAACAAGTGCCGTTGTGGCAT
>GEKZB4O01EATV4 
CGAGGAGCTCCTCAAGCGGATGGATGCGCGCGAGGACCGGCTGATGAACCTGCTGGAGCG
CACGGTTGTGGCCATTGAAACGCTGGCCGTAAAGCGGGCACTTACGTTTCCAGTTAATCC
AACCAAAGAGAACGCGCCAGCGACAGCCAGACCGTTGTCTCCGCCACCACCAGAGGCTCA
GTTTGCAGCGCCGCCAGCCTTTGGTGTCAGCT
>GEKZB4O01CFABB 
GCACCTTAGGCAGAAGCACGGCATTCATCAGCTGAAGAAGTCTAGGATTTAGGCGGAATG
TGATT
>GEKZB4O01DAE0T 
ATTCAATTCAAGACAACGTTGTGTGCTCGGTATGCATCGTATTGTATTATAGGCG
>GEKZB4O01CPWOU 
ATGACAGGGTATCGATATCACTATCGATAGACTTATCGAAGACGGCTTAGCACTTATACC
TACTCTGCAGCCCTCGGTC
>GEKZB4O01CR255 
CATGTTATGCTCAGCAATCGCAAGTCCGAAGAATTCGTGCTCGCATGACCGA
>GEKZB4O01DIP9C 
AAAAGAAGACATGAAGTATGAACGAAATTCTAATAAATGGATAATACATATTTATTAAAA
>GEKZB4O01ASTCS 
GGGTTTCTCTTTGACATCAACATTTAGTTTAGTTTCGTAATTGGTAGTTTAAATATAATG
TATGTATACAATTTTAATGCGATCTTTGCTTTTGCGTTTTTTGTCTTTTTGTCTAAAAAG
GTAACATGAAGTGTAAACAACTTAGGGCGGTTC
>GEKZB4O01CL48X 
GTTGGAGAACTCACTTCAGAACTCTTCCGACTTAAAAGCGATGCTGTCTTCGGACACTTT
TCAATCAAGCTTCTCAAAGGACTGGTAATCCTGCAGACCGAAGATAAATTAAATGATGGC
AGGAACAAGTCTATGGAAATGCAATTCAACAACTTCTCCGCCTACCTCCAGTTGAGCCCA
CAGTTAACTTCTTACACTGTGGGCATATCCTTACAAGAAGTATACCTAATAGACAAAACC
AGTAGTGATACGATGCACAATTACTTAATTAAGCCACAAACAGGGAATACAGCCACACCA
AATCAACTAGTAAAGAATGCTGCTCTCCAGGAGGATATCCTGTTTCAATTACAATACGAA
AATTAGCAATCATTTACGCTTTCTAGCTGAACATTAAATACAAAAGGTACTAGATCTTAT
CTATAATGAGGATGCG
>GEKZB4O01CBNI5 
CTCAACGCACGGATTACTAACGACTGTTGAGTGTACCATTGAAGGTCCTGTGTTATAAAG
CAGGACCTTC
>GEKZB4O01D2JRX 
CGCATCAGAAGCGAGTGCCAATCGCTGAACCAGATGGCACCACTTACCTGCAGCCTGCTG
CGGACACCAACTCATTTGTTGCCCACTCAGCACGT
>GEKZB4O01A9FL0 
TGCACGGATTCTCGAGCAGTAGTTTGTTAGGAATACGTACGAACGAGGCGGACGAGGACC
GTACCTTGTGCCGTCCTTGGAGGGACTCCATGCTCGCGAGGACAGAGTGACCGTCCAACG
AAGGAGAGACTCCTCGCGCAGCTGCTAGAAACGACGGACGTCATCG
>GEKZB4O01ERV1N 
CTGGAGTTGAACGTCCAGCGAAATAGATGATGATATTTAACTACAGAAGAATACATATTA
GAAAGTACATATCACGGTTTAA
>GEKZB4O01CCSUE 
TTCCGAGAAATGCTTCCACCTCAGCCGGATGCCGAGATTGTGGCCTGCGCGGAAATGATC
AGCGATATGATCAACACTGTAGCCATCAGCTGCAGCGAGAACAGTTTCATAAGCGAAGAC
CCGGATGCGTTGGATGCTAGTTCGGTACCCAAGTCCTCCGATCTGTGTCCCGCAAAGGAA
GAGACTGGCAAGGACACGGATAAGTCAGGCGCCAAGCCAAAGAACCTGCCCAACAAGCAA
AAGCGTCTGGCCAACGAACTGAGGCGATT
>GEKZB4O01DCJ3G 
GTTTCCGCCTTGATCAGATCCTTCTGCAGTCGATTGGCGTCGGATGACGGGATCACCAGT
TGATCCAGATCGGTCAAGTAGCTCACCAAGTTGGATTCCTGATTGCGTGCACTGCTATCA
TCCTCGTCGATCAGTTTGTCCAGTAGAATATTCGAAGTGAAGTCAATTGTGGAGCCGGAA
GAGCTCTGTTCTGCCGGAGCGGCGTCCGTAGCCTCCACCTTAATACCGAATTCAGCGGTT
AGATCCTCCCGGAACTTGAGACATGACTTCCTATGGATAATCAGCCTGTCTATGCTGGTG
TTTGATTGGCATTTCCGACAGTGGGTGCACAGCGCTCGGTACTTCTTCGGCTCCCCACCT
TCGCCGCCCTTCGAACGC
>GEKZB4O01C9ZMA 
GTTTCATAAACAACATCCACCAGCGCTATAAGCGCGATCACATATATACCTACATTGGAA
CATCTGTTGTGGCTCTGAATCCATATCATCACATATCCGAGCACTCTCTGGACAATGTCC
GCAACTATGGCGATAAGGGCATTTTCCAGCTGCCG
>GEKZB4O01DSS00 
AGACAATCGATGATGATGAGTTCTTCCTTCGCAAGCGTGGAATTTCCGAAGATAACATCC
AGTTGCGACAGTACATCAGTGAAGCTATTCGCGAGGGTTACGACATGCCCAATGCCCTTA
AGCATGTGGGCTACTCAGCCGAGCAGGTTCCGGCGGAATATGGTGACTACGATGTGCCTC
CGGCCAAGCCGCGTCGCCTCCACCGAAACTACCAGCCTGACTTCGACTCGCAGGAGTTTC
AACGCAGTGATTACGGCG
>GEKZB4O01C845R 
GTCAACTTCAAGGATGCCGACAGCCACGGTCTGCCTCTGGTCGGCTTCGTCTGTGCGTGA
CATGAGGCGAGACCGTCGGC
>GEKZB4O01B373D 
TTTCAATGTGTGGGATGGCGCCACGATTGGTATGGAAGATCAATGGATGCACCTCCACGC
CCAGTGTGGCGTCATCATGATCGATGTTACCTCGCGTGTCACGTACTAGATCGCGATGCC
AGTTGGGCACGTT
>GEKZB4O01DWZBY 
TTTTCACAACTTTATTCACTACCACTCCACTCAGAATACCGGGCCCGACGCTGTTGTAGA
TATTCGTCGGGAGTACGATCCCGCCTGTTGGTT
>GEKZB4O01DS9MU 
CACGTTAATCTGCTAGCATTACAACAGAATATTCGAATGTCAGACGCTGTGGACAAATGT
TGGCGGAGTAGGCGGCCGAACTAC
>GEKZB4O01D28WY 
ACTCCGATTTAAGTCTTGCATCTGGGTTCTCTACAACGAACACGATCTCCGACGAAGCTT
AATATTATAGACAA
>GEKZB4O01AYZJM 
TTTCATATAAAACAACGTGTGGTTTGGTTTGATCGTGTTCAAATATACGATTTGA
>GEKZB4O01BXQY0 
GCGCTATTACATGGCCTCGCATCTCTGTTTGATTGCAGCATTACACGTTTCTTTACTATT
TCGTCAAAATAATTATTACATAATTATCGTTAAGGTATATTATATATTCACAAAATAACG
TTAAATATATTCATTTTCGTTTTTTTTGTTTGTTTGTTGT
>GEKZB4O01C875J 
TTCACTTAGTTCAATTAATTAATGTTAAAATATTATAATAACTACAATTATTCATTGTAG
CTCTTGAAAACATTG
>GEKZB4O01C1BZV 
GATCGTGGTTCCTCCGCTGGTGTCCTGGCCAAATCTATAACGTTGAAGCTTAAAGTGCAA
CCGCCGGTGTATAAGGCGTATAAGTAGTGACCATAAGCAAAATTGTTGAGTGTAG
>GEKZB4O01BJU2Y 
AAACTCATTGCAGATACTAGATATCCGCACAGTAGATATACATACATACATATATAACCA
C
>GEKZB4O01BPSI9 
TTTGGCCAAGCAGATCGTGGAGAGCGGAAACGCAGATTGCGTCCTGGCTTTGGGA
>GEKZB4O01B7XNA 
CACATAACAACGTATATAATTGGTATATGAGAGTATTTCCATGTTGAACCAATGCCTGTA
ATT
>GEKZB4O01BNTCN 
TTGGAGGCCAACAAGCGGACGCTAAAGGCCAGCCCTGAGAATAGTGGTGG
>GEKZB4O01DAQYL 
TGAACGGAGCTCAACGAAATGTGGCATGTCCTTTATGAAATACGGATACTCTGCTCCGCA
AGGAGAAAG
>GEKZB4O01DC3VG 
GCAGCAGCAGACTGCCAGCAGCAACAGCAACAACAGCAACAACAGCAGCAACAGCAGCAG
CAGCAGCAGCAGACTGCCGAGCAGCAACAGCAACGCAG
>GEKZB4O01C64K3 
CCGTCACCAGAATGCTGTAGAGTCTACCTTCTTTGGCAGCTGCCACCTAA
>GEKZB4O01BZ7TI 
GTTGGGATTGTTGGCAAAGGGCACATCCAGGTGATTGCCCGTGGTGGTCAGTGTGGCTGG
GGTGGATACTGAGCGAGGTGCCCACTGCTGTGGGCGACTGCCCAAGCCGAGGCCGCCTCC
ACCACATCCACCCGATCCGCCCGCCATGCTGGGGGAGTCCCATCGTCTGGGGCGGTGGCG
GCAGAGTCGTTGTGGTTATCGTTGCCGCCGTCTGGGTCACCGTCGTGTCCTTGAGGTTCT
GCCTAGAGTCCGAGATTATCACAGCCGTCGGATTTTCGTCTAGATGAGACGTGTCCGCAT
TCGAGGTGTCCTGCGTGCGGTAAATGCCAAT
>GEKZB4O01BKFR6 
GTTGGAAGCGGATGGAAATAATCGTCGTCTATTCTTTCTATCGTATAGCCTCGTTTGTTG
TTGTCGCACCTCG
>GEKZB4O01CYMT1 
TTTCAAACCTTTGTTCTCAAACTCGAAATTATTCTGAGTGCCTTAATGATCACCCTACAA
GGT
>GEKZB4O01CHBDV 
GCGACGGCGGCTCGCACCGGCTGCATTTTGTTTGACAGTTTTCCACTAAGAAGT
>GEKZB4O01D47W2 
GTTGCTGCTGAATCCTAAGCTACAGTCGCATCCGCGACTTAATGAGGTTGCTCTGACAGC
TATCACGCGAATAGATTTCTCGCACAACGTTCTCACGTCAATTCCACAGGAGCTTCTCCA
TTTGGTTAGCCTAAGGTATTTAAATGTGGCGCAAAACAAGATAACCGATCTACCTGCACC
AATAGGCCAGACATATGGGTGTCCGGTACTGGATGAACTCTTTCTACAAGACAACCAGTT
AACTACGCTGCCAG
>GEKZB4O01COV2F 
GTTTTTGGATATCGATATATTGTTTTGTAGCTTCTCAGCATTTTTATTATTCTTCTTACT
ATTCAATTG
>GEKZB4O01BZ3NU 
TTTTTTTTTTTTTTNTTTTTTCGGTCTTTTTATATTATTTTACTTTAATTAAATATTGTA
TTTAGGTTAAACAAAAATGTACATAAAGTAACATTATCCCTACCTATAATGTATCTCTTT
AATTTTGAGCACTTTTGGTTACTACATATAATTAAAAGATGTAATATAATATATTAATAT
ACATACACTATAGTTAATTCACACTGCTATAATATTGCTAGTTTAAAGTAAATTTAGTTA
TTTTT
>GEKZB4O01BDPRH 
ACCAGGAGAATGCCACAGCATTCGCTATCGTTTCGACAGAGTGCCACCGACGACGACA
>GEKZB4O01CP85R 
GTTCCCTCAGTTGGTTTCAAAGTTGTTGGCTTGGCACTCGTTCCCTCAGTTGG
>GEKZB4O01BOW8J 
GACAATGGCTACTGGCCAAGGAGAAGAAGCGCAGCGCAGAGGCTGAGGCCG
>GEKZB4O01D3FBB 
GCAAATTGAATGACAAATGGCAAAGGAAGCAAGCGAAGGAGGAGGAGGACAAGCCN
>GEKZB4O01DZEM2 
ATTCTAATGACCTTATAAGAACTAGTTTATAGCAGCAGGCAGTCTTCCATCCGATAATCA
TTACTTGTTGACTCTCTTAATCACAGAAATAGTCCTTGGAATCAATATCATTTACTTAAA
ATTGCTTTGGAAAATAAAGCTGTATACTTTACGCATTATCAGTTTTTGTTAGCCCTCCAG
TGGGGAGGCCTTCGTCTAGATCTCTGAGAATGCCCTGTG
>GEKZB4O01A6ISM 
TTTCCAAAGTGCATTTTATCATAAAGCGTGAGGATCAAGTCGTTGGCCGCAGAAATTGTA
GGCCCTCGCGCAAATCGTTGAGCGTGAGGATCAAGTCGTTGG
>GEKZB4O01CVN3W 
TTTTTTTTTTTTNTTTNTTTNTTTATTTATTTATTTATTTATTATTATTATTATTATTAT
ATATATATATATATATATATA
>GEKZB4O01AG2E0 
CAAACATGTGATTGAAACAAAACTACACTATCCATACATAGACATACCTAC
>GEKZB4O01DI416 
ATTTATCATCCTCGTGGATAAATGCGTTGCCTTCCACGATGTGGCGCCNCCG
>GEKZB4O01CXZSL 
TTTCCAAATTTAAGGATGCATCTAAACGAGAACACCAAAATACTGGGTCACAGGGTCATC
CTTGTGCCCTACGAAGCGCGCCACGTGCCCAAGTACCACGAGTGGATGAGCAACGAGACC
CTGAGGGAGTTGACCGCATCCGAGGAACTGACCTTAGAAGAGGAGCACGAGATGCAAAGG
AGTTGGAGGGAGGACAGCGACAAGCTGACCTTCATTGTCCTGGATGCAGAGACTTATTCG
CGTGATCAGGATGAGATTGCCGCCATGGTGGGCGACACCAATCTCTTCCTGCACCAAGAT
CCCGATAGCCAGATACCAACGGCGGAGGCGGAAATCATGATTGCCGAACCTTATGCACGG
GGCAAGGGATTCGGCAGGGAAGCCATGCTCCTCATGCTCAAGTACGCCCAATCGCAG
>GEKZB4O01CWMLV 
AAATTATATCAATATTGCAAGCACTTATATTTTGTTTAGGTAACGAACCTAATTACAATC
TATTAACGTAACGTTCCCGGAC
>GEKZB4O01CBDF2 
TTTTCATCTTGGGTGTAGCTAATATTTCCTGTCACTCAAGGATATTATCTTATCATATCG
TACCTGCTCCAAGTCCACCGAGTTCTGCGGATTGATGTTCATGCAGCGCAACTCCGCATT
ACTCCTTTCCGTGGTGGTAATCGGTGAACCACCATGTATCCCAAACTGATCAACTACAGT
TCCCGCAATTGAGCCCCAAAAAAGGCCAAAGATCGCAACGTATGTCAAGGATTTGATAGA
CATCTCGGAAAAGTGCTGCTGTTTCTACCGATAAGAGCCACTGAATGCGGTCTGTTCCAG
ATGAAATCTCCCAATCAACTAACAGAGAAACGTTTAGTCAGTCCGCTGATCGCACTCAGA
GAGACTGAAATACCCCCTAGGAACCGCCCAGCGCACTCTTTCGCTACAAAAAACAAGCTG
AATTTGAAAACAACCAGTCGGGGTCTCCACAC
>GEKZB4O01A7931 
TGCCAACAGAAATTTATCACCACCGCGCGAGAGAGCGAGAACACACACGCACACACACAG
CCAGAGTGCGCTCTCTTTCGCTCTGCCGCCGAGGTGCATAGGCGAGAACGACCGGCAGAC
GCGACTAGCGGTCGGACCGACCGACCGAACGACCGTCGCTATCGCCGTCCCCCTCCTC
>GEKZB4O01BSMWH 
ACCGCAACGTATGTAAAGGCAGTTGCCACAGCTTGCTGCCGTGTTGCGCTGAAAGATATC
AAAAGCTAAATTTGTTTGGCTCAATTTCTATGTCTAAGTATATTAAGTGATTCGGCAAAT
AATTTCCTATACATATGTACAAATTGTCTACGTTTTGTGAACAAAATTACTTGTGATAAG
AATTTCTATAAATAATGCGTATATTGTTATAGTATAGAATT
>GEKZB4O01E0TDH 
AAGGCCTCTAATCATTCGCTTACCAGATAAGATTATTTATATAATATTAAAATAGCACCC
ACGCTACTCCCCGACGGGGAAACGTTACCGGAAGGGAACCGAGCTACCTAGATGGTTCGG
ATTGGTC
>GEKZB4O01BF81H 
TTTTCTAGTTGCCCAAGAACTCGATAAGGATTTTATAAACATGCTTTTGAAATGCACTTG
GCTATTGGTTTTGCTGCTGTCCGTAATGGCAGGTGCCTTTGCCAGCAGCGGATGTCCTGC
GGGATATAGTGCCGAGAACAATCGGTGCACCATTGAGCGTCCTGTTCACGGCTCCTGTCC
ACCCGGATCCTCCTACAGCCTGAACATCAACAAGTGCGTCCACTCCTAAGGATCTCGTCG
AATAAACTACAAAATGAAAATATCTTAGATAAGTGAAAACAAAAGTGTAGAGTTGCAAAA
AAGAGTAATGTGATGAAATTAAAAAAAAATAGNTAGAAACGGAAAAAAAAAAAN
>GEKZB4O01DRL2W 
GCATTATTATGAAGGACAGTTCGGTCAACGCCGATGACATTGGCACGCTGCAGAAGCAGG
GC
>GEKZB4O01B4Y20 
AAATAAAGCAATATTACTGCGCGGCTGCTGTTGAAATACGCGTAACGGCACACACGCGGC
GACTGCCGATGGCCAAAACGAAGCCAGCAGCAGCAACAACACTGCAAACAGCAATAATGC
ACTGCAGCGTTTGGCAACAACAACAAGTGCCGTTGTGGCATCCC
>GEKZB4O01BZNRQ 
CGCATCTCCAAGCTTAATCAAGCCAAGCCAGCCAATGCACCAAGTGATAGTTTTAAA
>GEKZB4O01BMP29 
TTCAAGTATTCCAGCACGGTGTCACGCAGATTGGAATACTTGAAGAAGGGACGAGCGAAC
C
>GEKZB4O01CHX3W 
GTTTTCTAAACGAAAGATGAAAATAATATCAAAAGACGAATTAAGTGCTGTTCAATCGTT
TGACCAGCAGTTGATTTGCGAATGGCTGAAAATATTCGCTTAAACTTATGGCAAAGCTTG
TTAAAATAAAAATAAAAATTTTAAAAGTAAATAAAAATAATCCTTACACCGGGCACCTAC
AATGCGTATCCACCCGGGAGTTCAAGCAAAAGACTATTATTCTATTGGCCTTGATTATTA
ACATATTTCTATGCTGTGTGTTCTTTCTAGATGAGTTTTGAACAGAGACGAAACTTGGAG
CCTCGCGGAGCCAAAGTTTTAAATTGATTTTTGTTTTTAATTCCCTATATTCGAGTCGAT
TTCCCG
>GEKZB4O01CU9RH 
CGATCACATAATTGTGATATTGTACAGAGTGCTTTGGAGGAATCATGTTCATCAGCCTCG
ATCACATAAATTAGTTGATCGAGGC
>GEKZB4O01CD5UQ 
GTGGTGTCGCTCTTCGACTTGGCCTCCTCCAGCTGATTCAGCTGGCTCCTGCCCTCG
>GEKZB4O01CFH2C 
TTGTTTGGTTGCTATTCTCGTTCGCATGCGATCGGGCGGCGTGCGCCACGTCGCAGGAAA
CGAAAGGAACGGAGCAATACGATGTGCAGCAGGCGGCGCTTAG
>GEKZB4O01BCBNU 
GCTTGAATTACTGTCACAATGTCGCACTCCTTGAGGATTAGCAGAGCCTGATGAAGGCTG
CCCGACGAAG
>GEKZB4O01DEKLT 
TTATACCAGAACAATGCGGCAAATTCGCTGCGGAACATATGGAATCGCAGTGTTGGGGTG
CCCGACAACTACTACGGAAGCAGTGGCGCCGGCAGTGGGGGCGACCCA
>GEKZB4O01CO5KH 
ATGTTGTTCTGGTTGTTCTGATTCTTGCTTTGGTATGTTGTTCTGATTCTTTGCTTTGGT
ATGTTGTTCTGGTTGTTGTTCTGATTCTTGCTTTGGTTGTTCTGACTCTTGTCTTTGGAT
GTTGTTCTGGTTGTTGTTCTGATTCTTGCTTTGGATGTTATTCCTGGTTGTTGTTCTGAT
TCTTGCTTTGGAATGTTATTCCTGGTTGTTGTTCCTGAA
>GEKZB4O01DA5FQ 
ATGTCGAAGGTCATAACCGAAACTATGAATTGACAGTGGCTGCCTATGATGGCGCCATAA
CACCATGCTCCTCGGAAGCTCCTCTGCAGGTTAAGGTTATAGATCGTTCGATGCCCGTTT
TTGTAAAGACAGTTTATTACTGTTAGTCGTCAAGGAAGACGTGG
>GEKZB4O01AUBBK 
CGCGATTCTGGATACGGCAGCGATCCACCTTCGCGCACATCCTGCTCGCACGGGCGAGTT
AGGC
>GEKZB4O01EFF32 
CTGAGATAGATGCTGGTTATCAAATAACGAATATGTACAACCGGTGCTGGGCG
>GEKZB4O01CENO2 
GCATTAGGAACATAAGCAATGCCGAGAAAATCTCCTTCAATGACTGCGGAATGCCACCTC
CGCCGCCGCCACCA
>GEKZB4O01CW52B 
GTGGCGGCACCACAGACACGTCGTTCTCGTCACGTCGGACGGTCGTGCTGCTCCTGTCTT
CTTCTTGTCTCGCGCTCACG
>GEKZB4O01BT7YJ 
CGGAAGCAGTAATTCCAGCGGAACCAGTCTGCACTAGACTCATCCGCAACGGTTTT
>GEKZB4O01BY7ZD 
TTTTCGTTATGTGAGGCAACTCCGCGGTCGGTCGCTAGAAATCCAAGCAGAAGTATTAAG
TGCTCGAGACGAGTCAAATCCAGAGAACAACAAGCTAACCAACGTGCTCAGTCTGAGGGA
AAAAGCTGATATCTATGTCAGCGGTGTTCAGACAAACGATCATGTTGTCCTTAAAGAGTC
TCCTTACACAGCAGAGGTTGTCAACTATTACGAGATCAAGAGCCACGGTCCCAGTACTTT
AGAAAATTTGACTGTGTCCCTCTATATTCCCGTGGCCTATAAAACGCCTGATTCTACCAA
TGTTAAACATATCGTTACATCCAGCCCAAAGATACAGTCCAAGTACGCTCATAAGATAAT
GCCTATCAACTTCATCGATCAAAATAACGCACTGGCCAACAACTTCGCGATAGATCATGA
TCAGAGTACTCTGCTCTTTTCCGCGACCCACAACATGAAAATGTGGGGAATCTCAGTGGA
ATTGTGGAGCAGAATCCAAGCATACG
>GEKZB4O01BKJOR 
CAGAATGTTGTCAACGCACACGTGTCTGATTGCAAGTCTAGCGATAGCAACAACTTCAGA
TGACACTGTCCG
>GEKZB4O01E08IA 
GTGAACGAGAGCAGCGTGGAACCACCGACCGACGACGACAGCTCGACTCGGTGTGGTCAC
GCTTGTCCATGAACACCTTGTCGCCAACTT
>GEKZB4O01EH977 
ATAGCAACTACAACAACAACAACAATACGAGGATACATGCAACATCGTGTTATTTGGTTT
>GEKZB4O01BKBH9 
GTTGTTGTTCTGATTCTTGCTTTGGATGTTATTCTGGTTGTTGTTCTGATTCTTGCTTTG
GATGTTATTCTGGTTGTTGTTCTGAGTTCTTGCTTTGGATGTTATCTGGTTGTTGTTTGA
TTCTGCTTTGCATGTTCTGATTTCTGCTTTGGATGGTGTTCTGGTTGTTGTTCTGA
>GEKZB4O01DSWMX 
TTTTTTCTTTTTGTTTAGTCACAAATAAATAATTTATTTATTTCTATTTCTATTTTTTCT
TACTTGTCGTATTTTTGTTATTTGTCATTTCTAGTT
>GEKZB4O01C9JCP 
GTTTGACATCGGTGTCACTCATCATCAAGCGCTGTCCCATTTGCTCCTGACCCTCCTGGA
TTC
>GEKZB4O01C4UQQ 
ACGATGGAAGACAAGTGCCAAATTGCAGAGGAGCCTGCAAACTTGCGCCTCAAGGCGCGA
TTGCTTCAACAGCTCTGCTCCGCCAGTCGTACCCTCGC
>GEKZB4O01C1X1N 
GTGACGGCCACCGTTGCTGTTCAGTCCATCAATCCTCCACGCCGACAACGACGGGCGGCG
AGAAGGTAGGC
>GEKZB4O01B139V 
CGGCCTGGGTCACGCTGGTCACCGTTGGCGGACTACTGGGACCCGGAACGTACGCTTGGT
AACGAACACCTCGGGAGTTGGTAGTGTGCTCACAAATAGCGCCG
>GEKZB4O01CN2D3 
TCCAGCAGCAGCAGCAGCAGCAACCGGCACAGCTGCCCNCCNCCGCAGCAGCAGCAGCA
>GEKZB4O01B3QS6 
GTTCAGAAATTGCAGAAGGAAGTCGACAGGCTCGAAGATGACCTGCTCAACGTGCGGGN
>GEKZB4O01CPDXM 
TTTTTTTGAAAAATCAGTTTTTATTCAACACAGCCATATTTGTAACATATTCCATTTTCG
TATTAATATTAAGTGCATTGAGTATTAATCCGAATATCAGATCGGGGAGTCCATTGATTT
TTAGTTACAGTTTATCCTAAGATCCACTTTTTCCTTAGTAAAGCCTCATCCTTAGCCCCT
CGTCTGCATGCCGTTACTGGCCTTCACGTCCAGTTCCACAGGATTGTCCAGTGCCGCCTG
GGCGCTTGAAGTGTGGGCGTGACCTTTTGAGCGATAGTGGGAGGTCAGGTGGGAGCGGCG
AACGAAGGAGACTTGGCAGGAGTCGCAGTGGAACGCTCGCACTCCGGTGTGACTCAGCAT
GTGCGTGCGGAGTTTTCCGCTCATGGCAAAGCTTTTATTGCATTCCTTGCACGTGAAGGG
CTTGACATTCGTGTGGCGCATGCGTTCGTGCTGGATGCGTCCGCTGGCGTTGCTGTAGGT
TGCCTCGCAGTAGCGACACTGAAACAAGCATTCCCCG
>GEKZB4O01BT0MY 
GTGATGACTCGTTCAACACCTTCTTCTAGCGAGACTGGAGCTGGCAAGCACGTGCC
>GEKZB4O01AR0VV 
TTCGGTTTTGAAACACTTCGGATATATAGACACAAAAGTTTGAACAGCTTTAGCACGATG
ATTTTAAAAGCGCGTTGGTAGACTTGGTCCGGGGGA
>GEKZB4O01BL15I 
CATCAAGATGAAGTGGAAGGCCGAACCTGGCCAGGATTACACACAGCAAGAGCTGCTCAA
GTATCTGAAGAAGTACGGCGACGTGGTGGCCCG
>GEKZB4O01EQB6F 
GTAAGAGGTGACAATAAGTGGAGTGAGGCGTTCGTCAATGTGGTGGCCTTCGTCATCTGT
ACG
>GEKZB4O01AFNVB 
CACGGAATTCGCGGCGCCAAGGAGTTCCTCCTGAAGGAGAGTCCCGACGAGCA
>GEKZB4O01DLTDY 
TTATGGATTAAGCCAACAGCAACAGCATGAAAGCTACGGGCAGGAACACTATCAACAGAG
CCCACCA
>GEKZB4O01BN24Z 
TTTTGCCCCAAGGTCAGGCGCACAAATAAGATGTCGGCAGTGCCACCCGCCTGGACCTCC
GCCATGGATACAGATTCCATATGTACTCCCTGCATCACAATGGCATGCTCCTTACCAATT
AGAAGCAGTTTCAAGATATCACGGATTCGTTTAAAACAGCACTGGGATCAGAATTCCGAT
TGAGGTGAGTTATCTTCGTGTTTGCTGTTAGCAGTACGTCTTTTAACTTCAAAACGTTCA
GAATACTTGTAAGTCCCGAAACGGAAACTCATCGAGTAATTGAAACCAAACCGGCATGGG
CTCGGTAGGAAGTCGTCAGCTCAACCCCGTCCAACTGTGTGACCACCAGCAGGCCACAGG
GCTGTCCGCAGAGCAGCTAGAGCAGCTGCACACGCGGTTCCGCAGCCTGGATCGCCACCA
GCGCGGCTATTTGACGCCCACCGACTTGCTGCGCATTCCGCAGCTATCCCTCAACCCGCT
TCACCGCCAGATCATCGACGGCTT
>GEKZB4O01BZNTP 
CTCGGCCTCGCCAACAAATCGGGACTCAGTGGCATTGTTGGAGGCGAATATTAGCCAGAG
GAAACACCAGGCGGCGCAGAGGGATCCAGACACATAGGATATGCCCGGCCAGCCCA
>GEKZB4O01ASJXA 
AGTTCATTGGCTAACAACCGCATCTAGATGTGTTTATTCTCGCGATTTGTAGTGTGTCTA
TGTGTAAGAAGCC
>GEKZB4O01BXHAH 
TTTTCAGTTAAAACAATAGTTTAATTATTTGAAGCCGTTGTCAGTTAGAGTCCTATCTTA
TCATTATTGATCTTACAAATGTAGTAAACATGATCTCATAATTATGTTTAAAAAAAATAG
CTTAAATAGTTTGAAACTAGTACGAAATATGCATAAATGGGGTCCAGAAGAAATAAAAAA
AAAATAAATATAATA
>GEKZB4O01BMO03 
ATTTTCTCCACTAATACAGTGATGGCGTACATAAGACGACATGATCGGAGGACACCACTG
GAGGTCATCGCACTCGGGCGA
>GEKZB4O01A6IZT 
TTTAGATGATATTTAGATCGCTAAACGTTGTGTAATCATTTTGTATAAATCATAAGGCCC
AGATCAACCCAATGAACTCCTATCTTCGCGGCATTCCGAAGCTGCTGGCAGGCCCTAATG
GGCCGTAGATGGCATGTGGATGCGGAGGATGGGCGTGAGGATGCTGACTGGGTCCTGGGC
CATGCAATCCGCCATTTGACATTGTCATGGCATGCTTCCGCTGTAGTGTGTTCGGACCCA
TAGGCCGCTCCCCTTCATTGAGGTCAAGACCTGCCACCATTTGGGCGATCTCACGCTCCT
TCTTTATATCTGGTGGATTGAACTGCAAGCTGGCTAGCGATCCGTGGCTTCGGCTGCGAT
GCTCTTGACGTATGGAGTAG
>GEKZB4O01C2P47 
CCCGGAACGGACTGTTGTACGGAACGAATGGCCCGACTTGTTCAAGACTGTCATCCCACC
TCAGCTGAGCTCCACGAAATAGCTGCCCACGATCATGTCCCACGGCGGGTGGCAG
>GEKZB4O01CEIAD 
TTTTTTTTTTTTTTTNTTTTTTTGTTTAACAAAGTATTGTTTATTTAATTTTAAACTAAG
TTTAGGTTTAATGTACAATAAGTAAAATGATAATAAATACGTCCGTTACCCCGGTAATTA
AAATAATATGCATGTAGGTATAAC
>GEKZB4O01DQR1J 
ACTATTGATGAACCAGGTCACGCAGATAACACCGCCACTCTCAAACTGAAAAGACAGCAC
CGTTCTCTGCCCTGTTGTCTGTTAACGGCGAGCGTAACTCCCAGAAATCACTGGCAGAAT
GGATTGAAGACTGGGCCGACTACCTTGTGGGCTTTGATGCTAATGGTGACGCCATTCAGG
CAACAAAAGCGGCTGCGGCAATCCGTAAAATCACGATTGAAGCAAACCAGACCGCTGATT
TTGAAGATAATGACTTCAGCGGCAAACGCTCCCTGATGGAATCTGTCGAAGCGAAGACCA
AAGACATTATGCCAGTGGCATTTGAATTTAAATGCGTTCCGTTTGAAGGTCTGAAAGAAC
GTCCGTTTAAATTACGCCTCAGCATTATCACTGGCGATCGTCCTGT
>GEKZB4O01CUD9A 
CGACGCAAGCCAAACGCGTCGCGTTCTCCGCTCGGACGTCGCCGGTCTCCACCGCTTCCT
CCGCCTCGTCGTCGGCGAATAGGAGGAAGACGAGGTCCGACGTCGCCCACTATCCTCGCC
GCCGCTCCAACGACGACCGCCCACTCGCCACCCACCGACGGCGACTCGATGCGTTCGTCG
ATCAAACAAGCTCTATGAGCACCA
>GEKZB4O01BLPEC 
CTGCTGCTGTTGCATGTACATCAGATTGTCGTTGTAGACGGCATGCAGCTGGAGATTGAG
GCTGTAGTTGCTGCCGCTGTCGCTGTAGGTGGATGAGCTGCTCTCGTAACCGGAAACGGG
CGATCCTTTGGGGCGAACAGAAGCCGGTGGGCGAGAGGGCGGGCGCCGAGAAT
>GEKZB4O01D0V81 
CCACAGAGACAGCCTGACCAAGGAGACAAACAGTGGGCAGATGGATGAGTCCA
>GEKZB4O01D4BV3 
TTTGCAGCAGCAGGTTCAAACATTTGACATTTACCGCATTCCCAAAGAAGAATGGGTGCT
GGCAGTTGGCTCTGGTTAATTCCACACTGCGTTTATTCTCATCGTAGGTGGGAACCACTG
CCTCCGGCAGGCGGATGGGCAGAAAGATCTCAAAGTTCAGCGGCATGTCCAAGTACATTT
TGTTGACAAAGGAGGCTGATCGTTCGGCGCATGTGAGTACTATGCTAGAAGAGATTGGAC
CACGATCACTTTACTCACCTGTTCTGTGGAGCTGTCCCAGATGGTCCTTGAACACCGCAC
CATCCATGATCAATTGCTGCTGAATGGTCAGGGATATCATGCGTGAGTCGTGAACGAAGA
GCTGATGTTCTTCCTTGTTCATCGTAAACTGCACGGCCATCTCCTCCATGAGTTCCATAA
AGTTGCACTCCT
>GEKZB4O01BWURW 
TTTTTACAGGCAACTAGCAGCTCGAATTCCGTGCAAATAAACCTTTAAAAATGGCTGGCG
AAGGCGAGAAACTGACCGGCCTGTCGAAAATCTTCAATGGCACCACCATGAGCGGCCGTG
CAAATGTGGCCAAGGCCACGTACGCCGTGATGGGCCTGCTGATCGCCTACCAGGTGCTGA
AGCCCAAGAAGAAGTAGAGGGATGCAACTGCTCCAACGCGGCTACAACTCATCCGCCACA
ATCGATGTCTTGGATCCGGGGCCATCGCTGGACTGCGGATCAGTTTATTTATGTGTAGTG
CAAGACCTTGAAGGAATAAATAAGCTGAGAATGTAACACACTAAAGTAAAAAAAAAAAAA
A
>GEKZB4O01AWYT6 
AAAACGGCGAAAACAGCTACAACAATGGTGGCGAACTCAAAATCAAAGCAGACAAATTGC
TGCAACCCAACCAAAAT
>GEKZB4O01EGLKW 
GTCAAGGACTCCAACCTACAGCAGAAGTTAGCAAGAGCGCATGTCTGACGCGATCGAGAA
AGAAACTTACCTCGGAGGAGGACGATGAACAGGCAGATCATTAATTATGCGCAACTTCCT
TCTTGTCGACTAATAACGCAGCGTAAGATATCACGTTCTTGTAAGACAACCATTTGATGA
AAATTTAAGGTACAACGAATAAACATGTTTT
>GEKZB4O01B0Y2E 
CTTCTTCTGGACCTTCTTGGCGTTCAGCAGAAGATCATCAAGGGCGCCTTCGGCACC
>GEKZB4O01A2HD5 
ATTTGGTGAGTGCAGTTGATATTGGAGGCCTACATTCGGTTGGACTACGATTAGTGATAA
ACGGACGAATTAGTTAAAACCAATTGTTAGAGGTTTCGTTAGTGTGTTTC
>GEKZB4O01AP99A 
AGAAACTGGAGCAACATTCGAAAAAGCCTACAAGTGCTGGCTGTGGCTGATGATTGCCTT
CGTAATTGCCAC
>GEKZB4O01AEQFX 
TTTTTTTTTTTTTTTTTTTTTTTTTTNTTTTNTTTTNTTTTNTTTTNTTTNTTTNTTTNT
TTNTTTNTTTNTTTNTTTNTTTNTTTNTTTNTTTNTTT
>GEKZB4O01B5QFW 
TGGTGAGACTCGTTTCACCAGCCTTGGCTCCGGCAATGTTACCAGCCTTCGACACAAGGG
AAGT
>GEKZB4O01BRF50 
AGGTAGAGCCATCGGACACAATTGAGAATGTTAAGGCTAAGATCCAAGACAA
>GEKZB4O01A35BW 
GCGTGTGTTTAATTGCATGAGATGTTCTTGAATGTAATTGATTGATTGCATTGTGGAAGA
AGTCGAN
>GEKZB4O01CEH9U 
TTTGAGAGACTTCGACGGCGTCGCTTTAAAATCGGCTGCACAAATTGTTTAGAATCTTAC
CATTTTCAAGACGCGGTCGAATCCATTGGACCCGCTGGCGTACTCGGACATCTGCTTCAC
AAAGTCCTTTGAAAAGAAAGAACTTCAGTTATCTACTCAACAAGTTACATGGTGCTCTAA
CCATTCCCAGTTTCTTGGCCGCCATTCCGGTGGATTTGGATTCCTGAACTGAGCACGACG
AAATGACGAAAGTTACTGAGGGAGAAATTTCACATGGCGTTCAAGATGTCGGGAAATATT
ATCTGGATTTTCACCTTCTAGCCAAAGGATTCGTCCGCCAGGACTCGGTACACGACTTTG
TAAACAGCGATTCCGATGGAG
>GEKZB4O01DPVQ5 
GTTCATCTCTGTGCTGCAGAGCAGGCAGTCGTGTCAGTCTGAAAATAGTCCACCGAAACC
N
>GEKZB4O01EI71X 
ATGAAGCAGCTGGTGATCCAGACGAAGCAGGCGCTGAGTAACCGGAGAGTCTTTGGCGCT
G
>GEKZB4O01DFOBO 
GTTGGTTGAGCTTGCTGCAGATCCGTTGTAACCGGATGAAGAGTTGGAATTGCTGCTGTT
GCCGTTCCTCG
>GEKZB4O01AQPNF 
AATCTGGTGCGAAAGGATAGCTTCAACAATTGGAGCTCCGACGAGGAGACCAACCTGATG
ATGAGCAAGATGCGGCAGTTCTTTAAGAACCTCATTGTCGCCACCGCCAATGCACAGCAG
AGCAAGCCCTCCACGCCCAACT
>GEKZB4O01CGV86 
CAGCAACAGCAACAACAGCCGCTCCTGTGCAGCAGCCTCGCAGGCGGGCGGATGCGGACT
GACCCT
>GEKZB4O01CGHYB 
TGTGGTGNGTGTGTGTGTGTGTGTGTGTGTNTNTGTGTGTGTGTGTGTGTGTGTGNGTGT
GTGTGTGTGTGTGTGTGTGTGTGTGTGTGTGTGTGTGTGTGTGTGTGTGTGTGTGTGTGT
GTGTGTGTGTGTGTGTGTGTGTGTGTGTGTGTGTGTGTGTGTGTGTGTGTGTGTGTGTGT
GTGTGTGTGTGTGTGTGTGTGTGTGTGTGT
>GEKZB4O01A1NCN 
GTTCATTCGGTCCGTTTCGCACTAGGCTGCCAGGGATCTCAAGCCAGATCTCTTTGGTTG
CCTCTTAAATATCGTATCTAGGTTTAGTAATAGTATAGACAAAACTGCAAGATGAAAGCG
AC
>GEKZB4O01CT3TO 
TTGACGGAATCAGCATCGAACACATCGTAGAACTTAACTGCCGGATGGTGGCATACGGAA
CAGCAATAAGTACTGCCGGGCTGACGCCTCTCTGTGCGCTGATATTT
>GEKZB4O01ENSD3 
GACACGATGAACAAGAAGATACGCAATGCTCATGAATCCAGCATCGTGCAACTGATCCCG
CCACTG
>GEKZB4O01BTHYD 
TTTGCTCCTTGTGGGTGGCCGTTCTCGGTCATCTCGATAGAGCTGGGCGTTGCAGGATAT
ATGGCCTTGTGGGACGTTAACCTGGACTCCATTTCGATGATTAATTTGATCATGTGTATT
GGCTTCTCAGTGGACTTCACCGCTCACATCTGCTACACATACATGTCCTCGAAAAAACGC
AGCCCCAAGGCACGAGTCCGAGAAGCGCTTCACTCCCTGGGTCTTCCAATTATCCAGGGC
TCCAGCTCGACTATTCTGGGCATTGTTGCTCTTCTGCTGGCCCAGAGCTACATCTTCCTG
GTCTTCTTCAAGATGGTG
>GEKZB4O01A2U3A 
TTCAATGTAATCGCTGTAATCGTTATGAAATTATAAATTGAAGATATTCAAAGCTCTCGG
CAAACTGAACGAATATCTTCAATGTAATCGCTGTAA
>GEKZB4O01CKWDF 
TTTTTTTCGGTTCAATTCGTTTACTACATCATTCTGTACAAAAGACTGCCTAATCTATAC
AGCTATGTATGTGTCCCGATTCAGACTTCTGAATGCTCTTTGATCTATGGATGATTATGC
ACGCCACTGACTGCGTAGCGGGATTGGCCATTCGGCAAGATGTGAGTGATGACGCGGGAG
CGGCATTGCTTGCGCCACTTGCTGCACTTCCAGTAGACCTTGTCCTTATAGGCGGCATTC
CGCAGGTAACGATGCTCCCCACAGTGCAGAACGACATTCCCGGCCGGAGTGCGAACGTAG
TGCACGCCCTCCATGGATTTGGACAAACGAACGCGCTTCATCAGCTGGTGTTGATCGGGT
TTTACGATGGGATCCGTTAACACATCAAATGTCACTTGAGCCTCTGTGTTGCCCTGATCC
CCGCTGGTGTCGACAAACGATGATTCACTGTAGTTCTGGGACTGTTGCTTGACCACAGCC
TTGGAA
>GEKZB4O01C457V 
TTATGGCATGAGAGGTTTGGCCATATAAGCAATGGCAAATTATTAGAAATAAAACGAAAG
AATATGTTTAGTGATCAAAGTCTTCTAAACAACTTAGAGTTATCATGTGAAATTTGTGAA
CCCTGTTTAAATGGTAAACAGGCAAGACTTCCTTTTAAACAATTGAAAGATAAGACCCAT
ATTAAAAGACCACTTTTTGTTAGTACACTCAGATGTCTGTGGGCCGTATTAATCCAGTTA
CTGTAGATGATAAAAATTAATTTTGTTGATCTTTGTTTGATCAGTTTACTACATTATTGT
GTAACTTATTTAATTAAATATAAATACTGATGTGTTTAGTCATGTTTCTAAGATTTTGTT
AGCCAAGAGTGAAGCTCATTTTAA
>GEKZB4O01C0FAR 
CACTGCAACACTGAAGCATACGAAACGATGAAGTGGCGTGACGCTTAGTACTCCNCA
>GEKZB4O01D4LBX 
GTTTATTGCATTTTGCGAAAAGTGATTTTGTTTAGCCTAGCGGGTAGCAGAAATGTGCCT
AAAATCAATGTGTCATTTTCGTTCAGGTAATAACCGCACCCACCTCCCGCCGAGGCGGCG
AAAATACCCGTCGTGAATCGAGCTACATACACACTTTAGTCCCACTTTTGTCGTGCATAT
ACACTGCATGGGCGTACATATGTACATACGCACCTGCGTACATATGTACATATGTAAATA
TCAAAAATAACAATTTAGGGTCGAATTTGTGTGGAGAATAAAAATAC
>GEKZB4O01DJOPS 
TTTTTTCTTTTTAAATGAGAACGAATTTATTTGAACATTATGCAATGCACTGGGTGGAAA
ACTAATAGGTACGGCCGGTCCATCGGCGTTTGCTTGGCCTTCCTGTCGCGGGCGCGTGGA
AACCAGCGGTGTTTAGTCGTGTGGGTCAGCTGCATCAGCTCCTGGCGAGCCACTTCTGGA
TGTTTGCTTTTAAAGGCACGCATCGCCGTCTTCAGAGCCGATTCCTTAACCACCGCCGAG
CTCTGAATCTCGCTGATCTCTGGCAGCGGCAGGGTGTTCTCGTAGGGAACTGGTGTGTCC
GGATGCCAGGCCACAATGGTGCGACCATTTTTGGTCACTGCCACGGCCTCCACCAGGCTC
TTGCCACCGACGGCATTGCGCTGCACGGCACTCGAGGAAAAT
>GEKZB4O01CIXVY 
ATAGCGTGCTGCACGAACTACATATTATCATTGTTATAGCATACGTATGTATATGCGTTT
GGGACGTGGGCGTAAACTACTTCGGTAGGTGCAGA
>GEKZB4O01ELS7H 
TTTTCGCCTCTCTGCCCTCGCGACTCAAGACCTCACGCATTTCCATTGTTGGAAAGAAAA
CAGAAAAAGACCGAAAAGCTTGTTGTTTTTGCTGTTGCTGCGCAGCTTATGCCGGCGTCT
CTGCCGCGTCGCTGCCCACGCAGCTGTTGCAGCTGTTCACGCAACTTTTGGTTTTGTCCT
TTGTAGCAATCGGAATCCTGATGAACTGTTTAACGTTATAGACACTCCGCGAAAAACACT
CGCTTTCACTTTGATTTTAATTGATTATTTCGTTTTTTTTGTTTGTCTCCTA
>GEKZB4O01APIBL 
AGGTGATGAGCGCCGGCGGCTTCGATCCGGAACTCTTGCACTCCACGTCATAGGTGCGAT
CTGCAGACACGAATCGATCCTTGGTAAGTATATGCACGGCAATCGGTTTCACTGCAGAAC
AGAAGAGAACCATTATCATTAGCACTTAATTAGCATATTCACTTGCGGCATTCACTCACG
ATTCACGTCCAGGATGACCACCCGATTGTTGGGTGGCGTCAAGTTCGTGTTGCTGGCCAC
GCACATTAGCCGGGAATTGAGGTGCTGCCTCGCCCACATTTGGGTACGACAGGTGGTTAA
TGGTCTTGCCATCGGGCCGCTGCTCGAAGGACTCGTCAATCGCCGTGTTGTCCAAGTACC
AGGTGACATTAGGTCGCGGCCGACCTGAAATTTGTTGGGGTCGAATAAATAATGGACGCA
GATAAAT
>GEKZB4O01BXSEW 
TTGCAGTCATAGACCATTGGTGAATTGGTTTCGATAAGATAAGCCATATTTACATTGGTG
CT
>GEKZB4O01C7NIZ 
AAAACATTAATTTCTGATTTTCGTCAGTAAATTAAGTTTAGTCAGTCATGAATAC
>GEKZB4O01EG43Q 
ATAGCAACTACAACAACAACAACAATACGAGGATACATGCAACATCGTGTTATTTGGTTT
TATATGTATGTATCTTG
>GEKZB4O01ESF8N 
GTTGTTGTTGTGGTTGAGTGCCGGTGTCGTTGCTGTTTAATATTCACTTAATTGGTCTTC
TCTTGTTGATGTTGGTTTATTGTTGGTGTTGCTAGCGTTTTCTCTCTTCTTTGTTTNT
>GEKZB4O01CUG6M 
GACCAGAAGAGCCACATTCACATGATTGTCATTGGTCGGCTCGCTCCTTCTGGTGGTGGA
TGCTACAAGGGAGGAGTTGTA
>GEKZB4O01EQC28 
AGGGCGACACAGTCAGGAGGCGGGTACGAGGAGGCGAGCGCAGCTGCCGGCCGGGAGGGA
GGCAGGCGAGCACACCGT
>GEKZB4O01BWB2H 
GCTCCAGCGAAGGAATAAGCGGCGGCGAGGTGGATGAGGTTGTCAGCCAGCCCAA
>GEKZB4O01CCJ3R 
GCAAAACAGTCAGAAACGGCAGCTCACCAAATATTAGCTGCTGTGATTTTGTTTTACAAT
TTCGTTT
>GEKZB4O01AUX5A 
CAGCCAATTTCCGTTCTAGACATGCTGGCCGGTGCCTCGCGATCGACGACGCCAC
>GEKZB4O01DKCRD 
TACAATAACGTGTGTACACTGAGAATGATACACTAACTAATAACAACAAGAA
>GEKZB4O01AHYO7 
TTTTTCGAGTTTAGTACTCTGTATTTTAAGTAAAACAAATAAACCTAACTGTCTAGAATA
ATATCGCTGCCCGTCCTTTCGTAGCGCGTTGTCAAGGACCGTCCCTCCCGGACGGTCAGT
TGTC
>GEKZB4O01ELLKB 
ATCCAGCAAATACCAATGATGATGCAGCAAAGACAATGGTCGGAGGAGCAGGCCAAGATT
C
>GEKZB4O01BV0G7 
TTGTGTTTGAATGTGTTTATGTAAGTGGAGCCGTACCTGTTGGTTTTGTTCCCACTTATA
AGGAC
>GEKZB4O01ENKK3 
AAACAAACACATATGTAGCATATTAATAATTATGTATAGTAAGGTTTATGATAACATACA
CACACTCTTATATACATATA
>GEKZB4O01DCESM 
TTTTATAAGAACGTTGCAAAATGTGGAAATACGGTCAAAACCAGGGTAATCAGGGACCAT
CGAGCGGCGGCGGAGGAGGC
>GEKZB4O01EA2KN 
CCAGTGATTGCAACAAGATTCTCGCTCTGCGGACATTCCTCACCGATAAACTGGGAGTGC
TGAGTATTAGCTGGGCCAGATTATGCTGCTTGCGCAGCTGCTTGATGCACTTGTCCCACT
GACTCTGGTTGCTGCTGTATAACTTGCAGTTTCTGGACGATAAGAACTTGCAAGTTATAC
AGCTGCTTGATGCACTTGTCCTG
>GEKZB4O01CH3VB 
GTTAGGAATAATACCAATAACAGATACATATAACATACAAAAGCAGCTGTGTTGTGCCGT
GGCTCGTTAATTAAACTCAATTGAGAACAGCTTTTTGTTC
>GEKZB4O01A9FR3 
CGCTTGGTTCGCTTATCAACTAGGTGTTACAGATATAGTATACAGCTTGATTC
>GEKZB4O01COU25 
GTGCGTTTGGTTGGTTGTGTGTGTGTTTGGTTGGTTGTGTGCTGGTGTTGGTGTCTCGCG
TA
>GEKZB4O01AXWSR 
GGTATGAGGAGCAGATCAATGCCGCTGGCTGTACTGGCGTCTGCGACGTCTCCTGTTGGA
GGACGCATATATTAAGAAGATCCTGCGCGCTCAGGACAACCTCTCCGTGGGTCAGGCCAA
GCAGATGCTGCGTCGATGGCTGGTAGAGGAGAAGGGTGCCACAGAGGCTTATCTGTGGGA
CAAAAACGAGGAGATGGTGTCTTGGTATGAGGAGCAGATCAATGCCGAATCTATTGTTTC
CCGCAACGTGAACTCCGTGAGACGGGATGCCATTATTTCT
>GEKZB4O01DMEXF 
GTTTGAGTAATGGTGACAGTACTGCTGGAGTTTGATCGCATAGATGATTGGCCACGCTGT
GAGTTGCTCTGCTGAATGCTAGGCAGGGTAACCACTCGATTGGAGCCCCAGGATGTTGTG
CTTGTTGGTGCACTGCCGGT
>GEKZB4O01EVFD7 
ACTTCAAATGCAAAACAACGACAGACAGATGCAGACACGATACGATTTATATCGCAGCAG
CAGTGTGCCAGGCATGGATTGCAAACAGCAGGGCAGACCGATGGCACTTCATATGCGATA
TATGGATGGATTCGTCGCATCCGTAATAATTGTATTCTTGTGGATCCGACAAATGCAATT
TCATTTTCAGTTGTATTTTCCCGGGTTCCGCATTTAGTANAAAATAACACACATTAATTA
AGTAGCACTATAAAT
>GEKZB4O01CLJ05 
TTTTTTTTTNTTTTAACTAACTAATTTTAAATGTCTTTTTAATTTTTTAAAAGGCAGATC
TATTTAGTCTTTATATACAGAGATAGTGGATAGAGAGTGTGACAAAATGC
>GEKZB4O01CDQEU 
CTTGGAGTGGATTGCGCAGGACACGCAGTAGTGGAGCTTCGCATAGAGCTTGGGC
>GEKZB4O01D2QMI 
ACTCCTCATTCTCAACAGCAGCAGGAGTTCAGAGAATAGTTCGAAGAATTGGAAGTGGAG
CCAGAGATCTGAGCAGACGCACTGTTGAAGCTGGATCTTAACTCTATTGCTGTTTTG
>GEKZB4O01BVTXH 
ATCGATTCCACATGCAGCCAGTGCGTAGCCAATGTGTAGTGCAGCAGACCTCTGACGTAT
TCCACGCTAGCGTTCTTAGTTTATTTG
>GEKZB4O01BH6U7 
AACCAACGGAAGGAACGACGGCCAAGCCTACAACTCTGAAGCCAACTGAGGGAACTACGG
CGAAC
>GEKZB4O01A9R2I 
AATCGATTCGGCGCTGAGAAGCTGGTACAAGAGGAGCAGGACTTCTTCAACCA
>GEKZB4O01C5VB2 
TTTCTTCGTTTGCTCTTCCTTGTCACGTTCTTCTTGCACTCTATGTACATACACCATATG
CGCAATTGTATATTATATTTATTGCGCTTTCTGTTTTGGTCACAAAACGACAA
>GEKZB4O01A45FS 
GTTTATTGCATTTGCGAAAAGTGATTTTGTTTAGCCTAGCGGGTAGCAGAAATGTGCCTA
AAATCAATGTGTCATTTTCGTTCAGGTAATAACCGCACCCACCTCCCGCCGAGGCGGCGA
AAATACCCGTGTGAATCGAGCTACATACACACTTTAGCCCATTTTGTCGTGCATATACAC
TGCATGGGCGTACATATGTACATACGCACCTGCGTACATATGTACATATGTAAATATCAA
AAATAACAATTTA
>GEKZB4O01BZ38D 
TTGCGCTGGCAGCTGTATATAATCTGGCCATAATTGGTTTAATCGATTGGAAACCATTCT
TGGCACAGCTGTCGCACCTACACACACGATCATCACATGGAGATGTAAATGT
>GEKZB4O01BA3V7 
TTTTTTTTTTTTNTTTNTTTATTTATTTATTTATTTATTATTATATATATATATATATAT
ATA
>GEKZB4O01CEA8L 
GTTAATGAAGAAGATGTCACAACAATCTAACCGACACAAGCAGGAGGAAAGTCGCAAATC
AAAGGAAATTGCTCAGCTGCTGAAGGAGCAGCGTCGTCAGAAGAACGCTGTTCTAACTCT
AGAGGCCAAAGTGAGTGCTAAGGAGCAAATTCTGAAGAGGAAAACCGAGGAAGTGATTGC
CCTTCGCAAGAGCCAAAGGGGAAAGTCCGGCCAGAGGGCACCGGCTCACTTAACATCGAA
AATTGCAACCCTTGATGGGTTTTCCACTCGATCCGCACGACATAGATGGGAAAATCTGTA
CCGCAACATATTGCATGCGGCCAGAAACAGGCAACTGATCACGCAACTGGAGAAGGAGCT
GGAACGTTTGATACTGGAGCGCGAAGATCTCTCTCGTGAGCTGAACATAATGGAAAACGG
ACAAACTGCTGACAGGC
>GEKZB4O01DXKKB 
TTTTCATAACTCAAATGACTGCGGGGCTACTTGATCCAGAGATACATTTTTCCCCTCGGA
GTGGTGGTGCTTGTACGGGGAGGTTGTATCTTTCTTTCTAGGAGTTTTCGTTTCATGGTC
GTCGACCAAACCGGTACGGCTGGAGGACAGGCGGTCTTCTTTGTTTCTTTGTAACTTAGG
TTGGA
>GEKZB4O01BNLOR 
TTGTTGTTGCCACAATCAATTAAGTAGTGATAGCAGGCGGCAGAGGAAAAGACAGCGCGG
CAGCAGCATCCGCATCAATTTGCTGTCAGCATCTGAATCTTCGGGTCGGCATTATTCCGA
AAAGTGTGAATGTGAGCGTAGTTGCTCCCGTTCCGCCTCCGTAATCGCAAGTGCTTGTTG
TTATTGTCGCACTCGTCTGCGATCCGCGAACCGCGATCTTTGCTTGTGTTTGTAACGGCG
ACGTCGTCTTGATTGGAACG
>GEKZB4O01AGMKY 
GTTTATTGAGAAGGAAACTCCTTAGGCTATAGAGCTTGCATTGGATGCAATACGGGCG
>GEKZB4O01DIMF5 
AGCCAATGGATGCTGTGGCATTCTCCTGGTCCATGGGCGTGCATCCGGCATTCGCTATCG
TTTCG
>GEKZB4O01EOYVB 
TTTTAGGCATAGTTCGTTTCCTTTACAGATCGCATAAATAACACTGAGAAGCGTATGTGA
ATTTGTGTGTTCAACTAATTATAAAACTAAAAAGGTAATTACTTATAATGTGGTCAACAA
AAACAATTTTCTATTTTTCTT
>GEKZB4O01CXGUQ 
CTGGAGGACGGACGCACTCTGTCCGACTACAACATCCAGAAGGAGTCGACCT
>GEKZB4O01EE4ZN 
TTTTTTTTTTTTNTTTTNTTTTNTTTTNTTTATTTATTTATTATATATATATATATATAT
ATATATATATATATATATATAT
>GEKZB4O01BUYMT 
CACAACACAACACAACACAACACAACACAACACACACGACACGACACGACACGACACGAC
ACGACACGACACGACACGACACGACACGACACGACACGACACGACACGACACGACACGAC
ACGACACGACACGACACGACACGACACGACACGACACGACACGACACGACACGACACGAC
ACGACACGACACGACACGACACGACACGACACGACACGACACGACACGACACGACACGAC
ACGACACGACACGACACGACACGACACGACACGACACGACACGACACGACACGACACGAC
ACGACACGACACGACACGACACGACACGACACGACACGACACGACACGACACGACACGAC
ACGACACGACACGACACGACACGACACGACACGACACGACACACACACACACACACACGA
CACACACACACGACACACACACACACACGACACGACACACACACACACACACACACACG
>GEKZB4O01AQ22Z 
TTTTTTTTTTTTTTTTTTTTTTTTTTTTTTTTTTTTTTTTTTTTTTTTTTTTTTTTTTTT
TTNTTTTTTTTNTTTTTTTNTTTTTTTNTTTTTTTATTTTTTATTTTTTATTTTTATTTT
TATTTTTATTTTATTTTATTTTATTTATTTATTATTATATATATATATATATATATATAT
ATATATATATATATATATATATATATATATATATATATATATATATATATATATATATAT
ATATATATATATATATATATAT
>GEKZB4O01CRP0O 
GTTTGTTGCGCTCGATACTGGCGCCAACGACAACGCCAGTCGCCAACACTAACACAAT
>GEKZB4O01A6PR7 
TGAGAGACAAAGCGGTGACTGCTAGTCTGCCGGCAAAGTCCTTGCCACCTGCTCCC
>GEKZB4O01B1LC0 
GAGGTCGAGCCATCCGATACCATTGAGAACGTTAAGGCCAAGATCCAGGACAAGGAGGGA
ATCCCC
>GEKZB4O01C90C9 
AGGGTGCATGTGTGTGTGTGCGTGCTTACCGTAATAATTATAGCCGTAGATGTAACTTGT
CTGCTAGTGTGTGGC
>GEKZB4O01COR2I 
TGAATATTCTGTGCATGGGATAATGAATAAGACCTCTGTTCTGCTTTCATTGGTTTT
>GEKZB4O01CXZHR 
CTTCCAACAGTCGCCACTGGTGGCACCACAGCTCATCCAGCAGCAGCAGCAGCAGCAA
>GEKZB4O01CYJ9L 
ATACTTAACTCACGATTACGTATACGCAGCGTTGTCCGTCGAGGCACTTTG
>GEKZB4O01AW8VR 
TCATGCTGGCCAACATGTTCGTTCTGGAAGTGGCGCGCATAGCTATCTGGCGCTGGAAGC
CACGATTGCAGATCGGACAGTGATAGGGCAGCGTCTTGGTGTGCGTCGTGAAGTGCTCCG
CCAGGTGATCCTTGCGGAAGAATCTCTTCTGGCACACCCGGCACTCGTAGGGCGTTGACA
CCAGTGTGTCGCATCTTGTGGCGGCGCATGTTGGCGCCGTTGGAGAACTT
>GEKZB4O01BA81Z 
CGGGTGCTGAATAACGATGGAGCAGCAGGTGCTGAATAGCTGGGTGCTGCTGGTGCTGAA
TAGCT
>GEKZB4O01AZP3D 
CGGAGGACAATTGGCTGCAGGCGATTCAGAAGTATCAGTAGATAATACTGTAGATGATTC
TGTAGTTTCTGTTGATTGTCCTGTAGATGATTCTGTTGTTGATTCCGTTGTTGATTCTGT
TGTTGATTCTGTTGTTGATTCTGTAGATGGTTCTGTTGTTGATTCTGTAGACGATTCTGT
AGAAGATCCCGTTGATGGTTCGGAAGGCGTTGTTGAG
>GEKZB4O01CM0DS 
CAAACTTACCGTCATCATCATCATCATTAACGTTTCCATTGATTTCAGTGATGTGACCAG
ACTGACACACTATGCGTTAATAATAATCAACAAACTTACCGTCATCATCATCATCATTAA
CGTTTCCATTGATTTCAGTGATGTGCGTTTGGAGTTTTTCCAGTCAAACGG
>GEKZB4O01ERT5V 
TCATGGCCACCGCGACGTGGTCCAGATGTTGATAAATGGAGTGGGATGTCGTCGCCAC
>GEKZB4O01D40BE 
CCGAAGTACGCGAGGATGGTAGCTAAATTATTTGGCTGCTGTTGGCTTTCGCCG
>GEKZB4O01A8ZTN 
TCTCAACGATTATTCAGATATACGGAGGACATGGATATATCTTAGAATAATTACGAGTAA
TTTCAGTAGC
>GEKZB4O01D31C9 
GCTGGCAAAGCGTAACACAACTAACTACTCGAGACGACACGAATAAAGACACGGGACGTA
AGCAAGTGTTTGGTGTGAGCCAACTG
>GEKZB4O01EB2TB 
TATGTCTACATATATGTGTGTTGCGTGTATAACTAGTAATACGATACTAATTGCGATTCA
TCAATTCCAAGGAATGCTTCGCCTTCAAGGTACAAATAGTTTCTACATCTACAACCAATC
CTTAGG
>GEKZB4O01BQ69H 
AGACGAGCACCGTGTACACGGTTGAGGATCAGGACGCAGGCGGTGCTGCTGCCCACGTAT
GG
>GEKZB4O01B6CNB 
GGTTGCTTAGTCAGCGGACTTCTGCAGTTCATTGACGATGATCACATCGCAGGTGACTGC
GGGCTGGCAAATGGGGTTTTGGGAAAGTTTGGGGGCGGGGCGGGTACCCGACCGGTCGGG
TGG
>GEKZB4O01BSR4U 
CACACAGTGAACATAGATCGCCAAGGACGTACAATTAGTCTGAATACGGAGTTCTTAACC
AACTTCGTCA
>GEKZB4O01DQJY0 
TTGAATGATTTCAACGATAATAAACGGACAAATTAGTGTTCGCAAGATATCGTGACATTC
GCAAGGATACGGCCATGGAGATCAGGAA
>GEKZB4O01DZEES 
AAGAACTCGCCGGCCTGCGATTCGAATAAGGCGGCCTCGGCGATGACGACCACAATGACG
TTGCCGAAGGCCACCGTTAGCAGCCAACAGGCCTGCAGGACACTCTTCATGCTGGGTGGT
GCCTGGGCGTATGAGAACTCCAGTCCCGTCACCGAGAACATCACCTCGCCGAGGGTCGAT
CACCACGTACTGCGGCACCAGCCAAA
>GEKZB4O01AXB6T 
TGTGCTGCGAATGTGCGTGCAGTCTGACATGGATAGAGTTTNTTCGATGTCGCTTGTTGG
TTCGGCCTAGTTGGGAGGTACTTCGCCAGCTTCTTCGACAAGCTCAGCGTGTGCGTGGAG
TA
>GEKZB4O01C2RJE 
GTTTCGGCATCGGGAGAAGACAGCAAAGTTGGAAACCTAGTTTCTGGTTCCCATTTTTAT
TTTTTTTT
>GEKZB4O01CPRIL 
GTTGGCAAAGTCAACAGCCTCCGCTAGACTTCGACGAGCCTTGAGGGTGGCGTAGATGAA
TCCCGCCATGAAACTGT
>GEKZB4O01BWDZX 
TTGGATCTTGGCCTGCTCCTCCGACCACTTCGTCGTTGTCTGCATCATCATTGGATTTGT
C
>GEKZB4O01E5TNP 
TTCAATGTAATCGCTGTAATCGTTATGAATTATAAATTGAAGATATTCAAAGCTACTCGG
CAAACTGAACGAATATCTTCAATGTAATCGCTGTAATCGTTATGAAATTNTAAATTGATC
TACNCAAACCCAAAAANAAAACAAAAAN
>GEKZB4O01A6IS4 
CGGCTTAAATATCAGTTGAAGCAAGTTTATGGCTTAAAAGGAGGCGACCATAGGTAACCA
AAGCTAAATATGTAGGCAACTTGGCAACGAGTAGCTCGCGTGAAAGTAACAAAGGAAAGC
CGTACACACATATCGCACGCTCTTACTTGCACTCTTACACAGTGTCGCTTACAATTTCCA
GAGCCTTGAGACCCTCAATTTACTAGTCTGGGCGTATAAATAGGGGCGT
>GEKZB4O01B4VSG 
ATAAAACGTGAGGTAGAAAAGACGAATTAGGTTGACAATTAATACACACAGCAGACGCAC
GGTAACCAGCCGCCAATACCGATACGAACGCGCGGCGGGCAACAGCAAGTGCGCAAGTAA
AAGTACCATATCAAACG
>GEKZB4O01EGH0R 
AGTTAGGCAATTGGATCAGCAGCCAAACTGCTTGTAATTTGTAATTGCGAGCAGTTAGGC
AATTGGATCAGCAGCCAAAATGTCGC
>GEKZB4O01CQMNL 
GTTTGGCCTGGACGCAGCCTGATGTGGATAATAGCAATAGTAGCAGCAGTGGCAACGCAT
CGCCAGGTGACATGATAACCGGCGATGAACTGGCAGCTGGTGCCGTGGATCCTGCTAACG
CTGGAAAGGATGTGCCGAATGCTGGCGATGCCACAAGTGGGACAACTGGAACGGAGGATA
TTGAATTCATCGTACAATATGGCAAAGTCAATAACATGACCATGTACGAGACAGTTGCCA
AATTGGAAAATGAATTGACCACCAATGAGACGAGTATCGATTTGACCAATTTGGATGCAA
ATGCCTTGTACCGAATTACGGTTGTGACGCGCGGAAAATTTGGCACATCGCTGCCGGCAT
CCATGCTCTTGCTGAATACAACCGACCAACAACGGACCGGCGAAGCCTGGGGAGCCCCCT
CACC
>GEKZB4O01A8SS3 
ATCCGGAGCTTGAGTCGCAGGTGGACAGCTTACGCTTGCTCTGGATGGACAGCTTCAGGC
CCTCCTTG
>GEKZB4O01CYWD7 
GCGGCTGGATCTTGAGTGCATCTCCGTTCATGTATACATATCCTCCTAGGAAGTATTCCA
TGGTAACGTATGTTGCAATTATCAAGAAATTCCACACAAAGACACAGTCGGTTATTTTCG
CTTCTCCTTATTTGC
>GEKZB4O01CQTHB 
GTTTTTATTTTCTATTAGTTGAAGAGTGAATCCAGTGGCCCAAATAAAACAAAATAACCA
AAAATCGAAAATAGACGCGACAAACTAAGTGTAAATTACGTTGTTGTTAATTAGTTGTTG
T
>GEKZB4O01CWFHG 
GCTTACCGTGGTCTAGAGCAGCAGAATCAGTCATGCGGTTGACAAAGTGTGCACACAGTA
CTTGTGCACACTTTGTCAACCGCTA
>GEKZB4O01BI24D 
AGAACGGCAAAGGTGCGTTGCAGCGCATGCAGGCCAAAATGCGCTCTATTATATGTGTAA
CACAGAAATATTGCGATTTT
>GEKZB4O01CP28B 
GTTCGCCGCCTGAATGAGTATGTCCACAAATATCTGTAATCTTCAAGTAACAAAGAACAG
ATGCAAGTTTTACGATATTACGTTTATGCCAAACATTTTGTATGGTAGAATATGTAGTGC
GAGCAAATGTCACTGTACGAGTTACACTTGAATTGA
>GEKZB4O01BF9P2 
GAGGTCGAGCCATCCGATACCATTGAGAACGTTAAGGCCAAGATCCAGGACAAGGAGGGA
ATCCC
>GEKZB4O01DJML7 
GTCTGAGTTAAATAGGCAGTGCGCTACGAGCTGGCTATTGGCCTGAACAA
>GEKZB4O01EPEL7 
GTTTGCTGTAATGCACTCTCATTTTGTCTCCAACGTTAGTTTAAGTTTAAGTCTGCAATT
AGTAGGCATTTTGTTTGGCTT
>GEKZB4O01DCKFW 
TAGCGGGAAAAGAGGGTGAGAACGGGATAAGGGTCCATTGCTCTGGTACA
>GEKZB4O01A8V8D 
TATGTCTACATATATGTGTGTTGCGTGTATAACTAGTAATACGATACTAATTGCGATTCA
TCAATTCCAAGGAATGCTTCGCCTTCAAGGTACAAATGTTTCACATCTACAACCAATCCT
TAGGCCACGTTTTTN
>GEKZB4O01CBGRR 
CGAACTAAAGTAAAATCGTCTTTATCTTCGTCATTAGTCACGAAATACAAGTAGAATACC
ACGAATAGCTGTCCACGGGTCGTTC
>GEKZB4O01AD9P7 
TTCCTCGCGCGGATCATCGGGCGATTGGTAGTCCGACTCTGGCGACCCAAACGTACCCGA
CCGGACGGTCCGTACGGAAGGGACGTCCTAACCAAACGTTACCGTTACCGTAGGTAGTAG
TACGGAACGGACGACCTACGGTTCGGGTAACCGGAAACGGGACGGGGACCGGAAACCTAA
CCGGTTTACGGTTTTAGTTCGTCCTTCGTAAGGAACCGGTCCCGTACCAAAACTAAACGT
CCGACTTAGTTCCCCGACCCTAC
>GEKZB4O01CB4UX 
GTTGCCCATGACCAAGGTTGAGTCATAGGCAAGGGTGATAGGATGAAACGCGAAGTAAAT
ACAATAATTATTTATGGCATATGACACGTCCCCTGCTGAACTAGATCGTTTAACTATATA
GGCTTCGTCTTAATTGTTCTGCCTTAATAATTTTAGTTTGTTATCATT
>GEKZB4O01BOZBK 
TAATTGCAATTAATTTATTTGATACCGTTATATGCAGCGCAGCGGAGTGCACAAAATTAG
TTTAATTAATTGGCTTTGATGGT
>GEKZB4O01ALDER 
CCAGCGATCAGTGCAAGCAGGGCGGACATGGAGTCCGTACCTCCGTACTGCGGTCGTCTG
CCTCCACCGACGGTGGGAGGTTGGTAGTGTCC
>GEKZB4O01A2KQ7 
ATTTAATTATTCTTTAACAAACTATATAAAACATAAATCATCTGAAATGTACACAGTATC
ATTTAAGCTTAGCCTACCG
>GEKZB4O01A19UN 
GAAGCTGTCATTTAGTCGACGCATTCTAGGCGTGCGGCCGTTAGGTCGTCCATGTTCCCA
CGGAGTTTTGGGTAGGGTCATCGGCCCGAAACGAATGGCGGAATACAAAGACTATTTGTT
TATTTGTCGATAGGCCGACTGAATAAAATACCGG
>GEKZB4O01EJ5PP 
ATTGTGCATCTTCAGCAGTTGCATGCTGCAAAAGCGACACCAGCACTTGTCCCGGCC
>GEKZB4O01CB0U7 
GTTGATGCTGCTGCTGTTACTATTACCTGCCGAGGAGCTCAAGACCAATCTGGAGCACCG
CGAAACGCTGGAGGCTCTAGAGGAGGTGTTCAAGGAGCTCAAGACCAATCTGGAGCACCG
CGAAACGCTGGAGGCTCTTG
>GEKZB4O01EE0MX 
AGTACTGCAATCTATTGGTGCGTAACTACAAGGCCGTCGACTCGCAGCTCACGTAGGCCT
CCTTCAGGGAGCACGTGTAGATGCGTCGCTTGCAGACGCCT
>GEKZB4O01BJ2GC 
AGCGGATATGGAGCCATTGAGAGCAGTGCCAAGAAGCTGAGCGAAGCGGCGACCGGTGGT
GCGGTGGTGGTGGTGGTGGTGCGGCCGGTCAGGCTGCCACGCCACCTACCACGCCAACCT
AAGTAGCACCCGCCTCCTCCACGCCATCCTCCTCACTCCATGT
>GEKZB4O01B4UJQ 
CGCAAGACCAAGGACTTCATTGTCGGATTCACCGATCTGGTGGCTGCATCAGATCG
>GEKZB4O01C40GU 
TGGAGATTCTGTTGATCCGCATTCACCGGACTCAAAATAACCTTGTCACCAACAACCACG
TAGTCGCCGATGGAGCGAAGCTTGTAGAAGGGCTTGATGTAGAACCACGACCNCC
>GEKZB4O01C3U7Q 
CGCGCCCATCCTTCCTGATCTCCCCAGCCCCGGGGGCGGAGCGGTGGTCGGTTTCGTTCC
CACGTATGTGGAGTCGTGTATTGTTGATCTACGTAGTATCTGCGACCGTACCTGGTCCGA
CGACGGAGTTTCCCTACCCCTCGCAGGCGAG
>GEKZB4O01D52XF 
TTGTAGGAAAATTATATTACAATTTTATTAATAAATTATTTATTAATTACTTTAATTGTT
ATTGTAAAATTAC
>GEKZB4O01EZDKU 
CAGCAGAAGAAGAAGAAGCAGCGCAGCCGCTAATCGTCTCGTCGTTCGTTGTTGTTGCTG
CCTTGCAAAAAACGAAAACCGAAAACGAAAATAGGCGAAAAAATAAAACGACAAACAAAA
TTACTAATAAAACGAAACTAAACAAATTAAGT
>GEKZB4O01B2NDZ 
GTGGACGAGCGCGAGCAGCGCCNGCAGCAGATGCTTCAACTGCAGAAGGACATGGCCAAG
CAGGGCTCGGGAGTCACAATCAGGA
>GEKZB4O01BUOYZ 
TCGTGGCGCGAACTGTTGAGGAATGTTGTGCATCGAACCGCGTTGGTCGCTTACAGCGTG
CGAGGTAACTGATCTCCACGGCCTCGGTCGATGGCAAGCCAATCACGCAGCGTGGCTCCT
TTACCGGCAATCGGTAGCGCGAACTAAGTCCCGACTAGCAGGCTTGGAACAACCGTCCCT
ATTTCAATGGTCCACCGCCGCCGGCCACCAACGGAAATCGTGCTTGATCGGTCGGCGCGG
CACGGATACCGATAATTGCCGTCGTGGACGGATCGCTCAGTCTCCTCAGAACTCGTTCGG
CACCGCCTACGGCAAGAATAAGGGTCGCCGT
>GEKZB4O01AJSF1 
GTCGTCCACCACGATTCAGGTAGAACCGCGCTCAGTGCCTGCGTCGCCGCACGTACCGTG
>GEKZB4O01DEHQ8 
AGGGTGCGTCCATCCTCAAGCTGCTTGCCGGCGAAGATCAGACGCTCGACGTG
>GEKZB4O01BNQDN 
TTTCCATGTCTATCACGACGCCACAATATGATGCGATGTAGAGATGGAAAACATCGATGA
TTCCTCGAAACATCGATGAATGCGATTTTTG
>GEKZB4O01C23A4 
GGTTCTTGGAGTTTATATATTCATACAATGTCTATCTGCTTATTACGTTTCTCTGACGCT
CTCAAAGACGGGTACAACAGGTACAACAACAACAATTAAACTCTATACTGAGTCCACAGC
TCAATTTCATCTACAGACTCAAAAAAATTGTTAAAAGTAGAGTTAATAAAGCCGACCCCG
CAATAAATGTTGACCCCGCTGCGTTGACTCCGAACCCTGCCAGCGCCACATCCTTTCCCG
GGTCGGAGGACAT
>GEKZB4O01DM4MD 
TTCTTGTGGTCAATGCCATCGATAATGGCGACTGTCATCACAGTGCGATCCCGGTACGGA
TGGCGGCCACGCAAGGGACGGGCCGAGCCACGTT
>GEKZB4O01DOSUS 
CGCAATTAAATGGATATACTTCAGTATATAAATAAATAAAGTAAATAAGCAAATACCGCT
GGAATATGCAAGCGCGCTAGCCGAAAA
>GEKZB4O01B77WV 
GAGGATATGGAATAATGCAGGAGGTTATGGAATATTTGGTCGCCGTGGAACGGCAGAACT
TTT
>GEKZB4O01B1WU7 
CAAGGTGGAGTGCGGATCGCAGTTCTCGGTGGCACTCACCAAATCCGGAGCGGTGTACAC
CTGGGCGAA
>GEKZB4O01AXT9E 
TTCTCGGCGTCAGTATTTGTTTGTGGCCTCTCAGGGGTGGGCGACGCCGCCTGGCGAGAG
CACAGCTCTGGAGGTCGCCGGCCGATTGGTCCGACCATACATCTTGTCCACTCGATAAAC
AAAT
>GEKZB4O01BDI98 
GTTTCGTTCGTTTGGGTTAGGTTGTTATTTCGTTGTTATCCGTCGGTTTCTTTTAGCGGA
GTTTGTTTTCGTTGGTTTCGTTCTGTTTTCATTCTTTTTTNTTTTCTGTCGCGTGTGTAG
TGCGCGCACGCGA
>GEKZB4O01EC0NW 
TTCAGTACCAGTTTGTGGATCACCACGGCGAGGAGCTGGATGTTGAAGGGTCTGCTGGCC
AGGTAGT
>GEKZB4O01C0FZ1 
CGGAGCCGGAGCAAATCAAGTCGCCTGCCCGACTTGTAAGTTACTAGGGAGGTTGTACGC
AGCCGTCGGTGGGACGGCTTAGTCGAACTAGAGCAGCGTCATTTGTTTCCACAACTT
>GEKZB4O01AOZMZ 
GTCTGAGTTAAATAGGCAGTGCGCTACGAGCTGGCTATTGGCCTGAACAA
>GEKZB4O01BI9WD 
CTGAGATAGATGCTGGTTATCAAAATAACGAATATGTACAACCGGTGCTGGGGCAACAAG
CGAATTAGTGAGGCCAGCGCCACCGCCTCCGAAGCGGAGCGGATAGCTGGGGCGATACAT
TAGCATTACCATGGCTATATAGCATGGCTATAGCACATTAGTATAGGTTATCCAAAAATA
ACG
>GEKZB4O01EICND 
GCACGGACTTGATTGTTAATTGATAATCGTTATAATTAATAAGAACTAATTGG
>GEKZB4O01DLY64 
CGAAACGGTAACAGGCAGCAGACACTTTTCTTACGACGACGACGTCGTCGTCCCGTTCCG
GTCGGTCGGTCGGTCGGTTGGTTGGTTGGTTGGTCGGAAAACGGAAAAAAAAAG
>GEKZB4O01E5N51 
CACAACACACACACACGACACGACACGACACGACACGACACGACACGACACGACACGACA
CGACACGACACGACACGACACGACACGACACGACACGACACGACACGACACGACACGACA
CGACACGACACGACACGACACGACACGACACGACACGACACGACACGACACGACACGACA
CGACACGACACGACACGACACGACACGACACGACACGACACGACACGACACGACACGACA
CGACACGACACGACACGACACGACACGACACGACACGACACGACACGACACGACACGACA
CGACACGACACGACACGACACGAC
>GEKZB4O01ETXYB 
TTCCAGAACTTCCAGAATCAGTACCAGCTGCTGCGGCTGTTGCTGCGGCTGCTGTTGTAT
CATGCCTTGCTGAGGCATGCCTCCACTGCCACTGTTGGGTAGTTGTTGTCCGG
>GEKZB4O01AVNZQ 
GCGCAGCAGAAATGGAAGATACAAGCCGACAGGTAGAGCAGGATATAGCTGCAGATGTGC
AGGCTGGGTGGCTCCA
>GEKZB4O01B1L9Y 
TTTGTTAAAAATTTGCAACAAGCCAACGAAAATCGACCAGGAACGGTGGACAGCCAAAAC
CGCGCGCTCTGCGACGACCACCGTGGGATGCACATACGTATGCGCAGCCGTGCCGCGGAG
TAGACACAGTGCCCGCGATCCGCGACCAGCGAACCGCC
>GEKZB4O01EIZIS 
AAACATATATGTTGTGTGCTTACGTGCAACGCATATCGCAGCGAGTAAATTCAAGAGCGC
GCCNCC
>GEKZB4O01AZBJ8 
GTCGGATAGTTCGGAGTCCAGTGTAGATCGACAGTGAACACAAGAGGACTGCTCTGGATT
GGAATTGACAGCTATTTTGTT
>GEKZB4O01AN5QV 
GCGGATAGTCAGCTTGCTGCTAGCGCTAAAGTGCAGCGTCAACTCCCGCGACATGCTTCG
CATGACCCCGCCCGTCGTCGACCTACGGGTCGGGGGTCCGGGTACGGAAAAAAACGAAAA
AACCAAACGGGAAAAGGGTTAAGTTTGGTCGGCCCGTCCGTCGTACCTTACCTAACGTAA
GGTCCGACCGGACGGACGAAGTAGTTCGTACCCTTACCGGTTTCGGTTCCCTAAACCTTA
ACGGTTCCGGAACGAAACGGACCCGGACCGTACGGTACCGGTTACGTTCCGGTCCGGTTA
CGTAACCGGAAACCGGAAAACG
>GEKZB4O01C5EVS 
GTTGCTCATCAAGCGGGAGAACCACTCGCCAGGACCGCGCACCATCACTGCCCA
>GEKZB4O01CBXPU 
TTTGTTCGCTTAGCTATTTAAAGTACGTATTGATTTACTGTTTAGAAATTGGCGCCGCAT
TAAGTTGATTGTACTGCCATACAAATTTTAAAGTAATTTATATGTACACTTATGATGCAA
ACCGATGGAATGCGATTTTGCTGCGGTGTATAAACAATCCATCTATTATAATTGCACTGC
TTATTGAGAAGCCAGCGCGACGGACTCATACTTTATTGCAATCAATGCGATCTATTGACT
ATATATATTGAATATATACATTTATACCGTATGCCAGTAATTATACTAATTGAGCGCTAG
CTCGCCGCTTTAGTCCATAGACTAACTTGCCCTGTTACTAGCTTAGTTGTTAGATTGTTT
GATTAGCCTTGCTGCGTAACGCAGTTTTTGTTAGCCATTTATCCAAGAGGCAGACTTTTC
>GEKZB4O01DHA8I 
CCTCATTCGAAGTAGCTACATTGGACTGTGCTTTCCCGGACGTGAGGTGGCAAGACTGCC
GACGGTAGG
>GEKZB4O01A44ET 
TTTTTTTTTTTTTTTTTTTTTTTTTTTTTTTTTTTTTTTTTTTTTTTTTTTTTTTTTTTN
TTTTTTTTTNTTTTTTTTTNTTTTTTTTNTTTTTTTNTTTTTTTNTTTTTTATTTTTATT
TTTATTTTTATTTTATTTTATTTATTATATATATATATATATATATATATATATATATAT
ATATATATATATATATATATATATATATATATATATATATATATATATATATATATATAT
ATATATATATATAT
>GEKZB4O01BXUPI 
ATGTAGATAAGCAGGAGCAGAAGGAAACTTAGCCGGCATTATCCTGCGGCGG
>GEKZB4O01EA5O9 
CCGGTACGCGAGGCAATGAATTCATTAGTCAGCCGAAAGCAAAAGAGAGCGAAATACATT
TTATTAAACAAACTAAACTTAAATTC
>GEKZB4O01EKBWW 
TGCTGCATCATCTGTCTCTGCTGCTGTTGAATCTGGCCGTCGATCCTCCGACCACTTCGT
CTTTGTC
>GEKZB4O01DW1R3 
GAGTCGATCCTTCACTTGGTCTTGCGTCTGCGTGGTGGCATGCAGATCTTCGTTAAGACC
CTCAC
>GEKZB4O01DC31P 
CGCACCACCATTCAGCTGCCAGATTCTTTGTAAGCGCGAGGAGCTTGATCTTTGCCCA
>GEKZB4O01DNWY0 
TGTCCGCACAAGGAAGGCCAGGATCGAAGTTAGTGTAATGATTTGTTATTAAAGTGCTAG
TCGTAGGAGTACGGGCTTCTGGACGTGTGGTCGTTCTTGCCGCGAAATGGAAATTGGCTA
GCCAGTGGTTTGGTGGCCCGCCTCCTCCTCCTTGTTGTTGTTGCCCAGTATCCAGTCCAT
GAGCATCATCGATGGCGAACGCAATCCGGATTGAGAGAGATCCACGCCTATTGCTGTTGG
AGCTGCTGATGTTGGTGCCGCTACTGCTGCTACTGCCCCTGCTCCTGATTGTGATCCCGA
GCCCTGCTTGGCCATGTCCTTCTGCAGTTGAAGCATCTGCTGACNGGCGCTGCTCGCGCT
CGT
>GEKZB4O01BN9E0 
TTTTTGGGAGTTGTTTAGTGATAAGTGCAAAATAAGAAAATTCTATGCACTGGCATTTCG
ATGCGCAAAGAGAGTGAGGAGAGAGAGGGAGCGATAGAGATAGAGAGCGATGCAACTGCA
TTTCATAATTGAGAAAAGCAGAAAGAGAGGACAATTGGAATTCTACTATTGTTGTATTTA
CATAATTTCGCACACACACGCACACAAGTAAACGCAATTGCCGAATGCACGCACTCTGCT
TCTAGATCTGCCTACCGTTTTTTTTNTTTGTATTGTGTTACTTTAACTTTTTTTGCTATT
TG
>GEKZB4O01EMK3S 
TCATTAATGGCTAGAATATTGATATATTTCATAAAGCAGTGTAATTCTTAATTTNTAT
>GEKZB4O01C57KI 
ACGTAAATGATGATGTGCGACGTGCTGCAGCTTGCGGATGGCCTTGTTGCTACCAGTACC
ATTGTAGGCCATAGCTATGGTGTACATTCCGACG
>GEKZB4O01B9RZF 
AACTCCAATTACTCAGGTATGATCCAATTCAAGGACATTGCCAGGTAGGGAGTTTGACTG
GGCGGGTACGATCTCTCAAT
>GEKZB4O01CD14U 
GGCAGGAACATGTCCATCACCTGCCTGGTCAGGGCCATCCCGGAGCCGAAGGTCCTTTGG
CTGTTCAATGGCCAGGTGATGAGCAACGACAGCCTGATGGACAACCTGCACATGGTACTA
CTATATCGACGAGACGATCGGAGTAAGCGGCGCCGAGGAGAAGCGCAGCGAGATCTTCAT
CTACAACGTTGGTGCCGAGGATAATGGCACCTTCTCCTGTGTGGGCCAGAACATAGCTGG
CACCACCTTCAGTAACTACACCCTGAGAGTCATAATCAAGGAGCCGCCGGTGGTGAATGA
GGTCTCCTTCCCCAGGGATTACATGAACTACATTGTGGCCAGC
>GEKZB4O01CIKND 
TGTTGCACATTGTGCTGCTGTTGCTGCTGCACACTATGCTGCTGCTGCTGTTGCTGCTGC
TTTGTTGGACACAAAGCCACTCATCCAAAGCGTAAGTAATCCAATTGGTCAGCCACTAAA
TACGCAATCACAGCATGGCGTGCAGCAGCAACATGTCCAGCAGCAA
>GEKZB4O01DI8LW 
TCGTACGGACTCCATGTATCCATGGACATCCAATATGTAGACATGTATGTATGTAAATCA
ATGTTTATCTATATGTCCAAGCTATAAAAGTAAACGATAAATGTACTTTACGACTTAACT
AATATTGTAAAATCGAATTAAGCGGAATAAATCCTTTGAAGCACAAAAAAACT
>GEKZB4O01AXAHP 
CGGCTATCTACGATTACAACCAGAAGATGTTAAATAGAATCTTCACGGAGACGGCGG
>GEKZB4O01AKFLX 
ACACAGGCTCTCATTGGTTTGCTTCGAATAATTAGCTTTGCAATGAATAGGA
>GEKZB4O01CDKJH 
GAGTGGAGGCGCTGCAGGCCAAAGTGGTTAGTGCCAGCGGCATCGTCAGT
>GEKZB4O01CG6R0 
TTCGCCTACGGAGCTTCTCAGGGCAAATTGTATCCGGAACCGCGCCAGTATTTTCTACCA
ACCCAACCGAA
>GEKZB4O01CZ6H2 
AATGGCATCATTTCGCAACGGATGGCGGGCAAGCTGCGGTACCTAGACAACCGGTCGGAT
GAACAGGAGCGGGCGATCACCACTGAAGAAGCAGCAGCATTTCTTTTATTACTATCAGGA
AGGACGGAGGGAAAGTAGGCGTGGTAAGTACCGGACCGTACCTCCATCAATTTAGTATTG
TATT
>GEKZB4O01BYU1W 
ACGCTGAAGTGGCCGATACATCTCGGACACTTCTGAAGGAGACCCGGAAC
>GEKZB4O01C8K9I 
TTGACACCTTCGTCATCCAGAAGCGAGCGCTGCTGGGCCCCACGCTGCCCACGCGGGTCG
GCCCACCGACGAGGGAAAACGGGAAACGTGGAGTCTTTCTTGTTTCGGGTTCGTGCTGAA
CAATCAAGTAACCGCCAAG
>GEKZB4O01CBSAR 
TTTTAACTTGCTTTTGTTTCGGGGTAAGGATGTTGCGGCTAATCCTGCTCTCCTGCCCAC
CGGATTCGGATTCTCCACTCTCCTTGTGTCCCACTGTCCGTCCGTCTGTCCGTCCGTTGA
CCACACGCACAAGAGCAAAAACAATAGCAACAGCGAGAACAACAATCACAACAACAACGG
CACACAATCAGACAACACGGTACAAAACACACACACACGCACACGCGCTGCTGCACACCA
TGGTCGCTCTCTCGCAGTCGCAGTCGCCGTTAACGTCGTCGGTTATTTTGATCTATCCTT
GATCCTGTGCAATCGGTTATATCCGTTTTATTAGCCCGTTTCTGCATATGTTTTTTAAAC
>GEKZB4O01DO4FX 
AGTCATTTAATTAACTTGGCTTCCGGTGGCCTTAAACAAAGACGGCAGAGGACTCAACAA
ATTGTTATTGATACGAATCGGGC
>GEKZB4O01BBCMC 
AAGGGAGGATGGAATGATGATGAGAGAATGTAAATCGGTGAGATACTATTGATATATATA
ACAGAATTCTGATAGCTGCATTACATCCCACAATGCGAATAAAACCTTTTATCAACGCTA
AGCCTAGGCAATTATTTATAACTAATTATATAGCGTTAAACATCAAATAACTATAATTAG
CTGTTGAAAGGTTTTCTATTGCATGTTCTGTTCCTTTGATTTGTGTTCGTTTAAATTTCC
ATTTGAAATATCAGCATTGAAAGAGTGTTTAAAAAGTATAGTCAATAAAAGCATTTGTAA
AGGTGGACAACGGTAAAGTAAATAAACAATTTTTT
>GEKZB4O01CZXPZ 
GTCTCTCTGTATGGTGGACAGCTTCTGCAGCTTTTCCGTCCTGCTCCTCGTTCCTACCCG
CCC
>GEKZB4O01CCE2F 
CCGAGAAGGATGAGGAGATCGAGGCCATTCGGTAAGTTACTGACCAGGGATTGGTAACTA
GAGTTAACCCTCCTTGTTAGAC
>GEKZB4O01E2IFN 
GTTTATAGCACACACACAAACGCACGCGGTGTCAGCGAATTGCAAAATCAGCGTTTTCAC
GTGTGCTGTTGTTTTN
>GEKZB4O01CWT8Z 
ATTCACCTACGTACAGCCGATACGGATTACCGCGCAAAGCGGCGTCCAGAATTACCACCA
ACGGGAC
>GEKZB4O01CWKJR 
GAGGACGAATACATCACCGATGATGCGCCATCCACATCTAAAAGACGCCGCCT
>GEKZB4O01CBLHE 
ATTATTTCGATGCATACTTTTAATTAAATTGTAAGCTTTTGTTTTTATTTTCCTTTGTCA
TCGTGCGACCAA
>GEKZB4O01BHU3W 
TCCGAGCAAATGAGTACAATGTCGTCGATCCGTCCAGCTATGTGCAACACATGGAGGCAC
AGGCACATACGGGTATTATCGAAAGTCTGTACGAGGCAACGCGAAGCAAATACAAATCCC
GATTGTGGGTGGAGGTACAGTATATGCGCATCCGTTGCTCCATGATGCACATGATCATAA
GCCGCAAAACCTCTGATGATGACGATCAAATCTTCAATATGATGTTTTGCAGAGGACGTG
ACAAGAATAACGAGGATCGGGTGCAGCAGAAGGAGCACAAGCGCTTCATATTGAAACAGA
CTGAGAAGCTGGAGAACAAGAACTACTTAGAAT
>GEKZB4O01C1ROV 
GTGAAATACCGCCCAGAGCATGGCGGTTGTCATCGCGAAGTTCTTCATAACGCTCACGTT
CGTATTTGGTGAATCCCCAC
>GEKZB4O01ALTHP 
TTGGACGAGGAGTCGAAATGGGCCGACGACCAGCTAGATGCTACCGCTATTGCAAAAT
>GEKZB4O01BCKPD 
CATAAGGTCCAGCACCTGACCGGTGGCCAGCACCGCCTCCACGCCCAAAACAAGAGCCGT
GCAGATTGCCGTAACGCACCACCCG
>GEKZB4O01BIVXY 
GGAAAAGCAACCGCAAGAAGCCTTAGTTGCCTTGGATGCCGGCGATATCTGGTGGCACAC
ACTCCGGACACATGGCACACGGCATCCGTGGTCAAGTGCTT
>GEKZB4O01AF7BL 
GGAAGTAAAACTACTCAACAATCTTCTAGGTGGCAGCTCTGTAGATCCCACGGAGTATCC
TCCGAGCTGAGTGGGGTAGTCTCAATTTTACTTTCCTTTCGGTTTTCTTTTAGTCCACCT
TG
>GEKZB4O01EMMKH 
CACACACACACACACACACACACACGACACGACACGACACGACACGACACGACACGACAC
GACACGACACGACACGACACGACACGACACGACACGACACGACACGACACGACACGACAC
GACACGACACGACACGACACGACACGACACGACACGACACGACACGACACGACACGACAC
GACACGACACGACACGACACGACACGACACGACACGACACGACACGACACGACACGACAC
GACACGACACGACACGACACGACACGACACGACACGACACGACACGACACGACACGACAC
GACACGACACGACACGACACGACACGACACGACACGACACGACACGACACGACACGACAC
GACACGACACGACGACGACGACGACGACGACGACGACGACGACGACGACGACGACGACGA
CGACGACGACGACGACGACGACGACGACGACGACGACGACGACGACGACGACGACGACGA
>GEKZB4O01DMII2 
GTTTCCTTGTCGTCGAGGGCGATTAAGGAATACTGCCCAGCGACGATGTGGCGTACATAG
AATCTCTCTGCAGTCATGCTCCTCTGGTTGCCCATTGCGGTGGCACGCAGGATGTTCATC
ATCCTCGTCCTAATGGTAATTGGAGGCCTCTTCTACATCTACACTTCGGAAAATAAATAC
CACTCATGCTTTATGGAGGGCCAAGTACTGGCAACTCAGCAGGCGCTAACTGCAGATGGC
GAAACAAATCTATTGGGCGACGTCCTCCAGGCGGATCCCAAACCCTCGCCCGGAAACAGT
ATCTTCTTTCACGAGACCAGCTGCCGCCTATCCGTAGAACAGACAGCTGGAGACGCTGAA
GGTCACTGCCCGCAGGCATGCGCAATCGAGTCGGCAGCGATGCATAATCCGAATTTCCAA
GTGTTCGTCCTGTTCGCTGGCCCCACCTATCGAATCTCCAACAACAAAAGCCTATCCCCA
G
>GEKZB4O01DJ7D7 
GAAGGAACGGAGGAGGACGTTCGCAAAGAAGAAGCCTCCACCGCCTACAGAGGATCGGCT
CGCAAGCAGAGGAAGAG
>GEKZB4O01CHIUQ 
CGACTTATCAGCTTAAAACATCACTAGATTGTCACTCAAATAAACACTATTAAAACCAAC
AAATACAG
>GEKZB4O01BXM38 
TTTACCTTTGTTGTAGCTGTCCTTGCTGGCGCCTCCATTTCTAAAAGAGGATATTGAATA
ACTTATTTAATGCTTTGATTTTGGTTTTAATGCAGTATGGTGAGGTATACGCCTAGGATC
CCTTGTTAGAATACGTATTGCTTTGTTCGATCTTATGGCATCTAATACCATCTATAGAGC
ACCCGGCACAGTTCGGTCAGTGACGACGACGTTCAAACAGCGAATGTCCGTTTTGTTGCT
TTCCATCACAAAATTAGAGCCAAGTGCGGCGGCAGTCACTGATCAAACTGCCAAGGAGGA
CAACGTACATACTGTTTGCCATACATACACCTAACTCTTATACACATAATCTTAACGTTT
GCATTAGTCTACTATTGGAAAAAGCATTTGTTTACCAAATTCACAGAAATGAGAGGGAAG
GAAGGAGTTCGACCCAGTTAAATACACTTATGTATGTAGTAGGTATATCGCAGCAAAATA
CCATCGTTATT
>GEKZB4O01AUQ4A 
CTGAATGTATGCGTGAATCGGTCTGATCTGATCTCTTGGCATCCCTTTTGTTGGA
>GEKZB4O01DK8TN 
GCAAGACTTCACCCGCATGCTGCAGATCGAGGATTCTCGATATCGATTCTTAAGAGAGCT
GCTGCTTCGAATTGTGGGCGTGATGATCAACAAAGACGTGACGCATCCCAAGATGCGACG
CCTCATCGAGAAT
>GEKZB4O01EP3PI 
AGTTGTACATGGCGGCAAACTACTACAGAAGGGCGTGTATGGAGTTTCTATTTGTCAGTT
GTTACATGGCGGGCGAAACTACGAGCATTG
>GEKZB4O01DDORN 
TTTTGTGTTCGAAAACCGGAAATCAGAACCATTCCGGTTCAAAATTACTCCTTTTATTTA
CAATTATTTCTAACAGGGTTAAGTAAAATACTTTATTTTAAATTAGCTAAAACAAATTT
>GEKZB4O01DZA0D 
CACGGCTACGGCCAACGTGCTTACTAATTCTCGTAGCCGCGAGCGCCATCCAACTCGTAG
GAGGGAA
>GEKZB4O01ETKLW 
GCAGACATTTCTTCGCTGGAAACTTTAGGTCGACAAATACTCTCTTTGTATCGGCGAC
>GEKZB4O01D1TY5 
TTGGCGTTCAGATATTTGTTTGTTGTCACGTATGCAGAGCATAGCGACCGCC
>GEKZB4O01CZHOC 
CACCGACAAACAGCAATACCAACACTAACACCAACACACAGTCCACAGCTGTGGGTGTGG
TAGTGAGCAGTGCAGCAGGCACAGGTGTTGGTGTTGGTGGGNGGAGG
>GEKZB4O01D1NUH 
AGCAGCTTAAATCATCATTGGCGTTCTCCATGATGTACTCAAATGCAATTTTGTCCTTTT
ATTCCTTCGTACCACGCTTAAGTTAGTTGGTCGTCCTTTCGTCCACG
>GEKZB4O01DH7FJ 
GTTTAAATTGTAAGCTATGTACATATATGTACGTACATATGTATGCAATTACCAAACCAT
TTCCAGGAATTTCAACTTCTTGTACAATCATGTTTACCAGCGA
>GEKZB4O01B73HP 
CTCCGCCTTGTCCTTGAATCCTTACGTAGCTGCAGTGCAGTTCGTCAAGGTAGGAAGGTA
CGAGCAGT
>GEKZB4O01COX4T 
CTGACAACGGTCTTGGCCAGTCCGGTCGAGTAATTAGCTCTCGGGCAAACAAAATAAGGC
GAATCTGACACCAAACGAACACAAAACAAACAAACAAACAGACAGAAAGAACACACACAT
AAAGCAGGAGTAAGAAGAAGAAGAAGAAGAGTGTTTCCCTAAATCAGCGCAGTCGACGAA
GAAG
>GEKZB4O01CA9DV 
GCCGTTGTCGGCTCGACAAAGAGTAAATTCCGTCTAGGATTAAGAAGAAACTTTATAATC
TCCACACTCGAAGTTTTAATAATTGTAAACACGTTGACACTGCTTTTGTCCTGTTTTATT
ATCTCTGGTTTATTCTTTGACATATTCTATTTAAAT
>GEKZB4O01C3NHQ 
TTTCTTCAAGATATTCATTAATATTCGCACACGTATAAACACACATCCATTCGTTTGCCC
ATCCAGCATTTTGTCAGTTTTCTATTGG
>GEKZB4O01CDKMP 
TTTTTACTTTTTATTTTTATTTTGTAAAATACGCTTTATTCGAAATTTTAACTTTTAAAT
TTTAGTTTATTTTACTGTACAGTTTGTTTTGTTAGTTGACGCTTCTT
>GEKZB4O01BH0UM 
CTGCCGTTTCCAGTTGTAATCCACTTTGGCAATGAACTCCGTCTGCCGCTCCATCAAGTG
AAAATGCCGAACGTTATGATCATCAGCAGGATATGCGAGTACTTGGCGTTGAAGTTCACA
TTGGTGGAGGGCTGTTGGCGTAGATGAAGTTGAACTCGGACACCACCAGCACCGCGTAGC
CGATCATTATCAAAGCAGAGAAGCAGGACTTGATGATGAAGGGGATTCGCGTGAAGAGGA
AGGACATGCCAATTACCAGGGTCATGCAATTGGTGAGTATCCAAGGATGAAAGCACTGAA
CCCGCTCGTCGTAGGTCGGATCCAGATCCGCGTAGTCCTCGTCACTGCTGCATCCCACCA
CTTGCATAATGGCCACCGCGCAATAGGAGAAGATGATCAGGAAGTACATCACCACCCGG
>GEKZB4O01B8Y6G 
TTTGGGATCGGAGTCCGGTTCGGATTCGGATTGTGAAACGCACGGCATCCGCTGGCCTCC
TCACACGAAAACTCCTCGTTGCCAATGTTGCTGCCCGATGCTTCAACCAGTTGCCAGGGC
CAGGACCATCCGCCTCCTCCG
>GEKZB4O01AOYZB 
CCAGTGATTGCAACAAGATTCTCGCTCTGCGGACATTCCTCACCGATAAACTGGGAGTGC
TGAGTATTAGCTGGGCCGAGATTATGCTGCTTGCGCAGCTGCTTGATGCACTTGTCCCAC
TGACTCTGGTTGCTGCTGTATAACTTGCAGTTTCTGGACGATAAGAACTTGCAAGTTATA
CAGCTGCTTGATGCACTTGTCCTG
>GEKZB4O01EYM6B 
ATTGTGCATCTTCAGCAGTTGCATGCTGCAAAAGCGACACCAGCACTTGTCCCGG
>GEKZB4O01BI27Z 
AGAAGCGTGAGCGTGAGTAAAATCTATAAAGCAACTGCGACGTGCTCATTTGTAAAGTT
>GEKZB4O01EDD7Z 
TTTACCTTTGTTGTAGCTGTCCTTGCTGGCGCCTCCATTTCTAAAAGAGGATATTGAATA
ACTTATTTAATGCTTTGATTTTGGTTTTAATTGTCAGTATGGTGAGGTATACGCCTAGGA
TCCCTTGTTAGAATACGTATTGCTTTGTTCGTATCTTATGGCATCTAATACCATCTATAG
AGCACCCGGCACAGTTCGGTCAGTGACGACGACGTTCAAACAGCGAATGTCCGTTTTGTT
GCTTTCCATCACAAAATTAGAGCCAAGTGCGGCGGCAGTCACTGATCAAACTGCCAAGGA
GGACAACGTACATACTGTTTGCCATACATACACCTAACTCTTATACACATAATCTTAACG
TTTGTCATTAGTCTACTATTGGAAAAGCATTTGTTTACCTAAATTACACAGAAATAGAGA
GGGAAGGAAGGA
>GEKZB4O01ARY5U 
CGTCGATATAGGATCCTATCATATAAAATAATTGATTAAAATTTAACGTC
>GEKZB4O01ETSF1 
TTTTGCATAAACACAGCGATCATTTATTATTATGTATATTTAACACACATATTTAATATG
CACGCGAATAAAATGAAAAAGTCAACGGCAGTCTTTCAAATGAAAAAACTAAAAGTAACA
AGGAAAGTTTTTTTNTTTTCTAATAAATATAAGAAACTAAAACTATGATAAAGAAAAACT
CATCTA
>GEKZB4O01A0EB2 
ACCGCCTGTTCGTTCTGCTCGAGAATGATGTGCGGCAGCAGGCGGTGGTCCAGGATGAGA
TTTAGCTGCTCCAGCAGGCGGCGCTGCTCCTGGTTCTGCTCCTCCGTCAATGAGAGCGAG
AGATCGTGCTTTTGCCGCATCGTCAGCTGCGTCCACATGTCCAACTTGGAGAGATCGCGC
AGTCCCAGGTAGTTTGGCTGCTTCAGCTTCTTGACCAGCCGTCCGCCCTCGTTGATCAGC
GTGAACTTCTTCACGTAGTCCCACTTCCACTTCCAACTGTGCTTCGTGTGCGGTCTCCGG
CGGAATTTGGCCAGCGGTAGCAGTT
>GEKZB4O01BWWPK 
CACACGCTGTGCAAATAAACATTGCTTATTATGTTCATTAGAATGAGCAAATAAAACTTA
G
>GEKZB4O01CSA8U 
GCAATAGCAACATCAACAACATCTTAATTGTAGCAGTAATTACTTGTCGTTGTTCAGTAA
GTTAGTTAGTTGTTTGTTTGTGGTTTTNTTT
>GEKZB4O01DN51C 
CTCAAATATCGCACGAGTACAATGAGATGCACAAGAATATCCAGGCGAACGATACGCACA
CCTATCTTCCGGAATGCTGGGCCGGTCTAGTGCCAGTCAAGGCGGAACTCTACAAAGCAT
TCGCACATTTCTACAAGGCACACAGGGGATAGG
>GEKZB4O01B0Y0J 
CCAGTGCCAGCAGTGCGGATATCTCAGTCCAGCCACCTATGTAAAGCTGCTGGATTACAC
CCTGGCC
>GEKZB4O01BVZA2 
CTGGAGCTGTGAAGCTTAGCTTCTGGTATAAATGCTTTGCATTCGCTTATTCATTTATAT
CGAGTGACCACTGTGCCAACAGATGAAGAACAATAAATATATCAAAATCGAACGTTTCAA
CCGACTTTTATTG
>GEKZB4O01DPVZY 
TTGTTGTGTGTGTGTGTGTGTGTGTGTGTGTGTGTGTGTGTGTGTGTGTGTGTGTGTGTG
TGTGTGTGTGTGTGTGTGTGTGTGTGTGTGTGTGTGTGTGTGTGTGTGTGTGTGTGTGTG
TGTGTGTGTGTGTGTGTGTGTGTGTGTGTGTGTGTGTGTGTGTGTGTGTGTGTGTGTGTG
TGTGTGTGTGTGTGTGTGTGTGTGTGTGTGTGTGTGTGTGTGTGTGTGTGTGTGTGTGTG
TGTGTGTGTGTGTGTGTGTGTGTGTGTGTGTGTGTGTGTGTGTGTGTGTGTGTGTGTGTG
TGTGTGTGTGTGTGTGTGTGTGTGTGTGTGTGTGTGTGTGTGTGTGTGTGTGTGTGTGTG
TGTGTGTGTGTGTGTGTGTGTGTGTGTGTGTGTGTGTG
>GEKZB4O01BB88P 
TGTGCTGCGAATGTGCGTGCAGTCTGACATGGATAGAGTTTNTTCGATGTCGCTTGTTGG
TTCGGCCTAGTTGGGAGGTACTTCGCCAGCTTCTTCGACAAGCTCAGCGTGTGCGTGGAG
TA
>GEKZB4O01AX1JG 
TGAAGCATGGCTATATCGGCGAATTCGAGATCGTCGACGATCATCGTTCCGGC
>GEKZB4O01AVGD7 
CCGGAAAGTACATGGTTCGCGCCACAAATGCGGGAGGTGAGGCCAAGAGCATTGCCGACT
GTGCCATCCTCGAGCCTTCGCCGGAACGCTTGCAGGAGGTGGTCAAGACTATTGTCTATG
AGACGGGTCCTGTGGCTCCGGCCAGCGAATTCAAAACCGAAGTGCAGAAACAAATTCAGA
ATAGCGAAAACCAACAGTCGTACCAGAATAGTCAGACCGAAGTGACTAGTGCCAATGATC
TCCACGGTCTGTCCGAGTCGAAAGTGATCACTGAGCATCGTTGCACTACCGAGGCAACCA
TGCGTCTAGAGCACAAATCGAACTATCTGGATCTGCCCGAGCTGACCACGCGACCCAAGA
CACCAACCACAAACGATACTATCACCATCACTACAAACACTGCCACCGTCAGCATGG
>GEKZB4O01CCRY4 
ATCTGGAACTAAGTTTCCTCGATGCTTTCCTCAACTTTGGTCAAGGTCTGATTGTTTTGG
TCGAGTGTTTATTCACCGACCATTGGTCGGAACTTACTTAATAGCCACGTTGTTGAAACT
AATGGCGGCAAGTTAA
>GEKZB4O01C9ITJ 
GTTGACGATCTCCTGCAGCAGGGTGCAGGTGGTACCGACGCTTTTCCACAGCATGGGGCG
G
>GEKZB4O01ALPPZ 
TTGCAATCGAGAGTATTAGCAAGAATTCATTCCGCTTCAAACGTGTGGTTGGTTGTTATT
TATTCCAATAATAAATACTCATTCGAGCCGGAATGAAATTTGCAATCGAGAGTATTAGCA
AGAATTCTGGTCGACTAGGTCAACTGCGAATCAGGGATGGAGGACCCGGGTTC
>GEKZB4O01C34YB 
GCTCTTCGGCCTCCAGGGCAATGGCAGCAGCCGCATCCACATCTTCATCTGCATTTGCGT
CCGTGTCGCCGGTATCGATGTCGTTGTCGTTGTCACCTC
>GEKZB4O01BT1NN 
CAAGCCTACAACTCTGAACCAACTGAGGGAACGAGTGCCAAGCCAACAACTTTG
>GEKZB4O01DP9RF 
ATGAGCGATGATGAGGAGAAGAGGCAAAAGCAGAGGCAGTTGTCGTAGTACTAGTACCAA
AAGAACTGCGAAAACTGCTAAAGTGACAAAACAACAACAGCAAGTAACGAAGAGAAAGCA
AAGAAGGTAAAAGAATGAAGGCGAATAAAAATAAGCGCAAAATATACGT
>GEKZB4O01DU3TQ 
CAAGATCAAGTGCATGGTCGTTAAGGATGTGGAGCGCGAGGATATTGAGTTCGTGTGCAA
GACC
>GEKZB4O01DO4WP 
AACCAGCGCAGTCATATACATATACACGCATGATTAACATACATACATAGCTCTATATAC
ATATGCATATACCAACTATATTATACATTTAGCGCATTTA
>GEKZB4O01BI8QQ 
TGCAGATTGCCACCAAGTATCACGAACAGCTGACCAACCAAAGGACGACCT
>GEKZB4O01BHEW0 
GAACGATCTGAGAGCAATAAAGCGACAGCTCACAATTAAAGCTGGTAGAGCTGGAGAGAA
CTTCAGACGCGAGCCAGCGAACGATGACTGGACTGGCCTGGG
>GEKZB4O01DND79 
CACTCTATGTATTATGAATAAATTCATACAACTTNTTGTTGTTATTATATAATAAGTAGT
>GEKZB4O01EZ67T 
TTGGTGGCGTCCATCAGCTTCTGGTAGAGCTCCAGGTAGGTGGTGCGATCGTTCACCCAC
GAAGG
>GEKZB4O01DZDE8 
TTCTTGTGGAGTCTTGTATACATTCTTCTCGACAAGAGGAGCCTGTGGAGGTGGATGTGC
CCACT
>GEKZB4O01BWWFR 
ACTGCGAGGACCTCATTCCAGAGTACTTGAACTTCATGAAGGCACGACGCACGTACAGCT
TGATGTTGTTGCGCTT
>GEKZB4O01CNDI1 
AACGCAACAGCAGCATTAGCAGCAACACTAGCGGCAGCATCAGCAGCAGCGACATC
>GEKZB4O01D3PC0 
CGACGCAATTCCGAGTGATTCCAGAACAAAAGGTACTTTGGGTACGTGGAGTCATCAAG
>GEKZB4O01C18T2 
ATACTAAAGTACAATCGGTCGGCGATCACCACCACAGAGTTGGTCGGTTCTACCGACGGT
GGAGGCGGTACGTGGAGGCGCTGCTGGCCCGACGCCGGACGGCAGACGCAGCGCCTCCTC
GCTGCTCGTCACGAAAC
>GEKZB4O01BR81J 
CGGAGATCAAGCTGTTCGGCAGCTCAGTGGTGGACACCACATTTGTCTCCAGGATCGTAT
CTCGATTTCTTCTGTGACAAACATGGCCGAG
>GEKZB4O01C2PZP 
AAAGCGACGAGCTTGCTGAAGAGCACCAGTTCTTCGAAGAGAAACACCTGTCGCAGAGTT
TCTTG
>GEKZB4O01EDLZE 
AAAGTAGATGATTTATATTACTTGTGATATAAATTTGTAACTTAAGTTGAGTAGGAAGGT
>GEKZB4O01CCTLG 
GCAGCAATGCCGCCACCAACTTCGGCAGCAATGCCGCCTTTAACTCTCAGTTTGGCAGTT
CTTATGGCCAGAACTTCCAGCAGAACAGCCAGCTGAGCCAGCTGCTCAGCCAAACCCAGC
AAGCTGCCCGTCAGCAGGCTGCCTTACAAGCCGCATCCGCCAACCAGGTGCAAGCTGGAA
GTGGCTACGCCGCCGGCTCACAAGGTGGCTTTAACTCTG
>GEKZB4O01D2P74 
GTTGCGACAGATCCTCGATCTTGGCCTCACCGAACACGATGTAGGTGTCGCTGTGGGGT
>GEKZB4O01BZNNP 
CTGGCTCCCTGGGCATTCACCGCCGTTATCCGGATGACAAACACGGAGTCGCTGGGCAGG
CGCTTCACCGTGAACTCCGAGTACTTGTACGAGGCATTGTAAAGGATTTGTCGGTTCAGT
TCATCGTAGATCTGGGCGTGAAAGTGTTGCGGAATGCCGCCATCGTAGCCGGGAATGCAC
TGAATCTGCAGCGAATTGGCCGTGGCATTGTAGGCCGTGCAGTTCTTCACGGGTTCGGGA
AGGTCTGCCGGCTGGATGTGATACCAACAGGGCGCACTGTGGCCCATCGGACTGCTGGCC
ACGCAGGAAATGGCGCCGAAGCTCTCGTAGCTCTCTACGTGGTAGCTATACACGTTGTTC
AGCGGGGGCGCGGCGGTGGTGGTCGGGGG
>GEKZB4O01DH46K 
GAGTCTCAGAGCAGATCGCGGCAGCGACGCTGAGTATCCTTGTTGTCCAC
>GEKZB4O01B5HU2 
TTTAGTGGAGGATCAGCCTCCTCGACTATCTGCTGGACATCCTGGGCGGTGATCAAACTC
TGGTTGCTACCCAGCGAGGAAAAGACTGCCGAATTCGGTGGCCGTTTCCTGGGTGGTGCT
CACGTTTTGGGTGGTGGAACTAACGCCGGAGGAACTGGACGCCAGGGAGTCCAGCGAGGA
GAATCGCTCATGATGCGGCTTCTGGGTGACCTTATGGATTACGGGCGAGTGGTTTTGGGT
TTGAGCTTGGGCTGCAGCACTCCTTTCGAACTTTTCGCGCAGTTCGGCGGTGGTCTGTTG
CTTCAGCGGTTCCCTTTTCGCAGATGGTAGCAGCATTGGGAGGACCATAGGTTTGACCTG
CT
>GEKZB4O01A7LKH 
TTCAAGTTTATATGGTATACATAACAATATACATACACATATATATATATTATACACAAT
ACACATATTTACGAATAGTGTACATAAGACATGCCTACTACGCCCTCGCTAAATGAGTCT
CGAAAGTAGGAGCTGCCCCTCCCACTTTTCCCGTACTCCTCAGTTTCTTTCGTTTTGTAA
CCATTGCAGCGGTAATGAAGCAGCAAATAAAATAAAGGGAGCCATCCTGACCCCAAAACT
ACGATCCCTTCG
>GEKZB4O01DVVKE 
TTTTTTTTCCATATAGTTCGTTACTTTTTATTTTATATTGGTTTTTTTGTTCAGAGTTTT
TCTTTTTCTCGATTGCCGTGTATGTTTTGTGTAATTACAAAATTACTAGCGAAGAAAAAA
AAACGAAAATAACATTAATTT
>GEKZB4O01B4DQV 
GTTAGACATACTCAAGTGATAACCTTTGTATTTGTTCTTTAGTATGTGAGTCTGATCCTG
TCGTTTAATTCGTTAA
>GEKZB4O01C47ZY 
CAAGGTTACCAAGTAAGGAGGACCAGGTACTCGACATTCTTGCTGGTGACTCCGCC
>GEKZB4O01CBHBQ 
TTGTCATCCAGGCAACAAATACAAGCGAATGGCCTTGTTGTTGATCTGTGACGTGGTGTC
CAATTTC
>GEKZB4O01ECNSO 
GCAAGAGCGTGCGTTCTGTCTGTTTTACAACAATTACGGTCCGAACGTTACGTCAGCATG
TCGCGCAGAAAGGAAGGAACG
>GEKZB4O01D35WX 
CTGGAGCGCCGTTTTNTTCATACAACAACAACCTACGAGGATTCTGTCTACCTAACTTTG
TGGA
>GEKZB4O01ESOG9 
CAGAATGTTGTCAACGCACACGTGTCTGATTGCAAGTCTAGCGATAGCAACAACTTCAGA
TGACACTGTCC
>GEKZB4O01ECOIW 
ATCGTTCATGGCAATATCGCTGGCCGCGCTTGCCGCTTGGCGAAAGCCGCTTTCGATGAT
GCCATTGCCGAGCTGCATGATGAGTGTCGAGTCTTTGTAGCTCT
>GEKZB4O01BZOYN 
GACCTTGGCGGCCTTCTGCTTGGGCGCCGACTTCTTAGCGGGAGGCGGGGCGGGACGACG
ACGACGTTCCTTTTCGGTTCGGGGCCCGGTTCCGTTACGGGACCGGACCGACCGTTCCTT
TCGTCGTCCCTTTCCGGTTCCGGACCCCTTACCGTTAGTAGGTCCGGTCCGGTTCGGGTC
CGGCCGTCGTCGGCCCGTTCCGTTCGGCCGACCCTACCCGGGTCCGGGTTCCTTACTAGT
TTACGGTTACCGTTCGGTTCCGGACCGAAAGTAACTTCCGGTCCCGGACCGACGGACGGG
ACGGACCCGAACCCGGAACGTAGGTCGGGCCGGCCGTCGGTAACGGTTAACCTTTCGGGT
TGGGTCGGGCCGGGGGTCGGGTCGGCCGTTCCTTTTCGGTTAGGGGACCGGTCCCCTTCC
CCTTCCCGTACGTTACCCTTTTCCCGTTCGGGTCGGGTCGTTCCCGGTTCCCGGGGTACC
GGTAACGACGACCGGT
>GEKZB4O01BKPDX 
GTTGTGGGCGTGGCTCTGGGCGTGGGCGTGGTCGTGTGAGTGAGTGAGATAGCAAAAGAG
AAATGTAATTAATTTAAGCATTAACAATCCATCTACGCCCACCAACAGCTCCACACCATT
TGAATGCACTTCTCGTGTTCCTGTAAAATTTAAAACGGAATTTTCCAAATTTTCCAAATT
TCCCAAATTTTACCTATTTTCTACATCCACGACCTTGCTGCTGTTGCTGCGTTCCCCGGC
GATTGGATCAACAAATTGGATTACTACAAATACCATAAGAATAGATAATATACATGGATA
GCGATGTGAAATGGTTGCGTTCCGGATTCTTTAATCGGAGCAAGCCTTGCACAACGGTTG
GTTATCCTCCACGACAAAGGAACTGGCCGTGAT
>GEKZB4O01CO93B 
TTTACCTAGGTATATAAACACATATACATGCACATCATGTAAACAGATCTATACATTCAC
ACACGCGCATCAAGATTTTGGGTAGACATCCTGCTGCCGAAGGACTCCTCCGGCCGCCTA
CACACATTCACGCACACAAAGATAGAGAGAGAGAGAGGGATATT
>GEKZB4O01A5TCW 
GCTGAAGATTTACGGTAACATCGTCGAAACATTGGCCGCCGTTCAGATCGTTCGGAATCG
CTTGGCTTCATTGCCATCATCGTCATCAAG
>GEKZB4O01AU73A 
TTCACCGATACGGATCTGGCCTCCACGTTCCTGCCTCCGTCGATAGTGATCTCGGCCGAA
CGGTAGGTTC
>GEKZB4O01BGC55 
TGATCACGAAGGCGGTTCCTCCGGAGTGAGGCTTGGCCATTGTACCTCGGCTGAGTTGAC
CTCTGCGATTATTCCTAATGTGAATAACTCGTGCGTGTAATTTT
>GEKZB4O01BR4AA 
GTCTCCAGCCGCCGGTGCTTGTTTTCGTTCTAAGACAAGGAACGGTAGCCAACGACAGCT
GTTCGTAGGAGGCTGCTCTACGACGGCGATCAACGTAGGAC
>GEKZB4O01BEJEC 
TTCAGTTTATCAATATATAGATAATTATCTAAATGGAGGAGCTTTGTTAATTGATATAAC
AAGCCTTAAGCGTTAATGTTCCCATCTCATAGGTCCAAGTCAGAAAACCAAAT
>GEKZB4O01CRGBA 
GATCGCAAGGATCTGCTATCAGCTTTGTTAGGCGAATAGGAGGTGGGAAA
>GEKZB4O01DTSJ4 
TGTGGATGTTATCGGTGACTCTGTTGTGGTTGTTGTAGTTGTAAGAATCGCAGTTGAAGT
TGTTGGGACGTGTGTTGTGGTAGTCGTCGATGTGGGAAGTTGCTGT
>GEKZB4O01EKNLM 
TGAATGTTGCGATGTTGTTGCTTCGTCTGTCTAAGAACCAATCCNTTAATATAATAATCA
ATCCAATTTTCN
>GEKZB4O01C9T18 
TGGCCAATGTGATGCGCAGCACGATGTCCTCCAACTGATCGAGTCTCTGGAGCGGTATAT
CTATCGTACCTC
>GEKZB4O01DYR3V 
TTTTGGTCAGTTGACTTTCTGGCCAGTTGGCTTTCTGGCCATTTGGGTCTTTAGAAGACC
ACCGCCCAGTTTATAATGGATATAAAACGAATTGAGCTGCAAGTCGTATAAACTTTACGA
TATCATAGCAGAAGTTTATGAAAATCCAAAATACCAATCATGGATGATCGCTAAATTCGC
CATTTTGGTGATAAGTGATAAGCTGGCTACTCCAGCCCTATATAAGAGACCTAAATCGAA
CCACACTTTAAGTTTAACCATGTCGCTACGTTTGGGTTTGTTCCTTTTGGCTGCACTTGG
TGTGGTAATTCTCACGGATTCCGCCTCCATAAGCACCCACATTGTTGGTGGCGATCAGGC
GGACATCGCTGACTTTCCGTACCAGGTGTCCCGTTCGCCTGGAGACCTACATGCTGCTCC
ACATCTGCGGTGGTAGCATCTATGCACCACGGGTCGT
>GEKZB4O01ETFFX 
GTATAGTATTGAAAGCAAACAGTATTGATAAGACTGAAATATTTCTAGATACTTTC
>GEKZB4O01AU3Q3 
CTGAGCTGCAGAGCGGCTTGAATCCACACATACTGAGCTAATACTCTTCCCTCGTTTGTT
TAAAATTAAAACATATATTTT
>GEKZB4O01DBW09 
CTGCAGCCGGTGAAGTGGCACATGAAGGAGGAGTTCGACGACGAGGAGCTCATGTGCATC
TC
>GEKZB4O01A5FBD 
GTTTCTATTGACACCTCAACTGAGTCCAGTATGATCCTTTCAATAAAATAATAACTACAT
ATTATAATAATTGGATAATATGATTGGATCTTTCTTTTCTTAATACACTTCAGTCTAAAC
CCAAACTTAAATT
>GEKZB4O01ARC4T 
CTGCGCCAGACAGCAAATAGGCGTATATAAAATAGATTGGACATGAGTCGGTGTAGTAAG
TATGTACCAGAGTGTGTATGTGTCGGATTCTCGGTGGTTGTTTCTACCGGTTCGGTTGTC
GTCGGAGCGAGTGAGACGGGCGGTACT
>GEKZB4O01CKIIO 
TGGAGCTGCTGCTCAAGGAGTACTTATCATCGCGTGACGTAGCCGAGGCACAGCGCTGTC
TGCGTG
>GEKZB4O01B5S6Q 
CTGAGGAAAACCAAAGTCGCCGGAGAAGAAAGACGAAAGGTCCTTGCTAAACCAGACGAC
AGTCAAGTCGGTCGTAGAGACTGAGGTAAGCGGCAGTCCTAAAGAATATTCGGACGATGA
AACTGATGACGAAATAGAAATTCCCAAGCCACTAGACAAACCTATTAGCCACCCAACTTC
TTTGGTAACTGGTGTTACATTTGGTGGGGATAAATCTCCTCTCCATCCTGGAAC
>GEKZB4O01CK5XB 
ATGTTACATGGGACTTTACTAGAGTGGCTAAACAATATATACATACAATATATACATATA
CAACAATTT
>GEKZB4O01DZ90O 
ATTCTCTCTCCAACTCTCATGCCATATTTTCATTGCGAAAAGAAGTTACGAAAACGAAAA
CTAATATATAACATATAAGTATATAATTAGCAACATAAATCAATTGTGTGTGTAACTGTG
TATAATGCATAAATAATGAATTAAACCTACTACTACTTTGTACAGCAGAGCATATAACAA
AGGGAAC
>GEKZB4O01C571C 
GCAAACAATTCTCGTAGCACAAGCGCATTCCAATTCATCTGATCTCCATTGAG
>GEKZB4O01B1AWP 
ATCGTGGTCATTGCAACATGTCTCCATCTCCTTGGCCGGCAGATAGTCTGTGCTGATCCT
CAGG
>GEKZB4O01A656R 
TGGCGTTCAAGCCTGGAAGGTCCTGCTTTGGTTGGATTTTCGTAGGGCCCGCCNCGCCGA
CCGACCACCACCACACNCACCACC
>GEKZB4O01E0EJK 
TGGAGCTGCTGCTCAAGGAGTACTTATCATCGCGTGACGTAGCCGAGGCACAGCGCTGTC
TGCGTGCCC
>GEKZB4O01BS988 
GTTCCTCTTGCATCAGGGCATCCAGCGGCGCATTCGTATTACTATCGTACATTGAGCCCA
CAACCGA
>GEKZB4O01BCV4D 
TTGGACGAGGAGTCGAAATGGGCCGACGACCAGCTAGATGCTACCGCTATTGC
>GEKZB4O01DOINZ 
ATCATTGATATTTCATTGAATACTTTGATTTGTGCTAGGTGAAGCCCACC
>GEKZB4O01BTY27 
GTACCGATTCGATGCCAGCGCCGATATCATCACACTGGTTGATGGAGAGCGTGGCCACCT
>GEKZB4O01CG826 
GTTTATAGCACACACACAAACGCACGCGGTGTCAGCGAATTGCAAAATCAGCGTTTTCAC
GTGTGCTGTTGTTTTTNTTTTCCAACGAATCTCAACCAAAATAAAGGTTACCAATATGTC
GGATCTCG
>GEKZB4O01E2J2Q 
TTGTAATAGAAAACCACAAGAATAAGATATATGGCCAACGCCTGACATACATACATATTC
CTTAGTTCAATGAATGTACTTTT
>GEKZB4O01BDCRZ 
ACACCCGCGTGCCGCTGATGAATGAGTTTGGTGAATACCCGCATCCGAAGCCGCGCATCA
TCTGTGAATATGCTCATGCGATGGGGGAACGGACCGGGCGGGCTGACGGAGT
>GEKZB4O01BG5UO 
TCAACGACAACTTCCGTAAAGAATTTCAAGAACTGCTCTGCCGTTGCTCAGACACTAATG
TTGCTCTTAACGGTCACACGACAGGCTGCAACGTCCAGGCGGCGGCGCGCAGGCGTCGCA
AGTTGGGCGCCGAACTCTCCAAAGGCGAACTCAAGCTGCTGGGGCCAGGCGGCGCCCAGA
GCGGTACCGCCGGCGGGGAAGGCGGTCTGGCGGCCACCGACTTCATGACCGGCCACCACG
AGGGCGGACTGCGCAGCGCCATAACCGAGTCGGTGGCCCTCACGGACCACAACCCCGTCG
CCTCCGGAGGTCACCAAGCTGATGCCGCGGTAAAGCACAGGGTAGTCCTAAGGTCCTTGA
GGTCTGGTCTCGTGTCTAAGTCCTCATGATACACGCGTGCATG
>GEKZB4O01BGPAH 
CTACAACAAAAAGCGTAACTCACGGATCTCGTAAATTTATAAGAAATTTAATTATTCAAC
CCGCCA
>GEKZB4O01B8VYE 
GTTTTGCAGAGCTGTCTATCGTAATATATCCTTGAAATCATAATCATCCTTTTTTTATTT
TTATTGTTTCAATGACTCGGCAACAGCCCT
>GEKZB4O01CNP76 
TCAGAGTTGTAGGCTTGGCCGTCGTTCCTTCCGTTGGTTTCAAAGTTGTTGGCTTGGCAC
T
>GEKZB4O01D8Z17 
TTTTCTTTATTTCCGTTTGGTTATCGCTAATTTGTTGTTGGTAAAAAGCTTTAATGCCCA
GCACAAACCAACTAAACTAAACTAAACGTCTATTCAACAAGTAATAAGAAAACG
>GEKZB4O01DCTFC 
CTGGGCGACCACAGTGCGAACAGGCGCTGCAGCAGACCAACTGGAGCTTAGAGGTGGCAG
CTGAACTACTACTGAATGCCGGCTAAACCCACAACT
>GEKZB4O01EVYY9 
GCAAGGATAGCATTGGTCGATTCTGGCTCACTTCGCGAACTGGTGCAGAGATTTGCCCTT
GAACTTGAGGGTCGAAAGAGGAGGAGCTTAGAA
>GEKZB4O01BL2UF 
ACCTGCAATCAGTGAAAGGTGCAGCAGTGAAAGCAAACTAAATATGAATAGGTTTTAACT
AAAC
>GEKZB4O01A85DJ 
CGACTGGAGGAAGTACTTGACGTTGCCAAACATCTTGAAGGAGTTCAATCCACC
>GEKZB4O01CN8G6 
GGCCAGCCGAGTGATTATATAGCCCAATCACATTTCAGATTTGTACAATCAATGTTAATG
AATGCACAGTA
>GEKZB4O01CFISI 
GAGGAATCCTTCTCAAGACGTCGCAAGGTGTCCGCTGATGTAGAGGTTGATATAGGAGAA
GCACTGACTTCGCCGTGCATCAAAATACGAGCCAGGCCAGGAAGTTGCTGCTGCTG
>GEKZB4O01DTBXH 
CGTGATGCAGTATTACGGCAATGCGATATCTATGGGTGAGTAGGTCTCGGCCATTAAGAT
GC
>GEKZB4O01D0YL9 
CGCAGAGTCAAGCATTGCAGATGGTTCAGCAGCAGATTCCTCTGAGTAACAATAGTTTGA
CCGGG
>GEKZB4O01CQFOL 
GGTCGTTCTTGTTGTATAATTAAAATGTATAAACAATAGCAAGATCTCCGCAAAACGGAT
GCGGCTGGAACTCTGCCTCAAAATAAATACAA
>GEKZB4O01CNSZ5 
CGCTCCAGGACTCTGACCGCTGTGTACGACGCCATCCTTGAGGATCTGGTCTTCCCGCCG
A
>GEKZB4O01BHVY9 
TGTAAGCGACGCTTACATATATACATATACATATATATATAGGTTTAGTTTCCTCAGCAT
TACTTCATTTTGTTCCTCCAACTCTACCAATATTATTTCTTGTAATTTATTAGG
>GEKZB4O01CIICG 
TTCTAGTATGAGAAATTAACGCTCCATACAACCTCAACTCATATGGGACTA
>GEKZB4O01B0STJ 
CCAAGTTCGCCGAGGGCATGCGCATCCTGACTTGGGGAAGTCCTGACATCGTCTCCTTCA
GCGTGGTCATCATCACCGGCAGGAGACGATGTCAGGATT
>GEKZB4O01DOFLP 
GCTTGAATTACTGTCACAATGTCGCACTCCTTGAGGATTAGCAGAGCCTGATGAAGGCTG
CCCGAGAAGATGTCGCCGTG
>GEKZB4O01EP3PL 
GTTTTCTAAACGAAAGATGAAAATAAATATCAAAAGACGAATTAAGTGCTGTTCAATCGT
TTGACCAGCAGTTGATTTGCGAATGGCTGAAAATATTCGCTTAAACTTATGGCAAAGCTT
GTTAAAATAAAAATAAAAAATTTTAAAAGTAAATAAAAATAATCCTTACACCGGGCGACC
TACAATGCGTATCCACCCGGGACGTTCAAGACAAAAGACTATTATTCTATTGG
>GEKZB4O01EYC72 
ATGGCAGGCAAGGATGCGGCATCCTCCGTCGACTAGTTGGTAGTAGTTGGTCCGGGTCCC
GGGGTTCCGGTAC
>GEKZB4O01DGBXU 
GTTCGGTATATGATTGATAAGAAGTTCTATTCTACGAGTTTAATTAGCTTTTGTATAAAA
TATTTTCTAGTTATTGTAGGAGAAGGTTTTTATTTGCGGTGCATCCATGACGACTAGAAT
CGGCTGCCGTGTTTAGTCATTTGGGTCCGAGTCTGCAGTCGACAACTAAACAAACAACAC
AACAACATGCCTGTTGTGTAGTGTTGCGGGCCATAAATAAAAGTTAGTCCCGGCATCAAA
TT
>GEKZB4O01D7C8I 
TCCAACAGTCAAGCGTCTAAGAGGTCGACCAAGACTGACGCCAAAGAGGTGACGGCTCCA
TCCTCGGCACCAC
>GEKZB4O01DGYM9 
CGTGATCGGCACCAGTCTGCCGCCTGACCCGACGTAGTCGTCGTCGTACGTAAGTACTAA
ACTAAAACCTAAACCG
>GEKZB4O01CCKW3 
GTTGCCGAAGCAAGTTTGGTGACTGGAATACAAGATGCAGATCTTCGTTAAGA
>GEKZB4O01A5NIE 
AGGTACCACTTGCTCCATACGAAGGAGTTGTATTAGAGCAGGTACCTGCTCCATACGAAG
GAGTTGTATTAGAGCAGGTACCACTTGCTTG
>GEKZB4O01DER5S 
ATCGTTCATGGCAATATCGCTGGCCGCGCTTGCCGCTTGGCGAAAGCCGCTTTCGATGAT
GCCATTGCCGAGCTGCATGATGAGTGTCGAGTCTTTGTAGCTCT
>GEKZB4O01COIRD 
GTGGTTAGGAAGGCTGGATAGGCTGTTGTTGTAGCTGGTAGCGGTGCTGCTGCCTCCGAA
GGTATGTTCAGTGAACGGCGGATGCTGTGTGGCAGATCCG
>GEKZB4O01DUDVM 
TTTCAATGTGTGGGATGGCGCCACGATTGGTATGGAAGATCAATGGATGCACCTCCACGC
CCAGTGTGGCGTCATCATGATCGATGTTACCTCGCGTGTCACGTACTAGATCGCGATGCC
AGTTGGGCACGTT
>GEKZB4O01B2SXY 
CGCGGATCGGAGTGAGGAAGATGATGCCAGCCAACTGTCTTTATTGGCGTGCCACGTATT
TACTAAT
>GEKZB4O01CYD9U 
ATCAATTCAGAACTGGCACGGACTTGATTGTTAATTGATAATCGTTATAATTAATAAGAA
CTAATTGGTTTAA
>GEKZB4O01BN9L7 
GAAAATCAGTACAAATAAAGAACATCAAGCCAAAATGACAAAATAAAAGAAACATAATCA
ACAATAACAATGGCAACGCAACCCNCCGCCGT
>GEKZB4O01CUUQ3 
ATCGTTCATGGCAATATCGCTGGCCGCGCTTGCCGCTTGGCGAAAGCCGCTTTCGTATGA
TGCCATTGCCGAGCTGCATGATGAGTGTCGAGTCTTTGTTAGCTCT
>GEKZB4O01C9AY0 
AATAACTTCGTATGGAATCGTCACGATTTAACAACTTTCTATACACATACATAGAGACTA
CGAAAGTAAGCGTTAACTAAATATCATTATGGATTCTTGTGCGACTTGATTGACTGAGGT
CAACAG
>GEKZB4O01ARE2L 
ACGGTTATACATCTCAAATGCTTTGTCCGGTGCAATGTTGCCAATAGGTTTGCCGAATG
>GEKZB4O01DV2SW 
GTTTTGAAAGACACACGCGGACTTTTGTTTGGTAGTTTCTAATACGTAAAGACAACATTA
AATAGAGCGCGACCA
>GEKZB4O01EAME3 
AACAGCAGCAGCAGCAGCAACATCATCATCATCAGCACCAGCATCAACAGCAGCAGCAGC
AGCAA
>GEKZB4O01CTS8G 
GCGGGCCTTCCTGCGCATGCAGAATGTGCCAGTGGGCCCACGCCACTCCTCGTCTGGAGG
GTTAACGGTTAGAGCAACTAGCGTCAACCCAACGGAGTCAGCTCTGGCGGTCTCTTTCGT
ACATAATTACCCGGTCCGTTGGTAGTTACTTGCCAAACTACATGCGCGAACAATGGACCG
GCCGCACCAACT
>GEKZB4O01DWG2B 
CATTGAGGATGTAACCGCATGCTGTGGCGTTGAGCCAGGAATAATCTGCAGCAAAATACG
AAATACCAA
>GEKZB4O01BRDTS 
TTTGTTTAATTTCTTTATTTCTTTAGTTTATTTTCTTTACTTTTGTTTTCGTTTTCCTTT
TGGGTTTTCTTTTCCCTTTACTTTAGTTTCTTTGTTTCGTTTCCGTTTCTTTGTTTTGTT
CTTGTT
>GEKZB4O01D2WAP 
GCCGCCTGGAGAAGTCCATCGAGGAGGTGCACGCCCTGTTCATGCGCATCCA
>GEKZB4O01EM2MS 
GTTGCCGAAGCAAGTGCACATGTAAATTAGACAAGCAATCAAATTAGCTAAAG
>GEKZB4O01BMPNE 
GTTGTACTGGAATTCAGTCGATCTTCCTTCTGCCAAAATAATTCATTGCCAATTTACAAT
AATAGTGTATACAATTGGTTATGCAGATCAATTCCCAGATTATAAACGACATTACATTTT
AGGTTTACAAACTTTAGTCGAGAAGTACATGTATATTTTCCTTAAGGTAAGTCCAAAGAA
TGGAAAAAAATAAACCGTGATTCTATGAACTAAGCAGTAAC
>GEKZB4O01AD8UZ 
GGCTGCTGCCCCCTGCTGCCCCTCCGTTGTCTGCTGCGGCGGGTGGGTGGGCCCCCGGGC
CCGAGGCCGACGGAGTGCTGATGCTGCGGGAGTGCTGCTGTTT
>GEKZB4O01C9VDZ 
TGAATGAAGTTCTGTTGCAGCTTGTTACATGAAACGTTTCTATAAACTATGCAATCCATT
TCATAACAATTCTCAGTTGTTCGCTTGATCTGTTTCTGTTTGTCCGCCACTTTCGATTCA
TCATTACAATATTACATTGCACTCACTTCACTTTTGTAGG
>GEKZB4O01ES216 
AAGAACTCGCCGGCCTGCGATTCGAATAAGGCGGCCTCGGCGATGACGACCACAATGACG
TTGCCGAAGGCCACCGTTAGCAGCCAACAGGCCTGCAGGACACTCTTCATGCTGGGTGGT
GCCTGGGCGTATGAGAACTCCAGTCCCGTCACCGACGAACATCACCTCGCCGAGGGTCGA
TCACCACGTACTGCGGCACCAGCCAAACGGAATCTTTACCG
>GEKZB4O01CPBHJ 
CCTCGATGCAATCGAATGCTGATGATATGGAGCTGGATGCGCAGCAAGAAACCAGAACTG
AGCCAAGTGCAACAACACAACAGCAGCATCAGCAGCAGGATACAGAGGATCTTGAGGAGA
ACAAGGATGC
>GEKZB4O01CUYIX 
TCAATAAACAGTAGTAGTGACATCATATACACCTCCTTTATATGCAGTATATATATTTTN
>GEKZB4O01CIP53 
GAGACCATCAACGTGGACAAGCTCAATCTGCTGAAGGCCTTCCGCAACATCCCGCCG
>GEKZB4O01BRYJ2 
GCAACATATTCATAAAAGTGGTCTAGCCAACGAATATATATATATATATATGTTATTTTC
>GEKZB4O01BXHJV 
CATCGTCTCCACATTGATGAGTTCTGCATAGAAACTAGGATTCTGACCATTCTGCAGCAG
GCTAACGAATTTCGCCGGCAGCAGATTGATGTCTAGTTCGAATTTGTACTGGTCGACGAG
CAGACGGTGGCAAACATGCATCAGGGGACCGACAGACGCCGAAGAACTGGTGCAGCGTTT
GG
>GEKZB4O01BNJJT 
TTTAGATGATATTTAGATCGCTAAACGTTGTGTAATCATTTTGTATAAATCATAAGGCCC
AGATCAACCCAATGAACTCCTATCTTCGCGGCATTCCGAAGCTGCTGGCAGGCCCTAATG
GGCCGTAGATGGCATGTGGATGCGGAGGATGGGCGTGAGGATGCTGACTGGGTCCTGGGC
CATGCAATCCGCCATTTGACATTGTCATGGCATGCTTCCGCTGTAGTGTGTTCGGACCCA
TAGGCCGCTCCCCTTCATTGAGGTCAAGACCTGCCACCATTTGGGCGATCTCACGCTCCT
TCTTTATATCTGGTGGATTGAACTGCAAGCTGGCTAGCGATCCGTGGCTTCGGCTGCGAT
GCTCTTGACGTATGGAGTAGCTAAAAGCTCG
>GEKZB4O01D4ECP 
CTCGGTGGAGGCGTTGTTCTTGATGACCGACAAGAGCATCACGCCCATGGGT
>GEKZB4O01C5SWM 
TCTACATTGTGATGCACCAGAAGCAGAAGGAGACTCCGCCGGTCACCGTA
>GEKZB4O01D8J1R 
CAGCAGTGGTGGCAGCCGGCCAAGGACACGTATCCAAATGGAGCATCAAACCACACATAG
>GEKZB4O01DRAY4 
GTCTGCCTACGGCGGCAGCTCCGGCGGCTATGGCGGCTCCAGCATCCCAGCTCCTCCCTC
G
>GEKZB4O01ED6AS 
TGCACCACCACCACGCAGCAGCACTACTGCAACAGCAGCAGCAGCAACACCAACAA
>GEKZB4O01DLRVK 
CTTCTCGGTCATCTCGATAGAGCTGGGCGTTGCAGGATATATGGCCTTGTGGGACGTTAA
CCTGGACTCCATTTCGATGATTAATTTGATCATATGTATTGGCTTCTCAGTGGACTTCAC
CGCTCACATCTGCTACACATACATGTCCTCG
>GEKZB4O01CQHQ7 
GAAAATAGGACAGGCGCAGTTTAGTCGATGAGGAGGAGAGCGACAGCGGATCCGAAGAAG
AGATGGCTTGAATCGGAGCATTGCCAACTATTTCCTTGTTATCTAAATCGACGCATACTT
TGATTTGTATAGATGTACGCGCCTTGTCTTTTATTTAAGAAT
>GEKZB4O01AZPZS 
CACAACGGTCTGGACAAGGATCAGCTGCAGAAGGAGTTCATCCTGAAGCATGTGCCCACG
N
>GEKZB4O01AGPT5 
GGTTGCCAGCCAGCTGCAAGTGCAACCAAAGGGGAGGTGCTCTTCTACCGGCCGACTCGC
ATTGGGTTGGGAGGC
>GEKZB4O01DOO82 
CGTGGAGTGTGTGGACTTACTCCTGGCCAAAGGTGCTGATGCGAAGTTGAAGAACCATCG
CGGTTTCACACCGCTCCACCTGGCAGCTAGAACTTCCAGTCTGGACTGCGTAGAATCGTT
GCTGAGGAATGGCAATGCCGACGCCAATGCCGAGGACTTCGATCACCGTACTCCGCTTCA
CGCGGCGGTGGGAAAATCGGAGAACGCCTATGACATCATGGAAACGCTCATCCAGTGGGG
TGCCAAATGTCAATCATAAGGACATTTACGGGTTTACAGCTCTTCACCTGGCTGCGTTGG
ATGGGCTGGTGCAGTGCGTCGAGATGCTGATATTCCACGGAGCGGATGTGACCACCAAAA
TCGAAGAAAGGTACCTCCGCGTTGAACGTTATCA
>GEKZB4O01B4TWO 
AACACAACACAACACAACACAACACACACACACACACACACACACACACACACACACACA
CACACACACACACACACACACACACACACACACACACACACACACACACACACACACACA
CACACACACACACACACACACACACACACACACACACACACACACACACACACACACACA
CACACACACACACACACACACACACACACACACACACACACACACACACACACACACACA
CACACACACACACACACACACACACACACACACACACACACACACACACACACACACACA
CACACACACACACACACACACACACACACACACACACACACACACACACACACACACACA
CACACACACACACACACACACACACACACACACACACAC
>GEKZB4O01BSOY4 
TTTTGAAGCGACATTTTCCCTCGCTATATACAAATTTAGTTAAATTTTAAATTTAGTTTC
TAAAAGAACTATCGAAGACACGAAGAAAGACATCATGTCT
>GEKZB4O01B74CV 
TTTTTTTTTNTTTTTTTCCTTTTTAGTTTATTTTATTGCATGATGTATATATCTCTGGTG
GCTCTACAGAATTCACTACAGGAAGTTAACATTACTCAGTATGTCTTTCG
>GEKZB4O01C5JPW 
ACACTCGCTGNGAGGCAACCTAGCTAACGGCCGCAAAGAGGTGCTTTACGTCTGGCAGTC
CTTACGTTTAATGCCGTACTCGGTAGGGAAAGGACCCGAAGTACGAAAGTACCGGAGGTC
CCGAAGTCCGACCTTAAATTTCCCTGGGTAAAGGACGTCGTTTCCGTACCGTAACTTACC
CTTTACCTTTAACCCCTAACCGTACGGGGGCCTAATTACCCTAGGGGTAGGTTCCGACTT
AGTTACCGTCCGGGTAGGAAGGTTCGAAACGTTCGGTACCCGAAAGGGAAACGAACGGTT
CGTACCTACGACCGGTCGGACGTACGTCCGACCTAAGGGGGTCGACCGGTAACCAAGGGG
GTACTAACGGGCAGAACGGCGACTATCAGCTACGCACATTGAAGGGCACTCCGTC
>GEKZB4O01A7BQ1 
CATACGTTATTTATTAGGTGGCTAATAGCATGTCAGTGTGGGAGTAGATAGAGGAGGTTT
GTTCTGCTTGTATTGTTAATAGTGTAGTAAT
>GEKZB4O01BAQVS 
GTGGTCACAATACGACATGGTTTGGATTTGGAGCCTAATTGCACTCGGAATAGTTGTTGG
CGCAACGGGNGG
>GEKZB4O01B52FO 
GAGAGATATCGATCCAGAGATCGGAAAGCGACGAATTACTATGTCATTCTGATGTTGTTT
CTAACGCTATTGTGCGAGTATGTCATTCTGATGTTGTTTCTAACGCTATTGTGCG
>GEKZB4O01CIR1B 
TTTAATTGAGCGTGATGCACGTATTAGTTTATTCTGTTTAACAATCAATATAATATTTAA
TGCAATTTGCTATTTTTGTTTGTCCACGGCGTTTTATTTC
>GEKZB4O01EKLEV 
TTTGGCTATTTATCGGCGTTCCACTTCGCTTTTCCATTTCTTCATTAACGTCTGGATCGG
CCTAATCTCTACACAGACACTTGATTTCTTCCTCGGTCGGTGCGATAGTTCCAACTGCTA
TCGATAGCTAATCAGCTGTTCGCTCTCTCCAGTTGAGCGAGCGTGCGCTTGTGCTTGTGT
GTGTTCCTGCGTTCGTGTACGTGATTCAATTGTTTTTTT
>GEKZB4O01CDVKJ 
TCCGCAACGGAGCTGCGCGGAATGGCAGCCACCGAGATCCGGCGGGCGCGTCGCTGAAGA
AGGCGGCGTGCGGTGTGCAAATCAGATTTGGGGCATCCTTCAGTGCGCCTTGAAATACCT
GAGACCGCCAAGGCAC
>GEKZB4O01CGX4H 
GTTCACACACAATTGTTTTATTGAGGCTAGCCCCGAAGTTTTTCTTTTTTTCTATGAGTT
CTACATCTTTTCTTGTTAGTCTTATTAAAAACAAACGCCGCCTTGTAGGGCGGTGAAATA
GTAT
>GEKZB4O01BFAIH 
AGCAGACTCATCAGCAAATCAAGGACCTCATTGCTCCGGAATCTCTGGACGCAGATACTT
CGGCCATCCTGGTCAATGCCATCTACTTCAAGGCCGACTGGCAGAGCAGCTTTCCTGATT
ACGCCACTTACGCCAGCGACTTCGTCAACCACGGAGGTCGGAAGGTCAGCGTGGTCAATG
CCATCTACTTCAAGGCCGACTGGCAGAGCAGCTTTCCTGATTACG
>GEKZB4O01CUTZ7 
ATGTCGTGGATGACCGACTTGTCCAGCTTGGCGGTGGCTCCACCCGTATCCC
>GEKZB4O01DE8KY 
CTGAGATAGATGCTGGTTATCAAAATAACGAATATGTACAACCGGTGCTGGGCGAACAAG
CGATTAGTGAGGCC
>GEKZB4O01AX1YN 
TTTTTTTTTTTTTTTTTTTTTTTTTTTTTTTTTTTTTTTNTTTTNTTTTNTTTTNTTTNT
TTATTTATTTATTATTATTATATATATATATATATATAT
>GEKZB4O01EOXN2 
GTTTCTTTGCCCAGGAGCACGCGAATGCCACATTGTCGCAGTATTTCCAGCAGCTTAACT
CGCACGTTGCTGCTGCAGCGGCGGGCAATAGCGGTGGCAACAGCAGCAGCAGCAACAACA
ACAACAGCAGCGGCAACAACAGCAGCAGCGGCAACAGCGACAGCGGAAATGATGGCAGCA
TGACAGGATCATCGGGAACCATGGACAACCATCGCAGCAGTGTTAGCAGCAATGATTCGG
GCAAGAGTAGCGCCACAGGAGGCGGCGGGGCAGGTGCCACCAGCAACAATGGCGTGAATG
CCTGGGCCTTGCAGCAGCAGCAACAAACCGCCGCCCTCGCACCATCAGCAACAGCAGCAG
CATCAACAGCAGCAGCAACACCAACAGCGCCTACAGCAACACCATCAAGCGCACCATCAG
CA
>GEKZB4O01DRANW 
ATGTGAAGTAATCGNGGATGAGGATATCACATGGCTTGCGCTTGGAGCCGAC
>GEKZB4O01B6HYM 
GTCGAGCAGCGTGAACGTGGCTAAAATCGAAACAATTTTGGGAGGTACCATCTCCCTTCC
>GEKZB4O01ADQEK 
GAATAATGGTAACAGTTGGCCACTTTAGTTGTATAATTACTATAATTAGTCAAAGAACCA
CGAGACGCCACGGACGACGATGAAGGAAC
>GEKZB4O01EAUBY 
TTCGTACTCCTTGATGGTGGAAACACACTGAGCGCCAGGCAGGTGAACACCATCAGGAAT
ACCATCACATGGTAGAAGATGGCGTGCAGGCCGCGCGGCCGCTCCAGGAAGTTGTAGAGG
CGACTCTGGAGGCGCCGGTAGCGAACATCGCGGC
>GEKZB4O01CIC9Z 
CAGTTCCACTTGTCACTTGGGCGACGTCTAGTACCTATTTATGTATTTACAAGGGCAAAG
TT
>GEKZB4O01C0PZU 
TGACGCTCTGATGCAGCCTCGGCCTGTACCTGATGTTTCACATTCTCGATGATCTTGTCG
CCGCTGCCCTTGCGCAAGCTATGTCCGGCAATATGGTCACTCAGGCTGCCACCGCCAGCT
GCCACCCAAA
>GEKZB4O01BC0O4 
GCGGAATTTGTGAGAGTTAATGCAGAGGGCGGGCCTGTTGGGTGGCCAGCTGCACCAGAT
GCGACGTATGTGCGCCCAGCTCTTTAGTGCGCGCGCTGGCGAGGATTCCTAGACGAAGGT
TTTGGTGCCGTTGGCTACACACTGTATTCTCTGTATCTGCAACTGCAGCTGCATTTGCAT
CTGCAACTGCATCTGCATTCTTCTGTAACTGCATCTGCCTCGGTATTTGTATCTGTATCT
GTGTCTCCGACGAGCTATCGTAG
>GEKZB4O01EJRTT 
GCATACCACGTAGTCACTAAAACAATACAAAGCGATACATGAAACCAATTTAACTTAAAT
TCAAGGAATAACAATGTATTACCACTAGTGCATGTGACCATTTTATTTGTACAGCTGATT
ATCTATAGATCGTGTTATCATCGGGCGCCTTCAGTGGCTCGATCAGTAGTTATCTATACA
TATTAAGTTTCAAAG
>GEKZB4O01BA2K6 
TTGTAAAAGCTTGGCATCGATTGTGTGAAAAGGAGTTTGCCGAAATGCCGATATGAAGCC
TCCTGGAGAAGATCAAACGAATGAGAAGGAGCATTCCGACTTAGGGATGATAAAACAACT
TCAATTAATACGTAATCGAATACTCAGTCAGGCTCATTACGATAGCATGACCGACATTGA
TGCGAGTGCTCAACAGCAACAACAACTTCAGAACGTGCAGAGACTGCAGCACGAAAGCTG
CCTTCAGGAATTGCACAATCATCTGAGCAGCCAGTACGGGGCAGTTCGCTTTACTGCAGC
>GEKZB4O01BIHQ5 
GAGCAAACCGCCAAGATGAGGAAATACATGAAGCAGGGCGAAGATCGTAATCG
>GEKZB4O01AZK29 
GTAGTCGTCGCAATCCGGAGTAGTCTGGCCGAACGACTCAGCCTCCTGCGATGGTTTCGT
ACCACTTAGGTTT
>GEKZB4O01BDW3Q 
TTATTAAGCTGTCATTTCGATACCACCAAGCTGCTCTGGATCTAGTTGGAACATAATCAA
TGCAATTAGTCTCAGTGATTCCAGTTTGCATATCATCTGCATACCCTTCATTTTCAATTG
ATTCTCTGATCCTCGAGGCATCGCCACAATCTCCAATCTGCGATCGATTCGACCCGTCTA
CACCCATCAGACGCATCTGGAGATCCTACACCCAATTGGGGTCGTCTTTGGCACGATCGT
CAACAATGTATCGCTGGGCTTTTTATTATTATTTTTCCTTTTCGTCGCTGACATGACAAG
GCAAACAAATGCAAACTTTGGCGCTTGTCATAGCAACCACTGAACCACTGGAACACTGAA
CCACTCGCTTGGGAGAGTGAGCCGCGGCAGACGCCGCCGACACATTCACCCAGTGGAGTA
GACCGAGTAGACTACTTTGGGCCAACGCAACGGCGG
>GEKZB4O01BO700 
TAGCTGTGGTGTGTGTCTTTGTCATTGGCAGAGGTTCATCATCGAATTCTTCTTCGGGNG
GAGTA
>GEKZB4O01DRQ1Q 
GGTTCATTGGGTGGTGCGCCGGCTGTTGTGGGTGGCTCAGGTCGTGCAGCCAGTCCAGTG
TCTTGTCAATGGCACGCAACCGCTTCTCCAGCGAAGTAGTGGCCAAAATGTCCACCTTTA
GTTGCTGGGAGAGGGGCAGCAGGGCTATAATCCACCACGCCCACGCCGGTCCATCGCTGA
TCAGCTCCCAATTTGGCTCCAGCGGTGGCATCTGGCCAAAGCTCTGCAGAATCTCGTGCT
TCTGCTCTGTACTCAGGCTTTCGAACCATTCACTGGCTTTGGCCAGGACGACGCCCTGCA
TTCCGGCCAGGATCTTCACCTGCTCATCGGCAATGGGTTCGTCGCAGATGTACTCCACCT
TGGCCGTTTCATAGCCATCCTTTTCGTTGCGCGCCAGGATCTTAAACCGCTTGCAACCGA
TGGTACTCAAAATGGAACAGCCATCGCCCAGCTGAACGCAGTCCCGGATGTCCAGGATGG
TGCCCACAT
>GEKZB4O01B6PMW 
TTGAACAACTCTCAGCAGCAGGAAATGGATAGCCAGATAAATCAGTTGGACATCACCACC
TCGCTGTCCATAAGATCGGTCATGTCGGACACCACCTTGGCATATGCACGCTCTCGCTTG
AGTATGTCCTCCAGGGA
>GEKZB4O01BYPZS 
CGACGCAAGCCAAACGCGTCGCGTTCTCCGCTCGGACGTCGCCGGTCTCCACCGCTTCCT
CCGCCTCGTCGT
>GEKZB4O01EO30N 
TGCGACGGCTGCAAAGGATTCTTCAGGAGGAGTGTCAGTTGCAGCGGCAGAGGAGGCAGA
GGCGGGN
>GEKZB4O01DFROF 
AGACCATGGCGTATATATGTATCATATATATATAGTGTGTAGTATTATGTATGTTATGTG
TATGTGTTGTTATCATGTGTGCATGTGTGGA
>GEKZB4O01EWSH3 
CATCGTCGTTGCGGCGACGATGAGGACACCGGCACATAGGTCACGTAAGTGTACAGCTTG
>GEKZB4O01E03G9 
GAACGATCTGAGAGCAAATAAAAGACGACAGCTCACAATTAAAAGACTGGTAGAGCTGGA
GAGAACTTCAGACGCGAGCCAGCGAACGATGACTGGACTGGCCT
>GEKZB4O01E6BOQ 
TTTTTTTTTTTTTTTTTTGATTATCTAATTTTTTGCCATTTATATTATTTTTGTGATTTC
GTTTTTACTCTTCGTCTTTTTCGCT
>GEKZB4O01CUHEK 
GTATTGTTGTTGTTATTGTTACTGCCGCGATTTGGAGACTTTGGAGATTTCTTGATCTCC
GCAATGGTGGCGGCATTGCCAACAGTGGGTGAAGTCGCATTGCTGGATCTCTTGTCGGTC
GGCTCTCCACTTGGCGTTGTTGTTGCGGTGCCTGCTGCTCCTGGCTTCGCATTCGAGGAT
TTGTGCTCCGCCGCCTCGTTATTTGTGACATTGTCCTGTTTCTTCCACTTGGTGCGCCGG
TTTTGGAACCAGATCTTTACCTGCGTTTCGGTGACCATCAGCAGCTTGGCCATTTCGGTG
CGCTCGCTGGCGCTGAGATACTTTTTGTCTCGAACATCTTCTCCAGCTCGAAGATCTGCC
TGCCGGTGAACGTGGTGCGTGCCTTCTTCTTTCGCCGCGCATCCGTTGAACCGG
>GEKZB4O01BBS04 
TCGTCGCTGACCTCCTTCTCGCGCTCCTTCTCTACGAGCAGCTTGATGGGTAGG
>GEKZB4O01DBXWR 
ATATCCTTCGTCCTGCCACTTGCTGATATTGCTGTCGCCACCGTTGATGTTTTN
>GEKZB4O01D03LB 
ACTTGGTGCACACGCTGACCAACTCATCGTCACTCTGCTCCTTCAGCAGTTCGATCCA
>GEKZB4O01DB7IW 
CTGAGATAGATGCTGGTTATCAAAATAACGAATATGTACAACCGGTGCTGGGCAACAAGC
GAATTAGTGAGGCCAGCGCCACCGCCTCCGAAGCGGAGCGGATAGCTGGGGCGATACATT
AGCATTACCATGGCTATATAGCATGGCTATAGCACATAGTATAGGTTATCAAAATAACG
>GEKZB4O01DLSP9 
GTATCCTCAAGGATCATGTGCGGCTAAACAGACGTATTGCTGAGATTAACTGGAAAGGAG
CTGATGAGCTTACCGTGCGTTGCTGGAATGGCGAGGTAATCACAGCGGATCATGTCATAT
GCACTGTTTCCTTGGGAGTTCTGAAGGAGCAGCATCCGAAACTTTTTGTT
>GEKZB4O01DVP7M 
CCAGCACTTGGTCGAGTTCTGTCGCTTCGTCGATGAGAAGTACTTTCTAGACGAGGTGGC
CTACCCAAA
>GEKZB4O01A87SG 
CGAAATAAATCAATCAATGCAAACACACAACAACAACAGATAGACAAACGGACG
>GEKZB4O01DTOVI 
CTCGGTTACTTTGAATCCTATATTGCTCTTCGACTGGATGCGGTCTATGGTTACGGGAAT
AAGGATGTTGGTTCGAGCCCTGCTGATAGCCTCCTCCTGATCGGTTACTTTGAATCCTAT
ATTGCCCTTCGTACT
>GEKZB4O01E0DFA 
TTTTGCCTATATTGCGTATTGTTACTGCATGGGTATATGAGTTTCAGCGTTAGCTTAGCT
TTTAGCTTTTTTCTTT
>GEKZB4O01DR4V1 
GAGTACTTGGTGGTGACCAATTACCGGGTGATGTACGTGCAACGTAACGAGATGTTCGGC
GTTTGGTACGTCTCTTTGGTCCTACCTATGGAACGAGATTAGCTCCGTGGCTGCAACGGC
TCGCGGTGTCCAGTTCACAGTAAAGACGGATGGCAAGAAGGTACTTGGTCTGTTTAGCAG
CAAGGAGTCACCTCGAAAGTTAGTGCTCGTGGCAGATGAGCGCAAACGTGACGCTCTTGT
GGACATTATAGAATCTCAGCGCTCCGATCCCAATCCGTTAAGGGCCACCATCGCCTATCC
GGCTCATAATTGACAATAGAACTGAATTTATTTCCCAACTATATTATAATCCAATCACAT
>GEKZB4O01EFBJ4 
CTACAAGTACGAAGACAAGGACAAAACACCGATGCAATCGGTGGCCTAATAAGAAATAGA
AGAAAACGAAGTTCATGAAACAACGCGAAAGAAATACATACGC
>GEKZB4O01AOIUQ 
TTGTCTTTAGCTGTGCCGTTATTTGCGTTTTTCTCTAATTAATTCGACGATGACGCCGGT
>GEKZB4O01D3PBK 
CTACGGCGAAGCCTACAACTTTGAAACCAACTGAGGGAACGAGTGCCAAGCCAACAACTT
TGAAACCAACTGA
>GEKZB4O01B5ABA 
AGTGTAACTCACACAGAACATATGCAATATGAATTTACAAGACAAGCAGGAGGAATTACG
CAATTGAATAATATTTACACGAATGTACAAAACAAAAGAGAAAGAAATGAAATTTATTTT
CCTTTGTCCAAGCAAATGCAACATACTTCTTATTATTATTATTACGAATTATAATTGTAA
TCGAACTTCATCTTTGGTAATTGCTTTTGTCAGAATTTACCTAAAAACAAAAT
>GEKZB4O01AR2XE 
CCTATCATTGTGAAGCAAATTACACCAAGCGTTGGATTGTTTCACCCACTAG
>GEKZB4O01C2N5D 
TTTTCTCCTGCCTGTCTAGCTGTCGTATTAAGCGTAGTTGCCTAGATTCTAAATATTTAT
GTCGTATTTACAAGGCATATCCAAATATTAAATTATGTACATTTGTGTGTATTTATGTGT
CTTTATTCCTTGTCGACTTTTATTTGGCCACGGTTTTGGTTGTTTTCGTATTATTTGGTG
GTGCATCTGTCGATTCTCTTTGATTTGGCAACCCGAGCACGCTTTTTTTTAA
>GEKZB4O01A008Y 
TGGAACAGCCGACTAGCGTGTTTGGTCGGAACTACTTAAGTACAACAAGGTCGGAAGAAT
CGCCTCCAAGTTACTTACGAGTCCGG
>GEKZB4O01BLF4E 
ACAATTACGCTTAATGCCAAACATCCTCTGCCAACCAACTGTTTGGCTGCCCGAGCTCCA
ACTACCAACAACCAAGTTCCAACTTCAAACATCCAAGTTCCGAGCTCCCGAGTGCGGTGG
CTGCGGTTTGATCTTGTTACGCATTCGAGGCACTCGCTCTTGACTACTAGGTGGCCCCGG
TCTTTAGTTTGTGTTCTGGAATCTGTGTACTCTGTATTCTGGGATCTGGGATCGGGATCT
GCAATCTGAGGTAGCATTTGTATTGGCATGTAGAGCAGAACAGCCTCGACTAGCTATCTT
TTTTGTTTGGCCAACTATCTGATCATCGAAAATTAGGTGAAGGGCGAGATGCTAAAAACT
TAGCGCTGCTGCACTTTCCACCG
>GEKZB4O01DYC37 
GTTACGTGGTGCGAGGCGGTCATGTGCGCGGAACTTGTGTCTCACCTTTCCAGGAACTAG
TAAGAGTATTCCAGCTAGAATTTAAAT
>GEKZB4O01CXNR3 
CACAACATCCACAACACAAGCACCAACAACAACAACACTCGTGCAAGGTGGAGTAGTTGT
TGTTGTGGGTTGTGTTGAAGTGGTCGAGACTTGAGTGGTTGTTGTTGGTGAACAAAACAA
ACAGGATATGGGCGGTCTGCGATATGTGCGTGTGGGTGTTTTCGGTCGCTGTTGTTTGTG
TCTGTGTTAGTGTCTGTGCTTGTGCAGGACATACATTACATTACACTGCAGTTTTTGCAA
CTGTAAAAGGAACTACTGCCATCGGCAGCAGCACAAGGAATGACAGTAGTGGTAGTGCTA
CTAGCAACTGCAATTGCAGCAAACCTATATATAAAGATTTATATTCGTG
>GEKZB4O01CNC4A 
GGTTGGTTGTCTTAGACTAGCATTAAATTAAGTTTAGCCGTAAGATATCACTAATTTGTG
GACACCGATTGACTGATCTTGGCTCGGCCAGCCGGCTCCTTGGGATCCGTCCAGGCCCAA
TCGGCATAGTGGACGCAACGGCCGAGTTCCTCGGAGTAGAGCTGCGACTGCGGACAGCGC
TGGAGACGAGCCCGTGTGCCCTGCTTATCGCACACCCAGTAGGCCGTGGGATCCCAGTAA
TTCCGGAACATGCGGTTCACCTCATCTAGACCCTGGCAGCTGGGCTCGCCATTGTGCTCA
TGCGGCCGGCGCTTCTGAATGGGCAGATGTGCTGATGCGGTAGGCATTTTGTTCAAG
>GEKZB4O01C6VPN 
GCGAAGGCAGCAGCATCGCCAACAGGAAGCAATTTCTCATCGTTTACTAGTTT
>GEKZB4O01BE7IO 
GTTTTAACCGAACTAACTTAGTTCGCAGGAATCGCTCGCGTTTTTGTCGCGGCGTTAAAT
TTTTAAAAGTAAACCGAAA
>GEKZB4O01C7UDP 
CAATCTCCTGATACATCAGGTATGTGATGACCAAAACTTAGAAGTGCTGTTCATGCTGCT
CTTTATGCCAATACAAATGTATCTGGGTACGAGGACCTCTGCGATCCGTCCGTTCG
>GEKZB4O01DOFAP 
GCATCGGAAAGGTTTGTCGCATTATCAGGTGTAGAGTTTCGTAGACATCGCCATTGTGCT
CATTGGCTATCTCCGAGAAGAGCTCAAAACATTTGCCATGCAGGCCGGGAGCACATGTAT
TTTGATATCCCATTTTAAAGTTCATGTAGAGCACCTCCAGCAGACAACGAATGATCCTGT
CGCGCGTTTTCAGGTGCTCCTTGAAGTGCACGTAGCGAAAGACGATCTTCAGGTCATCGC
AGATCGTCAGGAAGAACATCCAGATCATGCTAGCGCGTAAGCTTTTGTTATTGTTCATCT
CCAGAAGACGGAAGACCTTGAGAACCTGTTCGATCACATCCTCGTCGAAGACGCCAAAGA
TTTTGGCACCAGGAATGGTCAAAGTGAGCAGGTAGGTTGTAGCCGCATTGAGGGCTAGCT
GCATATTGATGTTCTCATTCAGCTGCTGCGGAGCAGCCTG
>GEKZB4O01CYOYR 
GGTTGGTGTTGTTAAGAACTACAGTTAAATATATATAATATGCATAGAACAACTACTGAT
AACAATAACGTAACTCACATGTCAAACTCTGCAGCAAGCATATATTTTTAGTGAGAAACT
ATATTTGAAAGCTAACCGAATGCAAGAGGAACCGGAACCTATAAGTTAACCACAGCTTCC
A
>GEKZB4O01DVB4P 
GAACGATCTGAGAGCAATAAAAGACGACAGCTCACAATTAAAGACTGGTAGAGCTGGAGA
GAACTTCAGACGCGAGCCAGCGAACGATGACTGGACTGGCCTGGGG
>GEKZB4O01CZEGF 
TCTGCTGTCAAAGTAGTAGTAGGTTTAATTCATTATTTATGCATTATACACAGTTACACA
CACAATTGATTTATGTTGCTAATTATATACTTATATGTTATATATTAGTTTTCGTTTTCG
TTAC
>GEKZB4O01BOAW3 
ACCTGGAAGACAAGAACCGCATCCTTGTTGAGAATCAGTTGCTGCAATAGCT
>GEKZB4O01BPLYG 
GTTTCAGTTACTATTTGGGTTTGTATTGTCAATTTGATCTTAGGTAAACCCAGGAATGGG
TTATGTAGGTAAATTAAGGAACCCAATGTTATAAGTGATAATTTAAA
>GEKZB4O01E6PDV 
ATCGCTACTGCCATTGTATCGATTGTAGTCACTCAGTTTGGTCGAACTATTGGTGTCCAC
ATAGAGGGNGGTGG
>GEKZB4O01DBD0M 
TGGAGGAGTAGCTGGCTCTGCTCTGCCTCAGCTGACTGGTTCTCTTGGCCAGTCAGGACC
TTT
>GEKZB4O01AVOHC 
GTATGGCTCTAGGTCATCGTTGAGTCGCAACAAATTCCATCAAGTCTGCCTCGGCTCTAG
TGCGTAAGCACCA
>GEKZB4O01AQ34L 
CTCCTCTGATGTGTTGTATCATCAGCTTCTTTGGTAGTACGATCTTGTCCGGCCGGAAGA
ACGTCGTCGGTTTCCGTACCATCGATGATCTCGTAACATTTGTCAA
>GEKZB4O01EPJVE 
TCCAATGATGGTGCAGCAAAGACAATGGTCGGAGGAGCAGGCCAAGATCCAACAGA
>GEKZB4O01AEQNK 
GTTTTTGCATCAGCTTGTTGCTTTCGTATTCCCCTTTCCTAACGAAGCGCTGACTGGCCG
TTCCTT
>GEKZB4O01BHRPK 
GTGCACATTTGGAACCTGGCTCTGGGTGAGATCTGCAACTCCTTTAAGGGCCACACTGCA
CCGGTGGTCAAGGTGGTGGTGCTAATGGATTCGTTGCGAGTAATTTCCACGGATCGCGAT
TCCATGCTGCTCGTTTGGATGGCCCATTCGGGCAATTTGTTGCAGACCATCCAGGGTCCA
TACAAAAGTCTATCCGTAACCAACAACATGCGCTTTGCCGTCTCCACGAATGGCGATAAC
ACACTCAAGATCTGGTCACTGACTCAGGAGGACGAGAAGTATTCCGTTTCGCACTCGGAT
GAAATCACATGCTTTGAGATCAGCGCCGATAGTGTGCACATCATCAGCGGATCTCGGGAC
ATGTCCTTGAAGGTGTGGCAAGCG
>GEKZB4O01ASILO 
TTTTTCAATTTAGTTTGTTCATAGAGATTGTATGTAATAGACAAATTTTAATTTACTATC
ATATTCGTTGATACAGCAAC
>GEKZB4O01EHX7Q 
CCAAGAGGCTGGTATGCATGCAGTGCGCGAGAATCGCTATGTGGTCAATGCCAAGGACTT
CGAAAAGGGTTATAAGACCAGCGTGCGCAAGGACGAAGCTCAGCATGAGTTCTATAGCTA
GATGATTAATTTCAAATACAATCTGAATATGTAAACTTGTAGTATTTAACAAAGCCAATC
CCGAGTTTACCAAAATACCTGAAACTTCGAAATATATTAGTCAATACTGGTGACTTAAAA
AAAAAANAAAAAC
>GEKZB4O01ALHJV 
GCGGCTGGATCTTGAGTGCATCTCCGTTCATGTATACATATCCTCCTAGGAAGTATTCCA
TGGTAACGTATGTTGCAATTATCAAG
>GEKZB4O01AYGKH 
GTTGATGCCATCCACACCTCCGCCTACGGCATGGGTCCAGAGCCAATCAGATGGATAATC
TCTTGGGGCACGTTCACGCTGTTGGACAAGCTCTACCATCTGTCCCAGTTCAACCATGTC
TTCAAGCCN
>GEKZB4O01CH82A 
ACCGACACTCGAGGAGCTGTTCACAGATGACGAGAACAATGAATGGCATGCCCGTAA
>GEKZB4O01BF1RB 
GCAGTTCGGTCTGCAGGTCGGAAGAAGAACGGCTTCATCAAGACCGGCGATTCCGTCGTG
GTGGTTACCGGCTGGAA
>GEKZB4O01DOZMR 
GATCAACAATCCAGTGATAAGGATGACAAGGACTCGCTAGCTTCGGGCGG
>GEKZB4O01EZG2X 
TTATCGCCACATTTCCCGCTACAGTTTTCTTCTCTCCTACTTTTGTCATTCACTGCTTCT
TTTTCTTATGGC
>GEKZB4O01ERN15 
ATTGTGCATCTTCAGCAGTTGCATGCTGCAAAAGCGACACCAGCACTTGTCCCGGCG
>GEKZB4O01EW6N5 
CTCCTATGGATACTTCTCGAGGGCCAAGGTCATCCAATCAGCTCGGGAAG
>GEKZB4O01DIQGB 
CACATCTTCTTAGCTATAACAGTCTGGCATTGCCAAAGGAGCAACAATATGAAAAGCAGA
GCAATTTTCTGATTAATTTTNTTTACTTAG
>GEKZB4O01ANYNL 
TTTAATTTATTTATGATCTATTTATTTGTAGCATAAGCTAGGAGCAAAAGACAAAACGTT
AAGGAAATTATATGTAAGTGTTGGCCATTCTGTTGACAAACAGCATTCTGTATATTTACT
CCTCAACGATCCCAACCAGTATAATGGTCAATATGATCGTACGTCTATCTT
>GEKZB4O01A9CIX 
CAGAAGGAACTATGTGTACAACTGCCTAACTCGGCACTAACCNCGACTGCTC
>GEKZB4O01DV2JJ 
CACCATGTGAGCCTAATGATACGACAACTCCGCCACCTTCACCTTGTGAGACAACCACCA
CTATAACAACGACGACCACCACAACAACAACGACGACCACCACAACAACAACGACGACCA
CCACAACAACAAC
>GEKZB4O01B674A 
GAAATGGACAGGCGCAGTTTAGCGATGAGGAGGAGAGCGACAGCGGATCCGAAGAAGAGA
TGGCTTGAATCGGAGCATTGCCAACTATTTCCTTGTTATCTAAATCGACGCATACTTTGA
TTTGATAGATGTACGCGCCTTGTCTTTTA
>GEKZB4O01D845C 
GCGTGATATTTAAATTATTATTTATTCTGTCTCAGTGGGCAATCTCCGACTTGAATTTAA
AGTATTATTGTGTGACATTCCAGGCTTAGTTTAACGATTTACATACTTGCATTCAAATAT
ATATGAATACATATACAAATATACATTATATATGGCTCTCAAATAAACGCATAAAATCTG
CA
>GEKZB4O01AX9K2 
GGCCTCGTCGTTGGACCAAGCGAACATATCCATTGTCAGGGATGTGCCCAGAGTCTCCAA
CAGCACAAAGTTGAATACCAGAACAAAGAAGGCGACGATCAAAGTCCATGCGGATAAATA
GCTGGGCTTGATGCCTTTCCAAGTCTCCTTCTCAGATGTGCCGCCCTGCATCACCATCAC
CTCGCGAGCTGCAATTTTGTGCTCCTCAAACACTCCGGGCAGGAACATCATGAAGTTTCC
AATGCTCATCAGCACATTGATCCATCCGGATGCCGTGTACATGTTGAAGTGCATCTTGCC
CCACAGCCAGACGTGTCCCTGATCTCCCAGCGGTGTGACTGCCGCCTGCAGAGTTGGACC
AATGATGAATCCAAGGACCTGTGCCAGCGAAACCATTGCAACGGCATGTGTGCGTTCGCT
GATTCGTGTCGCAGCGGACAAATAGGAGCGGCAC
>GEKZB4O01CRBJ9 
ATCAAAACATAATATAATTCTAGTTTATTCAAGGCCCTAAAGAGAATGGTTTTTACTTTT
GTAGATAGAACTAACCCACTGCC
>GEKZB4O01EV8Z1 
TTCATATAAAACACGTGTGGTTTGGTTTGATCGTGTTCAAATATACGATTTGATTTATAA
ACAAGGCACACAGGGGATAGG
>GEKZB4O01B8V8N 
TCTAGCCGAACAGCGAGCACATAAATATATATATATATATATGTATATATATAGTAGATA
GTATGTAGATA
>GEKZB4O01BPRHA 
TGGTCTGCTGCATCATCTGTCTCTGCTGCTGTTGAATCTGGGCCTGATCCTCCGACCATT
GTC
>GEKZB4O01A85EG 
TTCTTTGCGTCCAAATTCAGCGTTTTCCTCGGCGGCTTCTTTATATCCTCCTTCGGCATT
TGTTTGGCTCTTTTGTATTGTCCAAGCGAATCTATGTCATCGCCGCGGAACAGCCGAAAA
AGGTGGCCAAAAGTGGCCAAGTCTGGTCTCGGCCAGCGCGCAAAAGTGATGACGAAACGT
AAACAGCGCAAAAATTATGCTTATTTTTAGCACCGCTCGGCGAAATGTCATTAATTTATG
AACTATCCCACACAGAGGCACACACTTAGAAAATCCCACCGTTTTGCTGTTAACTTTTTA
ATTAATTTCCGTGTTCAGAGCCGCTTTGTCGTTTTGTTTTTGCTCTCGATTGTCATTTGT
TTGTTCGCTGGGTTGTCTAAGGCACGCGATGGCGAGATATACGGACTTCAAACTGAATGC
CCCGTGGTATCGGAAGTGGGAGCTCGTGCCGGGC
>GEKZB4O01CWU4Z 
CAATTGTTGTAGTTCTGCCTGCCGCCCACGCTCGAGGAGGATATCGATCCGGACGTGGTC
CGACTCCACGTCGGCGGGCCGGTCGAGCTTCTACTGTCCGCCTGCCGTTCCGGTCCGT
>GEKZB4O01CHLB2 
TTTTCACGTGTAACTACGCCAAAAAAGGGCAAAGGAATTAAGCAAAAAAAGAAAGCAGAA
CTTCGAAGCAGCAACAACAACAGCGCCGCATTTTTGTCTTGTATGTGCAAGTGCAAGGCA
AACATAAACAACGCGCGTGTGTGTGTGTACCACGAAAATATCGTATAAATCAAATTTCTA
TATCATTTATATAGTTTTTTTTG
>GEKZB4O01BJYOA 
AAAGCACACCTCCTTGGTGTTGAAGTAGATTTTGCCAAGAGCCAGGGAGTGTCCGTTTCG
CAGAGCGGTGAGGCAGTTCCGGAAGGCCGACTCGCAGGCACACGAGAATCTGCGGGGAGC
GCACGATTATTGATCCCAAGATCAGCATGGGTGCTATGGAATCCACGCTTACATGGGGAA
AAACCCGTCGTTTCTCAGGCCAAAGGCTTCCTCCAGCGGCGGAATCTTCTCCTCACAGTT
GTCGTGCGCCCGGCAGCACGTGTCCACTTCGCGCTCAGTGCCCAGGTCATCGTAGTTGGC
TGCTATGTTCCCGGGTCCACACCACTTTGTGCTCGGAACTGTAATGCTCAATCCCGCAGC
CGCATGGCTGGCATAGATCAGCGTTAGGAGAACAGT
>GEKZB4O01BH4ZQ 
TTTACTACTCGTATAGCTAATAAGATCCTTACACCTAGCGAAAAAATAGTGACAATAATG
GGGATTCGGGAATAAAATACATTTACAAGGAGTCATGCCTGGATTTTCGGGGAAGGTGCG
CGGAAAACCACGAGTTTTCCACGACGTATGGTATGGTTGGGGGAAAGGGTCATGTGGCAT
AGCATCGCTTTAAGATCATTGGGGCAAAAGGGCTCCTTTTGCGTTTGTGTTTTCGCAACG
CATGGGCCTTTAAATGTTGCGGTTTCGGTGGTTGCCGCCTCGCTGGTTGCGATTGTTTCC
GTTGCCGTTTCCGCCTGATCCTCCGCCCGGAAAGTGCCCTCCTCTGCCGCCATTATTGTT
GAAGTTATTGAAGCCCATGCCCATGTTGCCCATTGAATTCATGTTGTTCATGACGCCAGC
TCCT
>GEKZB4O01BWB6V 
GCCGGCTGGCTGGCTGGCCGGGTTGTTGGTTGGTCAGTTGGGCTAGTGGACTAGTGGAAC
TACGTTTATTTGTTTAGTGAAGGAAGTGAGAATGTTAGATAGGGGTCGGCATACCAAAGT
AGTTAGCACTTTCGTTAGTTG
>GEKZB4O01AQ9WY 
CTTCTCGCGCTTCGGCAGCAACATCCTGGATGATCGAGGAGAGAATGTAGCGTTGAGGAT
TTTAACTAAGAAACAAA
>GEKZB4O01CS94X 
TTTTTCCAACTCTATCCTTATAAAAACCACAGGTCCTATATACAACGTACGTACTATATA
CAAATAGTTAAAACTACGCTTGCTTATGTACAAGAGTCTACTTAATACCGTCCGGGTACC
TATATACAAGAAGCC
>GEKZB4O01C33GF 
GCCTGCTGGCTTGTAGACATAGCGGTATCTTAGCATTAGCGGTAGTAATAATATAACTTA
ATAACTATAAAACAATTGACATTAGCTGTATAATCGAACCTAACTAGGGCGTATTAACTA
GGA
>GEKZB4O01DENX1 
TTTTTTCAATTAATTTAGTTCTATAATTAGCTTGAGATGCAACAAAAACAAACAGTTGAA
GGGGCTGGGGATCCGAGGAGTGGCACTGGGGGGAGTGTGTGCAGGACTAGTGTTATCCTA
TAATCCTGGTGTCCTCATCCCAGGATGTGTCGGTATATCTAGATATTGAAGCCGGCATCG
CGCATGCACTTCTTGTGCGCCTCTATCAGCGCCAAGCAATTCTCCTCGCCGTTCTCCACA
ATGCAGGCGTCACGTGCCCTCTTGGTCTCCGGGCAGGCGCAACAGGCCTTGCACTTGGGC
TTCTCGCCGGATGCGGTGGCTGCGGATGCGGTGGTTGTGGATGCGGTGGCTGCGGATGCG
GTGGTCAACGGGTGGGCCGCCGAAACACTTGGAGCTGCAACTCCTTGAGATGCACTGTTG
CCCATTCTTCAATCGGGTATCGGTCAAAAGCGGTTCGAGACGGATATTTCACCACAATTC
GGT
>GEKZB4O01EQNK0 
CAAATTGACTGGTTCAGCGCTGCTCAAATACAAAGATTTGAATATCTCGACCAGGG
>GEKZB4O01CWEZF 
GCCAGGTGCCTCTGTGGCTTGAAGTAGAGTGATCCCGCTCCAGCTGCCGCTCCTGCACCG
CCGTCCTATTTTTCTTTTCC
>GEKZB4O01EKVLP 
CTAATGTCAAAATCTTAAGTTGTTCGGTGCTCATTTGGACGCGGATCCAGCGAGTCGTTC
C
>GEKZB4O01CYQDX 
TTTTGAAGCGACATTTTCCCTCGCTATATACAAATTTAGTTAAATTTTTAAATTTTAGTT
TCTAAAAGAACTATCGAAGACACGAAGAAAAGACATCATGTCTCG
>GEKZB4O01DAOL3 
TTTTTGGTAGGTTGTTTTAGTTGATAAGTAGCAAAATAAAAGAAAATTAACTTATGCACT
GGCGATTTCGTATGCGCAAAGAAGAGTGAGGAGAGAGAGGGAGGCGATAGAGATAGAGAG
CGATGCAACTAGCATTTCTATAATTGAGAAAAGAC
>GEKZB4O01A7KJT 
CGTCATTTGATTCTACCTGAGCGCTGCTGGCAAAGTGCATCCAATAACGCAGCGCAGCAG
CGCATCGCATAGTTTTNTTTCGTCATACGCAATTGTCTGCAGTATACGAAACTAACCAGA
GCAGAAGAAAGAAC
>GEKZB4O01CL5WC 
GTTCGCTCTCATTCACACACGCGGCGCCATGTTCGTGTGAGAGGGAGATAGGGACGAAGC
GAAGATAAAC
>GEKZB4O01EG1JD 
GACGCTGAGGCGGAACCTCTGGCGCTGGAATGGCGCAGGTTGAACTTGGGCACATTGAAG
GTGCGCTGCGCCAAGGCGTTGGCCAACACCGA
>GEKZB4O01ADKYQ 
TATTATAGTGTGTTGTATTGTATAAATGCGCTAATACACGTGCACCATGCCACTAGA
>GEKZB4O01BOIWJ 
CGAAGGATCAAAAGCGACGTCGCTATGAACGCTTGGCCGCCACAAGCCAGTTATCCCTAT
GGTAACTTTCTTGACACCTCCTTGTTAAAACTAACTTT
>GEKZB4O01A6LYC 
GAGGTCGAGCCATCCGATACCATTGAGAACGTTAAGGCCAAGATCCAGGACAAGGA
>GEKZB4O01B4FUH 
CCGTTGCGGACGCGTCGCTGAAGAAGGCGGCGTGCGGTGTGCAAATCAGATTTTGGG
>GEKZB4O01C7B9C 
GCTCAGCGCCGCCGGACGTCAAGCTCCAACATAGACTTGCTGAACACGTTCTGCTCCATT
TTC
>GEKZB4O01DUW7E 
TTTACATTCAATTATTTCGACTTCTTATTTGTTGGAGGATATACACAAGAAACAAAAAAA
TAATTAAAAACCGAAATCTCATTAGCCCA
>GEKZB4O01DJSUK 
CCAACAACTACGACAACCACGACTACCACAACCACCACCACGACTACAACCACCACAGCG
ACTACAACCC
>GEKZB4O01AMPA6 
CAGCAAGATGGTGGCCATTTCTTACGGTCAGTCAGATAAGATTGTGGAGCATTCAGGA
>GEKZB4O01BT7TX 
CAGGAGCACATGGTGGGCGAGCAAGAGACGATCGGCTGGCTAGGCATATGCATATTCTTT
GCTCCAATTGCTTGTACCATTTTGGTAACATATTCTTCTATGTGACCACCAGGAAGTTGA
TTAACCGCAGGACGGTATACGGCCGCATTGCGCACAAATTGAAGCCAATTTTATCATGTT
CTCGCTGATGCTGTTAGTAATGTCCTATAGCCTGGCTATTCCTCATAATGGTCCTGGTTG
CAGATGGAAGGGCCT
>GEKZB4O01BGKHT 
TCTACGACATCTGCCGCCGCAATCTGGACATTGAAGGCGCAGTCGGAATGCTCCAGGGTG
GTGTGGGTGGTCAGGATGGAGTTGTAGGGCTCGACCACGGCAGTCGGAATGCTCCAGGGT
GGTGTGGGTGGTCAGGATGGAG
>GEKZB4O01C1C8Z 
AAGCGCGAGCTCGAGGCAAAATACACAGTGTAACACTTGTTAAATAGTTTCAACAAAACA
ACATTC
>GEKZB4O01C3CWO 
AGCGCACAGGCGGTGGCCAATGTCACCACCGCCAACACCACCATTGCCGCCACAACCGCC
AATGCTGCAGTGGAGTCACAGCCGGCGGAACAGCAGGCGGAGCATGGAGCTCTCGGCTTG
GCACGCGTAGCCACCCACGCCGCACTGAACTTC
>GEKZB4O01B6DTP 
GTTTTCTGCGGCCCATCGACACCTGGTCGGATCTGATCCACTCGAGACTGCGCATCGTTA
TCCACGACTCGCTGCTGGAAGAGCTGCGTTGGCTGCCGGTGGTGAACACCTCCTCGTTGG
ATCCGCAATTTGATGCGCGCAGCTGACAGGAGTACCAGGCCCTGCTGGCGAGTCCATCGC
GTTCCTACGCCTATGTGGTCACCCAGGATGCCTGGTTGTTCTTCAACCGACAGCAGAAGG
TGCTCATCCAGCCGTACTTTCATCTGTCCAAGGTGTGCTTCGGCGGCCTCTTCAACGCCT
TGCCCATGGCATCCAATGCCAGCTTTGCCGACTCACTGAACAAGTTCATTCTGAACGTTT
GGCAGGCGGGCTTGTGGAACTACTGGGAAGAGCTAGCCTTTCGGTATGCCGAGCAGGCTG
GCTACGCGAAAGTATTCCTGGACACATATCCGGTGGAACCACTAAACTTGGAGTTCTTCA
CCACGGCGTGGATTG
>GEKZB4O01DW3V8 
GACGCACTATATCCTCATGGCCATTCAGGCAGGCATGATGCAGGGCGGAGTAGCCACCAC
TGTCCTGGACATTTACCCGTCCGG
>GEKZB4O01C9JBK 
ATGATCTCGAACGAGTGCTTGACGATGCGGCAGGCCATCAGCTTCTTTGCCGTTG
>GEKZB4O01CTV8G 
TTCGTANCGCGCCATCGACTGTAGCTNCAGGCGGNGCGGACGGNGNTAGNGGCGTAACGC
GNGCGAGGTTGGTACCGCCGGCAGGTCGGAGGTCGCTGTGGGNAACCTCCGCCGTCCGCC
ACCGGTGCNCAACTCNCGAGTGGCCGGTNACTAGCCAGACTTCGCCCGACATCGGCCCAG
CCGTAATTCCGTATTACGCTAACGGTCCAAGTTCGACGTCTTCGGGACCGACCAACGACG
TCCGTACTAAGGTCGAACCCACGTAAGTAAGGACCGAAAGTAACGGGAACGACGGTCCAA
GGCCCAAGGTGGCACGGGACACGACTAAGTCGCCGTGGGCGACTACCGAAGCCGTGGGCC
GTTCGGCCGGTAAACGGCCAACCGGGCCGAACCGGGTTGGACGTCGTAGGGTTACCACGG
TCCCGGTGTGGGCCAACGTCGGAGCCCGGAGGCGTCCTTGGACTGGGTCCGGTAACGGTC
CTACGGTTCGACGGACGGGCGCGTCCGTCCGGCGAGTTCGACGTTCCTTGGTTCGGGCCC
CGTAAGTTTCCCGAAGTCGGACCGCCGGTCCCGGACCGTTTACCGGACGGTCCGAAGGTT
CCGGGCCGGTTACCCGTAAGGACGTACCGTTAACGTCGGACGGTACGGTCGGACGACGTC
CGGTCCTTCCGAGTTCGTTTC
>GEKZB4O01DQ2L0 
GCGGTGGCCGACACGATCACGGAGTAGCCCATTGGCCAGAAGCGTTCCACCGTCGCCCA
>GEKZB4O01BPOVG 
GTTTACGCGGAATGGAAAGTACCTCCTATCTTCCGGTATGGATTCACTGGTTTATCTGTG
GGAGCTGTGTACCAGTCGTCCCATTCAGACGTACACGGGCGGCTGGAACCACCGGCAAGC
AGGAGCACCAGACAGAGGCTGTATTCAACCACACAGAGGATTACGTGCTTTTCCCCGTAC
CGAGG
>GEKZB4O01BR89P 
GTTTATAGCCAGAGGCGATGCCCTCGCGGGCCGACTAATTACTTCTGCACCACGATTGTA
ACAATATCCACGATTGGGTCGAGCTTGTCC
>GEKZB4O01APVUF 
GCTGCTGCTGTTGCTGCTGCTGCTGTTGTTGCTGCTGCTGCTGCTGCTGCTGCTGATTGG
TGTGCGCGAGTAGGATTATCGTCGGTAGGTAGGC
>GEKZB4O01A930A 
GGTGGCATACAAACGAATTTAGCTTATCTTAGCCTAGTTTAACAAATTTACATAGTAATC
CAAGGCGTCGCCCT
>GEKZB4O01AEE5Z 
TTAGTTCTATAATTAGCTTGAGATGCAACAAAAACAAACAGTTGAAGGGGCTGGGGATCC
GAGGAGTGGCACTGGGGGGAGTGTGTGCAGGACTAGTGTTATCCTATAATCCTGGTGTCC
TCATCCCAGGATGTGTCGGTATATCTAGATATTGAAGCCGGCATCGCGCATGCACTTCTT
GTGCGCCTCTATCAGCGCCAAGCAATTCTCCTCGCCGTTCTCCACAATGCAGGCGTCACG
TGCCCTCTTGGTCTCCGGGCAGGCGCAACAGGCCTTGCACTTGGGCTTCTCGCCGGATGC
GGTGGCTGCGGATGCGGTGGTTGTGGATGCGGTGGCTGCGGATGCGGTGGTCAACGGGTG
GGCCGCCGAAACACTTGGAGCTGCAACTCCTTGAGATGCACTGTTGCCCATTCTTCAATC
GGGTATCGGTCAAAAGCGGTTCGAGACGGATATTTCACCACAATTCGG
>GEKZB4O01AV5BX 
CTTCGTGCGGTTGTCTAGGAAATCAATCTAGCCGAACCTAAAAGATAAAACCACCTCCTC
TTTAACTGAGGCCCNCCT
>GEKZB4O01DLEZA 
CTGGAACTGACGAAGTGGATGAAGAATTGTCTGTGTCCACATGCCTCCGTCGACGACGAC
TAGTAGTAGTCGGACCGGAACCGTACCTTTCCTTTCGTCGTCCCGTCCCCGACCC
>GEKZB4O01CWRB2 
CCTTTTATCGATTAGATCGACGATCTGTTCGGGAGTGCCAGATGTCGTGGTGTTTGTCAC
CGCCCAGGCAGCCTCTTTTGTAGCCTT
>GEKZB4O01A32O2 
GAGAAAATGAAACAGATGAAAGAAGGAAAGGAGTGCAAAACCGAGCAGATTCAGGTGGAG
ATTAATGCTCAACCGGAAGAACAGATCGAAGATTCGACCTTAAGTCGTTCGGACCTGCAG
AAATCTTCGGACACGGTGATAGAAAATCCAGCTAGAGCTCCTCTTGTGCAGGACGAAGTA
GATGATGACGAAGAGGAGGAGGTTCAGGATCAGCGTGATCCCGCTGAGAGCTCTGCGGAT
CAGACAGAGCAGCCAACAGCTATTGAAAATAATCTGCACAATGAAGGAATGGTGGAGCAA
TCACAGAATGATTCGGATGACGTATTCGAAGCAGCAGATAAGGTTTCTCCCCTGG
>GEKZB4O01CVCPX 
ATCGCGGACCAGGCGCAACCAGCAACAGCAGCAATAGCAACAGCAGCAACAATACAATTA
GCAATAGTGTGAGCAACAGCAGTAGTAATCCTACAAGGCTCTTCGAGTGCCAGCGTACCG
CCTGCATCATCCATGTCGATCTCCGGCATGAGCATATCCAATGCAACCAATTTGGGAATG
AGACACGTGTCTGCAGCCCATGGATCCAACAATGCTGGGAACAGCAACAGCAGCGTTTGG
AGCTTAACTGCCAGTAGCACCGTCAACAGCAACAGTTTGCATCACCAACATTCATCGCAG
CAGCAGCAGCAGCATCAGGCGCAACACCAGTCGCATCCGTTGCAGCAACAGCAGCAGCAG
CAGCAACAAGTGCAACATCATCTG
>GEKZB4O01EDQB2 
CCACGGCAATCGGCGGAAAACTTCATCCGCAGAAGCGGAAAAATAACATTTGCGCTGTTG
CGGCGGAAGTTGAACTTCGGCCATTTGGGCAGTGAAAGTGGCAGAGTTAAAAATGCATCG
GATCTGGCAGCTAAAAATACGCGATGTTCAGGAATCGGATCGCGGATGGTA
>GEKZB4O01D3Z0S 
GTTGGTCTGTCTACATCGCCCACCACTTGTCCTCGCAAAGACTCGGACGTGGGCGGGCGT
GGTCCGTCGG
>GEKZB4O01EF3IY 
AGAAGTTATCAAGGAAGACTGCTAAATGTCCGGTCTGGAGTCGTATATCAATCACACAGT
CTCCATCATTACGGCAGACGGACGGAACTTCATCGGGACACTCAAGGGATTCGACCAGAC
CATCAATATCATCATAGACGAGTGCCATGAGCGCGTCTTCTCTACCACCTCCGGCATCGA
GCAAATCGTGCTGGGACTGCACATCATCCGGGG
>GEKZB4O01BIZI6 
GCCGGTATTGATTGTACATAATAAATTAAATAGAAGCAACCAATTTTCCAATGTTTAGGT
ATTGTCTACAACTGAGATTAATTTTCTATATAATATCCAGTAAATAATCATCAATACTGC
GTTGGGGTTTAAAG
>GEKZB4O01D3H8M 
AGGGACAGCCACAGTTCCACGCACAACACAACACAACACAACACAACACAACACAACACA
ACACAACACAACACAACACAACACAACACACACACACACACACACACACACACACACACA
CACACACACACACACACACACACACACACACACACACACACACACACACACACACACACA
CACACACACACACACACACACACACACACACACACACACACACACACACACACACACACA
CACACACACACACACACACACACACACACACACACACACACACACACACACACACACACA
CACACACACACACACACACACACACACACACACACACACACACACACACACACACACACA
CACACACACACACACACACACACACACACACACACACACACACACACACAC
>GEKZB4O01D7VC9 
TTGTAATAGAAAACCACAAGAATAAGATATATGGCCAACGCCTGACATACATACATATTC
CTTAGTTTCAATGAATGTACTTTTTCTTTACCG
>GEKZB4O01DDL2R 
ACAACTGTAGAAGATTCAACACCGATTCCTGAGGAATCTACCACTGTCGCCCAGGACACA
ACTAAT
>GEKZB4O01BCHR7 
TCGGTAGCTTTCAAAAGGGATCCGCCGGATGAAGGAAGGAGCAGACAGTTCTTGGGCGGA
TAGGCCTGATAGTTGTGTGCCTGGAGCAGACGCACCTCTTCCGGCTCCAGTTCCACCGTA
TACTCCAGCTGCTGGCGCCGGCGACCATAAGCACGAATGCTCCAGTTTTTCACGGCGTAA
AGGTATCCCGAATCCTGGGCCAACTGACCAGCAATGGAGTCCTCGCCCAGCAAGTTCAGC
TGTGCCCGCAAAGCGCTGGCCGTGCACAGCTGACGGGCCACATCGTAGACACACAGCTTG
CCCTGGTTGTCCACCAGGTTCAAGGTCTCCGATCCGGGCTCTAAGCTTCCAGCATGCAGA
CGGATTAGCGGCTGAACCGTTGCCCACTCCAGCTCCGAGCCATCGGTTAGATTTCTGCCC
CGGAGCGAACCATTTCTCGGAGATCCCTGCTCGTACTCCAACCAGATCAGAGATTGCGCC
TGTGGCAGGGCCACCAGA
>GEKZB4O01DTOC4 
TTGAGATCACTTGAAAAGGCAAAGATTGAGGGACGTCGACCACTCAAAGAGATGGGATGA
CGGCGAATGGGAGCCAAACACTTGCTATAGAACGCAGGCCGAATCCGATCCGATCGGATC
CGATCCGAGACATTCCCCCAATAGAATGGGAGACCAATCCAACACCATTCACCTCATCGC
GAAAGTCAATCAGAGACGAAGGAGCGATTTCGATTCGAATGATGGGAAATTGACAAAATG
AAATCAGTCATAAGATCAAGAGCAATGCAGCAAGGACATAACATAGAGTAAATCTCATTA
TTCTTCATTTGATTTCACATTCGCAGGCTCTCGAGAATCGAGGCGAATCGAATGAATCTC
GCCTTCACACGCAGCTCACATCGGTTCGTAACGTTGTTTACCC
>GEKZB4O01AKFWR 
AGAGTATTGAACATAGCGAAGCATCATCGATCTTCTTGAGGTTATCGGAGTCA
>GEKZB4O01AKUNF 
GTGCCTTACTTCACACAACGACGCAGTTTCCACTTGTCGTAGTCGAGATCACATTTC
>GEKZB4O01AWL9O 
AGCCAGACGCCTTAGGAAGCGTTTGTAAGGCAGAGGATGGATCAAGTGTTGACAAGGATA
AGGACGAGGATGGAGTAGAAGAGACTGCAGAACCTGCGCCGCCCTAAAAAGACGACGTGG
TCGCCCAACGGAAATACN
>GEKZB4O01DEE4T 
ATCAGCACAGTGCACTGAAATGAGTTTCAATTTCGAAAATATAACAGCAATACCC
>GEKZB4O01EAMKQ 
TACTTGCCCTCCACTGATATTCCGTCCAGCATGACCACTCTGCTTGTCGGTGGCCACGAA
AGGTAGGAC
>GEKZB4O01BTZD2 
CAAGCAGATCCATGACAGTTCGAATGCCTTGATGAAACGTAGAATTGTGCTACGTTCTAT
ATAACCTTAATGTGATTTGAGCTTGGCGTTTGTTTGTAATGTGAGCAAAGAAAATTAAAC
TGGTTTACTGATCATCTTACCTGCCGAGCGCAATTGTAATCGATGTGCCA
>GEKZB4O01CXKN2 
TCAGCAGGTTTACACAAGCAAAATAAGATCACGATAAACAAAGCCAACACAAGATACATA
CACTCACCCACTTTAGTTCA
>GEKZB4O01BQEJM 
GCTACTGCGCGTGCGCAGCAGCTGACAATCGAGCTTGTAAATCCTATGGTTATTTATTTG
TCTGAGATTATATATTCTTATGTGCATGAATCTTTACGGTAG
>GEKZB4O01BHWET 
ACAGAGCAAACAGTGTCGCGACAAGAAATACCAACTAATCATTAAACTAATT
>GEKZB4O01DWSPU 
AACAGCAGCGCTGTTAGCAACGCCACGACAAACCTGCTTAACAACCTGACCGG
>GEKZB4O01CVTDR 
GTTGATGCTGCTGCTGTTACTATTACCTGCCGAGGAGCTCAAGACCAATCTGGAGCACCG
CGAAACGCTGGAGGCTCTAGAGGAGGTGTTCAAGGAGCTCAAGACCAATCTGGAGCACCG
CGAAACGCTGGAGGCTCTTG
>GEKZB4O01CGO4Q 
CACCGAGCTAATAGAAAACGATGCCCTAAAGCGGCTGAAACTTATGGTGGATGATATTTA
CTTTGCATTTACGGTGGCGTTTGTGCCGCGACTGTGGCCGCACTTAAATGCCTACAACGA
CTTCATTCTGGCTTGGCATTCCTCGGGCTTTGACAAATTCTGGGAATGGAAGATCGCCGC
CGAATACATGAATGCGCACCGCCAAAATCGCATCGTGGCATCTGAGAAAACGAACCTAGA
TATAGGACCTGTTAAACTTGGCATTGATAATTTTATTGGCCTAATCCTGCTTTGGTGCTT
CGGCATGATTTGTAGCCTTCTGACATTTCTCGGAGAACTCT
>GEKZB4O01DU4XJ 
TGATATGATATACTATGTGGAATAAATTAATTATATTAATACGCTGGAACCACACAACAT
GCGCC
>GEKZB4O01DCK68 
GACGAACGCTGTGGAGAACAATGCCCTGATTTTTTTTTGTCACGCCTAGAAAGACAGCGG
AAGG
>GEKZB4O01A1X7Q 
GATCTGCGCGATGGTCACAATTTACTTTCACTCCTGGAGGTGCTATCTGGCGAACACCTG
CCACGCGAGAAGGGTAAAATAGCGTTTCCATATGCTGCAGAATGCACAAATGGCTCTGGA
CTTTTTGTCGCTACAAGAAGATCAAACTAGGTCAACATACGCGCCGAGGATATTGTGGAT
GGCAATCCAAGTTAACCCTGGGCCTGATCTGGACCATCATATTGCACTTCCAGATCTCCG
ATATTGTTGTGGGCAAAGAGGACAACGTATCCGCTCGGGAGGCTCTGCTGCGCTGGGCAC
GTCGCTCCACTGCTCGGTATCCGGGCGTACGTGTCAACGACTTTACGTCGTCGTGGCGAG
ATGGATTGGCTTTCTCGGGGTTGG
>GEKZB4O01BDSL8 
TTCCACAAATGTAAAGTAAACGGGGCGAAAGTTTTTATTATTTTCATATACAAAACTGAA
AAAACTAGAACAATTTGGGGCAAGCGTAACAAAACACCATATTATATATACCTATATACA
CACACGGGAGAACTTTTAGAGAAATATTCAATGGCGTAAATTAGTCAAATATTATATATA
CCAAGTCCAGTCCATTTTTGTATGTTGTAGAAAGAACAGAAACAAAAACCGAAAACTGAA
AACTGAAAATT
>GEKZB4O01CDJKC 
CTGCAACAGCAGCTGCAAGGTCAGAGCATCATGATCCAGGATCAAGCCGGCAACCTGGTG
CCC
>GEKZB4O01EZXEX 
GCGAGGATGAGGAGGATGACGAGGATCCAGAACTAGACAGTGGCGATGAAGTGAAGATGA
CAATTGTGGTCAAACAAGAACTGTTCCATGAACAGCGACTCCGAATGCTAGTTGGA
>GEKZB4O01DMU0A 
GTTGTACTGCTGCTTTCCATTGCAGCTGGCATATCCATTACTGGAGCTGGCCATTGGGCC
TAGGTTATGACCACTGCGGCTATTCATCAGTCGAGAGGCATCTGAGCTGGTGGACGCCTT
ATCCGCCGGCGGTGTTGCCGCATCGCCCGAGCTGTGACCCC
>GEKZB4O01EHT01 
ATCCGAGGTCTGATAGAAGCCGAATTCGTGGCAGGTCTGATATGTCCACTGGCGCATTCC
C
>GEKZB4O01CNEYC 
GTTCTCGTTTCACTGAGACCAATAACTTCGGCTTTGTGGCCTTGGATATTATGTCCACTC
TGCCCGAAGATGCCGGAACTTATACATGCCGCGCCTATAACGCTGTGGGTGAGGCCATTA
CCTCTGCTGTAGCTGTTGTGCACACAAAGAAGTCCATCTACCTGGAGTCCCAGCATGAAA
CAGCTCTGCCACGTCTGCAGCATTTGGAGGATGGCTCCAAGCGTCAGCGCATCAGCGTTC
AGGACGAATTCGTGTCCCAGGCACCTGTCTTCACCATGCCGGTAAGGGATGTGCGTGTGG
CTAGAAAACCAAGCTGTGCACTTTGAGGCTCGCTTGATTCCAGTGGGAGATCCGAAATTA
ACGGTTGAGTGGTTGCGAAACGGGCAACCTATTGAAGCCTCCAACCGCACTACCACCATG
CATGTA
>GEKZB4O01A8UGQ 
GTTTTTTTGTTGGTTGGGGTCGAGAAGTTAGTTTGTCCACTTTTATTTTCTATAGCTGAA
TTAAAACTTAATAGCTTATTAAAAGAAAAACCAAAAACCAAAATAGGCGTATGGCGTAAT
AGTGGGACGAAAAGGTAGGAACTTAATTGGACCGACGGTTAAGGTACAACAAGATTGTCT
GTTTGTCGGAATAGCCCACGGAAGTTAGTCTCACGCAAATAGACCGAAAACGT
>GEKZB4O01DB70I 
TACGCTCTTCTCAATTCGCATCAAACCAATCAAGTGACCCGAACGAATCGACGACACACA
GGCTCTTATT
>GEKZB4O01BEKD9 
GAGAAGCTGTGCTACGTGGCCTTGGACTTCGAGCAGGAGATGGCCACGGCCGCTTCAAGC
TCGTCCNCGT
>GEKZB4O01D6C58 
GCCGCTATCGCTAGCCGGAGGAGCCACCTGTTGCTGCTGCTGCTGCTGGGACTGAGATTG
CACGGGCACCGGACTAAGTCCAGGTGGCACGTAACTAGCTGCCGCCGCTGCTGCCGCCGC
CGAAGCCTGTGATTCCAGGGCCAGGAGCAACGAAGAGGTGCCACCCGGTCCCGGGTTACG
TCCAGATCGATGCCGT
>GEKZB4O01BQU3X 
TGTGAAGCGAGTGAAAAGCACGGCCTGGTCAAAGAGTACTCGGAGCAGGT
>GEKZB4O01EQOA2 
ATCTCCGTGCGCAAGCTGAGCCACTGCCGAACTTCGTAGGCGCCTTAGATGCCTCCACTA
AACATAGATGCTAAGATTTATCGAAAGGAATAACTTTGTTAACAAATTAGTGNGCAACTT
TTTGTTTGTTTCCG
>GEKZB4O01DH0V1 
AATGTTCAGGTGCGTCTCTTCGACGAGGATGGCTATGCCGCTGCTGCCCT
>GEKZB4O01CK4LD 
ATCCAAATTGACAACCGGCTGACAAGAACAACAGCAACAGAAACAAATTCAAATACGCGG
GCAACTGAGGAGACAGCCAGCGAGAATTGTCAAGCGTTGTACGTGTGCACTTTGGTCGCA
ATCATAAAAACAATTGAAATGTAAAATATAACA
>GEKZB4O01D32AX 
GAGTTCACAGACGCTGAGATTCAAGAATGGTATAATGAATTGTTCTGCAACAAT
>GEKZB4O01EDAAK 
GTTCCGGACTGCCGCCTCTGGACCTTATCATTGCAGGCAGAACCTGCTTCTACGGATTCC
CAGCGTGTTCGAGGATATCGTGGTCACAGTTG
>GEKZB4O01AQJBV 
GGCGTTCGCTGGAACCGCTTGGCACACGTCGCGTTACTTGGCCGCCAGCGCGATTTAAAC
CGCCAGTTGACAAAGTGCGTTTTGTA
>GEKZB4O01CK9YZ 
CGGCAAGTACATGGCCTGCTGCATGCTGTACCGCGGTGATGTTGTGCCACGA
>GEKZB4O01BUEAX 
AAACTGTAGAAACATGGCATCTTTAGCGGAAAACGAAGGACACCAATACCTTTCGGTTCA
AATCTTTCGGAGATCGGGTGAATGAAATCGACCTGCGGCACTTGGCCCTCTACCACATCG
GCCATCGGAACGAGGAGCTCGACGAAGAGGAGAATGCCACCTACTTCCAGCAGACGATTC
AGAAATGGAACGTGCTCAATCTCTCCGAGGAGTACAACTACTTCAGCAAGCGCTGTCGCA
AGATAGTCACCCTGCCGCAGCTGCTGCACCAGAAGGATTTTGTTGTAGACTTGCTCCTGG
AACGTCTTTCCACG
>GEKZB4O01CGYO4 
CTGGAAGATACTCGTGTCCGTGGAGAAATAATCCAGCAGACATCCGACAAGCAGACGCAG
CACCTCTTCCAGCTGAAGCACTCCACC
>GEKZB4O01AECGH 
TTTAAAACTTACATGTCGAGGTATCGGTGGCATTGGGCGAGCCAAGCAAAAGTCGTGGGC
CAAATGATGCATCCACAATACTAGCTCCTTGAACATTTTGTTTTNTTTA
>GEKZB4O01AS965 
ATGCAGCTAGCCAAGCACAAGGACATCCAGGAGTCCGGTGGTGGCACTCAGTCCGTAAGG
GACCGACG
>GEKZB4O01AR00Z 
TGCAGAAGCAGAACTTCAGCGTGAGATCGATAAGGAGGATTTCGCCCGCATGGAAAGTAA
ATAAGGACGAGTTTAATTACTTGGTCGTTTATTCAT
>GEKZB4O01CC7XC 
AGGGCCAAATAAGCTAGATCGTTTTGTAAAATAAGATTCCTACTTTCTATTTCGTATGGC
GAGTTTAGTTCCT
>GEKZB4O01B5NYY 
GCGCTTCTTGCCGCGAGCCGACATAATTTCCAACAGCTTGGCCAGCACTAGGGG
>GEKZB4O01EQYL7 
TTTTTGGGATGCTGCTATAAAACGACTCGAAATTCGCCGAATTAGAACTCACTGAGCTAA
ATTGTACATATGTATATACATAGGTACGTCGATCGTATATCAGCTACACTGAATCGAAAT
GCGTCATTATTTTATTAAATTGGTTATGCTAATTACATTTACTTTACGGCACGTTGCGCG
TTTTGATCTTTAATGAATAGGTATGTGTGTGCATATATATGGCTAAATGGATTTTCGAGT
CGCGTCGGTTCTAATATTTACTTTACTATCGTATTCGATTGTTCGTGTTCGACTGATTTG
TCCT
>GEKZB4O01ALWEH 
GGTTCTTGGAGTTTATATATTCATACAATGTCTATCTGCTTATTACGTTTCTCTGACGCT
CTCAAAGACGGGTACAACAGGTACAACAACAACAATTAAACTCTATACTGAGTCCACAGC
TCAATTTCATCTACAGACTCAAAAAAATTGTTAAAAGTAGAGTTAATAAAGCCGACCCCG
CAATAAATGTTGACCCCGCTGCGTTGACTCCGAACCCTGCCAGCGCCACATCCTTTCCCG
GGTCGGAGGACATGTTCCTCG
>GEKZB4O01CT7KJ 
TTGTAGTCGGACAGAGTGCGTCCGTCCTCCAGCTGCTTTCCGGCGAAAATCAAC
>GEKZB4O01EPOFU 
CAATCAGCAAGGTGAATTGTCTTGCTGGATGAGAATCTGGTTCAGATGTCCTGGTCAAAG
CCTTTGTATGTGCTGTCCN
>GEKZB4O01DPK2C 
GCGAATTGCAACTGCAGGACAGTAACAACAACAAAGCAAACAAATAATACAAAATATATA
ATTCACCAATATAACACCAACAACCAGCAGACAGAGCGCAAGAAAGAGAGAAGGGCGGAG
GAGAAGAAGAAGAG
>GEKZB4O01DW93Z 
TTTGCCCTCCTCCAGCAGCGATTCGAGCTTTTCCAGGGGCAAAATGTCACGACCCCAAAT
ACTTCATGTGGTGGATGGGCGTGGAGGAGTTGCAGGCGGAGGAGCAGGTGGCACCCTGCG
AAGAAGAAGCAGTGCCAGGAGCATAGCCAGCACAATTAGCTCGCCGGGTGGTGAGGTGGC
TAATGAATATCTGCAGAAAGTGGATGCAGTCCGATGCTATTGGAACAAACTTGCGGGCAA
TGAACCAGAAACATTAAAAACAGAGCAGCCGGCAAAGGAAACCCAGCCAGGCATTCACTT
CCAGTTAGGTGGAGAGACCACAACACAAGGCACGGATAAATCCGCTGTTGGCAATGACTT
CTGCAGCATGATGCCACATCCCTCAATTGAAATTGTAGAACTAGGAGAGGGTGCCCAAAA
AAGCCACCATTGTAAAGGCA
>GEKZB4O01AVHGA 
TTATTTGTTGGGTGACAACTTCGACCAGGTCACCGAGAACGTGTTCATTTTGGCCAAGCA
CCAGGGTGGCTACAAGAAGTGCGAGGATATAATCGGCATTAATCTCTATCTGTGGCAGGA
GTGCGGCAGGTGCAACAGTCCACCGGCCATCTTTGATTCCTACATACCGCAAACCTACAC
CAAGCGGAGCAACAGGCAGAAGAGAGATCTCGGCAAGGAGAACGACGAGGTGGCCACCGC
CGAAAGCTATGACAGTCCGCTGGAATCCCTCTACGATGTGAACGAAGAAAGGGTCAGTGG
TCTGGAGGAACTGATTAGGTAGCTTCCAGAAGGAGCTGAAAAAGCTGCACAAGAAGCTAG
CGCAAGTTGGAGGACTCCTGCAACTCCGCCGACTCCGAGCCGGTGGCTCAGGTGGTGCAA
TTG
>GEKZB4O01EMHC8 
TGAAGGTGGCCGAGGATATCATCACCATGGAGGAGCGACACCAGCGGTTGACCATGTTCA
GCTTTTGGACCCACCACTCGAGCCCTACTTTGTACTCCTCCATTGTTGTGATTCCCTAAC
GTACGCCACCTGGAAAGTAGATGCGGGACGTGTTTGGGGTCGGAACAAGCATTCCCTACT
GGTCGATCGGAGGG
>GEKZB4O01CY5GB 
CCGAGCCGAAATAAATAAGTGCAACGCGCAGCGTCTAATTGAACCAAATTGATCTATTTG
GCCGCGGCCGAAACTGGACATTCGCAATTTTGGGCGGTCAGCCGCCCNCCGTCCCGCCCN
CCCGTCCGTCCCGTCCCGTCCGTCCGCCGT
>GEKZB4O01A39BC 
GTTGGAACACGTTTTGCCAGCAGAAACAAATTCTTGAATAGAATTTAGTGACTTATTCGA
CAAATCCATTTAATTTTTCCT
>GEKZB4O01C234P 
TTAGGATTGATGTGAGCGATGTTTGTCCCTACACTTTATAAACTATGTAGTCTTTGAAGT
ATTTGCTTGGCTTTATCGCTGGATTGCATAAAGATTGGATTGCTTGCATCACAGTTCTCT
AATGTTTGTTTAATATATCCTATAAAAAGTTCCATGTTCTTGAGGGTCTCGCTGTTCGTA
ACAACCAGACTGTAGGCAGGGTTATTTACAATGAT
>GEKZB4O01D5OPH 
CATAAAGCGATTGAATTATTAATAAAGACACAGGCACTGGAATAAACCGTACGACATGAA
ATTTTATTTGTTCGT
>GEKZB4O01CU2VY 
GTTCTTAGTAATCTGAAGAGCAGTATCGAGAAACTATCAGCAAGCGAGCTACCAAGGACA
CTAGTAACAGCACGGAAGATGATGAGCTCACGGATGGTAGCAATGAGCTGTCCATTTTAT
CGTTAACATTCTCA
>GEKZB4O01B7LEI 
GTTCAAGGAGGAAAACGAGCAACTGCTGCCGCTGCAACTCAGCGAACGCATCACCATCGT
ATCCGCAGGACTCCTCAAAATCACCAAGGCACACAGGGGA
>GEKZB4O01AWR4X 
GCCTACTCCATCACCGATCTCCTCAACGAAGAGCAGGCGGACAGGGCGGTG
>GEKZB4O01AK6YK 
CATCTGGGCAGTGTGATGAAGAATGGTAGGCTATATGACTGCCCGCCCGTGTTCGAGAGA
AAG
>GEKZB4O01COIGB 
TGGTCAGCACTGGTGCTACCATATTCATTGGCGGCAACCATGAGGCCTCCAATTACCTGC
AGGAGCTCCCATACGGCGGTTGGGTGGC
>GEKZB4O01EMB03 
GCTATTGTAACACTAGGTAACGCGTGTTACTTTGGCTCTCATTACTCAATATCGTAAGAA
ATAGCGTTGTGACAAGGAGCCTTTTC
>GEKZB4O01CK9BF 
TTCCAGCCTTCAATTAAAGACTACTCAGACTTCAACGGCAGCACCGTCAACAACAACTAC
ACCACCTTCCACAACATCCACAACACAAGCACCAACAACAACAACACTCGTGCAAGCTTC
AACAACAACGCAACTGCCCACCACTAGTACTTCCATAACCATAACAACAACCCT
>GEKZB4O01B7D0F 
AACGCTTCGGAGTGAAGATCGTGCTCGTCCGATCGGTGCGCGTGATAAATACACGGCGAA
CAAAATTGAGTCAAGAGTCAGACGGTCGCAAGACAATTGACAAGACACGAAAATCATAAT
AAACACAAGTGGAAAAGCAACTGCTTGAGAGCAAAAAGAAATTG
>GEKZB4O01CLPW9 
CTATCACATGGAACAGTACGGACGATGGTCGTGGCCGAACTAGGCGACACTTGTACTCGA
GGCGAGCAGCACACAATAGTCCTACTGG
>GEKZB4O01ATO61 
ACAAATTCGAGGAGCTGACGGAGCGCTACAAGGTGCGCAGCATGCCAACGTTTGTCTTTT
>GEKZB4O01B82O5 
AGGAGACGGACGCCACCAAGCGGCTGGCATTGCGCAATCGTGCCTTGTCCTACACAAAGC
GCGCCGAGGAAATCAAGAATTGCATAATCGAGGACGAATACAGAATGTTGGCTGAACGTC
AACGGCAGGCGGCTACAGCTGCCACAGCTAACCAAGAGCCATCTTCAGCTACCCAGGTGC
CCGCTGCGCAGCCAAGCAGCTCGCGTGTTGCAGAAATGCTGGAACCGGATTCCCGCTATA
AACAGCTATATGCCCTTTCGAACTCAAGTCCGTCCATGAAGACTGGCCTGGAAATCGGAC
GGAAGGGTGAGCTATACCTCTACGAGCGGAAGCTGGACGCAGCACTGGAGTCGTATACTT
CAGCTTTGGGCATTCTGGTGCCGTTTGTAAACATGAACCAAAGCTGAAGTAT
>GEKZB4O01DWB38 
GCGTCTGTGCATTGCAATGACTCCGGCCGTACTTCCTTCGGAGTATTTCGTATGTATACC
GAACCAAACAAGAACCAACGA
>GEKZB4O01DAHDC 
TGCACCAGCAGCAGCAGCAGCAGCAACAAGCAGTCGCAGCAATCGCAGCAGCAAC
>GEKZB4O01C989J 
GTTCCTCCTCGGTGGCTCTTCGGTAGACGGGCAATAGTTTCTCAATAAAGTGGTTCCGTA
CGATGGA
>GEKZB4O01DRRKX 
TTTATATAAAAACTAATACAATTGCTGCATGTATACAATAATTATTTATTCGTTTTGTGT
GCAAATTGTGGCTGCCCGGAATTTAAAAACAAAACAAAAGAACACAAAAACATAAAACGC
GCTTTCACAAAACACACACATGCCTAGAATATCAAATTGTAGTTGTTGTCATCGAATTTA
TTGCATTTCTAAAAAATATTGCATTTAAGTATTATGCATGTACCACGCTTGTACGTATGT
GTCTAAAAACAAAGTTTGCCTTTGTTTCAAACAAATCTTTGTTTGTCGTTAGAGTTGCCT
GGGAATTTGTACCCTTTTTTGTCTGTTCATTTGCTTTACCATGTCATCATGTAGTAAGGT
GTGTTGCGTAGTTATTTTATAAGCTAATACATCTAGAAGATATTTGCAAGTTACT
>GEKZB4O01A6X78 
TTAAACTCCACACACTGGATGCACCTGCTGGCAGCTCTGGGGCGCTACGGCTACCACGGT
CACTACGTCCAAGTAGAGGTACGTTGGTACAACGCCACCCATCACATGATCTTCCTGCTG
CCGCACAATCGCCACCTAAACCTGAGTCTCACGCAAGACATCTATGATTCGCTGAGTCAG
GATGGCTCCTCCTGGCCACCGCTCCACCAGCTACAGGAGCAGTTCAGAAGTTTGGAGCAG
AACTTGGTGCGACTGGCTAAGCCCCATTCGGCGGACGATACCTTCCGGAATTACAGTCTG
GATCAGATTCGGACGGAGGTGCCGGGTCTGCATTGGGACGAGGCGCTGAGGACACAGCTG
GGCAGATCGGTGCCGGGGAATCATGTCTTCCAGGTGGACGACTTGGACGCGATCGAGGGG
CTTGTGGAGTACCTCAAT
>GEKZB4O01A70OT 
AATAAAACTCAAATTGAGCGCAAAACAGCATTTATTTGCATTTGCTTTCCACTGGCTTTC
GCTGCACTTTCTACCG
>GEKZB4O01DQF5D 
TGCTTCTGACTCTGTTGGCTCATCTGGATTGGGCTGGGTCGAACTAACCTTACGTCTGGC
GTCTTCGGGTTTCGTATCGCGCACTTCTTCC
>GEKZB4O01BE3Z2 
GATAAACATAACTTAACTTTGTTGGTCCTGCGAATTTGGTTGCATTCAAACCATAAGATA
CACGTCATGGTAAAGCTGACGAATAAATTTTAGCAATAGTTGCTACAAAATGAAAAAAAA
AAAAAAN
>GEKZB4O01CWY0W 
AAGCTGCTCTAGCAACCGCAGGAACGTTGCATTTCCATGCTGCTGGCAAAGAATATAACC
AAATCGTCCTGGTTTTCCTAA
>GEKZB4O01C56G6 
AGCAAATCGACACGAGCATTCGCGAGTGCCAGGCGCTGATCCTGGCCCCN
>GEKZB4O01AJ488 
CGCAGTCGCAGTCACAACCGCCAGTCCGTCGAGACGAGAAATACAGCCAAAATTCAAAAC
GTGGCCGGTCGGTCGTCGCGCATGCGCAAGACAAAACCGGAAGTAGAAGTAATGTGAAGA
TGAGCCCGCAGCTGACCGTAAGATGATCGAGGCCTTTGCGAATCATTTCAGCAGCCATCT
GGGACGCCTCCTCTTCTACTGGGCCATCGAATCGAGCAGCGCCACCTCGGGTAACTACGG
CCTCAACCTGCGGCTCTCCGAGCTGATCAAC
>GEKZB4O01D8C33 
AACGGTTTGCGCTGCCGAATAACCACGGCAGGCATGACCTTCTTCCTGAGCTCGGGCTTT
>GEKZB4O01E3Z1Y 
TACTCTACAAGACATGCTTGGCGTCGACGAAGAGTAGGCAGAGGGCCACAACTTTCC
>GEKZB4O01DFGVK 
GTCTGGTGTTCCAACGCCATAGTAGAGGCTTTTCGAATGCGTTTATTAAAGTACTTCG
>GEKZB4O01DFTOP 
GCACACAGGGAATCCTAATGTCAACTCGATGGGCGCATTCCGGGGCACGACGCAGCCAGG
AGCCAAAGGTGTGCCCGGCGAGAAAGGTGATGCCGGCCAGAAAGGAGAGCGTGGCGATCC
GGGTCACAAAGGTGCACACGGGCCCAGCGGCGCAAAGGGTGAGCCTGGCGAACCGGGAAC
ACCCGGACTGCCGGGATTGCCCGGACAGGTCGGACAGCCCGGCGGACTTGATGGCCTCGC
CAGTGCCAATGGGACCAAGGGCGAGAAGGGCGGGAAAGGCGAGAAGGGCATGCGGGGTCG
GCGCGGCGGAACGGGTGCCACTGGACCAATTGGACCGCCCGGAAAACCCGGACCCATGGG
CGATATTGGACACTCGGGTCGTCCTGGCATGACAGGACCAAAGGGTGAAATGGGTCCCAA
AGGCCAAAGGGTGATTCCGGCGGACGCGCG
>GEKZB4O01DQORO 
AATATGGATACCTAATATCGCAAAGATCCATTGTTCACTGGCGCACAACGCTGACAATAC
CTATATCCTATCTCTTGATTGCTTTCAATTAATTAGCGGGCAAGCAAACAAAATATTTAG
ATCGGCCCATTTAGCAACTGGGCTCGGAGTTCAGGGGCTAACTCGGCTAGCAATCTAGCC
AATTGCTTAAGTGCGATGATAGTTTGGCGTGGAACGCTCAAATTAAAGCAGCGTTTCGTT
TCGTAAAGCGTGAGATTCGCGATCGTGTTGTTAGGCAGTTTTTNTTTTATTTGTTTCGTC
G
>GEKZB4O01AJVBL 
CGAAGATCTCCATGTATATCTGGTAGGAAGGTTTAGTGGGCGAGAAGTGATCGCGCAGCA
GCTGCAGGGCATCCGACCAGGTCTTGGCATCCCGGCGCACACC
>GEKZB4O01EZU3O 
CGTGTCCTGCGCAATCCACTCCAAGGTGGTGCGCAACCGTTCGCGCGAGG
>GEKZB4O01CQ02O 
TTTACCTACGGTAGTATAACAACATATACATGCACATCATGTAACAAGATCTATACATTC
TACACACGCGCATCAGATTTGG
>GEKZB4O01BJMAB 
TAATGATGTACCAGAATGCCAGTGCCGCAACTTGAAATTTACTCGCTACCAGCGTCTCTC
TACTCGCACCCGCCTACTCGTTA
>GEKZB4O01CFI62 
TATGTTCTAGGCATACGCTTGACACGGCAGAATAACAATTTCTTCCACGACGCCGCACAG
CAGAGCACGACCACTACCCACGAT
>GEKZB4O01DAS33 
GTCACACATGGTGTCCTCGGCTTGGGATTTCTCATTGTTGGTCTAATTCTGGCCACGGAC
GCCTGGCTGTTATCCGAATCTGGTTTAAACGAATCCAGCTACAAAGTCCGTCATCTATCG
ATGCACTTTTCGTCGAGTGTTTCTTCAGCGTAAATAGTAGAAAGACAACGATGCGCCCAC
CTTTGTATCGAGGCGCAATGG
>GEKZB4O01B85XX 
GAAATACTGGAGCTGCATGAGAAGGAGATACTGCCGCTCATGTTGCGCAATCAGCGGGAT
CTCAAAGGTCTATTCGATGAGTTTGCTGCTCACTTCGAGAAAATAGCTTCTATTGCTATG
TGAGCTTCACTATGGGGAAGAAGTCTTCTATGCAACTGCGACAGGATAATCGGCTGTGGT
TGCAGACATATCAAACCCAAATAAAAGACAAGCTGGGCATCGACAGCTTCCTAGTTCAG
>GEKZB4O01B3SCA 
AAAAAGGGAACACATTTCCGAGCTTGCGGACCGATCCGCCGGAGAACCGCGCTTTGGGGT
GAACCAGATTGACAGCCCCTCGCACTGGGCGACTGAAATAAAT
>GEKZB4O01ERT0D 
TACATGTAGCGTATCTAAATAATAATAAAGAATATGTGTATGTATCTAAGCTAAAGTACG
TTACGTGCTACAATAAATTAACTCTTTATTGTTCCGTCTTTAAATCGCCATCTCGCCGTG
GTCAACATATAAACCATCCAACCTGGTAGCCCTCCC
>GEKZB4O01COGG1 
GTTTTTGTTATGAACAGTTCCAAAACGAATGTCCGTTCTTCCTTTAAATTAACGGGCCGA
GCTGTCCGGATCGGAATCGCCGTCCTGGTGCTCCACACCGTCGGCTGGCTGGGTTGGAAG
GCGGTGAACCAGGGTGCGGAATCCAAGGAGGCAGCAGCGAAGGCCCAGCAAGAACAATTG
CGAGCGGTATTCGCAGAAAAGTGATATAACTATGGATGATAACACCATACTGGTTAGCAA
ACCACCACGGACTGAGTGCATTTTAGATAGTTATTGTTAGAACCCTAGACAACTAAGTGT
ATTAAAAGAAATAAAAGGAATTGTTTGCTTGTTTGTTTTAAAGATTTTATTTTAAGCTTA
CCGTTGCTAAAAGACTTTTTATACCCTTGCAAAAGGTATATTGATTTCCGTCAGTATGTA
AATAATCG
>GEKZB4O01DYH95 
CCTAGCCGTGGATGTGCTCTCGGGCTGTGCCGTGCTGTTGGGCAGCGTCGATGTGGTGGC
CAGCAGGTAGAGCGCCCTGTTCACCTTCTCCTT
>GEKZB4O01A35XW 
GTTGTCGTTCTTGCTCCCATTGTAGCAGTTGTGGGCCAAAGCAGTCAGCACGTAAAGCGT
GAGGAAAAGCACGAAGCTGAAGCAGAAGATGAGCCTGCCAATGTAGTACTTGCGGATCTT
GCCCCACTTGATGTACAGAAACGAGGAGCAGAGCGGGTGCTCCAGTATCTCCTTCTGACC
CTCGTCGACGAACGTGTTTAGGTAGCTGATCTCGCGCGGATGACAGTGCTGTAGCAGCTG
ACGGAAGTCCAGCTCCAATTCCACCTCACGGTTCACGGGGTCCTGCGAGTGGTGCAGCGT
AATAGCTGCGTCCAGTTTCTGCCTGATCATGGCCACTGAAGCCGGGGTCTT
>GEKZB4O01AJDBW 
GTACGTGTTGCTGGTGGTGGTGTTGCTGCTGCTGCTGCTGGTGCTGGAGATGCTGGCCCA
>GEKZB4O01BIMOU 
TATGTATATATGTATGTATGTAAGTGCTATGGCTGTGTATATGCATATGTATATAATGCG
TGTATATATAATAACTATTGGAAGGCGTACTTTATAGGCTTGCTAAGTTCTGCTCAAAAT
TTTA
>GEKZB4O01EF3PF 
CAGCGGCAATAAATCAAGCTCGGACTCAGATTCAGAAGCAAAGAACAGCGTACGCAGCTG
TATAACCNC
>GEKZB4O01CI35B 
GTTTTAGCCAATCGAGCTTGTCTCGGTAGTGTCTGAACGAAGTCCACCTGGGACTTGGGC
AATGGTTCCACCGGTTGGGTAGTTCTCTTCCTCAGCTCTGCGATGAGCTTGCTTCGCTTC
CGCCCAAATGCGATTATAGTAACGTCCCTTGCCGTTCACGAGCAGGTTGTGGGGCTTATT
ATCACCTCGGGAGTGATGATGATAGGAAAATATGCTGGCACCTGTGTCATGTATCCAATC
CTGGACAATCATCACATGCTCGCTGAGGTCAAAGTCGTAGAGTCCTCCGTGTGGTTCGGC
TGTCTTTGGTTTCCGGATGATTAAGGCACCGAAAACTCCATCACCTCGCTGCATGCCAGT
GTGCGAATGCCAGAAGTGAGTGCCGGAGAGATCGGCTGGAAAGG
>GEKZB4O01AIGYH 
ACGACATCTCAGATGTTCGGACTTCGAGGTCTGACCAGCAAGAGCAACGCTTTGTCTGGA
GAATCGCGGAGAGTCTTCCACGGATGGG
>GEKZB4O01BG0TF 
GTTGAAGGTCTCGAACATGATCTGGGTCATCTTCTCACGGTTGGCCTTGGGGTTCGTAGC
GGGGCCGGTCCGGTCGAGCAGCGACGGGGTGGGCTCCTCCGGGTGGCCACCACGCAGCTC
ATTG
>GEKZB4O01DLGRF 
CGAAGAACGCGGAACGAAAGCACTGCGCACGCATTGCAACACAGATTTCTGGATTCGTAG
CCATTCGAGGTGTGTGTTGAGTGCATTGGCCAGATCGCTTGGGTCATAAT
>GEKZB4O01DTRNP 
TCAGATTGGAAGTGGTGATAGCACTCAAGTTTCGAGGTGGCCTCCTCCAGCAGCTGCAGT
TCCTGCTCGCTAATCTCCAGGCTGAGTTGAAGAATCTTAGGAGCCAAACGCACACATTGG
GCAATCACGGCCAAGGAGAGGCTCTTGATAGACACTCTGCTGATGCTATCGGGCTGCAAT
CCCGCCGCTTGTCCACTGAGCAGAAACCGAGCTGCCACCAAGCGAGCCGTATAGTAGACC
AACGACTGCTCCAGG
>GEKZB4O01ESI3I 
AGGCTAATCGCAAGTTCAAGCCACGCAACTAGGAGTCAGGTGGCAGAGGGTGGGAGTGCG
GAGTGATGATGACGACGGC
>GEKZB4O01BC47W 
ACAATAAGCTGCTTGGTCTTGATCTGAAGTCTAATATTGGGGTGGGCAGGGTAAACTTTC
TATTCTATTCTAACTTTACCTACTTATTACTTACTAA
>GEKZB4O01A6WZL 
TCAGGCAAAGAAACAACAGCAGCACCAACGTCTAAGAAGAAGCACGGAGGCGAAAGATCA
AGAGTTTCAACCGGCTCACCAGGAGTTCGATTTCTTCGAGCATGTGAAGCAGAAGAGGGA
ATCATTCGGACTGCCATCTTCAACTATGAACCTGACCAAATCGAGTGGAATCTCTCCCGG
CGGAAGCTACAAAATGAACATGATTACAGAAACCGTGCTGCTAGTGGTTTTCGTTGGGGC
C
>GEKZB4O01CT6B3 
AATATTATTGATTGCCTAGGCAAGTTTAGTTCGTAGGTATACACTTAATTGATAATACTT
ATTTTTTT
>GEKZB4O01BSN97 
AACTGCAGCACCTACTCCAGCAGCTGGTGTTGCATTTGACTGATTCTGTTGCCCGCTCCT
>GEKZB4O01DUBYR 
CACTGCAACACTGAAAGCATACGAAACGATGAAGTGGCGTGACGCTTAGTACTCCNC
>GEKZB4O01C7GTL 
TCGTCCACTGGTACGTTGGTGAGGGTATGGAGGAGGGAGAGTTCTCCGAGGCCCGTGAGG
A
>GEKZB4O01A09IX 
CTTCGTCACTCTAGCAACAAACAGAAATTCAGATTAGGATCTGTGTTAATTTAGTAAAT
>GEKZB4O01A05JN 
CTCGATCTCGCGAAAGTCCAGCCGTCGCAAGTCCAAGGATAAGATAAGAAGGACAAGATA
AGATAAGGATAAGGAAAGATAAGAG
>GEKZB4O01BEJ4E 
AGCTGCACAAGGTTGCGAAGGAACTCATGCGACACCTTCTAGCTCGTCGTCGGCCTCCAA
>GEKZB4O01BXOZD 
CTGGGCTGATGGACGGGAGGCATAGCGCACGTTGTATGATGTAGGGCGAGCTTCCTTCGG
GGCGGGCGACACTCTCGCGATCGGTTTGGTTGGGTTGGGAGGCGGGCGAGACCAGTTTCC
>GEKZB4O01EXCW8 
CGCGCTCATTATCTGCGTTGACCTTCAGCCGGATTTTCTTGTCTTTTCTTAGTTCCGTTT
CGTCAGTTTTCGGTTTCCGGTACGGAATACACGAATACAATTAGTACAGAGTTTGTCCCT
TACGTCACGTCATGTTGTTC
>GEKZB4O01DO1OK 
TTTGTCCGATGTAACGTAAATGTAACTTGGCTAATTCTATTCGCCTCTCTATCTGCAGCC
ACATGACTCCACCACCATGTTGGGCAGCGTCTTCACCGTCGCCGTGTTGCTCGAGTCCAT
CACGACCAGCTGCAGCGAGGAATACTGTTTGGCGGTGCAGCAGGGCACCAACTCCAGCGA
CTTGTTAGCACCGCTCGTGGAGAGAATTTTCATTATGGAACTGTGGTGGGAGGCCGCTTG
CGTAACACTCGCCACCGAGCTACAGGATCCGCGACAGAAGTAGGCATTGTAGCCCTCCGG
CTTTAGGATCCAGTTGCTCCAGCCGATGTCCCGGAATGATATGTACAGGTGCTCCCGACA
GCACTCGGTCATTCCGCTGGAGCAGTTGATGCTGCGCTTCAGGCGG
>GEKZB4O01ERQWX 
ATCGTTCATGGCAATATCGCTGGCCGCGCTTGCCGCTTGGCGAAAGCCGCTTTCGATGAT
GCCATTGCCGAGCTGCATGATGAGTGTCGAGTCTTTGTAGCTCT
>GEKZB4O01BE5L7 
TTTATTATAAATGACACGCTCAAAAAGTTAAAGGGTTCCAGCAACGCGGACCATGTCCAG
GGCCTAGCGGTCCACGCCCA
>GEKZB4O01BH72S 
AAATATCCGTAGAATTGCACAGAATTCGCGACAAGAACGCATGGAGAACGGAGTGGAACA
TGGTGTGGACGAGTCAGGCGAGAACCAGGTGCTGAGCAGTTCCGATGGCGAGGGAGACTG
TGATGGTGACGGTGAAGTGGA
>GEKZB4O01CLV2F 
TATAGGTATAGATATCTATAAATTGGCTGGCCTAAAATGTTGATCATCGTGTAAATATGA
CGGCTATCGTTATTTCTAAAGCTTTTACTTCCTTAC
>GEKZB4O01AR0XL 
GATCTTTTCATGATTTTTTGTTTGGGACGTGGATTATTGATGAACTAATTTTAACGTAAA
AAGCTGACCTTTCCTTTTGTATTTACGCCTGTCACGTTC
>GEKZB4O01ESLJR 
AAGACATAACACGCATTTACTATATAGGTCTTCGAGGAGAGTTCACAGAAGCTCATTACC
ATGGCGTAACCATATGCAACTACGAATCCCGT
>GEKZB4O01DY2JM 
TTAGGGTCACCGTTTTGGCCCAGCTGGCACGCCGTGTGCCGCGTCCCTCGTTCGTCAGCC
GGATGTGGAAGGTTTTGTCCCATACAGTCGGACGCCAGGAGGTACTTGCAGCTGCCCTGG
AAGCTGAAGAACTTGCCATCGAAGGTACGGAAGTGAGGATCTCCGAAGACGGTGCACGTG
CCCGCCGTCTCCACGCACCGTTGGCAACATTCTCCCGGCGGCTGTTTCAGCTCCTCGTTC
GCTCGGCACTTGACCGCCGGACAGCGCATCTGGGCACACCGGATGGTTCCACCATTGCAC
CGGCAGCTGCGACACGGCCCCATGTCCCACGTCTCGTTGTTCTGGTACACAATCCCATCC
AAGCTGCACTCGCTCCGCACTTCGGCCACCGCACAGCGTGGACAGCAGCCATCTGGCTCC
TGGAATTCGGGAGCGCACTCCAAGATCGGGCAGGTGGGTCGCTGGCAC
>GEKZB4O01EN05C 
GTTTGATTATTTATGTATACACCAATTAAACTTTGGGTTAACAGATAGACATTCCACGCA
GGTCATAGTATAAAGTAGTATAACAACTGGAATGGATCGTGGGAGCTAGACGAAGACCAC
GACAATGATGGCGACGAACAAGGCTATGATGACGAGCCAGTAGCCCCAGGTACTGTCCCG
CCGGTTAACCTGTCCAATGCTCTGTGTTTCCCGCTGCACACCCGTTTCCACACGGTCCAT
GGCA
>GEKZB4O01CJH0Q 
CATGTAATTCTGGATCGTGTTGGCCGCGCAGTAGGGATCGTTCACGCAATTGGCATACGC
ATCCTCCGACTGGGGACGTCTCGTTGTCCCAACGGTACGAGCTTGTCCGCCCGTCC
>GEKZB4O01A7KMW 
TGAAGCTGAAGAAGATGATGAGGACGAAGCAGCAGCAGATGATGATGCAGTAGAGTCCAC
TGAAGCGCCGCTCTCGAAAGCTGAGGAGCAGGAAGATGATGAGGATGAGGATGAGGAAGA
GCAAGAGATCGAAGAATCAGTAGAGCCGGAAAGATCCCAATATGCGGCACAAAGTGCTCC
CGCCAAAGATAATAATGACGACGACGATGATGATGATCAAGACAAAAACGATGCAGATGA
TGGGGATGACGACGAATTTGAGTCCCTGGCTCAGCAATTCGAAAATGATCCCGAGGATAC
AGTG
>GEKZB4O01DX2F8 
TCTCCGACTCAGGTTTATTCCAATTAAATCGCTTGCATTTTAACTACAGAATAAATAGTT
A
>GEKZB4O01C3P0Z 
AGTTAAATTATTTGAAGATCTTTGATTTAGTTATAAAAATCTAACATTTTAATTTTGAAA
ATACAGAGTTTTAAAATTAAACGAATTAAAC
>GEKZB4O01EIZ7T 
ATTAAATCAAACCATGTGCTGTGCTTAAATTTAAAGGTAAACCGAACGACAGAGCGAGAC
AAAAGGGAAAGG
>GEKZB4O01B50Z2 
CGACGGTGGCAATAACGGAACTTGCAATTGCCGCGCGCATTGCGGCGCACTTCACTTAAT
TTAGTGTCAATCTGTTTGTAAGCTAGCAGAAATAGAACCACATCATCCAGGACAAGTACA
TTCCGCAACAGCTGCTCTACTTCTTGGCGGGACGGCGCTGCTGCCAGCAGTTCCCATGCA
CATTCCGCACCAGCGAGCACGAAGCATTCGCCAACAACGCCCGCTCCTTGGGGCTGCGAT
CGCAGGTGGTCCATGTCAACGGGAATAGCTGCGTGAAGGTGTACAAGCAGGCATGTCGCC
ACTACCTGGAGGAGCCCAAGACGCTGGTTTTGTCCNCGGGCGCTACGCTGAACATGTTTA
CGCTGCTGAGCAGGAAGTCCTTGATGGGCAAGGAGGATTTGGAGCTTTACGCGGACCTCG
TCTCCATGAAGGCCAATGT
>GEKZB4O01AHH9U 
GACTTCTCTACGAGGAGGAGGACGACGAGCGGCGAACACAGAGACAGCGTCTGCTAATCC
TTCATCCAGAACGAGTGGATAACAAATC
>GEKZB4O01C7PUM 
GCCTGTTGATGGTGGATCGGCTACTATAATAGGTATGGCTGCAGTTGGTGGCAGCTTTGA
GGACTTGATCTCCTCGATGGTTTGTGTGACCTTGCCTATTAGTCGCCAGTG
>GEKZB4O01BQQQ6 
ATTTTCGGACCGTGACGGAGGCGCCACCCTTGGCATCATCCCGTTTTTAATTTTCTTCCA
CGCAGGCGATTTGGTTTTAGGGTCGATTG
>GEKZB4O01DU239 
CCGCTGCCCACGAGTCGCTGTTCCTACGCCCTCCTTTCCTTCGGGAAGTAGGAAGTACGT
GCGGCGATCCACCGAGGCC
>GEKZB4O01EL5JH 
GAAAATGGACAGGCGCAGTTTAGCGATGAGGAGGAGAGCGACAGCGGATCCGAAGAAGAG
ATGGCTTGAATCGGAGCATTGCCAACTATTTCCTTGTTATCTAAATCGACGCATACTTTG
ATTTGATAGATGTACGCGCCTTGTCTTTTATTTAAGAATAAATTTAAAGTACTTTTCGTA
TAACAATTGTTTAGTAGGGTTCGTACTGAACT
>GEKZB4O01A1YK9 
ATCGTTCATGGCAATATCGCTGGCCGCGCTTGCCGCTTGGCGAAAGCCGCTTTCGATGAT
GCCATTGCCGAGCTGCATGATGAGTGTCGAGTCTTTGTAGCTCT
>GEKZB4O01BYCUS 
CAGAAGCTCGGAGTTATTTCGGGCAGCCAGATCATTCCAGCTTCTGAATAACTTGGGAAA
CTTTGTGAACCGCGCCCTC
>GEKZB4O01B38NO 
ATAGTATATTTAAGGTTTCCTTACACTCCTGGATCAATGAATCACAATAGAAATTATCTT
CATGCAAGTTACTTATTCATTTTG
>GEKZB4O01AVG82 
GTACTGATTGCTTTATTGTGGCTAAATAGGAACACTCTACATATTGCTGTGGTCAAAATT
AATTATTTCGTTTGGTTC
>GEKZB4O01CU2MW 
CTCCGGCTGGTGGTCGGATTGCTCGCCTATGGACAAAATACACTCGTGGTGGTTGTGGTG
TGCAGTTCAAGGAACTATTTAAGATTAAAGCATATATCCATGAGTGTTGCACGACTGTGC
TCGCGGTCTCTAAAAATAATATGCTCTGCCATGTTCGAAGCGCACCAAAAGTGTCCATAA
AAATATACACATCCCATTTTGACATTCAAAATCTAGGTGCATTGTCTAAAATATTGCTTA
ACATTCACTTTAC
>GEKZB4O01C6WLK 
GTGTGGATTATTAGTGTAGTAACAGAACGTGTAAGGTTAGCGATGATGTTAACGAGAGTT
CATAATTAAAATAAATAGA
>GEKZB4O01A5OBT 
CGAAATGGAAGAAAAGGTTCTGCCGAAATTCGTATTACCGTCTCCAAAGTTCGGCAAGCC
CAAT
>GEKZB4O01DWEY4 
TTGGCTTTAAAGTTGTTGGCTGGGCACTTGTTCCCTCAGTTGGTCTTCAGAGTTGTAGGC
TTCGCCGTA
>GEKZB4O01CX562 
ACAATTGGCATTTACGAGGAGCATTTACTGCAGGAGGACTACTGTGCGGCCATTGCATTC
CGGAATTGCTTGCCACAGGAGCGTGGAAAGTTCAAGTTTCTGCAAGTTGAGGAACTTCTC
GTGAAGAGTGAAGATTCGGAACTTGAGGAAGTGATCAGCTACTGCCAAAAGGCTCTTCTT
AAGCCCTACAAGCGATCATGATCGTATAGGAACTATAAGGAATCTAAGCCAAGCAAACGT
AGCTCCTAAAAATAGCGTTATCCCTAGAATAAACATG
>GEKZB4O01ANAK3 
CGAGAAGATAGCGATGAACAATCAATTAAGCTGGTGCATACATATAGTCAATGTGCACAA
ACCGCTGGTGCAGTTCTGGTCGGACACTCTTCAAGTAACGATGATCGCTGTTTTT
>GEKZB4O01CU1FG 
GTGGTTCCAGCGTATTAATATAATTAATTTATTCCACATGAGATATGATATGATATACTA
TGTATTTT
>GEKZB4O01BUHCQ 
TTTGCGGAAGAGGTGTTAAGCCTCCAGGCCCAACATATCCCGCGCCAACGCCTCGGCAAT
CCGAATCCCGTCGACACCCGCCGACAAAATACCACCGGCATAACCGGCACCTTCGCCCGC
GGGGAACAGGCCTTTCACGTTCAGGCTCTGCATCGATTCGTTACGGGTAATCCGCAGCGG
CGATGAAGTGCGGGTCTCGATCCCGGTCAGCACCGCGTCGTGCAGCGAGTAACCCTTGAT
CTGCTTCTCGAACGCCGGCAGTGCTTCGCGGATGGCTTCGATGGCAAAGTCCGGCAGCGC
CAGGGCCAGGTCACCCCAGGCCACGCCGGGCTTATAGGACGGTTCCACGGTGCCGATGGC
GGTGGACGGCTTGCCCGCAATGAAATCACCCACCAGTTGCGCCGGTGCTTCGTAGTTGCT
GCCGCCGAGGATGAACGCGTGGGATTCCAGGCGCTCCTGCAACTCGATCCCGGCCAGCGG
GCCGCCCGGGTAATCCACTTCCGGGGTGATGCCCACCACG
>GEKZB4O01DT048 
CAGCTAGCAATGGGTAGCGGCGGAACAAAGCGAAAGCGAGTGAAAGTCTTGGAGGCCCGA
TTCG
>GEKZB4O01DPQJA 
CAATAGCCACCACATATACCATCAGCATCATTATCATCATGTCGGATTCAGTGCCATGAC
GCGGCTCTGTCTCGAGCGCAATCTGCAGAGGAAAGTGCAGCCGGACCACAACGGAAACTG
TCTGGCACGGGGACGGTTCCCGGACGGAATAGCCAACTAGCCA
>GEKZB4O01CYXNW 
CTGAGAAAAGCCTGCACCACTTTGTCTCAGTCTTCTAATTAGGTCGAGCTGG
>GEKZB4O01CU3M4 
CGGCAAAGCCTACAACTCTGAAGCCAACTGAGGGAACGAGTGCCAAGCCAACAACTTTGA
A
>GEKZB4O01CCNXM 
GCGCCCTGCACATTGTGTTTTCCCCACTCAGTTCCTTACGACTCGCCACGAATAGGTTTG
GGTCGGTCTCGACCGACTGACTACTTTCTAGGTCGTCCACTCATGGCCGACTGGAGGGAG
GTC
>GEKZB4O01DL3GR 
AGCAGCAACAACAACAACAACAGCAGCAACAACAGCAACTGTCGCCNCCAA
>GEKZB4O01CLSMV 
GTTCATTCGACGGAAGCCGTCCCGACTTTGCCTCATTCTGCCAGTCTTCTTCGCCCTCTC
TACCCTTGCGCTTCTTCTTCGACGAGGAGCTGCTGCTGCCGCCGACGCTCTGGTTGGAGG
AGGCGCTCTTGTCCTTACTCTTCCAACGGATCAACATCCTGCAGCCGTTTGAGATGTGCG
GAGCTCAGTGGCTATGTTGCAGCGATTTAGCCGTGTCCTTAGGATAAAGATTCGATTCAA
TTCGCTTCGCTTTGCACTCGTCACTACACAGCTTTCTGGAGTCAGGACACGGCACTCGTC
CACCGACGCAGCATAACGCCAGAAGAGCAGAAATATTTCTGGTATATCTACACCGGAAAG
CGTTTCCGCCCTAGCCGAACGAGGACTGCGTGCTTGCACGGCGCATGCGTTACCAATCGA
GTGTTCCCGGACCAGCGAAGTTCCCTGGC
>GEKZB4O01CRSPU 
GCTGATCGCTGCACCACAACAACAGTTGCAGCTGCATCAGCAACACCAGCAGCTGCACCA
ACCAACTCCAGTGCAACACCCACCACCACTCGCCTCCGCCACGCGGCTTTCGGTTC
>GEKZB4O01ATQ0P 
GTTTGGTCGAGATGCATATCCCGACGGAGGGCCGTACCATCGCCGGACCTTGGTACGGCC
CAACGAAGGT
>GEKZB4O01CPXQH 
TCGAATGCTTTTGCACAAACAAACAAAATAAACTAGCGTGTTCGTTTCTTACACTCGACA
AAGACACAAAACAATAGGTTGTAGGTTAGTGTTTAGTCACACTATCCTAA
>GEKZB4O01C77HM 
GCGAGTCGCTGAACAGGAGAAGGCTCAAAGGTGTGCTACTGATGACTCTTTTTTA
>GEKZB4O01DQ66H 
GCGGTCTTCTATACACTTGGACGATTGTAGAAGCCTCCAAGGCACACAGGGAGTA
>GEKZB4O01DHSWY 
GAGTGGATTGCGCAGGACACGCAGTAGTGGAGCTTCGCATAGAGCTTGGGCGAGCACGTA
CGAGTCCACGATN
>GEKZB4O01CU9L4 
TGGCAACGTAGCTAAACTGTTTTGTCCGGCAAGTCAAACGATTATTTCAATATCCGTTTC
GATGGTTAACTGAAATCAAGGATTAAGAGCAGTTAAGCAGCAGGAGAATACATTAATCAG
GCAGTCACTACACGCAAATGATTGGAAAATGGAGGGTTATGCGAGACAAGAATCAGGTCG
AGTATGCTAGAGAATATTCGTTAAAGTTATGGTACTAGGGGATATATATATATATACATT
CTAATATACATGTGTCATTCAATATGAATGAGTGCGCCGGGTTAGATACATATTTTCAGC
ACTTCAAGTTTCAAGTTAGTTTCGTTTTGTGCTTAAAACAGGTGTGTGTGTGTGTGTGTG
ATAGTTCATTCAAGTGGGTTCGATTCCCTCAACAGTTCTTTAGAAAATGCATGGGTATTT
CGTACTAATAG
>GEKZB4O01B6V6R 
GCTAGTGCAAATCAAATCGAAAGGAATCATACTTACAAAGTGTCTGGATTTTNTTC
>GEKZB4O01A2UGK 
ATTAAACTTAGAAGCTAAACAAATTATCTGACTGTGTATATTGCGGATTCCGTCCG
>GEKZB4O01BWFN9 
CGGGATCAGGATCGGGATCTTGGAGCAGTCAAGCATCGAGTGCTGACAAGTGGAAGTACA
ACAACATGGTGAAAACCGATCGCCAGCAATTCAATGGGATGCATTTCTCCTAAATGCTTT
AGTAGATCCCATTGAAATGTTCCTCTAGGAATGTGGTGATCCTTGAGAAACGGGGAAGCT
GGGGGCTGATAACGTTGTTATTTCTATTTGGTTCAGCAGGGCCGCTTTAGGTTAGTTTTG
TAAGCCATTTTATAGACTTATTCATTGCTATGTGATAAAAGAAAAGAAATCATTAATCAA
TCAATTGGCTAAAAAATTAAATCAGAAGAAGATGCGACCAAAAAAATAGAGATTTTTAAT
GGTGGTGAGAAAGTATCTCGGGAATCATAATTTCTAACTCAACCTTTAAACTTAAAGCCC
AGAATGTTATTTCATTCATTTACCATTTGAGAGCCAACCCCAAATGCAATCACCTAACAA
TATTCATTGCCATTTGACCTTGCTGTTTGACTCG
>GEKZB4O01C15UO 
CTGAATCGGCGCGATTTGGTTCGAATACGTCGCAGCTGCAACGAAGTAAATGAAGCCAGG
AACTGGAGCTATTACACCCACTGCTTACTATTCCCTACTCTGCAACAGAGAGCACAAAAC
C
>GEKZB4O01C9YWB 
GACAATGGCTACTGGCCAAGGAGAAGAAGCGCAGCGCAGAGGCTGAGGCCGCG
>GEKZB4O01A6R3K 
AACAAGTACTTGGTGAAGTACTGCGGTAAGGACCAGTTCCAAAGCTTCACTACTCAGCTG
TTCGTATTCATCAG
>GEKZB4O01BFG0Q 
TTCAAACTCCGCATCACTTTGCTGAACTCAACTCAACTCGAACTTGAAGCAA
>GEKZB4O01ES24J 
CCTCGATGCAATCGAATGCTGATGATATGGAGCTGGATGCGCAGCAAGAACCAGAACTGA
GCCAAGTGCAACAACACAACAGCAGCATCAGCAGCAGGATACAGAGGATCTTGAGGAGAA
CAAGGATGCGGGAGGCGG
>GEKZB4O01CXLHD 
CTGAGATAGATGCTGGTTATCAAAATAACGAATATGTACAACCGGTGCTGGGCG
>GEKZB4O01BOYT1 
TTAGTGTCTTGATTAACAATTGCTTTTATTCATTGTTTATATGTACGTATAAATGTTCTT
ACTCTTATCGTTTAGTGTTTTTATTTTAATGTATACTACGTAATTTCGTATTCTCATTAT
TCAATTTAATTTTGACTAATTTACGTAAAACCAAAATAAAATAAGACAAGAGCCGAACCA
ACGTAATTAAAGAACAAAAACAAAACACTAGCTGCTCTTCTTACTAACC
>GEKZB4O01DDJ49 
TGTCCTCCGGTATTAGATCATTGGCAGGTGTTGCCTGGCGATGTGTCTTCGATCATTGGC
AGGTGTTGCCTGGCGATCCGAGCGAGCCCTCAAG
>GEKZB4O01BWMVY 
TTAACATGGATGGCAAGACCAAGGTAGACCGAACGCCGCTCCACCTAGCCTGCTACTACG
GTCACGAGCGGATAGTCAGCTTGCTGCTAGCGCTAAAGTGCAGCGTCAACTCCCGCGACA
TGCTTCGCATGACCCGCC
>GEKZB4O01C0CXM 
CGCATCTGCTACCGAGCGATATTCAATCCGATATAAAGCACAATTTAGACTCATTAGTGA
ACCAATTGTGCAATACGCGCTTGGGTACTAACCAGCACCAACGGCTGTTGCTGTTGCGTC
AGAGACAACTCATCGAAGAGGACGAGCTGCGTCTTAAACATTATGTGGAATACGAAAGTT
CCAAAAGGCACTGCGCCAATCTATTAGCACAAACGTTCCAGCTAATGCAGCTTACTATTC
TGCGGCTGCCGCACAGCTTCCAACTAATATTTACAGACAACCCCGTAACATTTGACTAAC
>GEKZB4O01CU7XW 
GCCACTGGCTAGGAGTTAATTAGCTCTGAATAGTTGTCTAACTTACCTACGCACGCCACC
GTTCGCCACA
>GEKZB4O01DQMR2 
CGTGATGCAGTATTACGGCAATGCGATATCTATGGGTGAGTAGGTCTCGGCCATTAAGAT
>GEKZB4O01CWLYW 
CTTTGGAGTCGCTGAAAATCGCGGGAGTCGCATCGAATTAGGTCCGTTCGTAC
>GEKZB4O01CFKAY 
AGCGGAGCCACACAAAAGTAACTCAACACCGATCCCACGCTCATGCACCG
>GEKZB4O01CMR65 
GCGGAAGAACATGCACAATTGGGACGTCGCGGTTTCTTCGACTACCTCTCAGACTTGTGC
GTGTCCAATCGCAAGGCAATCGCTGTCA
>GEKZB4O01E4NNN 
GACGCAATAATATACAGAGAACATTCCAATAATAAAGGGTGACATAAGCATAATCAGATT
TGGGACTCCTACTACAAATAGTACAACATGGTAGAACTACCAGTTCCACTAGACCTAGGC
ATGTGTATATCAAGCACTGACATCTGTGATTACAGTAGGTGTATATATCCGCGTGTAATT
GTTTTATTGTTTACAGGCTACCTATGTATCTGCTCGACTAGCTGCGAACAGTATCAGCAA
ATAATTTCAATTGAATTTCCTTATTTCCTCCTCTTTCCTATTG
>GEKZB4O01DH246 
ACTAGAACCAGAAACGAACATCTCACATACCAATATCAGCAATCAAAGCCCACACATATG
CAGCATTAGCTTGTAACTATCAGCCACC
>GEKZB4O01CGCU9 
GCGGCCACCCGCACCTTCGTCAGCGGCGTGCGCCTCGCCACGCAGCGACAACGAACCC
>GEKZB4O01BPP03 
GTGTGTGTGTGTGTGTGTGTGTGTGTGTGTGTGTGTGTGTGTGTGTGTGTGTGTGTGTGT
GTGTGTGTGTGTGTGTGTGTGTGTGTGTGTGTGTGTGTGTGTGTGTGTGTGTGTGTGTGT
GTGTGTGTGTGTGTGTGTGTGTGTGTGTGTGTGTGTGTGTGTGTGTGTGTGTGTGTGTGT
GTGTGTGTGTGTGTGTGTGTGTGTGTGTGTGTGTGTGTGTGTGTGTGTGTGTGTGTGTGT
GTGTGTGTGTGTGTGTGTGTGTGTGTGTGTGTGTGTGTGTGTGTGTGTGTGTGTGTGTGT
GTGTGTGTGTGTGTGTGTGTGTGTGTGTGTGTGTGTGTGTGTGTGTGTGTGTGTGTGTGT
GTGTGTGTGTGTGTGTGTGTGTGTGTGTGTGTGTGTG
>GEKZB4O01A2J0P 
AGCTGCTTCCGCTGGCGCTTCCAAGGATGTGTGGCGGCATTTTGGCCAGCGGGTCGGGCG
GGTCGCTCAGTTGCGAGTGCGCACTGTAAGGGGAGCCGGGATCGGACGCATCCTCACTGG
AGCCCGTGCTGGAATCCGCGCAGCTCAGTGAGGTGGCAACGCCGCTGTCTGATGACTCCG
ACGAGTCGTACCGATCTAGACATCTCTTCTTGGACCCCTTTGTGCCACGTTCTCCTCCAG
TTGTTCTTGGGGCTGTTGCCACCGTTGTTGTTTTGTCCGACTCCCACTCGAGATGTTGTT
GCAGTCTTCCTGGCGCCCTGGTAGAGCTGAGATCGCAATGCGTTTATATCCAATTTGGCG
GCTTGGGCTCCAAACCCG
>GEKZB4O01A01RX 
CATTCACAATAACGTGTTGATTTCTTCATGGTCGAATAGCATTGGTAGGCCGA
>GEKZB4O01A732J 
GTGGTGATCCAAATGATGATCCAAATGATGGTTCAGATGGTGATCATCGTGCACCAAAAG
CGGCACTGTGTCCCCACG
>GEKZB4O01CVJOM 
TCTATATATGTATATTGAATGTATATTTATTTCGTACACACAAATCGCGACCTTTT
>GEKZB4O01C66NI 
GCCTGCTACTAGCAGGCGGTGCCGTTCCAGCCGTAGCCAACGATCTCCGCC
>GEKZB4O01EPMYJ 
GAAGCGTTGCACCTACTTGGTGCTGGACGAGGCCGATCGCATGTTAGACATGGGCTTCGA
GCCCNCA
>GEKZB4O01A4FGK 
TGGCCATGTTGTTGTTGTCACGCACGCGCAACATATTCACCAGCTTCTCCTTGCTGTTCC
CGAC
>GEKZB4O01CVPIU 
GCCCTCAGTTGGTTTCAAAGTTAGTAGGCTTCGCCGTAGTTCCACTCAGTTGGTTTCAAA
GATG
>GEKZB4O01D36L7 
TTGGTGCTTTGTTTGTTTACCACGGTGGCATGGTGATCAGCGTTTGATTCCATGCCAACG
AGGCGGTACAGTACGTGGATGTATTGGATTGTAGTTGATATTGTATGCTCACATATATAA
GTGTATATAGAGGCTTTGGCGATGCGTTGGCCAGCGTATGTAAGTGCCGATGACGTGATG
ATCAGCGATAGATTCCACGTCAGCGCGGCAGTACGGTACACTTGCACTTCTTTTTTATTT
AAT
>GEKZB4O01AW157 
GACAATATCACAGCAGCAACTTTAGTTGCAGGTAGCAGCAGCAGACTAGCAAGA
>GEKZB4O01BPMSS 
CGTGGTCGAGCACCTGCTGCGCCGCGAGCATCTGCCGCAATTGCTGGCCTACCTTGGCTG
GCTGGCC
>GEKZB4O01EBJYP 
CACGTTAATCTGCTAGCATTACAACAGAATATTCGAATGTCAGACGCTGTGGACAAATGT
TGGCGGAGT
>GEKZB4O01BTNFX 
TCGATCGCCAACACCAATGAGCAACGCACTCGAAAGATTTTCTTCCTATTAGGTT
>GEKZB4O01AXKF1 
CTCAATGGTATCGGATGGCTCGACCTCCAAAGTGATGGTCTTGCCAGTGAGGGTCTTACA
ACTAAGATCTGTCACTTGTTCCTACCTACGCAGACG
>GEKZB4O01CNGRI 
AGACTTCGCCTGGTACCGGCTCTATATCGCTGAATCAGATGTCCATAGAAGTTCGCACCG
AATGGTAGGAGACCACCGTGCTATTGCAAGCCGCATGCGATCCACGCGAGCAACTGGACA
CCTGGACGGGCATAGTAGCTCGCATGCGATCCACGCGAG
>GEKZB4O01CJR1Z 
GATGAAATTAATGAACCATCTGTAACTTTAAAGAAGGAAGAGCAATAAATAGTAAAATAA
TTACAGTATTGGTGGGATATTTAATATTTATATTATTTTATTAATAT
>GEKZB4O01AUQUO 
GTGTTTGAACAATTCATGGAGACGAGTGCTGGCAACTCCCACGCAGTGATTACCTACCGG
ACGTAGGCGACCGCCAGCACAACAATGTGCTTACTATTTTAGTTTGTCCG
>GEKZB4O01AR376 
ACAGTCGCCACTGGTGGCACCACAGCTCATCCAGCAGCAGCAGCAGCAGCAACCGGCACA
G
>GEKZB4O01EN2DP 
CGTATATCGTAAACGTAGTTGTATCTGCATTTGTGTAGATGATAGCCTCCTATACGCATT
TCAAACTAATTAACAGCATATTGGGCAAAAGGCAAGGTTCAGACACAACTCTATTGCAGC
TCTTAGAAGCGGATTTCGTTGCGCTGCACCTGGTCGTAAACCTGGGGCGTGAGCAGCTCG
TACCGA
>GEKZB4O01CU9LR 
GGCGTGGTCTTGAGGATCAGCTGATAGGTGATGGTCCGCTCGTTGGACTGATGCGGATCG
CGCTGGCTGTTGTTGATGCGCGCCTTCACCACCCACTGTTGATTGAAGGCCGAGAAGC
>GEKZB4O01AQJ4G 
TCTACGACATCTGCCGCCGCAATCTGGACATTGAAGGCGCAGTCGGAATGCTCCAGGGTG
GTGTGGGTGGTCAGGATGGAGTTGTAGGGCTCGACCACGGCAGTCGGAATGCTCCAGGGT
GGTGTGGGTGGTCAGGATGGAG
>GEKZB4O01DKUL8 
TTGGGCACTTCCGGTGCACTTCCTGTGGTGATGATGGTGGTGGTGCTGCAAATGGTGGCT
CTTCCAGTAGTGAGACATATCCTTTGGTGGCGTGGCTGTGCCAATGCCGCTCTCATTATT
ATCGTTGTCCAGTCCAGAAGAGTCCAGCGAAATGCCCGATTTGCCGGAACTGAGGACACC
CGTCGCCTCTTCGCAGGCCGAGGAAGACGATGTGGAGCTGACAAAGTGATGGTGAATCAA
GGCAGTGACAAATCAATTACAAAGGCATATCCATTACACTCGGAACAAATTGCATTG
>GEKZB4O01CF49O 
GAAAGCAGCTGGAGGACGGACGCACTCTGTCCGACTACAACATCCAGAAGGAGTCGACCT
CT
>GEKZB4O01DAHMN 
AAACCAAATTGAAGTCGGAAATAACAAAAGTACTAACAAATAAAGAAGCAAAGACAACGA
CAATAAGAG
>GEKZB4O01D5PQT 
ATCAAAGCCAGCTCAACTTAGATTAGGATTTGCCCACGCTGTTGTCTGCTGC
>GEKZB4O01DDBEU 
TTTGCAGCAGCAGGTTCAAACATTTGACATTTACCGCATTCCCAAACGAAAGAATAGGGT
GGCTGGCAGTT
>GEKZB4O01EF9GY 
TGTATTGCGGAACTATCTAGTTTATTCTTATTTGCTTAGGGCTAACAGGAAGGG
>GEKZB4O01BG0XX 
AGGAGATAATCTGCGAGCATGTCAAGATCACAAGCTTGGTGGCCGGTGCCGTGCAGAAGC
TGCCGCTGGATATGCGTATGCAGCTGCAGCAGATGAAGCTGTCCGAACGGGTCAGCGAAC
TGATAGCCGCCGGCGAGAGGAGTAGCTGTACCAATGAAAGCAGCACCC
>GEKZB4O01CYY15 
GTACCGATTCGATGCCAGCGCCGATATCATCACACTGGTTGATGGAGAGCGTGGCCCACC
TTGTCG
>GEKZB4O01C3DEQ 
GTGATCGATTTTGTGGCCCTCGATCAATAGAAAAGAACGGCGAGAAGAAGTGCCTTCGTT
TCGTCCCAACGTTACTTA
>GEKZB4O01AM79T 
ACAAAGCCACATTGGATGGATCTCGATGTGGTTTCGCTTTGATTTCGTACCTTATGATCA
TTTTAGTTAACATTTCGTAAATAATACAAATAGCTAAATTAGATTTGTCAGACAGACCCT
TAACCTTTCTTATACTCTAAGACAGACAGGTTTCGTAAGTTACTTCAA
>GEKZB4O01A2N5M 
GCCAAACGCAAATGCGGAGCTAAACAAAAACCGAAAACTTAAAACCGGACATAAAATACC
CACCGCAAGTAACAAGTAGAACAAATAGGACGACCGACGGAAGGTAGAAGACGCGGCCGG
CCGGACGGAGGGCGGTGGCGACCACGGGCGTCGCGGGCGGCGGACGTGGCCGA
>GEKZB4O01B1MP0 
AGTCGAAATGGCTGATGGGTGGGTTGGTAATAAGGAGTCAGTTTGTTTGTTCGTCCTCCG
TCCACACTTGTTGGGAGGCTGTTGTCCACCT
>GEKZB4O01DPDQD 
ATTGGAGAGAATCAGCAACTCCTATGACCTCTCGCCACGATAGGCAACATTTTAAGGACC
CTGACCGGTA
>GEKZB4O01AGEQB 
CGTGGACTTAGAGCCGCTTGATTGACGAAAGAGCTTACTGACCGACTCCGAAGCTGCATT
GGAATGCGACAGCAGATTG
>GEKZB4O01C3Z5C 
ACAAGAACGTATGCTCCTATTACGAGAGAGGAGTTCGAGCTGCTGCCTCTGGTTCAAGAA
TGGCCGTAGCCGGAGGGTATTCTGCATAGGGA
>GEKZB4O01EJIBC 
TTTCTTCTTTGTATGCTCCTGGGAATCGATACAAACCACTCAAAAAATCTCAGCAAATTT
CGCAAATATTAACTATCGCAATCAAAATAACCAGCTTTCACATTGAATTCAAATCAGTAC
TTTGACCTCTGACCTGACCAAACTTATGCAAATATGTAACTACAAATACGAAGAGGAATG
GACAATACAAATAAGCGTTAACTTAATCCTGTAACTTAATCGTTTCTTGGAAACGGGACA
GCTGATGATTCCACAAATCCGAGAATCCGGATGGGGAATATGTACATACATACAAATAAC
ATGTTTCTTACAGAAATTAATCGTATTAATTTATGGCGAACAAATCGTAATCATAAACAT
AATCATAATACGATATAGCGATAAGCGAAAGCAACGCCTACTTAATTAGTTAGAAT
>GEKZB4O01CH7QJ 
TAATCGATGTGTTCAAGTCATTTAAACAAGATGGGCAAATATGACGCGGCTGGCGTTCAT
TCTGTTCTAACCATATTCCAGTGAGATCCTTGATCTTGGCCAGAACTTCCAGGCAAAAAA
TTAATCGTGGGATTCAGGTGACAGAAACACGAGGCGCACAAATGGCATTGCGAAGGCTTT
TTCATTTCAAACATATGATCATTTATCCCGCTGAATTCCCAAAACAATCAGCTGTAGTTT
AATTGATTTTATGTTGTCAATTATGGAATAAAAACGGTAAAGAGCGTACGCAATCCGAGA
ATTTCTGTTTACTCTCTCTAAG
>GEKZB4O01DP6FR 
CCTGTGCAAGCGCGTTGCGCACGAGCTGCTGGACGACTACGGCAGTCGGGTGGCATTCCA
GATCCGATTCGAGCGCAGTCGGACGAAGCTCACCAACATCCTTTTCTATTACGGAGGGCT
TGTTGCTGCGGCAACTAGCGGTGGCCGCCAACCTAGACCAGTACGATGCCCTGATTTTGG
TACGAAATCCACGAGCGCAACTTATTCGGTGACTTTCTACTGGGTGTTACCAAGTGCTTA
CTGAGGGCG
>GEKZB4O01ET4RB 
TTTTTTTTTTTGTTGACCTAACGTTTAATTTTCTAATTACTTGCAGTTCTATAACAATTT
TAAATTTTTTAATTTAGAAAATTAAATTAAGGTTTTAGGTTATCGC
>GEKZB4O01A14MO 
GCCCGAGCAACTACTGGTACGAAGGAAGGGACCTAAGTGGGTCTTTTGAACGCCTGAACG
GAATACGCACTTCTGTTGCACCCACGGCCCATTTCACTGTTGACGAATCCGTCGGTTTTT
GCTGGCCAAAAAACTTTAAGCACGCCCG
>GEKZB4O01B7N5J 
ATTGCATATTTGCCGTATATATCGGCATTAATTGTATAACTTTCACACCT
>GEKZB4O01AWG58 
GTACAAACACATTGCCGATCTGGCTGGCAACAAGAACAAGAGCAAGTTCGGAGCCAACGC
CATCCT
>GEKZB4O01DVT44 
AAGTTCTGGCCATAAGAACTGCCAAACTAGAGAGTTAAAGGACGGCATTGCTGCCGCATC
CGCCAACCAGGTGCAAGCTGGAAGTGGCTACGCCGCCGGCTCACAGGGTGGCTTTAACTC
TGGCTACAACTCCGCCTTCAACTCTGGCTCCCAGTTTGGATTCAACTCCGCTAGCTCTTT
GAACTCTGCCAGCTCCCTGAACTCCGCCAGTACCGGTAACAGCGCAGCTCTACTGAGTGG
ATCTCTGTTGGGCGGACAGCAGTCGCTGCTCAGTGGATCCCTATTAAGCGGACAGC
>GEKZB4O01B9LNQ 
TCAAGCCAAATCGGATGTGGAGCTGCTGCCCGGGTCGGACCACTGCACGAGGTCGACCAC
GATTACGTACGGGTTCGTAGCCACCATAATACCCTACCAATAAAGTAGCAGACACGACGC
CTA
>GEKZB4O01E3SII 
TCTCAACGATTATTCAGATATACGGAGGACGTGGATATATCTTAGAATAATTACGAGTAA
TTTCAGTAGCGGGT
>GEKZB4O01A1IUR 
CAGCTGCTCAGTTTAGTTTAGTTTAGTTGAGTTTAGTTGAGTTGAGTCGGAGAACGAGCG
TTATGAAATTCCGTGATATGGTGCTCTGGTAATACCCATG
>GEKZB4O01EC3SK 
CGGGAGAGGGAGCGCTACATGGTCAGAGAGGAGGAGATGCGGTCACGCTACCGCGAGCAT
CACACCTCCGCACAGGAGACCTCACGCGAACCAAAGACTATCGATATCTCGCTGCGACGC
CGACTGTCCACGCCCAAAGCTAGT
>GEKZB4O01CSCHS 
CCATTACAAATGGCAAACCTAAAATTTAAGGAACAACTTGGTGAAACATAAATGCAAAAA
GACGCT
>GEKZB4O01B8YF8 
GCGGAAGAACATGCACAATTGGGACGTCGCGGTTTCTTCGACTACCTCTCAGACTTGTGC
GTGTCCAATCGCAAGGCAATCGCTGTCACCCAC
>GEKZB4O01BW4FH 
TAATACAACCTGAAAGAAACGATTTATTCTGTCAGGTAGTGAGGATTACGTATTTACCTG
CTCCAAGAACGGACTCGCTGGAAATATCGAGGGGATGTCGGTGGTATCTTTTTCGTATGG
TT
>GEKZB4O01BF8LV 
TTCGCGTCGAAAATAACAAGAATATGGACGTAATGCAGCGCTACGTATCG
>GEKZB4O01BTFTH 
AATTTGGACCGACTGGACAATGTTCTCTTTGTATTTTCTTGCAGAGCCTCGCCACCTGGC
CGGGCCGGCCACCGGCCGGAAACTAAGTAACTAGGACCCGGGTC
>GEKZB4O01DP5B3 
GTTTGGCTAATATTAAACGCGTTTACCTGCGAAACACGAACCGCACACGAAATACACACA
TAACGCGCTGTTCAAGAGCGTTGAGAATTCAAATGCAGCTAAGCGAACGCCCAAAATAAT
GTGGCCACTGCCATTTTATTCAGCCTCAGGACTAGAAGCCAATTAA
>GEKZB4O01B6J61 
CACTGATCTTGATGAAGGACTCGCAATCCAGCGGTGATCGGTGTCATGGACTACAATGGT
GACGATCATACACTGATCTTGATGAAGGACTCGCATCCGATGGCCAAGCCCAGGAGCTTG
GGCATCCTAGACCATAGGCTTTACTACCTGGATCCGTTGTACGAGCGTATTGTGAGGATT
GATCTGCCGCACGGTGATAATCCCAAGACCATTGTCGACAACGAGTCCGATCTGCGGTCG
ATGATGATCTACAAGAAGCGCGCCCTGATGCAACATCCCT
>GEKZB4O01DXY2Z 
CGGTACCACTAAACTCTTCATGCCAAAATAAAAGATTAAATTAAGATATTGCCAGCTCCA
AACCCGGATATATAACCCCACCAAGTAGATAATTAACGAATTAAGGGTCGGAT
>GEKZB4O01A8QB7 
TTTTTTTTGTTTTTAATTTTAGTTATGTGTGTGTATGTGTATTTTGTCGTGTATTTGTAT
TTGTATGCGTTTAGTTACTTAGG
>GEKZB4O01AFWU4 
AAAAACTGAACTGACTCCAATAAAAACGTGAGGTAGAAAAGACGAATTAGGTTGACAATT
AATACACACAGCAGACGCACGGTAACCAGCCGCCAATACCGATACGAACGCGCGGCGGCA
ACAGCAAGTGCGCAAGTAAAAGTACCATATCAAACGCAAGCTACCCG
>GEKZB4O01DG998 
GCTGTCCGTCGAGTAGCGCGGAATCCACATGTTGAACTCGCTTAGCCAATTCTGCAGCGT
GTTGATGGGCATCACACATAACACTGTCTTTGCCGAGGTATGTCTCAGGAAAATATCACA
GAAGGAAACAACCTGCAACGTCTTGCCCAGGCCCATGGAGTGGGCCAGAATGCAGCCGAA
CCCGCTCGATTGTTTGTACCTCCGTCGTGGAGTTCGTATGA
>GEKZB4O01AUETV 
AATCAAATCAGAAATAGCAGAGCCAAAGATAGCTGCATCATCACATATATTTTGTAACTG
TAGTGACTGCGAGTGAAAGTTT
>GEKZB4O01C5GW5 
GTTCGTGTGTGTGTGCAATAACTTAAAATGCACAGCAGCTCTACAGGCAGTTAAAAGGCG
AAAAAGTCAATGCCATTTCGGCACTTTCGAATAATTTCTGCGATTTGAATGCGGCGCCAA
TAATGCCGAAAAACATCAATGGCGCAGTATACGCTGTTGCTGCACAGTAGCCAATACAAC
GATATAAACAAATAGTTCTGAAATTCTAAACGATGAGTTCCACTTTTCTGTTGTGTTTTG
AAGGAAACCTTATGCCCAAGAATTTGTTCCTACTTATCAATATAATACGATAGCTATGCA
TTTGTTTGTGCATATAGTCTAGGAAAACCACGTGTTGTAAGCAATCGGAGAAAGTACTGG
GTCAACAGCCTATGTTAGGCTTTCAATGATAAATAAATGTTTATAATGTTAATGCCATTT
CACGCAATACGGGCCACAAACGCACCAGAATATTT
>GEKZB4O01BO5N0 
GCTCATTAAGTTCCGCTCACAAACTCCTCCAGATACAATAAATACTATGCTAACTTACAA
TAAACACCTGCATCCTGCATGGGGTTATTTTTTTTTGTCTA
>GEKZB4O01DQZQA 
CACTCAGCAGCATTGTAACAATACTGAGTGCATGGGCAGGGCGACACTCGGCGTCCACGC
>GEKZB4O01BKG3I 
CTCGAAGAGGAGCGCGTCGTCGGCAAGGAGCTGGGCAAGAACCTGGCCACCCACG
>GEKZB4O01CUTA8 
ATATGGTTAACAACGAGGAGGAGCTCTATGTGAACCGGAACACGGTGGTGTGGACACAAG
GCGTCAACGATGACGACGATACCGACAATGGGTGGTA
>GEKZB4O01C9S9D 
CTGCAACAGCAGCTGCAAGGTCAGAGCATCATGATCCAGGATCAAGCCGGCAACCT
>GEKZB4O01DF6B6 
CAGCTGCTCAGTTTAGTTTAGTTTAGTTGAGTTTAGTTGAGTTGAGTCGGAGAACGAGCG
TTATGAAATTCCGTGATATGGTGCTCTGGTAATACCCATGCCCACTACCCACTG
>GEKZB4O01DAR77 
GCAAAATCCAATGATGGTGCAGCAAAGACAATGGTCGGAGGAGCAGGCCAAA
>GEKZB4O01C2WK2 
CAGTTGGACCTCGTTTTCGCCCATGAAGCTGAATCAGACATCCTACGTGGTGATATCCAC
TGATTTGCCCGTTTACGAGCCCTTT
>GEKZB4O01DD3JW 
GCGTACCAGCTCCATGGTGAGCCAGAACAAACTGAATCTAAGTCTGATCAAGTCCATGGC
GGGAGG
>GEKZB4O01DSZPU 
CTGGCGATCGGTCGGTTTTCGGGATCAGATTTGTTTGCCTGTCTTCCAGTAACTCGAAGA
CAAAGAAAATACTGTGAAATAATATCAATCAATAACCGTTCGGGATCAAAAGTTTAGAGC
ATTGATTTAA
>GEKZB4O01BGP4Q 
GTAAAGAAAATGGTAATCGAGATGAAGATTTTGGTAGTCAATACCACCATTCTAAATA
>GEKZB4O01BXJT6 
CCTTCGATTTCATTAAATCCGGGAAAATGGAGAAAATCGCTAAACAATTTTATCAGATC
>GEKZB4O01EJ73L 
GTTTAAGACCAATCTTAAATTATTTTGCGATTATACACTAACGCGACGATTTTAACGTTT
CTACGCATTTGTCTACTCTTTAATTAATAATTTGTTATTAATTTAATTAAGTACACTAGT
TTACTACCAAGAGTGTACCTCTCTAAAACCTTAGTTCCCTCCATAGAGATCTTG
>GEKZB4O01BZXLL 
CCGGATTATGCAAGCGCCGGCAGGAGCAAGTGGAGCAGGCCATTCTGCGTGCCCAGCAGT
GCCTGCTGATGCCGGGATACCACAAGGACCTCGACTTCCTGCAGGACCCAC
>GEKZB4O01BMINX 
GTTATTGTGGTTGTTGTTGGTGCAAGGACAAGTGACGTCCTTCGAAAAGGACGC
>GEKZB4O01A8QIE 
ACCGTCAGCAACCTGTAACAGCAGATTACCGAGAATCGGTAGCGTAGGACGACCACCTAA
CGGACCGCTCACCTGTTGTAGCGGTTTTAATAAATGCTCACGTTCTACGGTAAATTTCAT
AGGTTTACGATGACAATGTTCTGATTAAATTTAGTAAAAATACTTCTTTGTATATCGTGG
CTCTCTTCACGCAACTGCTCGATCTTACGGCAGGCATGAAGCACCGTCGTGTGGTCACGG
CCACCAAACGCATCGCCAATCTCCGGCAGACTGTGGTTAGTCAGCTCTTTCGCCAGCGCC
ATCGCCATCTGGCGCGGACGCGCCACCGAGCGGGATCGACGCATGGAAAGGAGATCCGCG
ACTTTGATCTTGTAGT
>GEKZB4O01AULNN 
CGGTGATGATGATGTTGACGGTGTTGGTGGTGTTGATGATGATGACTGGTGATGCGAAGT
GG
>GEKZB4O01EXUKL 
GTTGCCGAAGCAAGTTTGGTGACTGGAATACAAGATGCAGATCTTCGTTAAGACCCTCAC
GGCG
>GEKZB4O01CYXCE 
CGCTGTTGTGTCTGCAAGCAACCAATTATGCCAGATCCAGGACAAGAAGAAACGATCAGA
GTAGTGGCCCTAGATCGAAGTTTTCTATCTAGAATGTTATAAGTGTGAGGACTGTGGGCT
CTTACTATCATCTGAAGCTGAGGGCCGCGGATGTTATCCCCTCGGA
>GEKZB4O01EXOBY 
AAGAACAAGTGGTTCTTCCAGAAGCTGCGTTTCTAAGCTGCCCACTTCGTC
>GEKZB4O01DD71E 
AGATCGTTGTCAACCTGACCGGTAGGCTAACAAGTGCGGCGTCATCTCGCCNCC
>GEKZB4O01D2RD9 
GCTCGCATCTGCTGCTGAGCTGCCGCCGGCTGCTCCTCCTGATGCTGCAGCATGGTCTCC
GCTTGGCGTTCCT
>GEKZB4O01BI8SE 
CTGTACCATTCGTGGAACTTCTCGATATGCTCAAAGATCAGAGGGTCGTTTAACTAA
>GEKZB4O01BE649 
GCACCTAACAACAATAAAATAAAACAATCATCGCGTGTTCGTCCATATGTTAAACAAAGG
TTAATTAGTAAATCAACCAAAAAN
>GEKZB4O01AD924 
ATCAAAACAAGCTGAAGTTACTCGGAATCAATTGAATCGCGCACCGCGAATATGCAACCC
GCTCCCGCCCCCCGCCCGTCCCGTCCCGTACCGT
>GEKZB4O01D915A 
CGATGGCACCACAGGAGGCGGACGAGATGCTGGTCGAACGAACTAGTGGCGGACACCACC
TTCGATCTTG
>GEKZB4O01E6F32 
GTTTGATTTGGTTTGGTTTGCTTTAGTGCCACTCTGACTGGGCTGCTTTGCAGGAGATTT
CTGTAGTAATTTTCCATGCAAT
>GEKZB4O01D2XTJ 
TTCCAGCCTTCAATTAAAAGACTACTCAGACTTCAACGGCAGCACCGTCAACAACAACTA
CACCACCTTCCACAACATCCACAACACAAGCACCAACAACAACAACACTCGTGCAAGCTT
CAACAACAACGCAACTGCCCACCACTAGTACTTCCATAACCATAACAACAACCCT
>GEKZB4O01BXNKZ 
ATAACGTTAATGATTACTAGATGATGTTTCCAAAGAGTCGTGTTGCTTGATAGTGCAGCA
CTAAGT
>GEKZB4O01DYZB7 
TCTATATGGATATATGCCTAACATACAGTTAATTAGCGGTGCCAGATCTGCCAGATGGTT
AATAATACATATATTTTGTATATATATTATTTA
>GEKZB4O01BSJ6V 
TTATTGAAACGTAAAGAATCTCTCAATTTTTTATTTTATTTGTACAAGACGACCGAAGGC
TCTGCGTTATTTGCATACTG
>GEKZB4O01B323H 
TCATGGCCACCGCGACGTGGTCCAGATGTTGATAAATGGAGTGGGATGTCGTCGCCCACT
ATT
>GEKZB4O01AD0M8 
AACAAATCTCAGGTGAAAGCAGCAGTGTCAACGTCAATTCCAATTAACTGCATACAATAA
GCCAATGTACAAATCCGTAATATAAGTGATCCACGCGAGTTCTCTAGGACTC
>GEKZB4O01A6S3G 
CTCGCCGGCAAATCAGTTCTGCTGCGATCGCGCCACTGCGCACTACGTAACGCTTCGGGA
ATCGCACATCCAGATCCAGATTCAGATCCACATCCAGATATCTGTGACATTTTGTCGATT
TCGTTTTCAGTCAAATGCGGCACTAAAATGTTAATTCAGCCAAAGCAAACAACGATTATC
GAGTGAAATAGGAATCGAACGCCACAAATCGCGAACTCGGGGTGAAGATCGAGTGCCTCG
ATGACTATGTTTTGGCAACAAAATGTAGACCACCAGTCGGATGAGCAGGACAAACAGGCG
AAGGGTGCGGCGCCCACAAAGAGATTGAACATCAGCTTCAATGTGAAGATCGCGGTGAAT
GTGAATACCAAGATGACCACCACCCACATCAATCAGCAGGCACCTGGCACCTCCTCCTCC
TCGTCGAACTCCCAGAATGCCTCACCCAGCAAGATTGTGGTCCGCCAGCAG
>GEKZB4O01AOKVQ 
CACTCTACTTAACAATATTCATCGTTTCCTGTTGGGAAAGTAGCTAGAAAGGTAGGGAGG
AATCGATAATATACTTACCTTGTCC
>GEKZB4O01EN8BX 
GTGTTGTGTTGTGTTGTGTTGTGTTGTGTTGTGTTGTGTTGTGTTGTGTTGTGTTGTGTT
GTGTTGTGTTGT
>GEKZB4O01C7648 
GTGAAAGAAACAGCCAGAGGACATCATGGTGAAGGTGCTTGTCGAGCACTGGGAAAGCGT
TCCAAAAGTACGCTTCATTGTGGGGAAAGTAGGCGGAGGTACCCAA
>GEKZB4O01CXIO0 
GTTTTCTTTTAAACTTTAAACTTTAGTTTTATTCACTCGAAATAAAGGACTTGCTGTCAA
GCGATAGAACGGAAAAGCAAGGTATAAGATTCCCCTCAAACGAATAC
>GEKZB4O01ED3R7 
TTCGGAAACGATGAAGAGTCCGCGCAGAGATGAAGCCAACATGTCCCCCNC
>GEKZB4O01DNFXO 
TTTCGTCTGTGGGCGTGACCAAATGCAAGAGTTGAAGACGGGCTTGCCGAAACTCTGGAA
TCTCCAGATCTGTGTTCAGGATTCGCTCGCGCAAGCAGAAGCACGAGCGAATCCTGAACA
CAGA
>GEKZB4O01B0KI1 
AATGTTCTACCGTTGCAGAGGAAACGAATCAAGCGATCAGACCGACAAGATGATTTCTCG
CCGCAAGATCATATCGCGCTCCCTAGACAATTTGGATGCCATCGGGCAGGAAGAGCAGGA
GGAAGACGTCTGGCACGATCGCGAAAAGCTCTTCAGGGTGCGTTTCCTGTCCATTATAAC
TCATTTGATCTCTAGCTCATCCATTATCCATACCTATTGACACCACGCAGGATCACATCA
ACGAGGTTCTGTCCAAGTGGGAGCAAATCGACGACGAGATCTGGGCCAAGATAATTGTCT
TCGAG
>GEKZB4O01DLH3L 
TCGAGAGCCAACAAGTAACATCAGGAAAAGACTGCGTGTGACGACGAACGACACACGAAG
CTATACTTCGGATGCTGGTCGGCGGCCGTGATTTGTGCGAGATAGGGTAATCTTTCTTTG
TATTACTTAGTTCTGAACTGACAGCCGAAATAAAGTGATGTTATCGTAAGATACCTGCCG
TGAATATCAAGTCGGAGCTACGACCCTGCTACCGGCTTATTCCAGTTGGTCACTTCAGCT
ATAGTCACCCGATACTCTGTACGATCTGTGGGACCGAGGAGTTGGGGGTACCGGACCGAG
GCTGGAGTCCTTTAACTTTAACTT
>GEKZB4O01B9LZH 
TTTAATTTATTTATGATCTATTTATTTGAGCATAAGCTAGGAGCAAAAGCAAAACGTTAG
GAAATTATATGTAAGTGTTGGCCATTCTGTTGACAAACAGCATTCTGTATATTTACTCCT
CAAACGATCCCCAAACAGTATAATGGTCAATATGATCGTACGTCTATCTTAAACAGATGT
TTGTGTACCCTTGCAGATATAATTATTGATTGTAAGAACTGCAAGGATATATAGATAAGT
TCGTGTGATTGTTGACCATGCTGTGAGTTCGAAACCTTTAAAATCACCCACACTTGAAAC
GAATTTTGTCGAATCCAACTTACCTGCATCGAAATAATTTTTGATTTTTCCCTCCTTGTG
TCAGGGGAACTTATTTATATGGGAAACCGTTGAAGCAGC
>GEKZB4O01DOWLX 
GTGTGGAGACTTCCTGGTACTCCAAGCCGAAGTAGTCGGCCTCCAGTAAATTACAGCTGA
CGGCATACCTGTTCAAACAGCACGCGGCCCACGTGCTTTAGTCCTGTACTTGGTAACATG
GTGATCGAGTCGTCCACGCATCTGGATGCGAACAGTCAGCTTTTTGTCCG
>GEKZB4O01BLNOF 
GCGCCTCGGAGAGATGCTGCATGACATGCGATGGCCTCCATGCGGTGGAGAGGAGCGGGA
AACGTTTTAG
>GEKZB4O01CHQND 
ATGTAATGATCTAGTGATTTTGGTTGAGCAGATGTATCTAAAATAACAAACGATAACTAG
TAGCTAACGGCTGAGTTAGGGAATTGTTGTCTTAGAACTATGCGAAATTAAATTACGTTT
CA
>GEKZB4O01D92KA 
TTTTTTTTTNTTTTTCCAAGGAAAAATATTTTATTTTATTCAACGTGGTACAACATAGAA
AATGGTACTT
>GEKZB4O01EXGNO 
AGCACTTACCTCAGCTCAATTAGAAACCTATCGCAGCTCAATGTACTTTATAGGATTGGA
TAAAGTAGAGTGGTTGCTTTAAGATATGTCTGTGTGAAAGTTGCTTGCAACGTTGCAATA
TGTATGGCTGACTACATCTAGGAGTTTGTAAAAGTACCGAGTATGTGAATATGTGCATCG
CATAACTCAGG
>GEKZB4O01D3I8F 
ATTCTGCTTATAAGTGAGTGTTTGTAATAAGAGGAATAAATCTGGTAGCTTGCAATAAAT
AAAATGGGCAATGAAGACGAATCCATCATAATGGTCGTATTAAGATCGACCCNCCTCGTT
TACCTTTT
>GEKZB4O01CRA2O 
CCAACTACTGTGCAACATCATTGGGTCGTGTACCTCGCATATATTTCCTACTCCACTG
>GEKZB4O01C4Z1A 
TTAGTATTGTTAAATTAGCAGTGGCATTACTTGTTCAGATTGTACGAAGAGCAACTGTTT
TACG
>GEKZB4O01C9SUG 
TAACAGCAATAACATCAGAAACTTGAGCAACAAGCATGCCACCACCACCACTGCTGAACG
CAGCTCCTCCGCCGACGCAGCGTCACAAGCTCGTCGTCGGCCAGTGAGCTGCAGCAGAAG
CGTTCCAGCTCGAAGCCGGAGCTGCGCCAGTCGCGATCCGCCGCCC
>GEKZB4O01DVKF7 
TTTTTATATGTGTGTGTGTGTGTTGGGTGTGTGTTGGGTGTGTGTGTGTGTGTTGGTGTG
TGTGTGTGTG
>GEKZB4O01A8SUD 
ATACATACATTATATTTAAACTACCAATTACGAAACTAAACTAAATGTTGATGTCAAAGA
GAAACCAATTTTGCTAGTTGTTACCCAATCAGAAAAGAACACATAAAACAAAAACAAAAC
AAAAACAAGAAAAGCAATGTTAAAACTATTTTGTTCCCTCAACAACTTATTATTAAGATT
AT
>GEKZB4O01C933V 
ATTGGAGAGAATCAGCAACTCCTATGACCTCTCGCCACGATAGGCAACATTTTAAGGACC
CTGACCGGTATCAGGGACAACACTGCCAGGATGTTGAGCCGCTTGACCATATTCTTGGAC
GATGAAACACTGGCGAAGCACAGAATACGGCCCAAGCTCGAGAGTTCCAAGCTTCTGAAG
ATGCTGCAGTTCCTAAGCCACCGTTACGATACCGAATGGGAGGTCAAGGAAATGGTCGTG
AACGAATTGGAGAGAATCAGC
>GEKZB4O01C143M 
GCGGCGATGGCAAGCACAAGTCCTCCTCGGGATCAGCAACTGGAACAGGATCGGGTC
>GEKZB4O01B45EK 
GTCAAAGTTGATGACATACTTGATGCCGTCCACGTCTTCTTGGTGCTATAAATTGTTTCA
CTCAATTTTCTCTC
>GEKZB4O01B1TQH 
TTCGCGGCCATCACATTGTCCGCTGAGAAGAGCAAGATTGCCATCGAGAGAGCCTACAAT
ATAATGGGCAATCCCTACTCGTGAATAATTGCCACCTGC
>GEKZB4O01AQ50H 
CCGCACTTCGGAGACCGACTCACAGAATTCTGGCATGCTGGATTATCTGCCACTACACGT
GACCATCAACGA
>GEKZB4O01EAV70 
TTGGCGGCCTCAGTTGGCAGACAAGTCCAGAGAGCTTACGCGATTACTTCGGACGTTACG
GTGATATCTCAGAGGCTATGGTCATGAAGGATCCCACGACGCGCAGATCCAGAGGCTTCG
GCTTTGTCACATTCAGCGATCCAAATAGCGTAGATAAGGTACTCACCCAAGGCACACA
>GEKZB4O01BR1ZF 
CGAGTATCTGGTCAAGGGAGTGCGACGTGGGAGTCGCTGTAGCAGAGGAAC
>GEKZB4O01BJS85 
ATGTGGACAAATTCGAGGAGCTGACGGAGCGCTACAAGGTGCGCAGCATGCCAACGTTTG
TCTTTNTTG
>GEKZB4O01BMFAL 
TTACAAGCTTAAGTTAAAGATTATCAGATTGATGAGAGCCATTTTGTTTT
>GEKZB4O01CBE3S 
GCTAAGCCTGGACTCTCAAGAGGATCGACCACCGCCGATCATAATCTCCGGTCCGGTTAA
TCAAACCCTACCCATCAAGTCCCTGGCCACACTTCAGTGCAAGGCCATCGGTTTGCCCAG
TCCCACTATTTCCTGGTATCGCGATGGAATACCAGTGCAACCCAGTTCCAAGCTGAACAT
TACCACATCCGGGGACTTGATAATATCGGACCTCGATCGACAACAGGATCAAGGCCTATA
CACCTGCGTGGCCAGCTCGCGGGCTGGAAAGTCCACTTGGAGTGGTTTCCTCCGGATAGA
GTTGCCAACCAATCCGAATATTAAGTTCTACAGAGCCCCGGAGCAGACTAAGCGTCCCAG
TGCTCCAGGGCAACCGAAAATTCTGAACGCCACTGCCTCGG
>GEKZB4O01CRBV2 
GCAGGCATCGTCGCATGGAGGCCGTCCGTATCCGCAAGGAGAACCAGCTGTACTCCGCCG
ACGAGAAGCGAGCACTGGCCATGTTCAGCAAGGAGGAGCGACAGAAGCGCGAAAACAAGA
TTCTGTCGCAGTTTAAGGACATGATCCACTCAAAGCTGCAGGCCAAGGACAAGAAGTAAA
TCCTAAAGGATATTGTCTTCAAAATGGATTTACCATAAATGGCAAACGCACATCAGGATT
TCAATTCAACGAATGTCGAAACTTCATGATTGTTTTAATTTTGTATTT
>GEKZB4O01BG0CG 
TTTTATACACCATACTTACCTACCATTAGTTCACGAGGGAAACGAAAACAAGAACGAAGT
ACAAGACCGCAGTGAGAACAAGAATAATACGCAATACTAAGTAGGAACGGTAAGTGGAAG
TAGCACAATACGACAAGTAGAG
>GEKZB4O01A0X5I 
TTAAATTTATTGTGCAATGAATTGCTTAATTTTGGTTCCATTGAAATAGGTCAGTACAAT
TACTATTACC
>GEKZB4O01A2E81 
CTGCAACAGCAGCTGCAAGGTCAGAGCATCATGATCCAGGATCAAGCCGGCAACCTGGTG
CCCNCCTGCA
>GEKZB4O01DPXRP 
CGTTTACCGAATCTCGCCACTGCGCGGAAAACTTCCTCCTCCGGAGGCATATCAAGAAAG
CAGTGGCCCAGATCCAAGAACTCGGATACCTGATTATCCTCGCTGTCGTCGTTCTTGTAC
AGGTCCTTC
>GEKZB4O01DZWXL 
CCGGAGTACGCCAACAACAGCTCCAACATGAGCAGCGGTAGCGGGNGGTGGTGG
>GEKZB4O01AP1FQ 
CTCCGGCTCAAACGGTGAGCAACGGCTCAGCTGCCACAGCGAATCCTGCGAGTGCCACGA
GCACTCCAGG
>GEKZB4O01CD90O 
TTTATCCAGCGTAAAGGTTCGAATGTAATCTATGATGCCAAGTACCAAGACGCCATTTTT
CTTGTCCAAGCCCACCAAAAGTAGATAGTCCATGACGAGG
>GEKZB4O01CRXFZ 
GGAGTGGATGCTGGTGCGGGTGCAGCACCAGATCCTACTCCACCACCAGCTCCAGCTCCA
GCACCAGCCCGTTCCTTCGGCAAACCTCGGACACGGAGTCCTGCGAGATTCTGCACGAGA
ACCGCAACCAGATGCATGTGCTGGCCATGCTGGAGATGCATACGGCCAAGGAGCTGAATG
GCAGCCATGCGCATCACGGTCAGCATCACCAGCAGCCACAGAGGACGCATCGCCAGCGAC
CGCGCTCCAAGGAGCTGCAGTACAGCCACGAGAGTCTGGACGGACTGGATGGAGCGGTGC
AGTCGCAGTCGCAGCAGCGACACCAACGCTATCATCACCACCATCACCACCAACAGAGGC
AGCAGCAACAGCAGCGCT
>GEKZB4O01AQ9DQ 
ATTATTCAGCTGGGACCCTTGTTTCTATGGCCGACGTCAGTACATACTGCCAAACTACTC
GCTACTGCTC
>GEKZB4O01BK1RD 
CATCAGTTGGCTGCGGCTGCTCCTGATGATTCTGCTCCTTCTCCTGTTCGTTCTTTCTAT
CCAGTGGATCCTGCGGCTGAAGAGGC
>GEKZB4O01C8Z4W 
TACTTCTCGTTTGTTGGCGCTATAGTAACAACAATAGATGCGAGTGGCGTAGAAACGAAC
GAGTAATTTA
>GEKZB4O01C6FUQ 
TGGAACGTGGCGGTTATGGTGGTGGTTATGATTCCGGTTCCGGTCATCGTGGTTCTGGTG
GCAGCGGCAACGGTGGCGGCGGCGGCGGATCATGGAACGACAGAGGAGGCAATTCCTACG
GAAATGGTGGCAACGTGCAGCCCCGTGATGGTGGACTGGAAGTAGCAACAGCTGTAATAA
CACCAAC
>GEKZB4O01DU2DI 
GTTTCGGGAAGTAGGACGGACAGTGATCGAATACTGGCGGTTCCTTCGCTGATCCACCCT
T
>GEKZB4O01CEOUN 
CTTGGAAGGGATTTGCCGCCATGCAGAAGAAGCCGATTAACACCAACACGCTGCTGGACA
AGCTGCACCGCGGCGCGGTGTATGCCTGCATTGGAGTCACCCTGTACGGCACCTACATCC
TGGGAATGCGCTACTACCACTACTGCACGGTCATCCGACCGGAGAAGCAGCAGGCGGAGC
TGAAGCTCCTGGACGAGGGAGCCCACGACAAGGCCAAGGAACTGAAGTACTAGGCGCGCC
CTCCTCCGCCCCTTAATTGTTAATAGTCTGTTAAGACGCAATAAACTAGTAAGGAAA
>GEKZB4O01CJWWS 
AAAAGGCGTACTGCTGGAACTCCGGCTCGGCCCTCGTCGAAAATCACATTGCGTATAATC
CGACCC
>GEKZB4O01D02MX 
GCGAGGACTGCAACTGTGATCCTGCAGGAGTGATCGATAAGTTCGCCGGATGCGGATCGG
TGCCCGTGGGTGAGCTCTGCAAGTGCAAGGAGCGAGTGACGGGCAGGATCTGCAATGAGT
GCAAGCCATTGTACTGGAACCTGAACATCAGCAATACTGAGGGATGTGAGATTTGCGATT
GTTGGACAGATGGTACCATTTCCGCACTGGACACCTGTACCTCGAAGTCCGGACAGTGTC
CCTGCAAGCCGCATACTCAAGGCAGGCGCTGCCAGGAGTGTCGGGATGGTACCTTCGATC
TGGACAGTGCCTCGCTGTTTGGCTGCAAGGACTGCAGTTGCGATGTGGGCGGCTCGT
>GEKZB4O01DASRJ 
GGTTCGCATTCAGCAGGCTGAACAGCGGCTGGCCAGGCTTAAAGACTCTCGACTCCGACT
TGGCCTGCCCGAGGAATCGATTGTGAAAACCAAGGAATCCTTCCGCAACTACCGTGATCC
CCAAGACACTTTTCTTCGTCGAGGGCGAGGCAAAAAGACCAGCGAAGCGAATGAAGTGCA
AGATCCTACTGTTCAAGACAGAGGATCGTCCGCCAGTGGCATTCATTACACGGTGTTCGA
GTAACCTATGGGCAGAGCATGAGATAGAATCTATGCTATTCGATTTCCTAAGAAACATTG
TGTACTATTTATTCGCGTAGGCAACAATTACCAAATAAGACTACATGTACATAAAAT
>GEKZB4O01CKDYE 
AAATTGGATCGAGCTTGTTATCAGCAAGCAATACAATTGATGGAGCGGCCATCAAGAAGG
AGGAGGACGTGGCTGCCGAAGAGCAAAAGGAAAGTAAGGCTAATGCAGATGAGCTACTCA
AAACCCAAAGGAATTAAAGGAGACCAAAAACTATTGGCGAAAACCGTTGGGGAGCTAAAC
GAAGAGTTGGCCAAGAAAAATTCATTTAATCAGCCACCTTTGGAGTTACAGAAAGATGAG
CCTTTGGATACTGGTACGAAATTTGCCGAGGAACCGAAGAAGGCTGAAATTAAGCTTAAG
GAGTCGCAGCCAGTTGCGGACGAAAAGAAGGAGAGAAGGCGGCAGGCATCGTTAATGGAC
ATACTCACGGAAAACACACATTTGCGCGATGAAAAGGAGGCCCATGCCGGCG
>GEKZB4O01EH6QA 
ATAATTTCATATTCATTCTCATTGAAGAACACACAACAATGATGTCTTACAAGTTAGCAA
ACTACAAGTTTTAAGTAAACATTAAAACGCTTGTTTATTGGCTCCATGCTCAGCTCATAT
AACAATCATAACACGATAAACCTAAACAATATCAATAGTTAACAATTCCTCTAGTATTAC
ACACAACAAAATACACCCAATGCATAAGTAGAGTATAAGCTACGTACATGTTTAGAAGCA
CTGGCTGAATCAATGCATGTAATTTTAACTTTTATTAAGCGAGCTGCAAGTTAAAAATTA
ACATATACATCTCTTATTGAATGAGAAAATAACCAAAAAAAAAAAAACAAAAAAAAANAA
AAAAAACT
>GEKZB4O01BJVQ8 
TCTCCGACTCAGGTGTTCCGTGTAGGTCACGGCATCACGAATTACGTTCTCCAAGAAAAC
CTTCAGAACGCCACGCGTTTCCTCGTATATGAGTCCAGATATGCGCTTCACACCGCCTCG
ACGGGCCAAACGGCGGATAGCAGGCTTCGTGATACCTTGGATGTTATCACGCAGCACTTT
GCGATGACGCTTGGCGCCACCCTTTCCAAGCCTTTGCCTCCTTTACCACGACCAGTCATT
TTCACTGTTCTATACTATTATACACG
>GEKZB4O01AD9RM 
CCGGCAAAGGCATCAAGTGTGCGAGGGACGGCAGCCGCCGATCATCATGGC
>GEKZB4O01CMBRN 
GCCGAATAAGATGAAGATGCAGGAGCTGAGTAAGATGGAGCAGCAGGAGCTG
>GEKZB4O01DFR6T 
TTATACCAGAACAATGCGGCAAATTCGCTGCGGAACATATGGAATCGCAGTGTTGGGT
>GEKZB4O01BMIDE 
TCCAGATTCTCCTTGTGTAGATTCGACATTTTCAAATGCTTCTGCAAGATGTCCAGCGAT
TGGAAGGCACGACAGGTGTACGAGAGCAGGCAAGTAAGTTTTTGGAAGTCCACGTAGTCA
GATTCATCGCTAATGGCTCGTTTAGTCCCAACGCTAGCTTCAAGTGCTTTCTGATTGGCA
CTATTATCATCTTCCGAGTCAGAAGGTCCTCCATAAGCACCAACCATTTGCTTATCGCTG
GAGGTCCTGCCTCCGGTACATAGTCGTTGAGCTTGCCAAGCTCCTTCTTCTCAAGGATTG
AGAATCCCACATCAGCATATGCCCCTTGGGAAGCACGGGAGGTGGTGGCCGCCTCAGTAT
CCGACAGGATAGGCTGCGGCGTTGCCACTGCTGTGC
>GEKZB4O01CX3JY 
TGTACTTCTAAATAATCAATAATATTCTTGTTCTCTATATATCTCGTTCGCTGGTAAATA
TCTACGAACAATTAGAAGAAGCTGTGTCTATTACCTATGCAGTGCAGGGGTT
>GEKZB4O01BCGUY 
CTGAGATAGATGCTGGTTTATCAAAATAACGAATATGTACAACCGGTGCTGGG
>GEKZB4O01D5E8E 
TTATTAAGCTGTCATTTCGATACCACCAAGCTGCTCTGGATCTAGTTGGAACATAATCAA
TGCAATTAGTCTCAGTGATTCCAGTTTGCATATCATCTGCATACCCTTCCATTTTCTAAT
TGATTCTCTGATCCTCGAGGCATCGCCACAATCTCCAATCTGCGATCGATTCGACCCGTC
TACACCCATCAGACGCATCTGGAGATCCTACACCCAATTGGGGTC
>GEKZB4O01E55EW 
TTTTTTNTTTTATGTGTAGCTGTGTATAGCGACAAACAATCTATTTATTTAGTTAGATC
>GEKZB4O01DW5IV 
AGGATCTGCAGATCACCAGCGAGGACATCCACCAGTATCTGTCCAAGGGCGATGCCACAG
CCAGTGACATTCTGAACAACTCCAAAACTATCCCTTCCAG
>GEKZB4O01BQ8BV 
ATTCCTTAATAAATGCACGCTGGCCGAATGCAACGTCGAATTGTGCTAAAGCGAACCCAT
TATTTAAGATTTCATTAAATCCGCGACGTTTTTCTTCCACGGT
>GEKZB4O01DKQS9 
AGAGCCACTTCCAGCAGATTTTGTCAGGCGAATTTTACTTAATAGTGGTTTCTT
>GEKZB4O01CHW3H 
CAGCCTTCCAGGATAATTGGTTCGTTGGGAGCTGGGAGCTGGGAGTTCGGATTGAGAGCT
GGCCATCGATGGCGAATGCTAAAATACAAGTGAAAATCTTTTGTTAGATCGGCCGA
>GEKZB4O01ENPFV 
ATTCGACCTGGAGACACCACCTCCACATGCCGTAATCCGTTAGCTTGATGTGG
>GEKZB4O01DW7PC 
TCCTTGTGCAGCACCAGAAGGCCAAAGCACTTCAAATGCCACCGTGAGTTCGATGACGAA
AAGATCCTTGTGCAGCACCAGAAGGCCAAGCACTTCAAATGCCACATCT
>GEKZB4O01DWGVX 
TTTTAGAAATACAAATGCAGTTACCATAGACAGATAGAATATATTGTTCTTGTGTCCCGT
CAACCTTCTTAATCTTAGGCACACTCTTCGTGTATGTTGGCTGTTTGTGTATCTAACAAT
CCGTTTACGAATTAATGACTTTCTTGCTTTCGTCTCCTGCAGTTCTAATAAAATTTACGT
TGTCACTTATTGTAC
>GEKZB4O01ARGLV 
CACTGCTCAACATGTTGAACAGTGTCGCCTCGGAGGCGCCACTGCTCAACATGTTGAACA
TCGAGCCGGAGATCCTGGACATCAAGCCCGACGGAGTCTGCGCGCCAACGTTACCTACCA
GGGAGGTGGCCGAACCTTAGGTCCGGCCCGTTT
>GEKZB4O01A0M5R 
AAATGGTTCCTTATATTCCAGATGTTTCATCGACCACTTCGACTTCCGGCTGCTTTGTGA
TGGACATCCGGAAGAGTTTGCGACATATTTGCGTTATGTACGGCGGTTAGA
>GEKZB4O01DEQNT 
TGGCGCCACTTGCTGCGGTTTCTGAAGTGGCTGGTGATGTTGCTGCTGAGGATTGTTAGC
TTCTTGAGGTCGGCGAAAGAAGGCAGCGGCACAACGCGGTGAGGGACGACAGGAACTAGC
TGGAGCTCTTTAGGTACACCA
>GEKZB4O01ASMDD 
TGAATCTTCCACACCTCGATCACGATCAAAAGAAATTCTTGGGAGGTGCTGCCGACG
>GEKZB4O01AU663 
GATGTGGATATCCGTAAGGACCTGTACGCCAACATCGTCATGTCCGGTGGCACCA
>GEKZB4O01DU37M 
ATTGGAGACTACTACGCTCGCAGTTACCAAATGCTGGCACATCCGAGGACATTTTAATGG
CCAATGTCAGGTGTACACTCCAGGATCGAGACGTGACCAAGTGCCGGGCTGAATACGAGT
TCGAAAACACGTGTAGCCATGAAAACGATGTGGGTCTCAGGTGTTATGAGGGTGCCTGGG
CTGGTGTGCGTTTCAGTATGTTGGCCGAAAGAGCGGATCTACAGTATGTAACTGTGGAAA
AGGCCGGACTTTTCGATTATACCACCAATGCATTTAAGCCCGCTGTTCAGATGGATCATG
CGCGTCACAATCTGGAAAACGTAAGAATCGTGAATAATCTACAAGACGGTTTGGGTATTA
TATACGCAGACATATATGCTGGCAAGTCTGTGAACAACATCAAAAACTCGGAGTTCTCTG
GCAATAAGGGAAGTGGAATTAGTCT
>GEKZB4O01CO17F 
TCTGGACTCCGGCGATGGTGTCTCCCACACCGTGCCCATCTACGAGGGTTATGCCCTTCC
CACT
>GEKZB4O01AVD1W 
ATATCCACGTCGCTTGACTACATATCAAACTCATCCTTGCGTGGACACTTGTTCCTTGTG
TGT
>GEKZB4O01EU9V9 
TTTTAGCACAGCGAACGCGACTGCTAACTGGAACTGTGGATGGCATAGGACTTGGCCACG
TGCATCTTATGAATAAATATACACAAATATAAAATATGTATTTTTATGACTAAAACTGAA
ACAGATAAGCAGAGCACGAGCAGAGCAAACACTTAACAATATTATTAACGATTTTTGCTT
CGATTAGCGAGAGAACTTTGTGCATTTTTTACGCGAAAAGCAAAAGCTTACAAAATTGAT
AATTGAATAAAAACATAAACTATTGATGCAATTTTTAATAAATCAAATTATGAAAATGAA
AAGTATACAAGATACTAGCAATAAATTAATACAAAAAAAT
>GEKZB4O01AM2PH 
CAATTGTTGCTGATCGACGACCAGACTCTGCAGAATGGCTCCAAGAAAGG
>GEKZB4O01EJCRF 
ATTAGTAATCTCCTGTCCAGCGAGTTACTCGATCGTTGATAGTAGCCCAAC
>GEKZB4O01ANXIP 
ACCGCTATGTTCAGGCGCAAGGCTTTCTTGCATTGGTACACCGGCGAGGGCATGGACGAG
ATGGGGTTCGACCGAGGCCGA
>GEKZB4O01AONMG 
GTTGGGTATGGAGTGTGTGTGTGTGTGTGTGATTATGTCTCTCCAAGATCTTAAGTCTCA
CTAAGCATATTGCAAAGAAAAAAAAANAAAAAGAGCGACAAAACGAAAAATAGTCTTAAC
TATGTTGTAGTTTAA
>GEKZB4O01BE4LF 
GATCTTCTTGAATCCTCCTACGAACTTAGTCCAACTAGCTGCCGTCGCACCTTCCTTT
>GEKZB4O01DAA1J 
GTCAAGTGAACAACACGCAACGACGATATATCCGAACCAAATACCAACGAACAATTCTAT
TTG
>GEKZB4O01C1UM0 
GTGCTCATCCTGGGCATGGGCGGCGGGCGTGTTGTTACAGTGGAGGCCTCCGTTGTCCGT
ACGGCGATTGTCCACT
>GEKZB4O01DHYYY 
GTGTTGTGTTGTGTTGTGTTGTGTTGTGTTGTGTTGTGTTGTGTTGTGTTGTGTTGTGTT
GTGTTGTGTTGTGTTGTGT
>GEKZB4O01EKQKC 
AGCTGACCAACAGCATCGAGAGCTTTGCTCCCTCCACGCCCACTGGGCGTCCTTCGTCTG
GAGTGCCTTAAACTTAGTCCGGGCCCGGAACGGACGGTCTTTAATTTAAGTACTGACCAC
GTTTGTACACAGTT
>GEKZB4O01CH3SB 
CATAGTAAAAGTTAACACCTAAGTAGTCCAGGCCTTTTGGGCCAAGCCGATCCCAGCCAT
CCATTTACCGGGCACCGGGCTCTTAACACAGGGATCGTTTTAATTCGGTGTCGCGTTGTC
GTTATTTCGGTTTTTCGTCGA
>GEKZB4O01BT7N1 
CTGGACGCCCTGAAAAGGAGGCCAAGAAGTGTTATAACGATGCGCTAAAAGCGTATGTGA
CTCAGTACTTCGGCCGGCCGCTGGAGAAACTGAATCAATTCTTCGAAGGCGTGCAACTTA
AGGTGGCCCAGGGAGTCAAGGAAACGGAAATCAGCTACCAGATGGCATTCTCCAAGCAGG
AACTCCGCAAGGTGATCGCTCAGTATCCTGCACGAGAGGTGAAGAAAGGACTGGAGAACC
TATATAAGAAGGTGGAAAAGCACCTGAGCGAGGAGGAGAATCTGCTGCAAGTGGTATGGC
ATGCCATGCAGGAGGAGTTCATTGCCCAGTATAATTACCTGGAGGAGCGCATCCAAAAGT
GCTACGCCGGCGCCATGATCAACCTGGAGTTCAACATTCAGGACATACTCGCCTTCTTCT
CGGACATAGCGCGCTCCCACTGATCTAGGGATTGGAATCTGAAAGTCAGGGAGCGGTTCA
ACCGGGTTTTATTTTAAG
>GEKZB4O01C28S5 
TAACTCAGCAACAGCGAGCAACAGGCTGCTAGCCGTTAAAATAACTAACGGCCAAGAAAT
AGCACAAGAATTCCCAAACC
>GEKZB4O01CW6KW 
TCAAACGCTACGCGATGCTGGATGTTCTGAACACCGGCGGCCACTGATCGG
>GEKZB4O01EQ6GV 
TCAAGTACTCGCCGCTGGAGCAACAGGCAGATCCGTACTTGACATAGCTAGTCTGCGACA
GCGGCAGTGTCAAGTACTCGCCGCTGGAGCAACAGGCAGATCCGTACTACCGGGAGTCGT
CGAACGGAAGGCTATCCAACTAGGCGTTGTCA
>GEKZB4O01D6T4F 
TAGCACTTCCTCTGCAGCCAGTCCTTCCACGCCGGCAGGTACCACCATTGCA
>GEKZB4O01AHM8W 
GAAGACGTCTCGTCTAGCTCACTACAACAAGACGCTCGACCACTCACCACGT
>GEKZB4O01AMFXT 
TGCTGATTCTGTTGCTGCTGGTGGTTCTGGCGCTTATGTCCTGCATCGCGTCCGTTGCCA
CCC
>GEKZB4O01DI2IB 
TAAAGCGCTGGCCATCGTACGTGCAGATGGAGCGAAACAATTTGTCACACTGCTGCGTTT
CGTACGCTGGC
>GEKZB4O01B4MSR 
GTTGCGACAGATCCTCGATCTTGGCCTCACCGAACACGATGTAGGTGTCGCTGTGGGT
>GEKZB4O01D1XHV 
AAAGAAGAACTTCTTATATCTTAATTGTACAATAATTTAACGAAAGCAAACTCAAAGATT
TGTTCACGCCAAATGCGAAAAGATATTTGAATA
>GEKZB4O01BSH1P 
CAAACTTACGACTTAAGCAAATTTCAATACAGCAGAGATCTTAATGCTAATTAAATATTT
TAACCT
>GEKZB4O01CLH3Y 
GACGCACAAGTCTCAGCCTCTGTTTCCTGCGATCCGGATGTGTCGGTCGCCCACG
>GEKZB4O01D6P2B 
GCCTTGCGGAATCTCTTGGCCGCATAGCGTCCGGCGGAGTGCGGCAGGTAGC
>GEKZB4O01ELTHI 
TTCCAGTGTGCCGGCTGTCAGTCCAGCCAGAGAAAAGGTACAGCGGCGTGGGAGTGGGCG
GAGCCGAATTGAAGAGCGGCTTCGTCTGCTCGAACACCAGGAACTTGATGGCCCGCTTGG
GCGTCTCGGCCAGGATTGGCGGCATGATGCCCTTCCAGTAGGAGGAGATGCCCTCGTGGC
GGTACATCTTGGCGAAGCAATCGAAGACGCCATTGTAGTGCACCTCACCAAGAGCTGCGG
CATTCGGCGCGGGAGTGGCCTGGATCTGGATGCGAGTTTTGACTACATCGAGTGGTTGCA
TGATGCAGACCTCCAGGAATCCGGCCGAGCCGCCGGCCAAAACCTGAAAGGCGGCCCGCT
TGGCGTGCGAAATATCGTGCTGCTGTCCGGCCATCCTTACGACGCTACTGCTACTACTG
>GEKZB4O01C84V9 
GAGATTTTCAAGAAGCTGGGCGGATGAAGCCCACGGTGGTGCAACTGCACATCGAGGTAC
GCGACTGGCCGGAAGCATTTCGTTTTGGCGGAATCGCTGCCGGAACTTATTGCC
>GEKZB4O01ES493 
GCGGAGCGTGGCGCCAAGGTGGTGGTCGACTACGACTCGGTAATCGATGGGCGAAGTACG
>GEKZB4O01BGC2H 
AGCAGATCCAGCAAAATACCAATGATGGTGCAGCAAAGAACAATGGTCGGAGGAGCAGGC
C
>GEKZB4O01CHYJH 
TTTCGCATCTTTTGACGGCCTTTTTGTCGAGCCTTTTTACTTTCTCCGGACGGACTTCTT
CGTGGTCGTTGTCCGAACTTACTTTAAACTTTACTTTGGTCGATCTTCTATCGTTGTTCG
TTATTCCTCGCGAGTTGTTCTTCG
>GEKZB4O01AWLVS 
GAATCGGTGTGTGAATACCAACAATAATGCCGCCTGTAGTCGCTATCAACTGCGATTGCA
TAAGGTCCTAGTTTAAAGGT
>GEKZB4O01B0FNF 
GAAGGAATTCCTCCAGATCAGCAGCGTCTGATCTTCGCTGGCAAGCAGCTGGAAGATGGC
CGCACC
>GEKZB4O01ALXFX 
ATGCACTCCAATCACATTATACATGGCGATCTCACCACATCTAACATCCTCATCAATCCG
AAGGGTGGCGACTACGATGTCATTCTGATTGACTTCGGCTTGAGCCACTACAATCAGGCC
ACCGAGGACAAGGGTGTGGATCTGTACGTCCTGGAGCGGGCGCTACTCAGTACGCACAGC
GAACAGCCGTATATCTTCGAGCACGTCCTGGCCGCCTATCGCACAGCGTGCGGTAAGGAC
GAACAGGCAGTGCTCACCAAGTTCGAGGAGGTGCGAGCACGCGGACGCAAAAGAACCATG
ATTGGTTAACGAATAATAATAAACTTTATTAGGGAAAGTTAAAAAAAAAAAANAAAAAAA
NAAAAAAAANAAAAAAAANAAAAAAAAACAAAAAAAACT
>GEKZB4O01CV160 
ACTGGTAGCAGCGCAGCTCGAAAAGATTGGAAGCAGCGCTTATTTGCAGTACATACTTAT
TGTTGCAATGCTAATAAGCACTGGTAGCAGCGCAGCTCGAAAAGATTGGAAGCAGGATTT
TGACGGGGTGGCGCCTGTGCTGGATGAGCAGTATTTAGGTATTTACTACAAACTAATGAT
ATTTCCGTTATAGAAACCAAGGCATTTCTTCTTAC
>GEKZB4O01A76ZJ 
ATTAAGCAAACAAACATGCAGGCGGGCCAAGTAAGTCAAAGCCTTCTCGATAGATTGTGG
CTGGTGTTTCTTTTT
>GEKZB4O01B8W8Z 
TTTATCGGTAAGTTTCCCGGGAAATCTGAGCCACGATCATGGTTTAACCATAACCACATC
AGACTATCACCATAAAAC
>GEKZB4O01EJ3YM 
TTTCCCTCCACGATGACGAACTTGTCGGCCACCTTGACGGTGATCTCGGATGGCGAGAAC
TGCTGCACATCCAGAATGACCTCGAACTTCTCGCTGTCGATGTTGAGGGTGGAGCCGGAC
TCCTGCTTCTGCAGGCTGTTCGTGTGCCAGGGGCGCAGGTATCCCGATCGCAGCACTGTG
GGGCGGGAGTTCCACACGGAGGACATGAGGTCATCCCTCTTCAGTCCCTGACCGAAGTGC
TGGTCCAAGAGGCGCGAGGTGCGCATTGGAAAGTCGAGCTCATCCCACCAGTCACGGAAC
ATCAGTGGCACTACGGACATCTTTTTAGATTCAATTCACTTGGATAAACGCGTCTGCTTC
GATTCGCGGCT
>GEKZB4O01ETTY6 
GTCCGAGGAGAAGCAGAAGGAGATCAAGAAGAACTTGAAGAAGTACTACGCTGCCTTCGA
ACAAAGGATCGCCTGCGCC
>GEKZB4O01C8PZG 
GAACATCAGCAGAACTCGATGGTGCAGCAGGTGTCGACCCAGGTCGTACCACGGCGAGCT
CCTCCAGGCCGGGACGGGAACCGAACCCACCGCCACGTGCATGTTCTTATACGCTCCACG
CGCCACCCACGCCCACGCAGCA
>GEKZB4O01DLVRR 
AAGTCTGCCTACGGCGGCAGCTCCGGCGGCTATGGCGGCTCCAGCATCCCAGCTCCTCCC
TGCCCC
>GEKZB4O01AYL2H 
GGCGATTATAGGTTCGCCTTCTTTCAGCCCGCCAATGACGACAGCGGCGTCTGTGTTGTT
TTTGTTGATTCCTA
>GEKZB4O01DWRA4 
GGCGAAGACCTCCGATTCCGCCACCAGCGTCGCTAACACTCTGCAGTACGAAGTCTTCGA
GGCTGTGTCCGTCTCTCAATGCCAGAACACTTATGGCTCTCTGGTAGCCACCAACAACGT
GATCTGCGTTGCTACCCCACCAAAC
>GEKZB4O01ECKQN 
ACCTCCATACAAGGCGTTCTTGCAGTTTCGTTGTCGTTTTATTGGCACGCAAAAAATAGT
CTTAAATGTTTAGGAAATTGTTGAAGACTTCTCCATTTACTGTGGCTAGATATTTTGTTC
GCCAAATTTGTTT
>GEKZB4O01EQXO7 
CTGGTGGTGGAGTGATGATGTTGCTGCTGTTGCACCGATTGTTGCATATTTTGTCTGCT
>GEKZB4O01A341B 
GTGGCATTTGCGCTGGCGGTGCTGGTCAAGTTCAGGCTGGTGGACTTTGCCGCCTCCAAG
GCAAACCCTCCT
>GEKZB4O01BIBBD 
GAAGTCATCATTTCACCAAATAAAGATCGTCATAATGTTACGGCTAAGGTTGTGAGTTCG
ACGAAT
>GEKZB4O01DX53K 
GCAATTTGTAATCGATATATATTGGCCTCGTTGGTGTATTGGAAATCCTTGCTCGGCTTT
ATCTCTTTGTTATTATGCAGCCATACGACATCGAAATGTTGAGCTCCAATTATGCGACAA
GCCAGATTCACTGCATCGCCATCCCTAACAAATCTGGACTCCAAGTGGCTAACTATTTTC
GGCGCGTTGTCGCCGGCATTTACTTTTCGCTTGTTTATGTTTTTATCCAGGGGCTGTATT
GTTAGTTTGCATTTAGTTTCCACGGCTCCAACAGAATTTGTGGCCGTGCAAGTGATAACT
CCCTCGTCTTCAGGAAACACTTCG
>GEKZB4O01EQ4M6 
CGATTGACCAGAGCCAAGGTGCGGAGTAGGCGGCTTCTAATGCTCAGAAGCAAGGCATTT
ATCG
>GEKZB4O01DTGT8 
TATGGACGATAGAATTTCCGAATTTAAATTACATCATTTAAAATTTTAGTAGTTAATTAG
AAGGACGAGTGACGC
>GEKZB4O01A9YG7 
ATAGCAGGTATGATTTTGTCCACGCAATACAACTTAGGTACGTTGTTGGGCGGATCCGCC
TGGCGGGAAGTACTTGTTAGTT
>GEKZB4O01BVS2X 
GACCACAGTCAGTGGACCGGACTTGCAGCGAGCCTTCTGCGTGATCAATTACTACAATCT
GTTGCCGAATATGTTGAATGGAGTGGACTTGAGCACGGGCACAGTTAACTATATGCGTCT
TTTATACGAATTCCGCCGGCTGAATCTCGGCGCGCACACCATATTTGGCCTAATGAAGAT
CCTACAGTCACTGGCCACCGAAGTGGTGACTCTGGATGAGGCAGCCCTTCTGGCGTACAC
CATGGGTGACCAGTGATGATCGATGGAAATTC
>GEKZB4O01ELW6C 
TTTCATTGATCAGGGCCACAAATCGATCACGGGGCGAAATAGCGTTAGTATTTCTACGCA
CGAAACTGGTGAACGAACTCAACTGTGTGAACTCTGAACTCGATTCGAGTAGCACCAAAA
CAATCTGCTCCCTAAGATAAGCCGACCTGCGAAGCCTGTTATATGTGTTATTACGATACC
AATACTTCTCCACTGTTTCTTGGGTCGTATCATTGAGGTGCACGAAATTAATTAGATCCA
CAACTTCTGGCAGAGACTCAATGCGCTGCTGCAGCGTCTTGAAATCGGAGCTGCGCAAAA
ACTTAATGGCCTTACGGAATCCGGAATCCGTAATCATATGCTCGGCGACTACTTCGTCGA
TGGTAACCGTGGGAATCAGCTTCTCAAAGTCTTTCAGTTCGGCTATCAGCTCCGGGGAGT
ATTTGTAGCTCCGGTGATAGAGAAACTTTCCCGAAACCAGCACCAAACTGAAGAGCAGGA
ATTGCAGCACCAGTCT
>GEKZB4O01D24A3 
GTGGTTGTCGTAGTAGTAGTTGTTGTCGTCGTCGTTGTTGTCGTGGTGGTCGTAGTGGTA
GTTGTCGTCGTTGGAGTACACGTTGTCGTCGTGGTGGTAGTTGTCGTAGTTGTTGTCGTG
GTGGTTGTAGTGGT
>GEKZB4O01A65SI 
TATCACAAGATATTGTAACAATAACAACTTGGGTGGTAACTTAATTCCAACTAGAGCTCA
GTAACAATTAGTTGCGAAACCGACCTG
>GEKZB4O01AK10G 
TTGTAATAAATATGAACCGCAGAAGCAGCAGCAAAACGAGAAAACGAAGAGAAATTTACG
TAATAATCGCATGTGCCATTTTAAGTCTTTAATAAATTATAACGTACAGTATTAC
>GEKZB4O01CZ1GW 
CCAAATCGAACAGGCTCAGCAGATCCAGCAAAATACCAATGAATGATGCAGC
>GEKZB4O01BBC08 
TCTCCGCTCTCGGTCATCAATGTAAGGAAGCTATCGTCACTAATAGCAATCAACTGAA
>GEKZB4O01B23FH 
GTGGTAACAGAAATGCACTTTGTCAGTTCCAAGGAAAGAAGCAAGTTTCGCTCCCGGGTC
GGCAGGCAACCCATCTCTCTCTCTTTCTCTCTCTCTCTCTCTC
>GEKZB4O01BSKA9 
TTCAAGGTCTAATCTTTCCGTGCATACATGAGCACCTGGCCAAGTGGTCTCCGCCAGAGG
ATCGAAACCGACTGGGCGCCTTTGCGTACTCTGGAGCCGACTGCGGATCAGTGCTGGCCA
TGGCTAGCAGCGGTCTTATTGCGAATGGATCAATGGGCTGGCCTGGAATTTTCTACGTGT
CGGCGGGCACTTGCGGGCTGTGGTGCCTACTGTGGGTGCTATTCGGCGCTAACAACGCGC
CCAGTTCCCGGCTAATCGGTTCCCGGGAACGGGAGCACATCGAGCGCTCTATGAAGCGGC
AGGATGGCTTTCACGCACAGAAGATTCCAATCCCGTGGCGGGCCATCTGGTCATCCAGTC
CGTTCTACGCACTGTTGGTGGTACGGAGCGCTCAGGGCTGGGCCAACTCCACCATGCAAC
TGCAGACACCGTCCTACATGCACGGCGTCCTGGAGATGGACATTAAAAGCAACGCTCTCT
ACTCGG
>GEKZB4O01BSNCU 
CCAATGTCGGGCGCTTCTTGCACTTCTCCTTAATGCCATCCCAGATGATCT
>GEKZB4O01EZL6G 
TTTTTATTTGCCTGTATTATTTCCATTCGCTGTTTTCCCCCTTTCCTAGGCGACTCTGCA
TTCCTACCATATTCGTCAGATGCGTGTGCGTCAATTAGTCAATTAGTCCACGTTCTTGCC
GGCCAG
>GEKZB4O01CFA9L 
TTGCGTTAAAAAAAGTTCCGCAAAATCGCAATTCGCGAAAATCGTGCACAATTCGTGAAA
CGAAAATCGAAAACGAACTTAGCTAAAATAAGAGCAAGTGCAAGACAAACGAAATTAAAA
ACCTATTTAAAAATTTAAAATCCGACAACGAAATCAAAATGCCCAAGGATGTGCGCGCCA
TTTTCTAGAGTACGAAATACAAATTCCTTGGGGAAGAAGTAGAGATTTTTGTGACAAGAT
GATAGCCACACTGTTCATCATCTTTGCATTTATTCGCGCCTTTCCGTGGAGTCAGAAAAC
GAGGTCGTCCTGCCTTGGCCTTGACCCTGATGCCCGAAGGCGGTGAGGATCATCGC
>GEKZB4O01ALTTV 
TTTCCATTCGCACATCATCCTTGGGAATTATATCACATATTCGAGTAGCAGTTGTGGGCT
CCGGTTGCACCAGATTTTCCAACTCGTGGCCCCAAACTA
>GEKZB4O01EXHTG 
TCGAGCTGCGGTGATCAACAAGCATGGTGTGCGAATACGTGAATGGCATGCCACACATGA
CTGTACGACTT
>GEKZB4O01B1YIR 
GTGCGTCTGGGTCGCCTCCTTCTATCACATGTCAACAAGATCTACCACGCACCTCGCGCT
GGTACGACGAATACCACCAGGAGGCAGCGCTGGAGTCGTGCGCATTTGTTTC
>GEKZB4O01DXMI7 
GTCTCATGGTTATATTTAGTTTTAGATGGAGTTTACCACCCACTTAGTGCTGCACTATCA
AG
>GEKZB4O01CETM1 
CTCCAAGCCGAACGGTAGTGCCTTTGCCTTAAATTCCACACACTACATATTCATAGTTAC
TAACTAAACCAAATCCAAGTATGGTTACCACTGTGAAGAATCGTCGCTTTGAGGATGAAG
ACTCCGGCTTGGGTGTCCGTCACTTCCAGGTCTTACTGCTATTCTTTGCCCTTACGGTGG
CCTATGGCTGCCGAGTCAACCTCTCCGTGGCTGTGGTGGCCATGACCGATGCCGCCTCCG
TCAATCCCGATTTTCCCGAGTATAATTGGTCGGAGAAGACGAAATCCCTGCTGCTGAGCA
GCTTCTTCTGGGGCTATGTGATCACCCAGGTGCCAGCTGGTCAATTGGCTCGCAAATATG
GCGGCAAAGTGATGATCCTGTCGGGACTGGCCATCTGCT
>GEKZB4O01DO5VO 
TGATAAAGTTGTTCCAAACATCTCGATCGGGTTCTTCGCCAGTAAAGTTTTAGTAAACGA
ATTTGTTCCGTTTCGTCAGCTCGTACTTTAGTCCTCGGAGGATCAATACCAACTAAA
>GEKZB4O01EW6PR 
TACAGGTAAACATATAAATCTATATGCCTGTGTGATCGTCTACATCTAGTATCAGTTATA
TAGATGTAGACGATCACACAGGCATACAGGTAAACATATACTAGATTTATGTTAACTAAA
ACGAAAAACCTTAAATAAAATAGAAGGAGATGAATTTTGTAGGCGTGAAGCATTCAAG
>GEKZB4O01DHJ70 
ATGAACATGGCCATGGGTATCGAGAAGTACACCATCCACCACGGCAACGACGGTTTAAGG
GAGCGGGAAGGGAGGCGCGACAGAGAGCGGGCGGGCGGCGAATCAGTGCGTCTGACTTTA
ACG
>GEKZB4O01EO4DC 
GTTCTCAAGGCTGGATTCCACACGCCGTTGCTGTTTGTGCCCAAGGTTAAGCGCTTCCCC
GACGGTCGG
>GEKZB4O01EQAQ2 
GNGGTGGTGGTGTGGTGTGTGTGTGTGTGTGGTGTGTGTGTGTGTGTGGTGTGTGTGTGT
GTGGTGTGT
>GEKZB4O01E1DA0 
GTTTTACATTCAATTATTTCGACTTCTTATTTGTTGGAGGATATACACAAGAAACAAAAA
AAA
>GEKZB4O01DUXP2 
CAAGTCGTTCACCTTCCTGGACAAGAAGTGCGAGCGCTCCTACCTGATGAAGCGCAATCC
C
>GEKZB4O01BSVSW 
GGTTTATTGATCACGTATTGTATATGATCTCATTAATTGTCTAATATAATTAAGTTTACT
TTTGGTT
>GEKZB4O01D2Q93 
GTCGCGGAAGTGCGAGTTCCTGGTGGTCGGTGGAGGTATTGCTGGCGTCAGCTGCGCCGA
GT
>GEKZB4O01EGOOA 
CAGATGTTATACAAGTGGCGATAAAGACATGTAAAGCTAACGACGATCCTGAATCGGCAT
TTCTTTGGTCACTATTACTATTTTCT
>GEKZB4O01BH1DW 
TTCTGTTGGGCGGACATCATGTTGGGTGGCATGCCCATGCCGCCAAGTCCACCGGCCACG
CCCGCCG
>GEKZB4O01BNOMC 
TACGGCGAAGCCTACAACTCTGAAGCCAACTGAGGGAACGAGTGCCAAGCCAACAACTTT
GAACACGAGAG
>GEKZB4O01CWXP3 
GCGCTGCTCCAGTTGCCACAGCTGCGCAGGCAGGTGGGGCATGTGCGCATCCGGATCGCG
AGCTCGCAGGGCGAGAATCGTTTGGTGCTACGGCTCTATCTTCCGGATCTTCAGTCCACC
GCTGGGCCCACGCGGCCCCAAACTAGAGCGACTCCGGACGAAACGACCCGT
>GEKZB4O01C2I4U 
GTTTATCAATCCGCAGAAAAAGGGACGCGCATCCGGAGCACTGCATCCAGACCATTGATA
AGGGACTCAGCACGCTGAAGGAGACGTACGGCTCGCTGGAACGCATTAAAAT
>GEKZB4O01A26E5 
GCCAGGCAGGATTCCAGCCGGACGCATTCCTGCAACGTGATCTTTTGTATAATTTACGTA
T
>GEKZB4O01B7G8Z 
GTGTACAAATATTGCACAGATAATAAGAAACAAAATATTATACATAATCTAACTTATACG
AATATTGGACATGTAATCAATCGGTAATGTTATGTTTTGGGGTGCTCTTTTGGTCCAAGG
ATCATATCCATATGATATACGACAAACAATATGTGGCTATTTATAAAATAAACAAAACAA
ACATTTATAAATAGCCACATATTGTTTGTCGTATATCATATCCATATGATATACGACAAA
CAATATGTGGCCATTTATAAAAT
>GEKZB4O01D67ZX 
TTCTTTGCGCTCAATTGCGTTTAAAATGCAACAACTTGTGTGTATGGTAATAATGTGTAG
TCTTTAGTTAGGTTTGTATTGCGAAGTAAA
>GEKZB4O01A6GEG 
CTGCGAATGCGGCTGCCGCCGCCGCTCGCGATTATCCAGTGATCAAGTAGAGGATCCCAC
TCGACGAGCCTACTGGT
>GEKZB4O01D8QG5 
GACGACGGCGATGACTACGATGAGAATATATCCTTGGCACACATAGCAGCGGCGGAAACG
GCAAAGCGAAGACAGCAGCTGAGCACGAGTTTTCCACGGAAGTTGGCGCGAACCCAGGCG
AGGAGTGGTAGTGGCGAAGGGCGTATAAGAAAGGTACGGAAGAGACGGTAGATTCCCTA
>GEKZB4O01CD6H3 
CAAGATTTCTAGTAAACTGGGATTCGCCACTTTAACATCAAAGTTACGAA
>GEKZB4O01BT81D 
GCCGTACAGTCTATTGGTCTGCGGCTCTCTGACCATCATCTCCTCCTGCTCG
>GEKZB4O01BUT2F 
CAACATTGGCAGAGGCTGCTGCCGCGGGTATGCCGGTCCGAGATGATGACGCAGCAAC
>GEKZB4O01CWBC6 
TTCACATTGGCACTTCAAACGTTTTTCTCTTGTTATTTCGAACGGCAAAAGATGATTTAT
TTGCTTAAGCTATGTGCGTTTTTCCCGAGTGGTATTTTCCTTTGCGCTTCCTGGGAAATC
GAAATCTCTCCGATCGCAGAGCGCTAGATCAAAAGGCGCAC
>GEKZB4O01BEEUF 
TGCGTTATCTTTTAGCGCTTATCTGGCTACCGAGTTGAAGTCGCTGGCTGGCTATGCAAA
GTCAAGGTGAGCTCAGGTGTG
>GEKZB4O01DFZRH 
AACTTATAATAACAATTCGTGTTTCACATCAAGTTACAAGTTCATTTGAGA
>GEKZB4O01BIOWP 
CGCGAAAATTGCGCTAGAACGCCTCGCAAAAAGAACTGTTCTTGGGTTTTTTAGTTTTAA
AACTAAAAACCGTAACGGTAGTTTTTTAGTTTTTAGTTTTTTTAAAAGTTTTTAAACGTT
AAACCAAAACGTTAAAAGGTTAACGTTC
>GEKZB4O01CJSYP 
TTGATGCACTGCGCAGAATATTCCGCCTTGGTGTCCACTTTGGTGCCCACACTGGTGCCG
CCCACTGGGCGAACTGATACAATCGGCACATGGCACAGTCCAATCGCGTCCTTCCGTTC
>GEKZB4O01AHLTF 
TGAAAAATGATGATGGCATCTGCTTTTGGTCCGACTTAACGTACCGCCGCACCGCCTTCC
TAACTACCACTGTTTGTTAGTTGTAGCTCGTTGTCTCGGCGGCGATTGTCCTTCCTAGTG
AT
>GEKZB4O01CEVTI 
CGGGAGTCATTGTATCAAGAACCTCGGACGACCCACCTACTTTCCTTACTACTTTCGGTT
TCGGTTTCCTTTCGTCGACGACGGACGGAAAGGTAACGTTACGGTACGGACGGACGGAAC
TAACTTTCGGTTCGGGTTCCGTTACCAAACTAACTTTCCTTTTCGGGTTCGGGACTACTT
CGTCGTCGGGTAGGGGG
>GEKZB4O01DIJGB 
AGTAAATATCATAACAATCTATTTCCATTGACAATATGTGGTTCGAAATCCTACCTGGTG
CGGTGATCATCACCACGCTCCTCTCGGTGCCCATATACGCCATGTACGGCCTGGACAAGC
TGATGATCGGCAATGCTTTCCGGCGCAACATGGACGAGCGTTTCAGCCGAGTTATGTACC
AGCGCGATTTCCGACTGACCGACAATCCCTACAAGATGAACGGTCTGGATGCCATACCGG
ATGAGAAAACGAACTAATTTTAATTAAGTAAAGTTTTCCGTTTAAGCTTAAGTGCAAAAA
GTGAATAAACGAAACGTGCAGTTCGGAAGTGATAAGTTAAAAGAAAAAAAAAANAAAAAA
A
>GEKZB4O01BBSEP 
GACAAATTGACGCTTGAATTACACGCACACACACAGTTTTGTACAGAATTCATTTGACTT
TCTAATTT
>GEKZB4O01ED9XV 
TTTTCGTGCATTCCCGAGGCGGCTGCGGCACTGGAAAGCAAGCTGCTGCCGCTGCTGCTG
GTGGCACCACCG
>GEKZB4O01CRHVD 
TGCTGCACTACACATTGGCTACGCACTGGCTGCATGTGGAATCGATGAATCCCTCAT
>GEKZB4O01ESZUP 
GTTGGTTTGAATTGAGGTTGTAATTTCCTCTGTCATAAAAGGTGTAATTTTCTTGAGACA
TATGCTAGACAAACCGGTT
>GEKZB4O01CVF9H 
CAATAAAAGTGATTTGCATACTGATGAACCACCAATCGTAATATCCTCTGTTGTGTCTAA
AGGAAATATCTCTGACTCTAGGATCGTCAAT
>GEKZB4O01EXJ4G 
CAATATACGTTTACTAACTTAAGATGTAACGACAATTGCAAGCACAAGTG
>GEKZB4O01A9YYJ 
TGTTTGCTAGGCATGTGTATATAGTCTATATAGAAGATTTAAACGATGTATGTATCCACT
ATGTTAATTTGACTACGCAAACGTTAAGATTACTTTTCCCTACTATACAATCGATCTCGC
ACACAAT
>GEKZB4O01CV1VR 
GCTCGGGATTGAGCCAACAGCGAAGCTATCGTGTTCTTCTTGGGCTTGGATACGCCGCGT
CCCAGGTTACGAGGTCTTCCCTCC
>GEKZB4O01D5GZ7 
CGGCCAGCAACAGCAGCAGCAGCAGCAACAACAGCAGCAGCAACATCCCGGCCGACGTAC
AACG
>GEKZB4O01AVT7L 
CTGCGGATAGGTGATCTTTAGCGACCACAAATAACAGGACGGCACTCGATGCTGAAGTAA
GCCCGCC
>GEKZB4O01EDX9W 
CTGGAGCACATCAACGTGATCGGGTGTGCGGCTATCTCCGACTATGGCGTGCACGCTTTG
ACGGTGCACTGTTTGCGGCTACGGACCTTGCTCATTCGACGTTGTCCGCGGGTCACAGAA
CTCTCCCTGGCGCCGCTCCGCCAGCGGCGTCTTTACATCGATAGGCCACAGCCGGATGTG
GGGCTCAACGCTTACAACTTGAACGACTTCTATCCCAGCGATTTCCTTGTTTACTAGCCC
A
>GEKZB4O01BHFF7 
ATAACAACGGTGGCAACATCAGCAGCAACAACAACAGGAATAACAATCGGGTAGT
>GEKZB4O01EBMVF 
CGCCGACGATGGTGTTCGCCGGTGCCGGAGCGAGCCGGTCCCACTGACAAACCAACGACG
GT
>GEKZB4O01BJEYH 
TTCAATGGTAGCCCAGTCTCATGCCCAGGCACAGGCCCAAGCGCTAGACATTGCGCTTCT
TCGGGAGAAGAGCAAGCATCTAGATCTGCCGCTGATCTCGGCGCTCTGCAACGATCGCTC
CTTGCTGAAACAGACTAAGGTTGTTATAAATCCGAAGACTGGCCAGGAGATGCCCACTTC
CAGTGCGCAACCTTCAGGTGCCACCACAAATGGAGTTGCCAGCTCCTCTGCAGGAGCAGG
AACCCTAAGCAAGGCCAGAAAAGGATCTACCGTAAGCCACCGTCATCCGCAGGACAAACT
GCCGCCTTTACCTGTCCAACAATTGGCGGAGGCCAACAACTACGTGATCGATCCCGCTGT
CATGATGAAGCAACAG
>GEKZB4O01DMHJU 
TGAGCCTGTTCGATTTTGGTCTGCTCCTCGGACCATTGCCTTTGCTGCATCA
>GEKZB4O01DZGXN 
GGTAAATTGGTTTGATTCCAAGAATGTTTTCCAAATAGTCTCCACTCGAAAGAACCTTAA
ACACGGAACGCTCTCTACTTAGTTGACCAGCTGCT
>GEKZB4O01D3HMC 
CGAAAATTCAATGAAAGTAATGGAATATATATGAAATCGTAATTATAAGTAAATTTAAGC
AAGTTGTTCTGTATCCTGCGTGCACATCAATAGCATCTTGAAGTTGTACATTTTT
>GEKZB4O01BT50O 
CTATGGCTTGTAAATTGTTCGTCGGTCAGAAATTGAAATATGGCGTCGCAAGGCAGCAAG
GTGAAGTCATGAAATGCTGTATTTCTTGGGCAGGGCTTATCGAGAGTTTCTCGTACAGAG
GAGCAGGAAGCGATACGCACAACTGGCTTTAACTGACTTCAGGGAAATAAATTTACTCTG
CGGGTCAATAGGTTGGCGACGTGCTCTTATGAAAGTTGTTTCAATTTCTTAAATTCTGCT
TATAATTTCATGATAATTATCAATGTTTGAGATTAAAAACCTTTCTGAAGAGGGGTAGGT
AAATGGCGAAACTATGT
>GEKZB4O01CY1OH 
GGGCGGGGCGAGGGGCGTGCGGGTGGGCGCTGCTTATCAATGGAACCGTTAAGGGGAGCG
CGCGCGGGCGGGAGAGCGGAACGGAGCGCTCTGAAAAACCGGAGAGAGAGAGAGCGAACG
AAAATGCTGAAAAACGCAGCTGTGGAAATGCGATGCGATGTGCACGGCAGCAAGGTCCGC
GGGATTCTGAAACCGAAAATGCGATAGGCAGCGATGGATGGCGGAGCGGGACGAGCGGGA
ATGTGGACAGGCGCACTCAAATCCGTATCTTTATTCGCACGAAACCTCGGGGTTCAAAGT
GCAGGAACCAAAAAAAAGAAAAAAAAAAAAAAAAAAAAAANAAAAAAAANAAAAAAANAA
AAAAANAAAAAANAAAAN
>GEKZB4O01AP4ZI 
AGCTATTCAGCGCCTGCAGCACCCACCGACGTACTTTACTTACGACGACCCTACCGTCGA
CTACCTTCCCCTACCGACGTACTTTACTTACGACGG
>GEKZB4O01DWMM0 
CCAGGTTCCACGTCAAGCGCCGGAAAAACAAACGACTTGTCATTTAATTACAATTTAATT
CTGGCGGA
>GEKZB4O01CBCT9 
GTTTTAATGCATCTAACTTGATACTTGTGGCAGTAATCAGGTAACTTAGAATATGTATTT
GACGAGCAGCTGTTTAATAACAAATGTCAGTATTGTCGAAGGTATTATGTGTACTAAACT
AAGCCTTATATAGTCTTTGGTAGTCATTGGCATTTTTTTTTGTC
>GEKZB4O01CKUR2 
TGGGGAAAGTACTACGCTGGAAAGTACCACTCTTGTATCCGAACGAAAGTACTCTCCAAC
CAATGCCGGGTCGGTCAGGAGTGCCACTGCTGC
>GEKZB4O01DS80M 
CGCTTGCAAACTTGCAAATCATTTTCGTTGGTTTTNTTTACGTTGGCGTAAGTTTAAGTT
GGTAGTAATTTCAGCAAACAAAACATGAGCAGTAGTTGGGTCTTTGAGACTAACGTTCCC
GGACCTACCGAGGTCGGCCCGGCATA
>GEKZB4O01BKY1V 
GTCTTAACGAAGATCTGCATGCCACTACGCAGACGCAAGACCAAGTGAAGGTCGACTCCT
TCT
>GEKZB4O01CF6UT 
GCGGAGTAGGATGGAGCCGGAGCAGCGGCGGGCTTGCCGTAGCCACCACCGTACGAGGAG
CCGAGCATCGTCTCCACCATCTGCCTGCTGGCCGCTTTCGTTGCCGCCGATAAGGAGGAT
AAGATGCTGGAGCCGGAGCAGCGGCGGGCTTGCCGTAG
>GEKZB4O01A8DO3 
TTGACGCTGCACTTTAGCGCTAGCAGCAAGCTGACTATCCGCTCGTGACCGTAGTAGCAG
GCTAGGTGGAGCGGCGTTCGGTCTACCTTGGTCTTGCCATCCATGTTAATGCCCCNCCCT
GCGAGGAGGTATTTCGACAAATCCTCCAGCTGTATTGTTCAGTGGCGGACAAAGTGAAGT
CGCCGACACTACCTACGCCAGGTACGGAAGACGGAAGGGA
>GEKZB4O01BZQCS 
TTTGAGCTCAAACGAAACAACAACTCTAACTAACTTGGCGTCAAATCAAATTAAGCGGCT
TGAGGAAGTCTTGTTTATATCACCACGTAGTTGCTGATGCTGTTGTTGCTGCTGCTGCTG
TTGTTGCTGCTTCAGTTTAAGTTGTTGCTCTGGCGGCAACTGGTGATGGTGAAACAGCAC
C
>GEKZB4O01EV4UI 
GTTGGCGTAGTGGGCCGGTCCGTTCGCCTGCACCTCTTTGATGAAAATGGTCTCCATCGC
TTTCACTTGGTACGGCGGCAGCAGCGTCGGCGTCGCTGGGATCACCGGTTTGGAGCCAAC
GTCGCCGACGTCG
>GEKZB4O01BN2W1 
TGCGCAAAAATACTAGCTCCACCACGAAACTGCACAAAACACCGCCAGAAGCGAGCAGAA
CCTCGGGCCGCACGACCGAGCTTCGTAAAGCAACAGAGGATCTTACCAGGAGATAGCTCT
TCTCCACATAGACCAACTGCCAGGGACAAGCTCCTTGTCCCCAGCCGACGCTAAGTGAGC
GGAAACGGACCACAAAACGGACGACTATCGGCTGCCAGAGGATGAAGCGGCGCTGGTCGA
ACAACGGCGGCTTCATGCGCCTACCGGAGGAGTCGTCCTCGGAGGTCACGTCCTCCTCGA
ACGGGCGTCGTCCT
>GEKZB4O01CRWHY 
CGGAATTGCTACAACAGCAGCAGCAGCAGCAGCAACTATCGCCCACTGTACGACGATTCG
AGTAGCAGCAGCGTGCTGCGGCCCAACAAATGTTTGGCAGAACTCGAGCGTCTCTATGCC
GAATTTCGCGCGAGTGAAAGCAGATTCGAACGGGGTCTGATCCAGTGCCAGTTGGACATT
GAAAACGCCAACGCCACCGGACACCGTTAGCGAAATGCGTCTAAATGTGCCAGCCACTGC
GGCAGCAGACACTGTTGCTAGTTGTAGCAACAGCAACAGCAGCAGCAACAACAACAGCAG
CAGCAGCAGCAGTGTNTTCCTCAATGTGTCCGGCAGCAGCAGCACCGATAGCGGCACATC
AAGTTGTCGATGAGGCTAGAAGCATTAGCAACATTGCTGTGCTG
>GEKZB4O01D3I6K 
TTAGTTTTAGCTTAGTTGTAAACACTATTGTGTCTTCCCTCGAATTTTAATTGACCTTCG
ATACCAATT
>GEKZB4O01EQEWY 
CGTCGATCTGGTTCTGGACAGGATCCGCAAGCTGGCCGATCAGTGCACCGGTCTGCAGGG
CGTTCCTT
>GEKZB4O01CL8M1 
TGGGGTTAGTTTTACTTGTCATCGCTCTCCCCACTCCTTCGTATTTTGTTCCTACTCTCT
CCCTACGCTATTTACTAACAACAATACTATCAATACACACTTATTTTGGTTAGTCATATT
TGTATGCAGGTTA
>GEKZB4O01DSD6J 
CTCGTCCTCCAGGAGATCTGCCAGCTTTACATTGATTTCGTGGGTGCGCAGATAGAAGGA
TAGACTGTCCAAAAGAACCCTCGCTCCTCGATCCGGCCGTCCTCCATCAGAAATTAGTAA
TT
>GEKZB4O01CDJZQ 
CGTCGTATTCAGCACCGGCTGGAGCTGCCGGAGCATGGTAGCTTGGGCGGC
>GEKZB4O01CI5ZW 
TTACCATGGCGAAAGCGGTGGCGTGTAGCTAGTGGCACAAATGCAACAGCGAATCTGATT
GTTAAGGCCGACGGAAATGCAACGCAGCCGAAGGCGATGACGTCATCGGCGGCCAGGATG
AATGACG
>GEKZB4O01AVWEK 
CGAGGACTACGACAAGTTCGTGGACATTGTGAAGAACATCGTGGACACGCACAAGAGCAC
CCNCCGAGTAAGGTGGACTACGGTTCGGCGTACTTCATACAAATCGTACATAGAAGCGCG
TCGGGCCGGAGGCGGCTGCGAGGGACGGACGGCCATACCAACCACATCCAACCAAC
>GEKZB4O01EEB91 
GCCTGGTGTTCATGCTAATGGCCGGCTTCTTGACCACCTCCGCGTATCGATCCCGTAGTG
AGGCGGACGTTCCGCAGCCGATGCGACTTGCTGCGCACCCACGAAG
>GEKZB4O01EY7VL 
CAGCGAAATCGAGACTTTGGCCGAAGACTGCAATAAGCTGCAGCAAATCACCGGTATAAC
CGTCACCATTAAGTACCCGCCATCAGTATCTGGAGGGATGTAATCCGCCGAGCTCCA
>GEKZB4O01ESUCF 
AGAACGTCGTTCTCGTTCAGCGTGCTTGGTGGCGAATGTGACGAAGGCACAACCTC
>GEKZB4O01C8NE7 
CACGAAGCCAACATCACAACGGAGCAGCAGAAATTGGCCGCTGCCGCCAAGACTAACAAT
GTTGAAATTGCAACTACGACCACATAAATGCACTTCCTCACCACACCATACATCATTCAA
GCGATATTGTGTCGACGAGAAATTGTAAAAACGCCTTTGATTTGCTCTTTGGTCATT
>GEKZB4O01DMYOL 
ACGTACTATCACCGGAGGCGTGAAGATTGTGGATCAGGTCGTCGGCATGAAGGTGGGCGG
CAAGCGAGTCATTACCTGCCCNCCNCCN
>GEKZB4O01EG3TF 
GACTTCTGCTCGTTCTTGTCGGCGCACTTCTCGATGTCGGCCTTCAGCGCGGCCTTGTCC
TCCTTG
>GEKZB4O01CLWIU 
TTCGAATGGTGGCCTGAATCAGGGCGTCCGTCTGAGGATCCACATTTGCCGTTGCCTCGT
CCATAACTAGGATTCTATTCTCGCGCAGAATGGCCCTTGCCAAGCAGACTAACTGGCGTT
GGCCTACGCTAAAGTTGGTCCCGCCCTCAGATATGATGCTCTGCAGACCCGAAGGCAACT
CCGAAATTTCCTCCTTGAGGTGGACGTCCTCGAGGGCCTTCCAAGGCTTATCATCGGGAT
ATTGCTCGAAGGGATCCAAGTTGTATCGCATTGTGCCGGAGAACAGAACGGGTTCCTGTG
GAATAATGGATATCTTGCTACGTAAATCGTGCAGACCGATATCATTTGTGTCCAGACTGT
CGATGAGTATTGCTCCATCGTTGTAGGATAGTCTGAAAAGTGCATTGATAAGGGACGACT
TTCCCGCACCTGTGCGT
>GEKZB4O01A8AUI 
CGTGCACACTGGCAGGCTGATTGAAAAATTCGTTGCAAATGTTTATGTACAAATATTGAA
TAAAAATAAAATAGCTGCGGCGAGGAGGAACTT
>GEKZB4O01DXSLE 
GAAAATGGACAGGCGCAGTTTAGTCGATGAGGAGGAGAGCGACAGCGGATCCGAAGAAGA
GATGGCTTGAATCGGAGCATTGCCAACTATTTCCTTGTTATCTAAATCGACGCATACTTT
G
>GEKZB4O01BIWTU 
CGCAAAGCAAACACAGCGGTGCCGCGCATTTATTTACTAACTAGAAAGACGCTTACTAAC
CAACGAACAAATAGGCGAGATGAACAACCAAACTACTTGTTGG
>GEKZB4O01B8Z9I 
CGGAGAGAAGCCATGTAGGAAATAAATTAAATGTGAACCGAGCAAAGATGGTCGAAAATG
CGTATTTTCCAACGAAAAACAACCACGCTATGTTAGCCCAACCAGTGCAAAGTAGCACAC
ACAATAAGATTG
>GEKZB4O01BV8OB 
CTGAGATAGATGCTGGTTATCAAAATAACGAATATGTACAACCGGTGCTGGGGCAACAAG
CGAATTAGTGAGGCCAGCGCCACCGCCTCCGAAGCGGAGCGGATAGCTGGGGCATACATT
AGCATTACCATGGCTATATAGCATGGCTATAGCACATTAGTATA
>GEKZB4O01BOG0Z 
GACTGCCGATGGCGGTGTGCGTCTGGGCGGAGTGGAGTGCTGGTTGGTATGT
>GEKZB4O01EPG5P 
GTGGCATTCAACTATACAATATCTCATATTCATCCCGCTCTCTTGGCCCTTTCTACTCTG
GCTAACAGATTCCCCTTCCTTGATG
>GEKZB4O01A8RTK 
CATCACGTAAATTGAGATCATTGTGGTGCAGTGGATGCACTGGCAGCCAAGGAGTAAACG
TGCCTGTTGCGGTTGAGATTCCTGTGGCATCCTGGCCACGTCGAGGTGCTCCACGGCCAC
AGCAACACATGACCAACAATTTCAAAGTCATTAAGACAAGCCGGGCGAAGTTTACGTACG
AAAGAAAGAAATAGTAACGACCGG
>GEKZB4O01CK0N2 
TGGTTTAGCTGCATTGCGAGCGGAAAGGACGCGAGCCGAGATCAGTCAGTTCCAGAGTAA
GACCAAGTTTCTTAAACGGAACGGACAATCTAAAGTAGAGCGCACACTGACTTTGCTTAA
GATTCAGAAGCTTCGATTGG
>GEKZB4O01ATD92 
TATGTTTGGCAAAAGAAAGACACGTGGAGTGTACAGTTCTTACACGGAAGGTAGGGAGGA
GATCACCACCGGA
>GEKZB4O01BXW75 
GAGCGATCGATGGGGAGTGTACTCAATACGTTTATTACAAAACCCAACTAAGGGGACCGT
CAAAGAAAAGTACAAC
>GEKZB4O01E1LHI 
GAGGGATGATAATACATGTCAGGCAGCATGGAAAAAGTTTTTAGTATTGTATTTCGGTTG
GCGAAATAA
>GEKZB4O01BTVRN 
GTTGGCTGAGTATATAGCGACTATACTTTACAAAAATAGAGCATAAATCACCAATATAGA
AACATTCAAAAATAGGAAATCAAAGCAGGGACCATAAGTTCTTGCCCGACACATTTCAGG
GAATAATGCGCAGAGATCTCGTTAAATATTCGAATAAGTATTCTAAGTATTCTCGGATTT
AACAGCTAAAGAAAGCGGCTTTTGCGCCTTCTTGTATCACAACATGTAAGGAATATAGTT
AAGATATCGTGTGTGCTACCTTAGATATACCTTAATATGTAAGAAGTGCAGTGGATTTAG
TGTTATAGAATAACGATATTTTGG
>GEKZB4O01COXJX 
AGCGATAATGCTGTCGATGTTGGTATTATTGATGATGAGTGTGGCGGATTTGGTGCCGTG
GAGTTA
>GEKZB4O01CVXCG 
TTCAAGTTTATATGGTATACATAACAATATACATACACATATATATATATTATACACAAT
ACACATATTTACGTAATAGTGTACATAAGACATGCCTACTACGCCCTCCGCT
>GEKZB4O01DETH5 
TTTGAAATTGTTTTCCCACCACCACGATGAACTTACCCGTACTGAGCTAGACGAAGAAAC
CTACGAGCTAGAAGAATCCCGACCGACGAGAAACCAACGAAGTAGCCGGAACCGTTACCT
ACCTGTTTGTATCGAAGAACAAAA
>GEKZB4O01AMSQC 
CTAAAATGGAACACTCTACATATTGCTGTGGTCAAAATTAATTATTTCGTTTTGGTTCGT
TATTCTTCGTTGTCGGCGTGTTCTTGTGGTTTTCCGTTTCGGTACGTTCG
>GEKZB4O01EDANC 
TTCTCAACGGAAGAATCAAGTTTATTATTTAACTATTATTATTATTATTAAAATAAAATT
GACAACTTTGTATCTATTGGAACATCTAAAATAAAATTCCAATAACTTTATTGACGTCTC
AAAACAAATTGCAAACAATTTAGAACCCTTGAGTTATCTACTAGGATACGAATATCATTT
GGTTTGCAAAGTCCGCTTATTCTCGTTCTTAAAATAAATACACACATATAAAGTTTAATA
AAACGTAGTGAGTACATGCGTTTACAAATTACTGAAGTTAGCACTATCAATATATGTAAC
TGTAAAGACATTAGG
>GEKZB4O01BLDJN 
GTTCTTGAACAGAAAATCAAAGGTAATCTTGCTGGTGATCACGTTCAGCTTGAACTTCTG
GATATTGAAGTCATTCAGACCGGCGATCTTCAGGCGGAACACATGGTTCAAGGTCTCGAA
AATGCCCTTTTG
>GEKZB4O01BVCUU 
ATTTAACGTAGTCTTTAATGAACTCTTCTAAGCACAGGGATGTCTAAGTTAAGTTAGATT
AGCAGTATCTCTCAGTGACCGCTGCTGAATTCGGCGTGGAATTCGATGATGCTGACACTG
AGAGATACTGCTAATCTAATTTAACGTAGTCTTTAATGAAACTCTTCTAAGCACAGGGAT
GTCTAAGTTAAGTTTT
>GEKZB4O01BHI70 
TGGCGCCGGTCGTCGAACTTTAATAGCGCAATTCTGTGTGATTGGCTGCTGTTGTTGTTG
TTGCTGTTGTTCATTGACATTGCAATTGGCGTTGCCGTCGTTATTCTTGTTGTTGTTGAT
ACCGCTTTCTATTGTCAACGGTGTGATGGTTGTTGTTGCTATTGCTGATGTTGTCATTGT
TGTTGTTGCTGCTGCAGTTGATGGTGTTGTTGTTGCTGTTTGTTGAGGGCGCTCTGCCTC
GCCATTTGGCTTAGGCGCTGCCATCAAAGCTCCGCTGTTGTTGTTACTGTTATTATTATT
GTTTTTCTTTGCTGTTGTTACTGCTAGTGGAGCTCTCCGCCCCGCCACA
>GEKZB4O01C5AFM 
GCAGGAGCTGAGTAAGATGGAGCAGCAGGAGCTGAGTAAGATGGAGCAGCAGGTGCCGAA
TAGA
>GEKZB4O01DMP66 
TCATACGTATCGTGTTGGCTCTATCAAATTATAGACTCATGCCATAAAGCGGCTGAAACA
CGAACGATCACAGACATCGAAACCAC
>GEKZB4O01AHJ5G 
CTTCTTGGAGACCGAGATGACGTTGGTTGGAAGTGTAGGCGGACACATCGCCAGCCTGCA
TTCGCGTCTGCTGGAGCGTGCCGCCAAGATGTCCC
>GEKZB4O01A83V5 
TACTCCTCATCCGAGGAGAAATGTGGACCTGCTGGAGTGCCTGGAGTGACGGGACTCGAC
GATGGCTGTTGCAGTTGAGCCTTGATAAAGT
>GEKZB4O01BLZPH 
GTCGCCTGTCCAAGCTGATGCTCAGCAGCGGGAGTGGAAATGGCAGTGGCAATGGAAGTG
GTCCCAA
>GEKZB4O01EPDFX 
CGCTACCACCGCTGCTGCTGCCGCCTCCTTGAGACGATCCTTCTTGAGCGGTCCCATGAA
GGACCGACGCTTGTTCGG
>GEKZB4O01COJMF 
AAAGGCCAAGCAATCGCGCGGCGAGAAAACGGCCAGGAAGATCATGCTGAAGCTGGGACT
TAAG
>GEKZB4O01EM4H1 
GTTTGAAAACTATATTGTCCAGCATAGGGAGGATGCTGAGCCCACTGTAAACTCAAGAGA
CTATATATCCACACTTTAAAGCAGCGTATGCTAGAAATAATGATGGAGAAGAAGGAACAA
CAAATATGATGTACAATTAAGAACTCGCTGCGTTTAGGCATAGTTTTCCCGGCGAACCGA
TGCACATCGCCGCACTCAAATGGGAGATTGGGAAAATATGATCCAAAACGAAACGCCTCG
ATGAAAATTTTCCATTGGACGGGCCTGTCGACGCACACTATCAAAAACTCTATGAATAAA
ACCCAAGATCCAGGCCTGGTCCAATGTAGAAAAACTTTCACATTGAAGCTAAAGAAAGCA
CGATATAAAAATACACCAATACTAATACAGTTAACCTTACGCACGCACACGCACGCACAC
AGAAAGCATATTCAATTCGCACACTTAATCTAACCCAACACTTGTGAACATATCCAGTAT
TTCAAGCTGTTATTTCATATATGTTTCATAT
>GEKZB4O01B8J5J 
GCAGCAGCAGCGACATCATCATCAGCAACAGCGCCCACGCTATTCTAGCACCCTCGCATC
CTTCCCCACGCTATTTCTAGCGGCCCTCGCTGCTCCCGTCC
>GEKZB4O01BDURP 
TGCAATCACGCGAGCCGGTGACCAGGTACGAGCCGCAATTGTCCAGTGCTATGCAGGTGA
T
>GEKZB4O01CXCGI 
ATATGTGAGTCTGCGATCTAGAAGCACTCCAAGGTACATTGCTGCGTTCGGCTGTGGTAC
>GEKZB4O01D657Q 
CACTCACTCTCTCTCTCTCGCTCTCTCTTGCTGTTGCTGTCGCGCTATCTCGCTCGCTCG
CGAAGAT
>GEKZB4O01DBGW5 
GCTGACCAATGGAAATCCGCCAAGGCTGCCAGCGGCGATTTGATCATCATTGACCTCGGC
TCCACCCT
>GEKZB4O01D97UA 
GTTTTTATTTTCTATTAGTTGAAGAGTGAATCCAGTGGCCCAAATAAAACAAAATAACCA
AAAATCGAAAATAGCGCGAC
>GEKZB4O01AUFCG 
TCACTACAATGGTGAGCAGTATGGGATACGATTTTTGTTTGTCCCACGTCCACTTAAACT
AAAACTACGCCCCACTTATTGGCGGGCGGCACGA
>GEKZB4O01AU2L5 
GTGAACATTAGCATTCAGGATGTGAATAATAAGCCGCCTGTGCTAAAGGAAATAGCCAGC
ATTGCAGATCTTAGAGAACACGCCTGTGGGCGACACTGGTGTATCGCATTCAGGCAACTG
ACCTGGACCACAAGGCCATTCTGCGGTACAAACTGAACCCAGAACACTGCGAAGGTCGAA
CTGAAGAGGGGGCGGCTGGTGAAGAGTAGCGAATACGACTTCTTGGGCGCCTTCGAGGTG
GACTCCATCGAGGGGAACCCGTCCAAGGT
>GEKZB4O01CU86B 
AGTGCAGAAGGCTACCAGGAAGCTGGTGCAGGCCTACCAGCAGCGTTACAACCT
>GEKZB4O01EYFAH 
TTTTTTTTTTTNTTTTTCGGTCTTTTATATATTTACTTTATTAAATATTGTATTAGGTTA
ACAAAATGTACATAAGTAACATTATCCTACCTATAATGTATCTC
>GEKZB4O01DKJ18 
ATAAGCCATTAATAAGTGTTTTATAAGTGATGAAAATGAAGTTGACTTCTGCAGCTCGCC
GAAAAATAGAATAATGGTTCTGCTACTGGTGCACCTGCGGCGCCTTATTTTGCTGCTGAC
GGTCGTTTACCTGAGCGGAGCGGTATTCCGTCGCCTTCTCACCGAACGGCACCACGCCCA
CATCCTGCAAGGCAATGGTTACATGGGTTTCGGACGTCTTCCTGGTGGCGGTGGATCCAA
GGAGCCGTATCACTTCCAATGGTGGGCCTACATCTACACCTGTTATGCATACGCCGTGCT
GGTCAACTACGTCAACATGCGCCGGCTGACCAACCTTATCGAATTTTTCTTGAATTAATG
ATTAATAATT
>GEKZB4O01BNHSI 
GCTCACCATACTGATGCTACTGATATTGGAATACCGGCAGTCGCTGCTCCGGTGGCTATC
ACCC
>GEKZB4O01BJBVN 
ACAATTTGCAAGTTTATTTTTAAGCGAATTGCGGTGTTCAGCGTTATAGTATGGTATTTA
ATGCGCCTTGCTGACATAGAGTGACATGAGAATCGCATCTTAAAGTAAATGGCCTACGCA
GAGGCCTAAGTAAATAGTCCCCGCCTCCTAAAATAGTCCCTTAGTGGGAGACCACAGATA
AGGTCCTCGCCGCTCAAGATAGGCAGATGTGCCCGAGCGTGGGACCTCGATAAGGCGG
>GEKZB4O01EBH4H 
CGCGTTGAGAAAGGCATCGACTTCCAATCCCTCCTCGACCACTGGACGGAAATTAGGTCA
TGTGATCCACATCCCAGTACTTGAGACCATCGCCGGCATTCAGTAGCTTGGTGGCATTTA
TTCGACGCAGTGCCTTGGTTAGCTTTACTGTACTCAGATTCCTGGCATCTGGCACGTCTG
CAAACTCCGCCAGGAGGCGAGCCTGCTCCAGTGGCTGCTCCGCAATGGCGAAGGGCACAT
TGGCCGTGCCGCTCATGCTGATCACTCGATGGAACAGGCCATGGGATCTGGGACTCAGCA
GGTGCATGTGGGCAGCCACGCCGCCGGCACTTTGGCCGAAAAATGGTCACCCGCTGAGGA
TCGCCGCCAAAGAAACG
>GEKZB4O01C7RSF 
GCGGATAACTACTAACTTATCGCTAAATCGATAGCTCGCGATGGGAGGCCAGAATGGAAA
TGGCCTCCCACTTACCACCACTCGATTTTCTTCTTGTGTTNTTTATTATTTT
>GEKZB4O01CJLUF 
CGGTGATGATGATGTTGACGGTGTTGGTGGTGTTGATGATGATGACTGGTGATGCGAAGT
GGGGCGGACCTACGAGAATAG
>GEKZB4O01DISGD 
GTTCATGTGACGGTGTAAACCCGGTCTGTTGTCGATTTTTACTACCTGTTTCTTGTTGTT
GTTGTTGTTTGAGCCGGGCTCTTTCACAACGTTTTCGTGTTAACTGAAAAAGAACCACCA
GAGCCGAACCCAAATTCGTTGACCGTCCGTCTGCGCTTTGGACTTC
>GEKZB4O01DKWIE 
GAGATTGGTCTCATTTGCTGAACTATCAAGGGATGTGGCGAATACGATCTAATACTTACC
TCTGAGACTATATACAATATTGCAAATCAGCAAAAGCTCTTGGATACCTTTGCTGGTCGC
TTAAATCCGATGGAGTCATTTGGTTGCCGCAAATCTCATTATTTGGAGTTGGTGGCGGCC
TGGAACAGTTTTCAGAGAACATTAGGCTGGGAAATGTTTCCAAGT
>GEKZB4O01BJZQJ 
TCCAACATCTCTTTCTTCTCGATTTAAATAAATAGTTGCTTATTCTTCTGACTGCTTGTA
GTATTTTTGTAATAATTTTGTAATTTTACTTT
>GEKZB4O01EDOYL 
CCCTTCTGCTTGCCCAACTAACGCCGCTGCAGCCTCGCTTCTATTCCATTTCTTCGTCGC
CGCGCCGCGTTAGTGACGAAATCCACCTCACGGTGGCCATCGTGAAGTACCGCTGTGAAG
ATGGCCAGGGAGACGAGCGGTATGGCGTGTGCTCTAACTATCTATCCGGCTTGCGGGCAG
ACGACGAGCTGTTCATGTTCGTGAGGAGCGCCTTGGGCTTCCATTTGCCCAGCGATCGGA
GTCGTCCCATTATTCTGATTGGTCCTGGCACAGGAATAGCTCCATTCCGCTCCTTTTGGC
AGGAGTTCCAGGTGCTAAGCGACCTTGATCCCACGGCCAAATTGCCCAAGATGTGGCTCT
TCTTTGGCTGCCGTAATCGGGATGTCGATTTGTACGCCGAGGAGAAGGCAGAGCTACAGA
AGGATCAAAATCCTAGACCGAGTTTTTCTCGCTCT
>GEKZB4O01DIN4M 
CATCCTCAAGCTGCTTGCCAGCGAAGATCAGACGCTGCTGATCTGGGNGGT
>GEKZB4O01A651K 
TTGGACGAGGAGTCGAAATGGGCCGACGACCAGCTAGATGCTACCGCTATTGCAAAAAT
>GEKZB4O01BJFB5 
GCCGACTACTATTCTCTATTCTCTCACGCTCTCATGTAGCGTTAATAAATTTGCTCTTCT
GGCTTGTTTCCGTTGTTCGTCATTCACAACAAAGCACAGAGTACTGGCCATTACGATTGA
AATAATAAATTACAAATTGTGGA
>GEKZB4O01CZG5H 
CTCCTTGCCAGTAGCAATCGCGTATGATTTCCATCCAAATCACTCACCGATATCGTATCT
TCCCTGGCATCACCCAA
>GEKZB4O01DQ6JM 
CGTGACAATCATGCCTAAGGACATCCAGTTGGCGCGCCGCATCCGTGGCGAGCGTGCTTA
AGGT
>GEKZB4O01D8DHL 
TAACAGCAATAACATCAGAAACTTGAGCAACAAGCATGCCACCACCACCATGCTGAACGC
AGCTCCTCCGCCGAGCAGCGTCACAAGCTCGTCGTCGGCCAGTGAGCTGCAGCAGAAGCG
TTCCAGCTCGAAGCCGGAGCTGCGCCAGTCGCGATCCGCCG
>GEKZB4O01C16HX 
TGGTCATATGGCATCCTGCTGTGGGAGATCATGACCTATGGGCAGCAACCATATCCAACT
ATCATGTCCGCTGAGGAGCTGTACACCTATCTCATGTCCGGTCAGCGGATGGAGAAACCA
GCGAAATGCTCCATGAACATCTACATTCTGATGCGACAATGTTGGCATTTCAACGCCGAC
GATCGGCCACCTTTTACGGTAAATGTTGAGTATATGGACAAGCTGCTCCAGACGAAGGAG
GACTACCTCGATGTGGATATCGCCAATCTGGATACACCGCCCTCGACTAGCGACGAGGAG
GAAGATGAAACGG
>GEKZB4O01B5LSO 
CTGTTGCCGAAGCAAGTTTGGTGACTGGAATACAAGATGCAGATCTTCGTTAAGA
>GEKZB4O01B4XIX 
TTTGAATCGTCATCAGACGGTTGGGGTAAATTTTCTCGCTCTCGTTGCTCTCGGTTTCGG
CCCCACTGTATGCGTGTGTTGTATGTGTGTGAGCCTTTATGTGAGTGTGTGCGGTCCGTG
ACGCATTCTTGTTTTGCATCGAAAATCGCCAAAGCAAAGAAAAGCAGAAAAAGCTGTTAA
AGCTAAAAATGATTAAATGCTGAAAATCAAAGCACAGTTAAAAATCAAAAGACCCTGCGT
GTGCAACTCTAAACGCAAGTGTATCTGTGAGTGTGTGGGTTTGGTGGGGGGCTGTGTGGG
GGAAGGAAGCGGAAGAGCCGCTAAAGAGAAGCAGAAAAAAGGGCGAGGGCGACTGCTGGT
CGAAAACAAAAAAAAAGAGAAAAAAACGGATGGGGGAAACAGAGAAATCATAAAAACGCC
GGCAACAGCGATTCTCGAGTGCCCTTCCCGCCACTCCCCAACAGTTGCCATCCCACCCCT
CGCAGCGGCGGCACACCCACAAACCACAAAGCGAATGACAAACAAAACTAAACAAAAAGA
CTAAAAGAAATT
>GEKZB4O01D57KL 
TTATCGTTCTTGTCGGCATCGGCCTTCTTGATGTACAGCACGATCTTGGTGCCACGGCCC
AGGGCGTCAGAGTTGTCGGCACGGACTGTG
>GEKZB4O01EHD23 
TAGCAGCTCTGCAAGTTGATTGGGATCTGTATACACAGGACCAATTTCATTTGCGCCTTC
AATACTAGCTTTGTGATCCTTTTTAGTAG
>GEKZB4O01CU6GY 
TGCAGCATTCCACGATTACCGATTGTCTGTTGCCAAAATCAGCCAAAGATAACATTGATA
ATGTGCCTTTTATTGTGGGTCGTAGTAACGATCTTGCAGCAGTTCCACAAGAATGTCAAG
ATGCTGTATATATCCTACATGAGTCAGTACGTGGTGACTGTATCGGAGGCTCAGTTACTG
GATAGAGAAATCCTGGGTCCCGAGGTGGTCACCGCCCTGCACTTTCTTCTAGCC
>GEKZB4O01EAI6W 
GTGGTAGATCATGGGATCGCCGGGGTAAACCAGAAAGTCCGCTCCAAATGCATCGCCGGA
AGTCACGTACTTTCCGCGCCTCCACAGATCTTTGAAAACGCGGTATTTCAGGGAATTGGT
GTGCACAATGGGACCGGTAACTATTTGCGCAGAGTGATCCGTGGGATGTTCACAATGCAC
CTCCAGCAAGGCATTTTGGCGATCGAATTTGAAATTCACAGACATCTCCAATAGTACATC
CTTATCAGTCAGAGCGGCAGCCAATTCATTTTTGTCCCTGCTTGAGCAACTTCTTGCGTT
TTCCCGTCAGAATCTTATCCATGTATCGTTCAGTTTCCCGTAGTTTCTCCGTTTTCTAAT
GCTT
>GEKZB4O01AHH5Q 
CTCCCGACTGTTGGGTCCGGTCCTTCTAGCTCGACCAACTGTCGGCGGCCGGACGGCTGG
TGGGCCGAACGACAAAAGGGTAAACCGTTCGTTTGGTCGGT
>GEKZB4O01DCPH5 
GTGCGTTTCTTGGTCATGTAAACTCGAGCTGTGGCGTAGAGGACATGCGTACAAGCGTAT
ATATTGCCCAGAGCGCTTCCCACGCAGTGCTCCGATCACGTTGGGAATGGGATAAGCCTG
CCAGTCACGT
>GEKZB4O01DI6OW 
CTATGCCAACGATAACATTCATCCGGAATGGAAGCTCACCATGAAAACGAAGCATCGATC
GAGCGGCCAAGGCGGTGGGCCACCTATCAGCCACAGATCGACGAGGAGTTTGTTTAAGAA
GTTCTGTTTCATGATCTCGGACTATTCGCAATACGGTAGGCAACGGGTGGCGCCCACGGG
AGGCCACTGGCCACCC
>GEKZB4O01DKXQT 
CGAAAATCATCTTGGGAAGTTTAGTCAGAAAACAATTTAAGTACTTCTAATAATACCAAC
TACTAAAGAAATAGGCCGAACCGTA
>GEKZB4O01BL739 
ACATATAATGAGGCACATAATACGAGTGAAAGCGATGCCTACGAGGACACTGGTTTTAGC
AATGAAGAAATCCTGTGGAAAGCCTGCGGCAAGGATGACACTCGACAGCTACTCGCTGGC
TACGATACCAACAAGAGTATCTTGTACACTTTCGTGAATATAAGCCGGGAAGTTTATCAC
TGTAAGGAACAGAATTTACCGGG
>GEKZB4O01DYJIE 
TTTTAGCCAGCGAGGATCAGCCGTACAATGACTAGCTGCCCCGCCATTGAGACGGATGTC
CTTAACTAACACCC
>GEKZB4O01APQ94 
ACGAGGCACGGAAGGCTTATCCACTCTTTCCACAATATTCAACCGAAAATGTTCCGCGCT
CAACGTGTTTGCTTTTACTTTATTAGCTTTCCTT
>GEKZB4O01CDDO5 
GAAATAAATCAATCAATGCAAACACACAACAACAACAGATAGACAAACGGCGCCCACGCG
GTC
>GEKZB4O01A26VH 
AAGGATTTCCAAACGTCAGGCGCTGCATATTGTCCACGCAAAGTGCCATGCAGCCCTTGG
AATGTATATAGCTAACTACGGCATCGGTTAGGCCATTCCTTGATATTGTGGTCAGGATTT
CAGCTGCGTTCTTGCGCCATACAATATTGTGGATGGGACATGGCGATGTGATGGCCGAGA
ATAGCAGCGTCAAGTCGTCCATGCGAGCTAGTTCCTCAGCGGGATACGGATACGAGCACA
GCCTGACCAGCAGCTGCACAAACACCTTCTGCAGAAGCGTCCGCCTTTCATGGGCATTAA
ACTCACTTACTGCTCCACCGTCAGCTGAAGGCTCATCGTCCTCAACTATGGGCAGGTCGA
AGAACAAGTACAAGCACTTCACTAAAGTAGAGGGAACCGCCGCAGCAGTCATGACCTGTA
TGAGAGATACGTCTCCATTGGCCAACAAATTGAGGGTAGCC
>GEKZB4O01C9E7W 
TAAGCTCTGCTTTGATGAGAAAACTAATTTCCTCTAATCCAACCTTGCTACTTG
>GEKZB4O01BM1GM 
CTGCTCGACCTCTGGTTTGGTCTGGTCGATCTCATGGCGGATTTCCTGCAGCGCCACCTG
TTGTTTCTTAATGTCCTGAGGCTGGGCCGCTGGTGGCTCCTGGCAAGATAGTGTTTCCTC
TAGATCCTTTAGGGTCTTCATTACGCTGTTCAGTTGCTTCCAGAAGGGTTCGGCTACGCT
TAGGATGTCGTCCAACGAGCTGCCGCGCTTCTTGGTGGCATTCTGTACATCGTTCCAGAG
ATTGTTCAGCTTCTCCAGCTGTGCGTGACATTAAGGCCAAGCTGGAGAAGCTGTACATCG
TTCCAGAGATTGTT
>GEKZB4O01ED5JS 
AATCGCCGGATCCTGTGCCCGTAAACCTGCCACAGGCGGAGACGTCCGTTCCGGCACCAG
CGCCCGTGTCCGTCATCTCGGTGGCGCCCGCCGTGCTGCCACTACCAACACGCACAGCGA
CACCACCGCCCACCACGATGGCCGAGACGAACTGCAGCTCCCTGATGGAGGAGCACAGCA
GCAATCTGAACAACAACACCTCGTCGGGCTTCCACAGTCTCGCCCTTCACCGGCAGCGGG
ATGCACTGCGGCAAGGACGCCGCCGGCAGAGTTTCCTCCAATGCGAGCAGGGCGGAGCGA
CAGTCGATGGTTCGCGAGCGCATGGAACGCTTCTTGGGCGTCAGATTCTTGACAGGCACA
GGCTGCGGAGCAAGTACCACTGGCACCACAGCAAC
>GEKZB4O01C3SZX 
AAATTTGTTCAGTTAAGTTATCTTATCTGCCAATGTGGAGATATTTTACGGCATTGAGTT
TATTACCGGCTAGTAAAGTCCCATGTCATTTATTTTT
>GEKZB4O01A0QBY 
GTTTTTGTGTAACATTTTTAAGACACAGGCAGTGCAACACTTGACCAAAAAAAGATAAAA
AGAAGGAAATAAAACAAACAAAAAGGATACTCGAATTAGACAGAAAAAGAAGAGTGTGTG
AGAGAGAGAGAGAGAGAGAGTTAGAAGTAGAGCGATAAGGTAAAAAGAAACT
>GEKZB4O01DEVWI 
CTGAAATTTGTGTGTAAAACGTAATAAACTTAAGCATTAGTGAACTAAAGAAGAAGCGGA
TGCCGAAGATGCCGACGGAGTCATGTCTATATATATACACAAAGATTGAAGCATTATACT
TACCAGGAGCAGCAGAAAG
>GEKZB4O01DNNFZ 
ACATGTCCTAGGAGCTATTCTTACAAATGTGATCTTGCACAGAAGCCAGATCTCTAATCG
ACATTTATCAGATTCAGCAATATCTATTACTTAACATCTTGTATAAACTAAGTTGTAAAT
GCTTAATTCATTAATTAAATGTAATTATATTAGACGACAGAAAATGCTACGTGCTGTTTA
TTAGAGTTGCCTTATCAGTGCTGTCAAAAATACCGGAGCGAGTGCTGTTCAATAAATGTT
TCTTGGCACATTTGGTTTTGATTTAATTGTTGAAAAGCTAAATGATTATTAAGTACGAAT
CGAATTGTTTAGAAACTGCCACCATAGGATAGGAAAACCATATCGAAAAGGCTCTGTATC
CCAGAT
>GEKZB4O01CKDVJ 
GTGAAAGCAATTTTATTTTTATTTATTAACAAATTTTTAGTTCGTTTATTAAGACACAAC
AAGAATTAAACTTAAGTTGGTCGTCGGCGACACTTCCTTCGGAACCGGA
>GEKZB4O01BW4VT 
CATTAATCCGCTTCTAACCACCTCGCCACCACGTCGTCGTGTGCCGCCAGCCGATCGGGG
ACC
>GEKZB4O01ANQCY 
CTTTCAATAGTGTCCTGACCACATTCTCCTTGCCACACAGAGCTGCTTCATGCAGTGCAG
TTCCCGA
>GEKZB4O01AY2V7 
GCCATAATTAACAAACAAACACGCCAACACCTATAATCTGGCGCAACATACGACGCTCTT
GCGGCTTAAGCCCATAAACAAA
>GEKZB4O01BOWYA 
CAGAATGTTGTCAACGCACACGTGTCTGATTGCAAGTCTAGCGATAGCAACAACTTCAGA
TGACACTGTCCC
>GEKZB4O01DY3PE 
GCTCTCGGTGCTGGCTTAGGACGCTAATAATATCTATTACAATAGCACATAAATT
>GEKZB4O01EB8K5 
AACCATAGACATAGCATTAATTAACTTTAGTAAAGGGACGTCCTGGAACAACAACCGACC
ACATTAAGTCTAAGT
>GEKZB4O01ATMHN 
ATGTATAGATAACGATCCGAAAGAGTCGAGGGTGCAGATGAGTCGATGCTATAAATAATG
TGGGCGATTGTTTGTATAGACAAGAAAT
>GEKZB4O01EPV9H 
AAGGCCTCTAATCATTCGCTTTACCAGATAAGATTATTTATATAATATTAAATAGCACCA
GCTATCCCG
>GEKZB4O01CX8UM 
TTTGTAACAGCAGCGATTTTACAAAGATTGATGTATAAATAGGCGATGCAAGGAA
>GEKZB4O01A95IA 
TCGCAGAAGTGACAGGTGGCCGAGTATTTGCCATTCTCCAAATTGGCGGTAAAT
>GEKZB4O01CV9NV 
ATTCTCTCTCCAACTCTCATGCCATATTTTCATTGCGAAAAGAAGTTACGAAAAACGAAA
ACTAATATATAACATATAAGTATATAATTAGCAACATAAATCAATTGTGTGTGTAACTGT
GTATAATGCATAAATAATGAATTAAACCTACTACTACTTTGTACAGCAGAGCATATAAC
>GEKZB4O01DCS5P 
GCGCGCTACAATGAAAGTATCAACGTGTATTTCCTTAGATGTCCTGGGCGTGCACGCGCG
CTACAATG
>GEKZB4O01D7ILQ 
GCTGCCGTAGTAGTTGCTGCAGTAGTTGTTGCTGCCGTAGTAGTTGCTGCAGTAGTTGTC
GCGTATTTGGTGGGAGT
>GEKZB4O01AS8B0 
GTTCAGCTTATAAAACCGGATCTATTAATTGAAAATCAATATGCGATTCTTTGTCAATCG
TCACTGTCTTTGTTGCTTGGTCTTCTGGCTTTGGCCAATGCTATTCCGTTGTCACCCGA
>GEKZB4O01CZ10M 
ATGTGCGCAATAACTCAGAGTGTCAGTGGATTGTCCGCGTGCCGAGCAACAATGTTGTGT
TCCTTACATTTGAAGTCTTCAATCTGGGCTCGAAGACCACCTGTCACACGGACTACCTGC
AAATCCTGGAACAGGACGCAACCGGTGAGGAGCGCGAAATGAGACGCTTCTGTGGCGAGG
ATAACCCAAAGTACTACAAGAGCCGGCGCAGCCAGGTGCTCGTCCGCTTTCACAAGACCG
TCAACTACGATGGTATCGGTTGGGTGATCCGCTTTGCCGGTGTCTACTCCGACCATCAGA
TACCCCAGACACCTGTTGGGCGGTTCTTAACCGCTTGATTTCTTCTTCAGCCG
>GEKZB4O01EYSH5 
GCGTATGAAAATGTTAACCCAACTACGCCTCGGCGAATACGCCCTCCAGTCATTTGGTCC
G
>GEKZB4O01A5WM0 
CCGTACAGATGACCGTATCTTCGTTGATCTGCAGGCAGGCACCATCATTGGGACAGGGCG
AAC
>GEKZB4O01CR204 
AAAGATTGCGACCTCGATGTTGGAGCTGCTCACATAATCGCCATCGATGTGGGATCCC
>GEKZB4O01DMZ8L 
ACATGGATATTGTTTCTTTCTTTCGTTAGTCGAGTGTCGCAGAAATCTCTGTGTATTTAT
ATTTT
>GEKZB4O01EJO7W 
CTGCTGCTGCTGCTTTTGTCTTTGTTTGTTGTCTGTTGTCTGTATGATGGTGGTTGTCCG
CCTGTTCTTGTCTGTTACTTGTTGTCTGCACGTTGTCATGTAGCATGTTGTCTGGC
>GEKZB4O01C5K0O 
AAATTGACTGGTTCTTAGTCGTCTGCTCAAATACAAAGATTTGAATATCTCGACCA
>GEKZB4O01D0VIK 
CGCTGGCCTGCACCACCTGTCACGTGTACGTCCAGCATGATTACCTGCAGAAGTTAAAAG
AGGCCGAGGAGCAGGAGGACGACCTGCTGGATATGGCGCCATTTCTGCGCGAGAACTCCC
GGCTCGGCTGTCAGATACTCCTCGACAAGAGTATGGAGGGCGATGGAACTGGAGGCTGCC
CAACGGCCACCAGGAACTTCTACGTCGATGGGCGACAAGCCCAA
>GEKZB4O01CEUWR 
GGTGTGGTCGCTTCCAACGGACGTCGCCTGCGTCGTCGTCGCCAGTCGCGCATGTTGCTG
GTTTTGCTGGTGCTGCAGATGCTGCTGCTGCTGCTGCTGTTGCTGCTGCTGCTGTTGCTG
TTGCAGGTGCTGCTGGTGTTGTTGCAGGTGCAGGTGCTGATTCCGCTGGGGCAGCAGCAA
CAGGTGGTGGGTGGTCGTCTGGCCATTATCCTGCTGGCCAGCCGGATGCTGCGAGCGCGT
CGCATGTTGCAGCGGCGTGTCCACATACTCATTGGTTAGCCTTTCGGATTCGGGTCGCGG
TTGCGCCAGCGTGACGGGGGAGGCGGGCGGCTGGCCCAGAGCGTTGCTCGCCGGCTCAGC
GCTTTGGAAATGACTAAGGAAGTTGTTGTTGATGCTGTTG
>GEKZB4O01A11Z0 
TCGCGGAGACGAGGAGCTGGACAGCCTGATCAAGGCAACCATCGCTGGTGGCGGGAGGTG
ATAC
>GEKZB4O01AYGMB 
TGTATGTATGTCCGTATAAATAAAACCGGTGAATCAAATGTCGATTAAGTCATTTGACAT
AGCCAAGCCAGGAAATTTGCGGCTGATCCAAAAATATCTACCTGAGTGTAGCATAGGTGG
GATAAATTTGGGCAATACGACCAAGATCGTCATCGTTCTCCAATTGGGAATCCTTCCGTG
TACGCCGAACTGGTAGGCTGGGCATCGCTTAGCTTCGAACCCAATTACGAATATAGCAAA
TTTATACGCGGTATTTGTAGCTTTCCCAGGATAACAACACAATCCGCATAGACGGAATCT
TTTTGAAGTTCG
>GEKZB4O01AS9I6 
TGCCGTCCGCTGTCAGCGCTGCAATAAGCGGTCATAGCACAGCAGGCACAGGGCGGA
>GEKZB4O01EQVEZ 
TAAATTCATGGAGAAACAGAAGGACAAGATCGAGTTTTATTCAGCAGATGTACAACAAAC
GGGAAGTCGGAACGAAATAGCTGGCGAGATTTTCTTACATTGTCTTGGGTCCGTACCAGC
TACGACCTCGAGCGGTAAC
>GEKZB4O01C8C4S 
AATTCTCAAACATTCTCGGCTGAAATCACCAATTTTCTAGAAGAATTACGCCTAATTCTT
CTTCTTTTCTTGTGGCGAACCGATGTCTAGGAGAATCCCC
>GEKZB4O01DJX9B 
AAGAACCAAGGGCGAAAGCTGTTTATTTTGTTTCGTGCGCTCGGGTTTTGTTTGGTTCTC
TGACTCTGTGACGG
>GEKZB4O01A48ND 
CAGTGGGTCAGCTCTGGTTTCGACCGCCTCGTGGCCTTCGCCAGCACTGAATTGGATAAG
ACCAGGCGAAGCATCGATGGCGATACCGTGCCGGCCTCGATTAGTTGCAACACGTCTCCG
GACTTGGGCATTACGCACAGCAGCAGCAACTCAGATGCAGTGCGCACATTTTTGTTCCAC
CTCGTCCAGCTCCTCGCAGCTGGAGCTGCCCATAGGAAGCGGTGGTAGTAGCTGCAACAG
CCTCTGCAACCATCATGCCCAGCACAACAACATTGGCATTGGCGGCAGCGGAGGCAGCCA
CCCGCATCAGCAACAGCAACAGTTGCAGGCGCAGCACCAACAGCAGCAGCACCATCTTTC
CGATCACATGAGCGACAGTAGCATGAAATCCTCGGCATCCTCCTCGCTGCATGCTGGTAG
CTCCCTTAAGACCGTGTCGCCAGTGG
>GEKZB4O01EMUG6 
AGCTCAACCTTGTTGACCAGGCTCCAGAAGTCGACGTGCGGGGTACGGGATCAGGGAGGA
TGTCGTTGTGCAGGTTGCCGCTGTTGTAGTGGTGGTGCTGGATGATGTCGCCACCTGCCC
ACCCCACGTGGGTGGTACTGGGGCGTGGGTGGCGGATGCTGGCTCCGTAGTTGATGGTCA
CTCCACTGGCTCCGTTGGTGCAGTGGGCGGCGGTCAGGACCCACGGTGTTGCCGATGATC
GAGCCACCGCACCACCAGTTTCCGTTGCCGCTGAAGAGCAGACCCA
>GEKZB4O01DHKWG 
GCTTGAATTACTGTCACAATGTCGCACTCCTTGAGGATTAGCAGAGCCTGATGAAGGCTG
CCCGAGAAGATGTCGCCGTGCGTGGCGTATCCAATGTGATGGGCATGCTGGAGGACCTCC
AGCAGGCTCTTGGCATACATGTCGGCTTGCTCAAGGGGCACCTTGATGTCCTCGATAGCG
CAGTGCGGATCGAACTCCTGCAGGCATTCCACATCGCATCGGAATAATTCTTACAGTTAT
GGCGGGTTTTCGCTCATTACTCAATTGGCCGAGGTCCAGGGAACTTAGCTGAAGGTGCGT
CTCCTCAATGGCTTCCACATAGGCCAGTACAAGGCGTT
>GEKZB4O01CYSBM 
GCGGAAAGGGAAGGTGGAGCATCGAGTGGAGGGAGAAGTAGAAGGAAGAGGGCAGAATAG
TTGCAATCCCATTACAATATTAGTTATGTATAATATTCGTTAAAATTTTACTACTACTAT
TACGATATATGGATATTTTAGTACGATAATTATAAACTATATTTTTTT
>GEKZB4O01DAQLT 
GTTGCAGCTGCGCCACTGAAGTCTTCTGTTGCTGTTGTGGTTGCTGCTGGAATTG
>GEKZB4O01CCNAN 
CAATCCCGAGGCGATCAGCCAGGACCGCCTAGTTCTGGCCCAGAAGTACGGCTATCAGCT
GCCCAAAATTGAGGAAGATTCCGCGTACGAGATGCTCACCACAGCGAAGGATCCAAGGCA
AGTATTCTACGGCCTGGAACCCGGCTGGCTGATCAACATAGTGGACAACCTCGACTAATT
ATTG
>GEKZB4O01BZW8N 
AGCGGAGAGACGACGTCAATTACTAATTTCGAAACTACACCTGGAAGAATTAAAAACGAT
TGTTTATTATTTATGGTAAAATAATACACCGTAGTAATTTTTCTAAGAACAGTCAAATTT
AGG
>GEKZB4O01ENGKU 
CTCGAGGTAGAGCCTTCGGACACCATTGAGAATGTTAAGGCTAAGATCCAAGACAAGGAG
GGAATTCCCN
>GEKZB4O01CEFSM 
GCTGCTTGTTTACGTATACAGCATCCACCTGGTGAGATTTCGGTCGAGAGCGGACCGAAC
TAGTCTCCTCGATCTCCGT
>GEKZB4O01APYN2 
ATCACAAAGTACTCATGATTGGCATAATCGCTGGCAAAATTGCCGCATGCCCACCTCGTA
TGTCTCGTGGGCGAAGGAACGTCTTCGTAGGGTGGTTGGTCCCGACCAGGAGGCAGCTGC
CGGGCCGTGC
>GEKZB4O01ARRE2 
GGTTTACGTTTTTCTTTTTTAATTTTTGTTAATCTGTGTGTGTGTCTTCTGTGTATTCCA
AATTGAGTAAAGTTCCTAAAATT
>GEKZB4O01A09B3 
AAGCTTACCGCAGGTGTTGCAATTTTCTAGTGAATTACGTCAGCAAAGACCAACGACAAT
TTAGTCATTCTAATACATC
>GEKZB4O01BITH1 
GCTTTGCGTCCGGAGGAGTCTACGGCAGACTTATGCCTGTGGCGGAGACGGAGACCCAGG
AC
>GEKZB4O01ESJTN 
GAAGACTGGCTAAAGAATTTGACAGAGAGCTGGAGCCACTTAAAGACGTCCTAGTCGAGT
ATCCAATTAAGTTGCGATAATGGATCTTATCGTTTTCA
>GEKZB4O01A4BM7 
GACGGCTCCGTGCGGAATGTCCTGCGCCTCAAGAACATTCAGCGGAAGGATCTCCTCACG
ATGTACACCTGCCAGGCGAGCAATGGCCACGTGGTTCCAGCGCTGACCAAGAAGGTTATC
CTCGACATGAATCTTCCCCN
>GEKZB4O01C25ZE 
GGTTGGTGCGATCGTTTCTATGACAACTAAATGATATGGTTGTGTATACAATTCACGATA
AAAAGAGGAAGGAGCCGTTAACTTCACGCTCA
>GEKZB4O01AR9WJ 
CGTTGAAAGATTGGACGAAATGGCTGCACACAAGTCGTTCAGAATAAAGACAGAAGCTGG
CTAAGAAGCTGAA
>GEKZB4O01AK2EB 
AAGCAGATTCTAGAGGCCACTAATTTATTTNTCNCACGGAGGAAGGACACATAGTTGTGT
CTACTACTTACCGTAACCGTAACCGAAATAGTAGTAGTAGTACGGACGTAG
>GEKZB4O01CC6R6 
CGAGCGTTATGAAATTCCGTGATATGGTGCTCTGGTAATACCCATGCCCATACCCAT
>GEKZB4O01D83QF 
CGTTTCCGGCGAACGAATAATCTTGGAATAACCAGTCCGCGAGCAACAAAATAGTCGAAG
>GEKZB4O01AR1JY 
TTTTGGTTTTCTTTTCAGTCCGCCGGGTGCATTTAAGGCTAAACCCCATTTGATTGTAAA
TATTTGGCTCGTTTACGGCTAACGATACATCGGGGACCAGCCAAAAAGACGTGTAATGCT
AAATGGGG
>GEKZB4O01A7VBC 
GCGAGAAGATCTTCAAGATGTTGCCATCAGTGCGTGCGCTGTTTCTCGTGTGGAGCCCAA
CGAAGGAAACAAACAC
>GEKZB4O01CZ6PS 
ATTTATCAGCGATCAAATCAGCAAGTACAATGTCGTGTTATAGCTTTAAACTCTAGACTA
GTTATTAATATCGCATTGTTATGGAGAGAAAGGAATTCAAGGAGGTAAATAAGGTTGGTG
CATCAGTCTGAGGACAACAACAAATGTCTAAATTTCCGTGTAACTTTTACCAATAAAGTT
ATATAATATGGACTTAAAAAAAAAN
>GEKZB4O01B9PGD 
TCGAGCTGCGGTGATCAACAAGCATGGTGTGCGAATACGTGAATGGCATGCCACACATGA
CTGTACGACTTCCCA
>GEKZB4O01AW1QR 
CATGGTCTTGGGATCCAGGCCAGCAACGACCATGGAGCCTTTTATTCTGCAAC
>GEKZB4O01C9RXK 
GGTTGTGGTAGTCGTGGTTGTCGTAGTTGTTGGGGTACGAAGTTGTTGTAGTTGTAGTGG
TTG
>GEKZB4O01EE1DI 
CTCTGGGAGGAGCGAGAAGACCACTCGGAGGGAACGAAGTTTAGCTATTGCTTCATGTTT
TGTATTTTGGTTGTCTGCTGCTGCTGTCCGGA
>GEKZB4O01AWODD 
CTTCTACGGGTGATCGATCTTCATGGACTTCTGCAGATCCCTCAGCACCTCGCAGAGTGG
CTTGTGTTCTTGACGATCCGCCACGGATGGACGAGGCGTGC
>GEKZB4O01EPXFT 
GAGATGAATACCTTGGCGGTTTGAAGTGTCTAATTAACGAACGGCTGCCACATAGATCCT
AATGCGAAAAGCAAATATTTAACAGCCGACTCGTGCAAGTTTGGAGTTCGCAATGAACGG
CCCACAGATTAATATAGTGTTAGTTAACC
>GEKZB4O01B2D1V 
TATAATTAAATTATTGATGTTAGCAAAACCACAATTTACTGCTATGCCATATCTTATTAG
GAAACAAGGGAAGATAGTCGAGTCCTCGACTATCAGATACCCGTTACTCAGCTTGGATGA
GGGAGCAATTTGTTAACCAATTTTTATTTGACATCAACTTTAGT
>GEKZB4O01BG5DA 
CGAGCAGCTCGCTGTGGTCCACCGCCAACTCCGAGGATTCCCTGAACGCCACCCTCGATC
ACCACG
>GEKZB4O01D3C7W 
CAAAGAAACCGGAAGCTGTTTCATTGATGAAAGCAAATGTTTCACGGCGGGCTCCTTATT
GACGCACTTGCTTTCACGGCGGGCTCCTTAT
>GEKZB4O01C46L1 
GGAGGTGAACTCTATCACTGACTTCTTCTGCAAGGAGCACGGGCATCACATACCCTATTG
G
>GEKZB4O01CGY2B 
GGACTCGGAGGGCGGACTGGAGGTGAGGCTGCCCGGCAGCGAAAAGTGGAATCGCGTGAG
CCACCTGCCCGGCTCCATACTCGTCAACTGTGGCGAGATCTTAAATATCTGGACACAGGG
ACGATATCCGGCATTGCAACATCGCGTGATAATACCGGAGCAGGAAACTATTCGGGCTCG
TGGCCGCCACTCGATAGCGTTCTTCTGCCATCCGGACAACATCACCACGATATCGCCCAC
CGATCTGCCCAATCCAGATGCCGTCCAGGACAAGGCGTGTCTCAAGCAGCGCAAGAAGTC
CTTCAAGGCGGCGAAAGAAAGAGTCTACAATGCCTATCAGTTGATACAGAAAAAGTTTAG
AGATACGTATAGCAGTAACAATCACTCATAAGCAGTAACAACC
>GEKZB4O01CP323 
CCAAATCAAGCACGATCTGGCCAACGTGGTAGATCTTCTCGATCACCTTGGCG
>GEKZB4O01CR5GW 
GTAAGCCAGAGGACCAGTGTACGCCAGGGCGAGCACACAGGACGTCCCACGGCGTTGGTC
GAGCAGC
>GEKZB4O01C6GMM 
CTGGAAGATACTCGTGTCCGTGGAGAAATAATCCAGCAGACATCCGACAAGCAGACGCAG
CACCTCTTCCAGCTGAAGCACTCCCACC
>GEKZB4O01DIROW 
TTGAACAACTCTCAGCAGCAGGAAATGGATAGCCAGATAAATCAGTTGGACATCACCACC
TCGCTGTCCATAAGATCGGTCATGTCGGACACCACCTTGGCATATGCACGCTCTCGCTTG
AGTATGTCCTCCAGGGA
>GEKZB4O01CSMSE 
GACGCGATCGCCAGCAAAAAGCAAAGGCAGCTGCCAAAATCGCAGTGAGCTATAAGCTAC
AACTACAAGTCGCGCATGAGAAATATATTTAAACGGGTTAATCCAATACACGGCCGCAAA
TCGAACGCTCTTAATTTTGTAGATTTTTTGTTTCGGTTCGCTTGTCAATTTGTCTGAGCG
TGAAATAATTGCAGCAAGTGAATATTTCTTGAAATATCAGTGCGCTCGTGTTTATTGTTG
TTGTCGTGATTTG
>GEKZB4O01CBR3M 
CTCGCAGCTGCTACACGTGGGCGACATCATGCACCAGGTCTATGCTCATCCACTGGGTCT
CCTGCTCAAACCGAATCCGAACCGAGCCTCTGTGGAAACGACG
>GEKZB4O01COHPE 
GACAAGTCGACGGATGTGATAAAGGCTATTGCCAGGCTAATTTCATTCTATAAGCATTGA
GAGCCGCAGTACCCAGCGAAGTCTGAGCGGCGAATTAGGTCCGAT
>GEKZB4O01DQSKJ 
GCTGCTTGTCTTTTCGTAGCAGCTCTTTGTTCTTTTGTTATTCTAGGCGGCTTCTTCCAC
GACTGGCGGATGCGTTCCTTTACGGTTAGTGTTA
>GEKZB4O01AVGM3 
AGGGCGATGCTGTTGTCGCACGTCGGCCGACCTTCGGTCGTAGAACGTAGGCGGCTCCAA
CCGGACCCGGGT
>GEKZB4O01CQ56F 
GTGTTTCCTCCGGAAGGTGGAGAACTTTGTAGAGCAATACATAGCATTCCTTTACGTCCT
TCGGTAAGTACGGG
>GEKZB4O01C7FMG 
GCAGATGCGTGTTTGTATTACGTTACTTCTATACAGTTATTATCTTCGTTACTAAT
>GEKZB4O01B17IS 
TCCAACATCTCTTTCTTCTCGATTTAAATAAATGTTGCTTATTCTTCTGACTGCTTGTAG
TATTTTGAATATTTGAATTTTCTCCATTGTCGCCCGTTCTTTTACGTGTTGGTTAAGTTA
AAGCTTAGGAAATGTTTGTTTTTCTTCAGCTGC
>GEKZB4O01EWGMY 
GCAAATTGACTGGTTCAGCGCTGCTCAAATACAAAGATTTGAATATCTCGACCAGGG
>GEKZB4O01EEIUK 
TCACCGGAGGTGTCCAAACTAGTAATATAGGCATGGATTTGGAAGAGCGCATAGAGGCGG
CAGTGCTGAAAAAGGAGCAGCAGAAGCCC
>GEKZB4O01AZPE4 
ATATATTTTGCTAAACTAGCACACACAATATTTGCCTTAGGCGTAAACAAATCTCTCACT
ATCAAAAAAAA
>GEKZB4O01AD8PP 
CTCGTCCTCGTCGATTCCCAAGCCCAGCTTGATCATGCGGTAGATGCGGCTGGCGTGCAC
CT
>GEKZB4O01A4N1G 
CTTACCACAGCCCGCAATACGAGCTGCCGCCTTTACCGGTTTAAACGGTAATCAGCTGCA
GGCGTGCTGCAGC
>GEKZB4O01DT7LN 
AAAGTAAGCGTTAGCAGTTCTCCGACATCCAGTGCCAGATACGCCGGCAGTAGTGGCAGC
AGCAGCAGC
>GEKZB4O01B0PV3 
CGTTGGCATCGATATCGAAGGTGACCTCGATCTGGGGCACACCACGTGGTGCGGGGNGGG
>GEKZB4O01CCW3M 
CGGTACACCAACAGGGAGCCCATATATCGCAATTGCAATGTGCAAGCGTGTGCAGAAGTT
CCGAAAACTGAAGTGACTCCAGTCTGTGCGGATAAGTTCTCTAATTGCCAGTGGGCTTCG
CAGGCAAAGTTATGTAGCTACGATTATTATCGCGATAATTGTTGTTTTCCTGCACGGGTG
GCATTTAAAGTTCGTAGTTCGTAAGACTCTTAATTAATTTATAAAACGATTATTTAACCG
CCGTGCAGAATAGCTAAAAAAC
>GEKZB4O01BZJ7T 
GTGGCTCGCACATTGACCGCAAACATCCGGTCGAAGTCTTCCAGGCTGAAGGTGTCGACG
GTGCCCACTCAGCAGGAGTCCCGG
>GEKZB4O01D16RE 
AGACTTCGCCTGGTACCGGCTCTATATCGCTGAATCAGATGTCCATAGAAGTTCGCACCG
AATGGTAGGAGACCACCGTGCTATTGCAAGCCGCATGCGATCCACGCGAGCAACTGGACA
CCTGGACGGGCATAGTAGCTCGCATGCGATCCACGCGAG
>GEKZB4O01CY0MQ 
AGCAGCAACTTCAGCAGTTCCAGCCGCCAGCAACAAGCAGCACCACTCAGCAGCTCCCAC
GCAACCAAGCAGTCGGCCAG
>GEKZB4O01DV2DW 
CTCGCAGCTGCTACACGTGGGCGACATCATGCACCAGGTCTATGCTCATCCACTGGGTCT
CCTGCTCAAACCGAATCCGAACCGAGCCTCTGTGGAAACGACGCCCNCCAC
>GEKZB4O01A1BVH 
GAGAGTACTTCCGCGACAAGGGCAAGCACGCCCTGATCGTGTCGGCCACCGCCTCCG
>GEKZB4O01EYCJT 
ACACGTACCAGTGGTCGAAGAAAGTCTGCACGTCGGTCTTTCCGTTCAGGAAGTGCTCCA
CGTGACGATCGCAGACACATTGACATTCGAAAATTGGGATTGAAAACTCAAGATCCTGTG
GTGTAGTCGGCATCTTGAGTTTTCA
>GEKZB4O01CHYIN 
CGAATTTCGGTTTCAGTATAGCAAAAGTAATGTTGCTCCTGTGTCTGCCCA
>GEKZB4O01EMD3U 
ACAGCAGATCCAGCAAATCCAATGATGATGCAGCAAAGACAATGGTCGGAGGAGCAGG
>GEKZB4O01BELJZ 
CACGGTCATACTAATGAGAACGCAATAAAATTTGGAAATCAAACATCTACAGG
>GEKZB4O01D560T 
TGAACTTAGTAATCAAATTCATCCACATATGTTGTTGTTTATTCTCTGCA
>GEKZB4O01D70YX 
GATCAAAAGTTTCTGCAGGAAACGGAAAAGGAGCGGCAGACACTGCGCGAAATGATGGAT
CGATTCAACGAGCTGCGCCGCCTGGAGAAGTCCATCGAGGAGGTGCACGCCCTGTTCATG
CGCATCCAGACCCTGGTAATGGAGCAGAGCGAGGTGATCCAGCGGGTGGAGTTTCACGCC
CAGCAGGCCACGCTCCACGTGGACAAGGGCGCCGACGAGCTGGACCAGGCGGAGCAGCAC
CAGAAGAAGGCGCGCAAGAAAAAGAATAATGCTCATCGTGATACTCGCAGCCGTGTTGCT
AGTATTACTCCTTGTTGGTATTTATTTGTGATGCACGCGAGAAACTTTATTTTTTGT
>GEKZB4O01E0A0P 
CATTCACGCCACGAGGAGGAGTGAGAAAGAAGAGATCAATACGATCTCTTCCCGTCCAAT
TTAGTACATTTGTCATCCCAACTTTAGTCATATACACTGAAT
>GEKZB4O01E2WI9 
GCGCACAGCACGGTATTCAGATTGAACTGCAGGTTCTCGTCCACCGGTATGTGCTGAATT
CGAGCTGGATTGCTGATAGTGCCAAAGCTGGTAAATTTGTGCCTA
>GEKZB4O01ELP4Z 
TACCATTGCCATTACCTAAGCCACTACTGCCAAATAGCGTACTGCCGAAGCTTCGGGGTC
TCGGAGCTTGCTCCCGAACCTAG
>GEKZB4O01COO4W 
GCTGGGCAAACAAGTGTTAAAACTATTTGTGCTGCAATATTTTCAGCAATTACCGACCGC
CCTCGCCGCTGTTCACCACCCAACTTAACC
>GEKZB4O01AWOZ8 
GCCGACTGGGAAAATGAACAAGCGGAGAAGTACTCATAGAGGCTAAGGCGCTTGACTTTG
TTGCAGTTCC
>GEKZB4O01CSHFG 
GTTGAAGATTGAGCTGGAGGCGGATGGGAGCTGGTTGGGCTGCTGGTAGTTACCAAAGGT
GACTGATCAGGGGCGGCGTCACCGGCGTCTGGGGATTCGGAGGCGTTGGCTGGAACGTCG
GGATCACTGCAGGTGTGGACGGAAGAGCGGGTTGGGCGGTATTAGTGGACCAATCGGCTG
AAACGGCGGCGGCGGCGGGGCGGCGCAGGGTAGTGGAGGTCCCTCGCGGCGGCGGCAGGG
CGGTAGATGGGAGTAGTAACCTGGTGGGTACAGCGGGCGACCAGCCCTTCGATACTGGCC
AGATACGAAAGGAATGGCCAGAAGTACACCTTCACACAGAACTCGTCCAGCAGTACCA
>GEKZB4O01C608N 
GTTCCCGCTCCCGTTGACGTTCTTGGCAGCGAGCCAAGGCCTCAGCGCGCTCCTTATCCC
TGGCTGGAGGCACGCGAGTTGCGGGAACGAGAGCTGCAAGGACGCGAGTACCGTGACCTC
GAAACGGAAGACACCCTCTATCCGGACGAGCGGGAACGTCTAATCCGGGACAGGGAGCGT
GATCGGGAACGAGAACGTGACCGCGAAAGGGAACGTAATATTGGACCCCGTGGCGACTTC
CGACCGGAGTGGGAACGCGAGTGGGAGGAGGAGGGAGCTGGTGGCGGCCCA
>GEKZB4O01BJSS6 
CCGCGTGCTTTAGCATTTGTGACGGTTCCGAAGACGTTGCACTGGCAACC
>GEKZB4O01CZVB5 
GCCTGATCTTCTAATTCTTTATCCTGATCCAATCCTGATGGGCCAGAAGCTTTTGATTTG
AACTTTTAGTTTATGTTTAGGTATAAAAGACTTTATTTCTGAAGTTATTTACCTAGCATC
GTGAAATTAGAAATTTAGTCTGACTGATGCAGTTTGTAAGCGCATTAAGGGTT
>GEKZB4O01AOGYD 
CAAAATTGTTCAGGCAATTTATGACATGCTAGGAGCGTGCTCATCTAATCGTCCAGCTGA
TTCAGCAGAAG
>GEKZB4O01BGU5X 
TCGCTGGAGGGCAAGGACGATGGCGATGGCGAAGCCTATCATCAGCACAGACTCCATGCT
GCCCA
>GEKZB4O01DC5FZ 
GCCACGAGAATGAAGTCCATCGCCAATGCCACCAATATCGACACACTTTGTTGGTCGACC
ACGAAGAGAAGTAGACTGTGCCACCACGAGCCTCGTGCAGGACGAAAACTAA
>GEKZB4O01DCZJJ 
ATCTGGACGATCCACTTGCCGATGGTCAACGAGTTGGACATGCCCTCCGT
>GEKZB4O01EPPGR 
TTTATTTATGCATTTAAATATATTCGATATTGCAGTGTAGATTTAAAATTCCTGTTCTAG
GCCTAGACAAAAA
>GEKZB4O01D5A4X 
ACAGATGCTGGTAGTGGAGGAGGAGCAGCAACAGCAGACCGTAAAGAAGATTGACCTTCA
TCGAGATCGTAGTTGGCGCCTTCAAATCGATGCCCACTCA
>GEKZB4O01BWRGD 
GGGCAATTGGACAAACACAATTTACAATCTATATATGATGTATGTAATTTATATGCATAG
GTACGATGTACTAAACTATATGTTAACATTGCTAAAATCTAAAGAAACAAAAAAAAGAAA
AT
>GEKZB4O01CSG6H 
AGAAAACAACTTGCAAAACTACGAAAGTCGGCTATGCTCGGGCGAGTGGTTTCCCTTACC
GGCCCACCG
>GEKZB4O01CC78L 
GAGTGGAGGCGCTGCAGGCCAAAGTGGTTAGTGCCAGCGGCATCGTCAGTCCCACTC
>GEKZB4O01EPZ87 
CAGGACATCTGGATGCTGCGCGGCGTCGTCTCAGCCGGACAGCGAATGACCAACAGATGC
AATCTGACGCTGCCTGTCATCTATACGGATGTGGCCAAGCACATCGAGTGGCTGCTCAGT
AGCATGTGGTTTTGATAGGTTATACAAGAGATTAGTTG
>GEKZB4O01C0DZA 
AACTTATAATAACAATTCGGTGTTTCACATCAAGTTACAAGTTCATTTGAGATTTTCTTC
A
>GEKZB4O01AW45Z 
ATAAAGTGTGAATCGGATGAGTTATCGTTTAGTTATTGAAAGTTACATAGT
>GEKZB4O01C5NWQ 
AACGAAATCGGAATCGGAATCAGCATCAGAATCAAAATCAGAAACCGTCAAAGGCGAAGC
AGCAAATATAAAGATAAAAGGAATATCAAGCCAAATAAACCTTAAGGACATTGTAATATT
AATTCAAACGGAC
>GEKZB4O01DJ4EZ 
GAAGCGCTGTAGTGTACACTTCTGCCGACGAGAAGGATCATGACGAGGCTCCTAGGATAA
AGATCCAGAAGATTTCGGGCGACGATGATGGCGGCCTGGATAATGCCAACGAAGGCAAGG
AGATCATTGTTAAGATACAACAAATTCTGGACGATGCTGACGAGGCTGAGGCGCCCAAGG
AGCAACCCAGAGTGAAACGTGAAATTCGCAAAAGGAACTGACCAAAACGGAAGAGCCTGG
CGAGCAAA
>GEKZB4O01C6J1R 
TCGAGTCTGCGGTGATCAACAAGCATGGTGTGCGAATACGTGAATGGCATGCCACACATG
ACTGTACGACTTCCACGT
>GEKZB4O01BWI5X 
ATTGAGCCAGAACAGGAACAGAAAGAAGTGGTGTATCTCGAGGAGCAGTCACCGCTGGAA
GAGGTGACCGTTTCGAAGCCCG
>GEKZB4O01CAWNQ 
AACGCTGGACCATTTTCTTCGGGCATGAGAATTAATTCTAATTGAAAGTGCGAAAATTTG
CTGCATTACGCTTATATAACAGAATTTATCTGTTTTCAAATTAAATTTTTTNTTCATTCT
TAGAGTATTTTACTTACAATAATGAATTAAGTTCCCGCCATG
>GEKZB4O01BB88L 
GGTTTAACGGGCTACTTCAAGTCGGGAGAACTTAGTGCCGTTATTGGACCCTCTGGAGCT
GGAAAGAGTACTCTGCTCAACATTCTGTCAGGATACACAACATATGGCTTTAC
>GEKZB4O01CNDAV 
GCGCACCCGTGGTGGAAACACCAAGCTCCGTGCTCTGCGCCTGGAGCCAAGCTTGGTGTT
GGCGGCGGGGCGTCCCAACTCGAACTTGCGCTTCTTGGTCAGCACGTCGTTCTCG
>GEKZB4O01D975M 
CGGGGCAGCAGGCACCAGTGAACGTTAAATGTGAATCCCCCNCGCGTCGT
>GEKZB4O01A1UUR 
AGGGGACGTGCTGACTCCTACGATGGCGACCTCGTTTTATTTTGTAACTAGCTCCAACGG
GAAGTGGAACGTTACCTA
>GEKZB4O01AU8WC 
AAACAGCTGGAACCATAGCTCTTTCTAGCTCCGGCCGTCAGGGACCGTCCATCCACCTTC
CTA
>GEKZB4O01CF2YP 
AAGAAGGAAGGTGATGAGAAGAAGGAGATGGAGACTGATGAGCCCAAATACGAGGA
>GEKZB4O01CD895 
AGTGTTAGAGCAGAGGTAAGTGGCTTAGATCAATTTGCAGTAAAATCGCAAAAAATTCTC
GGGCCGGCAGAAAATCGATTCTTTT
>GEKZB4O01DWQAM 
AGAATCTGCAAGTGCTCAAGCGTACTGTGGAGAACATCAAGGATCCGTTGTACCGATACT
TCGAGCGCGAGGTGACAAGTGGTTCGCGTCTGTTGCAAACAGGCAGTAGCTGAGTTGTGA
AGTGTCTTCATCCATGATGGACGTCCATCCTCGCCGCGACCCACCT
>GEKZB4O01EN0H7 
GCAAATGGCGCGTATATTAATTCGATTCGAGATTGCTTTCGACTGGTGATGGCAAATTCC
AACTTGGTTCAACTTTGTTATCTCAGCGATTGTATTCACATGCATGTACACTCCGAGTCG
GATCGCTGCGTC
>GEKZB4O01CYOTN 
CTACAACAGCAGCAGCAGCAGCAGCAGCTATCGCCCACTGTACGACGATTCGAGTAGCAG
CAGCGTGCTGCGGCCCAACAAATGTTTGGCAGAACTCGAGCGTCTCTATGCCGAATTTCG
CGCGAGTGAAAGCAGATTCGAACGGGGTCTGATCCAGTGCCAGTTGGACATTGAAAACGC
CAACGCCACCGACACCGTTAGCGAAATGCGTCTAAATGTGCCAGCCACTGCGGCAGCAGA
CACTGTTGCTAGTTGTAGCAACAGCAACAGCAGCAGCAACAACAACAGCAGCAGCAGCAG
CAGTGTGTTCCTCAATGTGTCCGGCAGCAGCAGCACCGATAGCGGCGACAATCAAGTTGT
CGATGAGGCTAGAAGCATTAGCAACATTGCTGTGCTGCCAGCAACAGCAACTGCAACAAC
AACACAGCCACTTCCAACG
>GEKZB4O01C6G0R 
CAGTGGAGCAGCCGACGACTAGGCATCCTCAACCGCTTTACTAACCAACTAGAGAAGACT
ATCGCTGTCTACCACGCTTTCTTGGTGGTCATCTGGTAGGCCTCGGAGTGGCGGGCGAAC
G
>GEKZB4O01CG8SB 
CTGTTTCAAAACAAAGAGCTTCAATTATCATAAGGAGTGGACAATAAAATTAGTATGCGT
ATGTGAGAGTGATTGAT
>GEKZB4O01DJN3T 
TTAAATAACGGTTAAATTAATGCATAGTTATGATCTACAGACGTATGTAACATACAATTC
AGCATAAATATATATGTCAGCAGGCGCATATCTGCGGTGCTGGCCCGTCTAATACAT
>GEKZB4O01BEE36 
GTGGTGGTGCTGATTCACCTGATTGCTGTGGTGGTGGTGCAGCTGCTGCGAGTGGCGACC
TAAGCCAGTTCCAGCTGCATCATGACAGCTGGTGGCCAAAGTCGAGATGGGAAAACGGAT
TTGTGCGTGTGTCTCCAGCCAGCGGCTCTCAACTGCGGACACCTCGGATCGTGTGTGGTT
TGCTGGTGCTGATTGTTGTGGTAATGTCCACCAGTGGTATCCTCTAAACGCACCCGATCC
ACGTAATTGTGCTGATAGCTATAGCTGTCCTTGCCTCGCTTTTCCCGCTGGCGTGACGAC
GACGACGTTTGTGACGTTCGAAAAATNTCCGTTGCCCATCGTGCCGCCATAGCAGAGGCT
GTGAC
>GEKZB4O01CED2C 
AATTACATCTATACTCTTTGTTCCGAACTAAATACAACTGTCACTGACTACCCGCCGGAC
GG
>GEKZB4O01CC7PH 
TTTTGATTAGGTGAGTGGTAATAACATAAAAATAAACAACTTCACATCAGGTTTTGGTTT
GATGCAATAAAACAAATTTCCATGACCGCCCCCTCGCCGTTTTA
>GEKZB4O01BIBPH 
ATCATCTCTTGTATATCGTTTAATACATCTGTGTATATTCCTCTTCATCGTTTT
>GEKZB4O01BHV22 
GTTGCCGAAGCAAGTTTGGTGACTGGAATACAAGATGCAGATCTTCGTTAAGA
>GEKZB4O01BKG2A 
CTCTAATTTGTTCAAAGTAATAGTACCGGCCCACAATAACACTCGTTTAAGAGCACTAAT
GCAGGTTTTTAAA
>GEKZB4O01DSYM4 
GTTTTTAGCTGATCACGTGAAGAAGCTTATTTTGTCCACGACTAGGTTAAAATTTACGCA
AAGAATGAAGAATCCGAACCCAGGAGGGAGTCTTTCCTTTTTCCGGTCTGTGGCTTCTTT
>GEKZB4O01AFK75 
GCTCTTCAGCTTGGCCAGCAGTGTGTGCGAGTCCACGAAGGAGCCCACGT
>GEKZB4O01AQEW7 
CAGCAATAAAATCGGAATATATATGTAGACAAAAGTGTGTTGTTTTAGTAGGGAGGTA
>GEKZB4O01D6JJ0 
GTCTGGTTTCTGAAGGTCGTGACGACCGGCAAACGAATATGCGGGATTGTGATCCTGCCT
AACTTTTCGGTT
>GEKZB4O01B7VOR 
GTCCTCTTCATCGGCGTCGAGGCTTCCAGAGACGAGGATGACGAAGTGGGC
>GEKZB4O01D60XN 
CGCTGAAACATATAATTATTGGGACATCGAGATCAGGGCTAAATAGCGTTCGAAGACAAT
GCACGTGTTTCACCAGGACGAATATTAATCTCGTCGATTTTG
>GEKZB4O01D6H32 
TACGGTTCCAATTCCGTAACCTGTTGAGTATCCGTTTGTTATTAAATATGGGCCTCGTGC
TCATCCTGGCAACAGGAACGACCATAAAGAAGCCGTCGAGAGATATCGGAAGAGTTTTCT
TTCTGTTTTATAGCCGTACTACCATGGAAGTCTTTCGCAGAGAGATATGGTAGATGGGCT
AGAAGAGCATGACATATACTGTTGTGTCGATATTTTCTCCTCGGACCTTGAAAATTTATG
GTGGGGACACGCAAACTTCTCAACAGGCCGTACCAATATCCGCAGTTGGTCTCCAAGGTG
AAGAGTCTCTAGTCGATAGAATAATGTAGGTAAGGGAAGTCGGCAAATTAGATCCGTAAC
TTCGGGATAAGGATTGGCTCTGAAGATTGAGATAGTCGGGGCTTGATT
>GEKZB4O01EKW6R 
CATCGGTGAGCTCTATGAGTCTTACTCTATCATCTGTAGGCTTTACACGTTCTTTAAGGC
AACAAATCAGCCTGGTTAAGTACAATCATTGTATATAAATATTTAGTTATGATTTAAGGT
ACAAGGTTTAGGCAAGAAATGATTTCTTATGGTCAGAGTCTAACTCCAAGCATTTATTGC
GTTTCACATATTAAGGTTGGTTCTTAACCTTCCATTACTTTTGTCTACAAATAGTTCGTA
CAACAAAAAAAACAAACTTGGTCGATCTCGGGACGGGGTACGGCCACTTGGTAGT
>GEKZB4O01DQLX5 
CTTTGTGCTGATAGCCCCACTCGCGAACGTTACCGTTACTTGGTAGGTGCAGCTCCCACT
TTTCTATGCTTGTACC
>GEKZB4O01B5X2T 
TGAAGCCAACTGAGGGACTACGGCGAAGCCTACAACTCTGAAACCAACTGAGGGAAC
>GEKZB4O01CGD6U 
TTCAAAAATCGAGCAGTGAACAACTCAAAGCAACTTTGCGCAAAAGACAAAACTTACAAA
CGAAG
>GEKZB4O01CP7JW 
GTGGTGCTAATCTTTCCATTGGCGGACTTCCTTCTAGCCAATTCCTGTAGGAATTCGTAG
GTCACAAAGT
>GEKZB4O01DT2WK 
TTGCTGGCTGTTTGGTTTGCGTTTTNTTACGACCAAATATATACAAAGAAACTGCTGCTT
TGTTTTANCGCCTTGTTTTCGTTTTACTTACTCGTCTCTTTCTTTTCTTTT
>GEKZB4O01C55KP 
CCGTTGGCGGTGAAAGTCTGGAGAGGATGCATCTAACGGCTGGCAGAGGCGCATCTTTAT
CGAACAGATCTTTCAGTTAGCCGCCAATGGAGAGATGACGCTCGAAGAGATCATGGACGA
GGCACAGTCGATGGTACTGGTGTCCTTTGAGACGGTATCCAATAGCATAATGCTGGCCCT
GCTCTGCTTGGCCACCAACAAGGGTGATTGCCAGCGACGTTTGCTGGCGGAGATTAGGGC
ACTGGTGCCGGATGTTGGCCAAGTGGGCTTGGAGCAGTTGCAGCAGTTGCGCTATCTCGA
TGCCATTGTCAGCGAATCGCTGCGCCTGTTGGCCACCGTGCCGATGAATTTGCGTCATGT
TAGTCGAGATTTTCGGCTGGCGGGCAGGCAGCACGAAACGATTGTGCCACAAAATAGCAT
CGTTGTGCTGGACACGTTTAATATGC
>GEKZB4O01CWTJ8 
CTGCTGGAGGAGAAGGAGAAGGACCTAGAGCTGACCGTGCAGATTGGCAAAGAGCTGCTC
ACCC
>GEKZB4O01D5QVZ 
ATATCTACTCATAGATATACCAGTTAAGAGCTCGTCTTGTGGCGCATTTTATTT
>GEKZB4O01DA3UA 
CTGTTCTGCTTTCATTATCCCACTGCACAGAATAACTCAGGCGATTTGTAA
>GEKZB4O01CUMQJ 
TCCGTCCGCAACGGTCGACGACTCAAAACTTCGTCACTCTAGCAACAAACAGAAAAAACA
AACC
>GEKZB4O01DGKDS 
TGGCACTTGCCATATGAAATAGCAACCGTCGCCACCTTGTCGGAAGTTAAATTAGTCTGC
AATACGTTGGTTGGAACTTAAAGTTACCCGTCGACCAACCTACGCTGTGACCGTACCATC
CTTCGTCCACTGCACTCGTTCGTAGTAGTAATACATAAACAAGCAAGAC
>GEKZB4O01BII8P 
GTTCGGTTCCTCCCAGTGGATCGTCGTTAGCGGGACAGACGTTGGCATTCACTCCGTTAA
CGGCAGCAGAGCTAAGATTAATTTGGCCCACAGTTTCGCCCTCGACGACCACAATGCAGC
CGTCCAAATTGTGCTTGTATCGGAAACCCGTAAACACCTCGAGGTCAGGAGCGCCACCGA
CAAAACAATTG
>GEKZB4O01CCWII 
AACAGCAGCAGCAGCAGCAACATCATCATCATCAGCACCAGCATCAACAGCAGCAGCAGC
AGCAA
>GEKZB4O01AWLJN 
GACCTGATTGTGATTCAGCTGGGCAATGCCATCGAGGACTTTGAGCAGTACGCCACCCTC
G
>GEKZB4O01BSB9K 
GTCAGCAGTATGGAGTAGGTCTGGAAACCTTCAAGAGGCCTCGCGCGCTCCGATATTCTG
CTCAAACAAAAAGTACCTATCCGACCTCGCCATTTGGGAGCCGCGATCTTTTGAAGCTCT
AGTAAAGATCTCTCGAGAGCGGGCAGCTGTGGAGGGAATGCCAGACATCAAACGGAGATC
GGCATTTAACCAGGTCTATGGACTGAGCAACCTGAAGTTGGATTAACATAGCCTTAAGTA
GGAGTTCAAATATAGATATTTGTATAAG
>GEKZB4O01BDXYP 
GTGGTGCTGGCGGTGGCACTGGTGGCACCACTGCTGCTGGGCGTCCGCATCACGATGCGG
GCG
>GEKZB4O01BXTDM 
AAATGCAACAATTTACCTTAGGCCAAGTAATTTTAAGTGACCAATTTTCGCGAAATCGCG
ATTCTCTCAAACCCTTGAATTTCCCTTTGTCCACTCGAAAATAACTAAAACAAAACTCTA
ATAATATACAAATTACGAATAATAAAACAACAATGTCCCATTTATTGTAATATATTTTGT
CCAGCAATATTGATGTTCATCCATGTATTTATTTAAGCTATAAGAGCTGCCAGCATTTTG
CATTTTTGCGTTTTCTAATTTTTATTTTTGTTCGTA
>GEKZB4O01C4EQE 
GTGGATCTCCCACGAGTCAATAGTCCTTCCTAGCGTGAGTCCACGCCTTCCTTTGTAGCA
GCTTGGGTAAGTTACCGTTACGGCGGGGTCCCCGACGCAGCAGCTGGTTGGTACGGGAGT
CCTCGCGACACGAAC
>GEKZB4O01EBV1I 
TTGTATATGCACCTTAAACGCTTTGTAAAGCAAACAATACAAAATATGCGATGCTCCAGC
AGAGCCTCCTTTAAAGCTTGTCCACCCGTTCCACACTG
>GEKZB4O01B503T 
CGCGTAGTGATTAAATAACCATGCCGAAATTCTGCTCTACGGCAATCCCTCCGTG
>GEKZB4O01CRT3I 
TGTTTCTTTGCCTATATGTGTACATTTACATTTCTAACATTAAATTATCGTGCACATAGG
ATCTGATTTCTTTGTAGATAACCTTGATATAAGACGAAAAAGAATAAAAACAACACAAAA
AACAATAACAAAATAAATTATTGAACAGACATACCTTATGAAATTAAAACAACCAACAGC
AGATCTTACAAAACAAATACGCAGAGAAGCAGAACATCCACTAAGTACGTAAAATAAAAA
AATAAAACAAAAAACGAAAAACGT
>GEKZB4O01A3DQ3 
GTAAGGTCGTGGTACTCGCTGGTGTCTCCGGACATGGCCGCCTTGGCCACACGGGTGTAG
GCGTCGGATATATCCGCCACCAAGGTGCGGGCGAACATCCGACCGGGCAAAGCGATCTGC
AGTGCGGTGGCTGTCAACTCCTTGACCACTCCCATGACCAGCATGTCCTCCTGCAGCGTG
TCCATATTGAGCGTTTCCGCGGAGAAGGCCTCCAGTTGGCCATTTTGTTCCTCGGTTTCG
TAGCTCAGAAGGTCCTCTTTTACTTTCGTCGCCTTCTTCACCTCTTCTGCGAGGC
>GEKZB4O01C3UK3 
GTTCTATCTGAAGCGCCACTATGAGTACTGGGAGCGACGCGGATTTCCATTTGAAAACAA
CTCCGGGATTCCATTCGGTTGCTTGGACAGTGTGTGGCGGCAGGAGAAGAGCATGGGCTT
GGCCATCTACGATGTGTATGTGAAGAGTAAAGAGCGCGTCTTGGGCATTTATTTGCTCTT
CCGTCCGGCTGTTTTGATCAGAGACGCCGATCTGGCTCGCCGTGTTCTGGCCCAGGATTT
CGCCAGTTTCCACGATCGCGGCGTTTACGTTGATGAGGAACGGGATCCCCTGTCGGCCAA
TATCTTCTCGCTTCGCGGTCAGAGCTGGCGATCGATGAGGCACATGTTGTCGCCATGTTT
CACATCCGGAAAGTTGAAGAGCATGTTCAGCACATCCGAGGATATTGGTGACAAGATGGT
GGCCCATCTGCAAAAGGAGCTGCCGGAGGAGGGCTTCAAGGAGGTGGACATAAAGAAA
>GEKZB4O01DDQ7O 
TTTATAACGCTTACTTACTACAGATAACCTACATACAATACAATAGATACCAGATACCAC
ATTACAAA
>GEKZB4O01BZOKQ 
CGTTGTATGTGGTTTAATGTTTGATGTGTGGATGACGCAGCAAGAAAGAGAGACAAGAAA
GCGTTGTGATTAAGCTAATGTCTTAGCTGGAGCAGCTCCTAAGTCTAGGGGCGACATACA
AACCTACGGNGTTTCC
>GEKZB4O01CZB2S 
TCTCCGACCTGAATGAGTCCGCATCGACGTGAAGGTCACCCTTTAAGGTAAACGCAATAG
ACTCGAACC
>GEKZB4O01BFGYI 
CTGTATGCTGGGCGGATGGTCATCTTGATCATGGGGCGCACAAGCAAAGCCCCCTCGGTT
AAG
>GEKZB4O01DCN1O 
CATATTTTCAGCACTTCAAGTTTCAAGTTAGTTTCGTTTTGTGCTTAAAACAAGGTGTGT
GTGTGTGTGTGTGTGATAGTTCATTCAATGGGTTCGATTCCCTCAACAGTCTTTAGAAAA
TGCATGGGTATTTCGTACTAATAGCTTCGTTGTTTACGGTCTTTTTAAAACAAAAAAAAN
AAAGAGAAAC
>GEKZB4O01EYR2Z 
GCGGCAACCACCGAAACCGCAACATTATTGTTGAAGTTATTGAAGCCCATGCCCACTGTT
GCCCACTTGAATTCATGTTG
>GEKZB4O01BWZKQ 
GTGAGATTGAATGTGTATATTTAGAGCAGTATTATACTTAAAACTACTTGGGCATATGTG
ACATCTATACGGCACTTCT
>GEKZB4O01EISPA 
CAGACGCAGACGGATGACTTTGTGACCACTGAGGAGGTGCTCAAGCAATCCAAGTACGTG
AAAACGTACATCAAGAATCCGGATGTGTACTTTGTCTATGATCCCTCGGTGCTGGCACGC
CTTAAGTTAGAGGAACTCAAGGAGACAACCGGCAAATTGCCCAAGCGGAAACAGACGTTG
AAGGAAACAAGAACGGGAAAACAGGCCCGCCATCAGAATCAGAATCCCAACCAGAACCAG
AAGGCTCAGCAGTTAATAAAACCGCCGCAGCCCACTTTTAAGAAGTGCTCGAAGCCAAAC
TATCCGGAGTTGGCCAACTTAAAAATTCGAACCGGTACAAATTCGGATCCAGAAAGCAGT
GCCTTATTCAATCCCGCTGAGGTAACGAAAAATGCTCGCAAATTCGATGAGAGGGTAAA
>GEKZB4O01B5MB6 
ATCCTGGTCAAGCTCTTGAGGGCATTGTTTGGTCTCTGGTGTGTCCACCTGGACCAGTAG
CACCCGCCACGCTCATACATCTTGTCCCACGAGCC
>GEKZB4O01DY22Y 
CCTCCAGCGCCAGTGCTGCGGCAGTCGCCTCCGGGCAATTGGACCTGAGCAACTTCCTCA
AGGAGAACCTGAGGCGGGTGCATGCCGCGCAAGCGGCGCAGGCTGCCCAGGTGGCGGCCG
CTGCCAACCAGTCGAATATGATGTACAATCTGGCCCAAATGGGTCACATGACGCCAGCGA
TGTACAACTACCAGCAGGCATATTTCAGGGAGCAGTTGTCGCGGATGCAGCGCGTCGGAA
ACGAGGTTTTCAACGATTACCTGCAAAAGCTGAAGACTGCAGCAGCGACCGGAGGAGGTG
GTCCGGTAGAAGGAGAGCTTAAGCCCATGCTGCCCACCGTCACGTTGCCCAGTCCAGGAG
CTACTCCGCCGGCAGCCAGTCCGAAAACATCACCCTGCCAGCTGGAAAACTCACGGCAGC
AGCT
>GEKZB4O01AF375 
AGCTGAAGTTACTCGGAATCAATTGAATCGCGCACCGCGAATATGCAACCGCTCCG
>GEKZB4O01C8P95 
GTGGCTGCCATTGAGCTCCACTTCGACTTCCGTTTCCGGTTCGCCAGCCATTCCGGCCGT
CAGCTGCCTGGACTGAGAGACGCCC
>GEKZB4O01CH36P 
CGGCTGGCTCATCAATTCTCCGGCTGCTTTGGAAATCCGTACACGGTTTGGGGAACGGGT
AGACAAATGTCCGTATGCAAATTGCTGGAGCCCAGTGACAGGCCAACTACAAGCTAAATA
AAAGCTGGAATGTGCCCACCTTTTGGCCCAGTTCGATGTATTCGATGTATTCGGTGTGCT
CGATGTTTCGGGCGTAATAAATAAACGGCCAGGATGGGTAGGAAACCCGTGCTGGCAAAT
ATTGAATATGGCTGCAGGATATAAATTATGGCGCTCTGCCTTTTCAGTACACGGTAGTAT
GGAGTATGGAGTACACTGGGCATAATTTATGCGGGATTGCACGGAGAGCATCCCAGCATC
CCGGCATCCTAGCAAACTGGCACTTACCTGTTGACTGTTCAAGGATTGGGCATTCTGCAT
GACTTTATCCAGGATGCGCAATATAATCTCCGCGGCCATCTCGCGCTCC
>GEKZB4O01DJAUD 
TAACCTCCAATGCGATGATCAGGTCGTAGCAGGTACGCATGCTCTCCAGCCAGGAGATCA
GCTCGGTGGTCCGAGATCTCCTAGCAGGTACGCATGCT
>GEKZB4O01ANW6W 
CGGTATTTTCCATTGCGTTCAAGCTGCTTTTATTTCACTGATTCTCAGAGTTTCGTCCAT
GACAGCCACTCGAGGATTTTAGTCAAGGAGTCGATAGTTCAATTCACTGCCGATGAAGCG
AGAATTAGTAAGCACGTTGGCCGTAGCCGTGTCCGATCTCGTAGCCGCGAGCGCCATCCA
ACTCGTAGGAGGGAAGTGGCGTACTGCTTGTAGGTTCCGGGAGTTCACGGCAGCGGCGGA
AGCGGCGGCAGCGGCAGCGGCACTTCCTCCATTACCCTCCGATCGCAGGCTGCGGGGAGT
AGCTGTTGTAGCCACGGGATGGTCCGTAGGCGGGCACCTCCTCGTAGACGACGCGCTGAA
CAGGACCGTAGCCACCACCGTAGCCACCACCATAACCTCCACGGTTGCCGTACGCTGGGC
TGGCGTTGATGTAGGCGAAAAGGGCCAGGGTAACGCAGACAATCAGGTACTTCATGGTGA
GTGCTTAGTTTTGTTGGTTTGGGG
>GEKZB4O01ECNX1 
TTGTTCTGTAAGTTAAGTTTAATACGTTGAGCCAACGAATCGTGAGGTATTATTTATTTA
AACAAAACGAAACAAACGAAAAAACAATAGGAAAGAGGAGGAAATAAAGGAAATTACAAT
TAGAAATTAATTTTGTCTGATACTGTTCGCAGCTAGTCGAGCAGATACATAGGTAGCCTG
TAAACAATAAAACAATTACACGCGGATATATACACCCACTGTAATCACAGATGTCAGTGC
TTGATATACACATGCCTAGGTCTAGTGGAACTGGTAGTTCTACCATGTTGTACTATTTG
>GEKZB4O01CEJE7 
AGGATATGGACCAGTTGATCAGCATTAGTGGCATGGTCATTCGCTCTTCTGGAACACCAG
ATTCAAGTGCGCCCTCCTTACAC
>GEKZB4O01A2REC 
TCGCTGACTCGGAACTTAAAGGAACAGACGGAGACCGCCAACAGGATTATCCGAAGAGAC
ACGGAGGTTGTGTCGCGTTCCGCCGGAATGGCGGATCGCAATATCAATTCGCTAGGAAAA
GAGGCTGAGAAACTGGAGCAACATTCGAAAAAAGCCTACAAGTGCTGGCTGTGGCTGATG
ATTGCCTTCGTAATTGCCACTTTTATAGGTATGGTTTTATTCATGAAGATTATGAAGAAG
AAGAAGTCGTAGAAACAATTTCCAAACTAAGCAAACTAAAGATTGTACTCTAAGCAAGCT
TTAAACGCTCGTTAAGCTCCCGAGTTCAAGAGGTTATCCACCCAAATCGTGTAAGCAGAA
CCACATTAAACGATCGAAAGCCGCCCCTGAGA
>GEKZB4O01BEDQF 
ATGTCCGTGCATGGTCAGCAGCAGCATCTGCAGCATGTGGCTCTTGTCGCCAGTGTGAAG
GCGCAAGTG
>GEKZB4O01DFTWF 
TCCAACAGTCAAGCGTCTAAGAGGTCGACCAAGACTGACGCCAAAGAGGTGACGGCTCCA
TCCTCGGCA
>GEKZB4O01DGTWB 
CTCTCTCCGATGGTCGCAAAGTACACGTCAGTGTGGCATAGAAAAAGAATAAAATACCTA
AGTGGTTAAGCCACAAACAGCTGTGCAAATCCAGC
>GEKZB4O01DWCBV 
GACGCGGACTGCGCGAACGACGGCGCATTGGGAGGCGAGAACGTGACCGA
>GEKZB4O01DUOUV 
CATCCTCAAGCTGCTTGCCAGCGAAGATCAGACGCTGCTGATCTGGGNGGT
>GEKZB4O01DLVNG 
CGGAGAGTAGGAAATGGCCAGTCATTGAGATAACCTTTGCGGTCAGGAAGTGGGAA
>GEKZB4O01EBRBO 
TGACCATCACGCTCGTAGAGCTCGCCAATGGGTCTCGCCCTCATCGCGACATCAGTCATG
GTAATGTTGAAGGCGCCCTTGGGATTCAGCTTGAGATCGTTGAGCTTGATGTCCGCCTTG
TACAAGCCCTCGACGAACATTTGTGGCACATGCGAAAGGATCTCCATGCGCACGCGTCCA
TCCTTCAGCCGGAAGTTGACCTTGTCCACGATGCCCTCGCTGAGGCCGTGGATCACAACG
TTCTTCATGGAAATCCGTCCCTAGAGC
>GEKZB4O01DF6HZ 
GCGGGCCTTGAGCTCGAGACAGAACTGCGACTGGCGGAGGAATGGGAATTGGAACTGGAT
AAACTGGTGGAGCTCGCGCTGCTTTTCGTTGGCTGTGGGGCAGTTGGTTTTT
>GEKZB4O01DJR5R 
AACTGGACAGCGTGGCCATGCTCTATCTCAACGACCAAAGTACGGTGGTGCTGAAGAACT
ACCAGGAGATGACCGTGGTGGGCTGTGGCTGTCGATAGATTCGCACCACCATCGCACCAT
ACCACGCCATCCACTCAACCGAGTGAATGCGATGGGAAATCGCGAGCGAGAGAGCATCAA
ATGCTGTTTGGTTCCAAGCCGTCAATGCTTTAAACACAACGCAAACAAAATGGACTGAAT
ATTTGAATTTTAAGTGTAAATCGTTAGACTTTAGCCGTATCGAGTAACGAGCAAACAGGC
GGCAGCCACGCCC
>GEKZB4O01CMHMM 
TATCGATGCTTTTGTGATCTGGTTGGTATCAAATTTCCGCACATTTTGATTTGTAGTCTC
TGTTGGAGGAGTGTGTATATGATAACGAAATAAAGAACAGTCAAATATGATCGTGTGGAT
TTTAATTCCAATCGTTTAACTTCATAGGGTGATTTAATTTTAGTAGATTATAAGGAATTT
GTTTTGAGAAATAAAACAAT
>GEKZB4O01ALRS0 
CCACAACGACAACAACAACACCACGCGACACAACAACAACAACTAGTGTCGTCTCGTGGT
AGTATACTCTCTCNCACACACACACACACACACACACACACACACACACACACACACACA
CACACACACACACACACACACACACACACACACACACACACACACACACACACACACACA
CACACACACACACACACACACACACACACACACACACACACACACACACACACACACACA
CACACACACACACACACACACACACACACACACACACACACACACACACACACACACACA
CACACACACACACACACACACACACACACACACACACACACACACACACACACACACACA
CACACACACACACACACACACACACACACACACACACACACACACACACAC
>GEKZB4O01BMITG 
ACGGAACTCGTCTCGTTCACTCGAAAGTTCAAATCGGATCGACGATCACAAGTAACGGTT
CGCGCTCAC
>GEKZB4O01CLC2Q 
CTTCCAATAGAATCGTTCACCTGAAGCCTCCATATAAGATTATCCACCTCAAAAGTTTAG
ATGAAGTTGAAAAGACCGTAAAGAAGAAGAATAATATTCAGAAAGAAGTTCATCAAAGGA
ATTCACAAAGGAGAAGCATTCAATGCACTCCCAAAAAACGTGGTCGAAAACCAAAGCAAC
CGGCTAAGAAACTGCAGTCAAGAATTTCCACCGATCAGCTAGGAAGCACACCATCGCCAT
CCAAGCTGCCTGCCAAATATCCCGCCCATTTTGTTCATCAACTTCCGCCCGCTGAGGATT
CCAGCTGTGCCACTCGAAGACGATCCTTATCTGCTCCAGCTATGCAACTTAGCGATCTAA
GCCTCTCACCCGATGAGATCCAAACTCCGGAGCGGCGCGGTGAAATCGTAAACAAATCGC
CATCGGATCTCG
>GEKZB4O01A88CG 
GAAGACTATCTGGACAACCTGCTGCAGCGGCAGCGCGTGAAGGAGCTGGAAG
>GEKZB4O01BKXS3 
GTATGTATTACTACTGTATACTGTAACTATTTAACGCAACGTGGTCGTCAAATGGAAAGG
GGGG
>GEKZB4O01ETB7A 
AGAGAACTCGCGTGGATCACTTATATTACGGATTTGTACATTGGCTTATTGTATGCAGTT
AATTGGAATTGACGTTGACACTGCTGCTTTCACCTGAGATTTGTTGTATAACGTCCGCAA
GTTCAAGGCCAAATGTCGCTCTCCTGCATTGGCGCTCTCGCTTCTGTTTCGCTCACGCTC
TGCGTGGGGCTCTGCGCTCTCTCCTTCTCCTTTCTGAGAGTCTTGCTGTGTTACATGTAA
AAGAACTTTCGTTTTCCACCAGCGAGGGGATGGGGGTGGGTGGGGTGGGTCGGGTAGGTG
GCCGACGACTCGCAACTGCCGTTACGTCGTAGGTCGTGTTGTTGTTTTTC
>GEKZB4O01BAZO6 
GGTGAGCGAGTCCGTGAGGTCCTGTGTCTTTCCAATGGAACCAAGTCAGTCAACTGCGAT
GAAGAAAAGGTCGAACCTCTATCTGAAAAGTGTAACTCTGAAGCCTGCACTGAGGATGAG
ATTTTACCTTTGACCAGTACTGATAAGCCCATCGAGGATGACGAGGAGGATTGCGATGAA
GATGGTATTGAGTTGATCAGCGACGGGTTGTCAGACGATGAAAAGAGCGAAGATGTGATC
GACTTGGAGGGAACTGCAAAGACGGAAACTACGCCCGAGGCCGAAGATCTTATGC
>GEKZB4O01CZ5I3 
ATGAATAATTGCAATATAGTTCATAGATAATGATCGAAAGTGCCACAAGAAGTATTTAAA
GTTTCAAACTAATGCACTATTTT
>GEKZB4O01BI7O0 
GCAGCAGCAGCAAGACAGCGGTACGGCGGCGGTTGGCGGCGGCAACAGCATC
>GEKZB4O01CEXYN 
AGTTGGGTTATCGTTTTCGCCCGGTGGACTATTCCTCCGCAGTCCGGGGAACCTAGAAGG
CAGCTGCACGATGGGCCTACCGTCATCCAAATCGGTGATCGGTGCGGATGACACATACTC
ACTGCCCACATCCACGTCCGGAAAGCTCACCTTTTTGGGAGGGGGAATGGCGGGCACGGT
CACGGACTTGGGACGCCCATCCATTTTCAACGCAGCTCTGGGTATCTTATGCTTGACCAG
CTCATAGGTGCAGGCGTAGAGGAATGTGTACTGCTGCTGCGTTTGCACCATTTTCATGCG
CTGGAATCGCAGCTTTTTGACCGTTTCGAAAATGTTGATTTTCGACTCGCTCTTCAATCG
CTGCATGATCAGATCCAGGCCAATAACGTGCCCCGTCTGCCCACTCCCGCACTGCAATGG
ACGACAATGGGCGAGTAACTGGGTCGCTTCTCCGCCTTCACCTTCTTCACAAACATAATC
AAATGCATGGGATCC
>GEKZB4O01BTSZ7 
TTGCCACGATCCCAAGCACTTTCTGCTTCGTCTGTGTCGCGCCCTGGGCGATTGTGGTCG
CAATGATCTGCGCAAGAGGGTGGAGCAGATAATGTCGCACTAGAACGCATTCACTTATAT
GCACTTTATATGCATTTTGTTACGATACTAGTAATTAATGTGCTGGAGAGCGACAAAGAT
GTGCCTTTATTGTAATTATTCACATGTTATTCCAAGGTTGGACAGAGCATAAAAATCGCA
CACTAAATTAATATGTGTCAACGCGGAATTGTACGATCTTATAAGAAAATGTGATTGACG
TATTCCATTCAAAATGGGAATTCACATTTCCTTATCATAAGATAGTCTACAAAAAATATT
GTTAACTCGTAATACACAAGTCACATAGTTGAAGATAGCAATGTACAATGGATATAAAAT
AACGTTTTAGTAACAAAAAAAAAAAAAAACAAAAAAACTAAGAGAC
>GEKZB4O01DRFCT 
AACTACGGCGAAGCCTACAACTTTGAACCAACTGAGGAACGAGTGCCAAGCCAACAACTT
TG
>GEKZB4O01B5WWI 
ACGGGTAGTGTAGGTGCTCCGGAAATTGGACGATCGTTGTTTACTCGGAGCATTCCATTT
TCAGTACTTCTTTTCGCCGAGAACTCTCGCGCAGCCTCGATCTTGATCCACTGGCCCACA
TTATACTTCTTAGTGGTGTTGATTTCCAGCTTGGACTCATCGCCATAGTCAATGCGGAAC
ATGATCCGACCCGCGTCAAGTAACGTACTACGACGCGGTTGGTTCTTGTTCATCAACCCG
ACCCGAACGAAAGGAAGGCAA
>GEKZB4O01EFP10 
AGCCAATTGTGGAACTTTCTTGCTACGTAACTAAACTATCCGGGGAACGAAGTAACTAAC
ATAAATAGCTAGAAACT
>GEKZB4O01EE1X3 
GCAGTCCAACAGTCGAACTCCTGGACACTTGTTTCATGCTTGGCTACGATGAAAGTGAGC
AC
>GEKZB4O01CNNOB 
TCTTAAGGTAGCCAAATGCCTCGTCATCTAATTAGTGACGCGCATGAATGGGTTAACGAG
ATTCATAGTTACT
>GEKZB4O01DV7X3 
CCACGCCAGACTCCGAGGTGATATCAGTGCTTCGCCTTCGGCGACAAGGAGTCGTACA
>GEKZB4O01BWRWH 
CGTGAGAGCAGTCTGAGTTATTAGAACGGCCAGATTGGATTGGAGCTAATTTAGTGTGAA
ATAGTCCGACGGATGAGCCTTGGCAG
>GEKZB4O01A83DB 
GTTTTATTAATTAACGGATGGATGGTAATGGTAATGATCAACATTAATACTTAAGCCTAA
AATTGGAAAATAAAAC
>GEKZB4O01ECNEU 
GCCTGTTTGACTATATTGGATTTAAGCAGCTCCACCTGTTCCTGGGATTCATGGGGAAGG
>GEKZB4O01BOM6X 
TAAAGTAGCGAGCGGAATCTGCCCACACTGCCAACGTACAGAGCCACCGA
>GEKZB4O01CEBA0 
CACAAATACGAATGCCAAGATCTATATCGCGGTATCCTGGATAGCACCACGTAATCCGGA
CAGCGGTTGTGTACTGATTAAGGCTGGTGTGGTTCAACATCGTGATGTGTGGTTTCTGGA
CGATGGCTTCCTGACCAAGCGGATTTGTCCCGAGGAAATCGACGAACTGAACAGCTTAAC
ACCACCCTTGGAAACTTGCTGTGCCTGTGATGAAGCCAAATATGAGGTTGGAATATCTTC
TCAACTCTTCCTAATATTGTGTTTAAAATAATCGTATCTAATAGATTGTTCTGGAGCGAA
AGTGGGCAAGGAACACCCATTGGAAGGACTTTCCCTCTGAGGACTGGCGCACACGCTTGG
GCGTGGTGATTGGTGCTTCACATAGCCACAGCTATCGCTACTGGGCCTACGGAGGAAGAG
CGAG
>GEKZB4O01EE3OR 
GACGACGGCGATGACTACGATGAGAATATATCCTTGGCACACATAGCAGCGGCGGAAACG
GCAAAGCGAAGACAGCAGCTGAGCACGAGTTTTCCACGGAAGTTGGCGCGAACCCAGGCA
GGATGGTATGGCAAGGGCTATAAGAAAGGTCGGAAGAGACGGTAGATTCCCATTTATGTA
CGGCCGTGATTCCTCCCTAAGATAAGAAGGTGAAATGATTACCCTTGAGTCAATGGCTTT
TTGGAAACGTTTGATCTTATACTTGATATGAAGGAGCTAGCTGTTTCTTTTCTACGGAAA
AGATCGACCTGCCCTCACCGAGACATATGCTCGCTTCAATAGTATTTTAGCTATAGGTTT
ATAAGTCTTAGATGATGGTGGC
>GEKZB4O01CIUEW 
CTTATCCTTGTGGCTGGACGATGAGCCGCTGCGATGCGAGTTGCTGCTGCCATCGCGCTC
CTTGT
>GEKZB4O01BNXBO 
GAGATCTGTTAAAGTGTCTATGTGCTTGAATCAAGTTAGCAAACAATAAAAAGCAAAACG
GGGTTATTTTTTCTTTAGTAACTTAGTCTAAAATTTAACTACC
>GEKZB4O01BPKOA 
TTTTGAGGGTCGGTTCGGAAAGTGATCAACAGAATATGTGTGGGTCCGACATGTATTGGA
TCACAAAATAATCTATTGCTAGGCACGTAAAAATTTACATATTTGTCTGTCAGTCGGGCC
AGTTGTTAACTGCCTACTAGACTACAATTAGTTAACAGTTCTCTTAGTCGACTAAAATTA
TTCAAGGCCCTGTGCTCTGCGCTCCGCCAGCGATTCGTCCACGGAATTCATTGAAGAGAA
GCCACACGGTTGCATCGTCATGCTGGCTGTGCCGGAACTTATCGTGCGTAGGGCACTCGA
GCAGCCGGAGAGTTCTGCCAAAGGAGCATTCACCAGAATCATCTTATTTCTTTCGCCTTT
GGGTAAGACATCGTTAATCAGGGCTCGTCGCCGTGAAGATCCGCCATAATTCCGGAAATA
CGTTCGCTAGGCGCC
>GEKZB4O01C6SQ3 
TGGGTAAGTCCTATGTCTGCGACAAGGAGCAGACTGTGATCATGTACGCCC
>GEKZB4O01CBENT 
GACGTGGACCAGCTGGAGAGGCGCGTCGAGATCCTGGTCACCGAAACCATGACTACAAGA
AGCGCCTCGAGGGCGTGGAGGAGGACCAACTAGCCAACTACTACTTAGTTCAGCTGCACA
AACTAGCAGGCCCGTACGTTAG
>GEKZB4O01EBMJV 
GATCTTGTCCACCTCGTCGATGAGTACCAGAGGATTTTCTAATACTTAGTTCTTCTTTCT
AGGCGACTGAATACAGTTTAACCCGGGTCCGATTGTCGCCCACCATAGGTGGCGGCGGAT
GTCCCTTCGTATCTCAGCAACGTACTGTCATGCCGCCCACCACTAAAGACGG
>GEKZB4O01BJ61R 
AATGTGGAGCGATGAGGAAGAGGATAAGGAGGACAGGAGTGAGCCACTGGAGTAACTTAC
TTC
>GEKZB4O01D4RS9 
GTCAACATGGGACAAGGTGGCATTTCACACCTCCATACTCTCCCAATTTTGGTGGCATCT
GGGAGGCAAACGTGAAAGCAATGAAGCATCATCTTAAACGGATCGTCGGCAGCCACAAGC
AGACGTATGAGGAGCTTACTACAGTTTTGATCAGGATTGAAGCATGTTTGAACTCACGTC
CACTTTGCCCGCTAACCGCCGACCCTGACGATTTAGAAGTACTAACTCCAGCACATTTCT
TAATTGGTGACGCACTACTGGCACCGCCACAAGGTCGGCCGAATAATAAGCCTTTGCGTG
AACTATTTCTCGCACAACAACACATGACGCGACAATTCTGGTCTCAATGGTCTCGTGATT
GGTTATCACACTTGCAAAACTCGGCCAAAGTGGTGCCAAATCAAAGATAATCTTAACATC
AACGACTTAGTCATTATAAAGGATGATAATCTACCACCAGCTAAATGGACTATAGGCCGA
GTCGTCGAACTGCACCCTG
>GEKZB4O01B85PJ 
AAAAGGGCTAAAACAACGCCGCCGAATTAGCAAATTCACCTAGTTAACAACTCGGCTATG
GGG
>GEKZB4O01A73BO 
TATTATATTAGATTCTATGTCAACCAAGTAATAGTTTAAATATAATCGCAATTATGTTAA
GGAATATCAGGGGAAGTTTTGGTCCACTGTGCGTATGGAACGAATGAGGTTTAGTCACCT
GATCCTTGGCCGTAGGTGCTCCAAAGT
>GEKZB4O01BWVDH 
GCCTACGGACTGCGCTGAATTTGTTTTCGTCTTAGCTGTTAATGCTTCGGCATTTTGTCA
ACGCTTCAATCAACTTCCAATTTTTCTATACGCACGTCATTATTTTTCTTTCCCGCCTGC
T
>GEKZB4O01EFAY6 
AAATGGAATGGAATCTTAAATAATTATTGATTGTTCTCCGTTTTGTTTATTGTCTACCTA
CTG
>GEKZB4O01EJFZG 
CTGCACACAAGTCGTTCAGAATAAAGCAGAAGCTGGCTAAGAAGCTGAAGCAGAACAGAT
CCGTTCCA
>GEKZB4O01C8K7U 
GCGTGAGCGCTTTAAACAAAATACGTGTCGCATATAGATATTCCGTCCTAGTCTAATACA
CAATTAC
>GEKZB4O01C0O3Z 
AGTCAGTAAGACCGGATAGTGAGTGAAGCAAAGCGCTTAAACAGTGACAGTGATCGTTAA
AACTTTAATCAACATAAAACAATAAGAAGAAAATTAAGTCACATTTTCGTTAGCAAAAAT
AAAATAAG
>GEKZB4O01E4VDD 
TTCACAACCATTTCGTCTGCCGACTACGCAGTCGAGTTCTTGTGAGGCCCGTTTACGTCC
ACCTCCTCGCTGGCGTGAAG
>GEKZB4O01EXTUJ 
CTAGCCAATTGCTAGCTGGCATCGTTTATGGCTCTCTCAGTCGCTTCCGGAACCGAACGA
CTTTGGTCGTCCGGGA
>GEKZB4O01AJAWD 
TTCAATGTAATCGCTGTAATCGTTATGAAATTATAAATTGAAGATATTCAAAGCTCTCGG
CAACTGAACGAATATCTTCAATGTAATCGCTGTAATCGTTATGAAATTATAAATT
>GEKZB4O01B108F 
AGATCCAGCAAATCCAATGATGATGCAGCAAAGACAATGGTCGGAGGAGCAGG
>GEKZB4O01CB7Q0 
GTTCTGGTAAAATGTATTTTGGTTTCTAATAATGTATCACACGTATTTGACTTAGCAATC
TATTGTTTCATAGTTTAAATCCAAAGGTAATTCTTGAAAACCAAAACAGTAATCTATTGA
TTGGGCTTATTTGCGTTTTAGTTTGCGGTCACCTTTGGGTTCCCTTCTTTTAAACATTCG
GATTAGTCCCAAGAGCGTGATCACAGGTAGTAGCAGGCTTAGGGCCACGACCGAGTAGAC
ATCCAAGGAGTAGTAAACAAAGCGGGAGAGATGCACGGCACTTGGTTGGGTCAGAGGAGC
TCCTTTCGTCTCCGCCACATGTT
>GEKZB4O01EPOJW 
GTTCAGCTTATAAAACCGGATCTATTAATTGAAATCAATATGCGATTCTTTGCAATCGTC
ACTGTCTTTGTGCTTGGTCTTCTGGCTTTGGCCAATGCTATTCCGTTGTCACCCGATCCA
GGAAATGTTATCATCAATGGCGACTGTGTGAATTGCAATGTTCGTGGTGGCAAATAGAAT
TTTAATTCAAACTTAATATTTAGCATCATAATAAAAATAGT
>GEKZB4O01DDIUR 
CGCCTGGACATCGTGTTCCATCTGATCCGCTGGCGCGTAACTGAACGGAGAACAACCGCG
TAGAGGTGGAGCAAGCTAGA
>GEKZB4O01A0KTC 
CACATCCATTGATCACATCTTAGGCGGCTGCGGATCACGGATGGACGATCGCAGATTCGG
AGATTACTCATCCAGATGTAAACTGAAGCGGGAAAGCATCTCCGGTGCGGAAGTAGCTCA
CGTTGCTCTCCATCACCCTCCAGCTCCACTTTAGTTCATGCATCTTACGGTCGGGCGAC
>GEKZB4O01A3GOC 
TTTTGTGTTTATGTTTTGTTTTGCTTTAAATTATGCATTATAACTAACTTGTTGTTTTTC
TTTTCGATAAAATCACAATTTTTTTGTCAGAGTTTTGTTGTTTTGTTTTTGTTTTTTTGT
TTTGGTTTTCGTTTTTTG
>GEKZB4O01CMW2L 
AAGCTGATCAACGGCGAGCTGCCGGAGGAGGCTGTGCCCGGATTGATGACGGGGCGGA
>GEKZB4O01DWO7A 
TAATCTCACCAGATGCTATCACAGAAGCTGTAGTCATCGCCAACGACAACTA
>GEKZB4O01C5MTK 
GCCTACTCCATCACCGATCTCCTCAACGAAGAGCAGGCGGACAGGGCGGTGAG
>GEKZB4O01CN636 
TGTGGATGACTACTAACAAGGTTTATTTCCCTACGATTGTCTAACAAGAAGAATGCTACC
ACCATGGCGGCGCTGGACGGCCGGACCGAGCTTATTTGTTA
>GEKZB4O01ANVN7 
AATCCACGCGTGGTTCGTATGAAGGACCGACGCACAATAGGCGGTAAGGACGATGATGAA
GAATCTCGCAGAATAGCAGTT
>GEKZB4O01EV4LE 
GTTGGATCACAGTTGGGTTTTATATATTGTATTTTATGTAGTATTTTCACTTCTTTACTT
GCGATTTCTCGTCGGCGCTGTATGTGTTTGTATGGCAAAAGTTTAGCAATAACTGAGTTT
GCTGTTCAGCTTTTTTN
>GEKZB4O01EQFQX 
GCTGAAAGACCAAATCCGCTGAGGCCCGACGCAAGGACGATAAAAGGTAAAGGGTACCGT
TCGGTCCGGGGTTCGGTAA
>GEKZB4O01A05JI 
AGATTTATATATTTGCAATATATAGTTGTAAACAATTGAAACGTTAAACATTCTCACACA
AACATTGCTGCTTGCTGTGGATTTTGTAATTTTCCGGTGATTGGCACAAATGTTTCGAGC
AGACGACGCAAAAAAAAGAAAAAGAAAAGAAATAAAAGGAAAGGACGAACAAAATAAGGC
GTTAATTACACGAATAAAAACAAAAGTT
>GEKZB4O01AWRXU 
CTGGTTTGAATGCACAAAATTATATTTCGTTCGATTCGGACAACGTTTACATCCTGTTTT
CCC
>GEKZB4O01CMYSN 
CACAAACGATTGTGCCTACACACACATACTCGCGTAGGCAGCTCAGAAAGAATCCCAACC
TACCACTTTCTAGTTGTTCGATTAGTAT
>GEKZB4O01BYC73 
GGTTACAAGACGCGGAAAATAGTTAAGATTAGGAAGCGGTTCAAGGAGGAATTGTATGGT
ATGAAGAAAATTAGGAAACTGAAGCGACCCAATCAGACGGCAAATTCTATTATGGAAATG
TACAAGAACGAGATGCTCAAGAAGAAGCTGGATGAGGACTTCATCAACTTGATCAACGAT
GAGCGCACCCGATTGCTGCAATTCCGAAGTCCATGGATGATGGAAGATATATCCGATCAT
ATCCGGGCATGGTTCAAGGAATTCTACGACGCGACTGGGAATTTTCATCCTTATCCCGAT
CCTGTAAAACAAGGAACGGTACTGGTTGTCATTGATGAAACAATGACGCCAATGGAATTT
CAGGAAAGCCTTGGTAAAAAAGCCGCTGTCAAAAGCCGAGTTGAAGAAACTTCGCGATAA
AAGGAAAAAAAAAAAANAAAAAAAAAAAAAAAAANAAAAAAAANAAAA
>GEKZB4O01DCXWM 
GCGGCGAGGACAGTTTGTGCTTCATGAAAAGACCTTGAATTTGCGCCGGACTAGCGGAGC
GTCCAAAGGAATTCACTCGTTTT
>GEKZB4O01CF12Z 
AAAACCATAAGCTTACCGCAGGTGTTGCAATTTTCTAGTGATTACGTCAGCAAAGACCAA
CGACAATTTAGTTCATTCTAATACATC
>GEKZB4O01AI64N 
GTTGAAGATTGAGCTGGAGGCGGATGGGAGCTGGTTGGGCTGCTGGTAGTTACCAAAGGT
GACTGATCAGGGGCGGCGTCACCGGCGTCTGGGGATTCGGAGGCGTTGGCTGGAACGTCG
GGATCACTGCAGGTGTGGACGGAAGAGCGGGTTGGGCGGTATTAGTGGACCAATCGGCTG
AAACGGCGGCGGCGGCGGGGCGGC
>GEKZB4O01CNG2J 
GAAGAAACTGGAAAAAGTAAGATATTATACAGAAATGTGCTCAACGCGTGCTTTGGTGTA
TGTGTATTCACATTACCACTTAACAAGTTAAAGGGTGTCCTGCCCAGAGGAACCAGATTA
AGCTTGAAGATTTTACAAAAGGAGTACATCAAGCAATTTTTNTTTGAG
>GEKZB4O01BZ39E 
CAGCCACCAATAAATCCATCAATTTGCGGCCAGCCAAATCGACACCGAAAGCGACTACTT
CGAAGCCTCCCCCACCAACCGACGAC
>GEKZB4O01AOKG8 
CATCAATCGATACTCTTTGACTGGGAGTGAGTTGTTCGGAGGGCGGGTCGAAT
>GEKZB4O01EKBBR 
GTACAACGTTGGCATTCGCATCATCGTTTAAATACTTGCAACGCGCTCTACACGGGCGAA
CTACTTC
>GEKZB4O01CXUUX 
AGAAAAGCGATCCTATCAGATAATAAAATATCGCTAAAACTGCTTCTTCATCGCTCCTAA
GATCTAGCCACAGACCCATAAGATCAATCGGAGTTACAGCCATGTCCTTGCCCGGTTCCC
GCATCCTCCCC
>GEKZB4O01B2IGV 
GGACCGTTCAGTTGGGAGTGCGGGTGTTGCTGCTGTTGCTGTTGCTGCTGCTGCTGTTGG
TGCGACAGTTGCTGATGCAACGCCTGCTGCTGCTGGTGCGACAGTTGCTGGTGGGCCAGT
TGCTGTTGCTGCTGCGATTGCTGCGACTGCTGTTGCTGCTGCTGCTGCTGGTGCAGGGAA
TGATAGCCATTGATTGTGGTTCCTCGCTGGGACGCCGCTGCCGTTGCCGCTGTCGGTGCG
TTGAAGTAGGACGTTGTCAGGTAGCCA
>GEKZB4O01CRFJC 
TACATAACATAGATTGTATTCGTTTATATATTCTCTTGTATATATATAAAAGTATCGAAT
TGCTCTCTTGAAGGCGAAGGCGCTGTTGGTGTTTCGTTTGTATCTTAACGTTTTGTTAAC
TTTATCTCCTCGTTTTCTTGTCCTTTCTTCCACTAACTACTAAGTAGAT
>GEKZB4O01C003W 
GCAACAGATTGTTGGTCCATTTCTCGATGTCGTTGATGGGCACATCGAAGCGGGGCGGAG
ATGACGCCG
>GEKZB4O01B2BPR 
GCTTAGGCACTAGCGATAAGGCATCTTATGTATTACGATCGCGGGCTTATCGATATATAA
TATTATAGTATTTAGGTTACTCAATACAGATAGGTGTATGCGGAATTGCCGGATTCTCTT
CTCTTCTCTTTCACTTTCTCTCTATGTAGTTGATATCACATGGGTTCTGCTGGGAGAATG
GATGCAGTGCATCAGGTGCATCAGGTGCATCAGTTTATATCAGTGCTCCTAGAACCGCGT
ATTGTCCGGCATCTTGCGG
>GEKZB4O01B86VO 
GCAAAAGTGGTGTTGGTGGACGACCACTTTCTATATGCACACACACACACACACACATAC
ACACACACAGGCGAGAAACAAACGGACGAGCATGAGCAAC
>GEKZB4O01BTYJJ 
AAATTTATTTAATCTGTAAATAAATAACTATTTTGGTTAGATCATCTCCACTTTTCGGTT
ACCCAA
>GEKZB4O01DI0CY 
AGGGGCGGGCTATGTGCGATCCCTCGCAGATCGGCGGGCGAATAGTTTTTGTTATAGACT
GGCGAGAGCGGCGTTCTTTCTATACATCCCAACCG
>GEKZB4O01BVQJA 
AAACCAAATGAAACGGTAGGATCACTAGTCTAAAGCTGCTACGAGCCAGTAGAAGCTGCA
CAACGACACAT
>GEKZB4O01BZITM 
AGAATCTGGTGCACGGATTCAAGGTCACCGTGGCGGAGGAGGGCGCCCGCCGGACGTGGC
GTAA
>GEKZB4O01C9KBT 
CGCATCTGTGGAGCGCTATTCAGGCCAGGATGCGGACGATGATGTTGACGTTGATGTGGT
CGACTGCAGTGACTCGGAAATGCCGTCGGCAACTGCGGCAGCAGCAGCGGCGGCAACAAC
AGCAGCGGCTGCAGCGGCAGCATTGCAGGCGCAGCAACGAGCGCGTCAGGCATTGCGTGT
TGCACAGCAACAACAGCAGCAGCAGCAACAACAAAGGCAGCAGACACATCACCACGCAAC
AACTGGCAAGCAACAACGCCAACATCACAATCATCACAGCAGCAACACCAACAACAGCAG
CAACTCAGGCAACAGCAACACCAACAGCAAATCAAGCAGCAGCACCACCACC
>GEKZB4O01A7QLC 
ACACCAGGGCTATAAAGTACTTGGCCCTGGAGAACAGGAACGTATACAATCGCCTGCACG
CCCGCTTGGTGATCGGTACATCGTCCTCCTCGCTGGTCGGATCCGGTTCCAGGTGTTTC
>GEKZB4O01C05UF 
TTTTTTTTTCGACAAAATTACACATATATTTATTAAAAACTCTATAGCAAAGTTAATGTA
CAAGAACCAAAGCTCTTTGCATCTTGTCAACTGCAGAAACTCAGGACTCGCAAGCTGGAG
AATGTAGAGTAATATGTATTTGTGGCTCATCCTAGCCTAAGCGCTTTTAAATGCGAGGAG
ACTTATTTCTAGCCCAGTAAACGCAATGATTTTATAGTCAGCCTACAGCGGACTTCCGTC
TGCGGGTCCGCCGAACTCCTCGCCCTAGGGGAATCGTCCTCCGTTGTTGAAGTTGTTTGG
AGGCGGACGACGAATGGGACGACGGTTGCGGGTCCGTTGCGCAAAGCGATTGTTATTGGC
TGACATCTGGTTTGCTGAATGTTTCCCGGCGACGTGTCCCGTTGCCAGACAATCCGCTGC
GGACGGTTC
>GEKZB4O01DWEIR 
GTCCTGGCCAAGTCCTTCAAGTGGATATACTCGAAGGTGTGCCTATGTCGCATCTGCCCC
GGCGTGGCCAAGCGCCGGATAAATCCGCGAGAGACGAAAAATGCGACAGTTGGCCAGAGC
GCTCCAGATGCACG
>GEKZB4O01EFF6P 
CAGATATCATGCTCAACTTTTAAACAGTTTCGACTGTTTTGGCGCATTAAATGCTCGAAT
TGAATGAATAAAAGGAAACTTGGTCAAGGAATCTGAGCATTGCAAAATGATGGCGCCGGT
AGATCCACCAGTGGGATCCTTTCTGAAGTGCTTCGTCTGCGTCTCCGATGAGGGCAGGAC
TTGG
>GEKZB4O01DF0DW 
GCGGTCTTCTATACACTTGGACGATTGTAGAAGCCTCCAAGGCACACAGGGAGTAG
>GEKZB4O01CWAIJ 
TGAAAGTGCAAGTAAAGTTGACACTACTCTAGTCAATATAATAAGTGTTGAAAACGATAT
AAACGAATTTGGCCC
>GEKZB4O01CG5UJ 
CTATGTTAAGATAATGGGTTACGACAAACGACTGGATCCACAAACAAGAGGTCGTTTGTT
TGACCAGAAAAGAAGGTGAACATGCCGGGAACC
>GEKZB4O01C5H6T 
GTTAAGTGCGAAAAGTGAAGTGAAGTTTGTCGGCGAGTGAGTGCGAGTGCGCACAAAAAT
TGGAGCAGGTTCCAGAGATCTTGAGATCTTCAGAACTAGAGATTCCCAGTTCCTAGGCTC
CCGGGTTGCGACTTTTGGTCGGCATTGGCGTTCCCCTCGGCGGCAAAGGAAGCACGTACA
AGCCGAGGAACCCACCCTCCCCGCCGGA
>GEKZB4O01BHLPA 
AAGTTCCTCAACAGTTTGTCTGATGAGCAATTGGAACAGTTGCAGGACTTGATACGTGGC
GTTCCAAATCACTTGTGGCTCTACAAGATCCGCAGCATGGTCTACCTTTGGGAAAGGTAC
CATGGCACTCTTAAAACCCATTCAGCTAATAATTTCAAAAGCGATAAGGAAATTCAATCC
ATAGCGAGAGAATGGAAAAGTCCTGTCTTTCACTGGTTAGCCAAGCAGGCTTTCGATGAG
CTTAAGGCAATCAGCGAGATCGCTTGGCCGGATCATAAAAAAAATCTATCCCGGCTTGAA
AGCATAATTGAATGCGAAGCATATTGTATAAGATTGTATATGGAATCAAAGCCAAAATAA
AACAAAGGGGTTTGCTTTTGCAATGGCCCATACGATTAGAAAAAAAAAAAAAGAAAAAAA
ANAAAAAAAACTAAAGNGAC
>GEKZB4O01BDD7T 
GAAGCGGTTCCTGCAGAACCTAATCTCAAACCCGACTCTGGAAGTACAATTTAAATTTAG
ATCTGAAAAACAAAACGGACGTGCGGTTAAGGTAATATTCTAGCTAGAC
>GEKZB4O01BTL77 
CGGACGTATGGGTCTGCGTGCTTATGTCTGCATTCAACTAGGAGTTCCCGG
>GEKZB4O01BYK7B 
GTACGGCGCCAAGAAATACGAATGTGGATGAGAATGTGGAGTACGGCGCCAAGAAATACG
AATGTGGT
>GEKZB4O01C6U8H 
GCCCAGCCAACAACTCTGAAGCCAACTGAGGGAACTACGGCGAAGCCTACAACTCTG
>GEKZB4O01CNDL2 
GTTTGCATTGTTTTCTTACACTTAGATGAAATTACAATTATAATATACACATACATTCAT
ACCATGAACACCTAAATTTGCTTTGTTTTCATTTTCTTTGTATGGA
>GEKZB4O01BNPXG 
GTTTTGGCAATAAAAATGACTTCTCGCGATAATATTTTCGAGGAAAAATATGCAATAGAT
TAGATCATTGCGTTTCTGATGTATTAATTAAAGGATGTGGAGGCGTAATTATTGGATCTG
CTGTATCTTTCTTAATTTTAAAGAGACGAGCATGGCCTGTATGGCTCGGCGCTGGATTTG
GAATGGGCATCGCTTATAGGACGTGTGAAAAGGATTTAAATTCTTTAAAATAAAGATTAT
TACCTTTTAATTCAAATAAAATATTTAATTGAGTAAATGAAAAAAAAAAAAAAAAANAAA
AAAAAAAA
>GEKZB4O01EB1RN 
TTTCGGTTCGAAGTCAAAGTCAAAGTAGAAGGCGAATCACAACGGATCGGTCGAAAGTTC
AGAAACTCGTCAATTGACATAAATTGAGTGCAATTTGCAGTGTGCGAAATGTGTGTCTAA
GTGAAGCCAATCGACCAGCCAACAATTCGCCAGCTTCGCCGCCTCTTGTCGCGTGTTTCG
CTCAATTCAACTACTTAATTAGTAGACATAAACAAATCGTGCTTTGAGTCCGACATGGCC
GACGAAAGTCTGCACACCGTGCCCCTGGAGCACAACATAGACTACCACATCGTGACGCTA
TTCGAGCGCCTGGAGGCGATGCGTAAGGACTCGCACGGCGGTGGCCACGGGGTCAACAAT
CGCCTGTCCAGCACCCTGCAGGCTCCCAAGCGGAGCATGCAGGCTGAGATTCGCACGCTG
GAGTTTTGGAGATCCATCATCAGCGAGTGTCTGCCTCCTTCATGTACGTGTTCATCGTCT
GCGGTGCCGCCG
>GEKZB4O01ETBSD 
GAGTTCTTGAGTATGATGAAGGAACGCTTTCTTAGTGGCGAAGACAAGGATTTTGATTAT
AAGGCCGTAGATGATAACACTTTGCTGGATGATCTGAAGCAAATTGAGCAGGATGAAGAA
GATGCCTACTTTGAGGATAGCGAGGACGAGGAGGAATTGGAGGAGCATGCTGCGGATGAG
AATGCTATATCTAGCGAAGATGACTTGGATATCTACATGAGGCATCTAAGCAATCATCAC
AGTCT
>GEKZB4O01B2M5T 
GCAACAGCAGCACCGATAGCACAACCAGCCCATCATCCGCCCAGGAGCACGGCCTGATCA
TTACCGCCAGCATGGATACCTTTGAACAGATCGCCCAGTGCCAGCAGTGCGGATATCTCA
GTCCAGCCACCTATGTAAAGCTGCTGGATTACACCCTGGCCATTAACAAGTCCCTGAGAG
AACTAGTCAAAGGCGTGCTCACGAAGCGGGTGAAGGAGCAGCACGAACTAGATCTACGCG
AGAAAGCCGAGACCGCTCTAGAAGATCAGCGTTTGGAGGAAATAATCGAGAAGCTAAAGA
AGCAAGGACCAGAGGAGTTTATACAATCGAACATCCGGGAGGATCCCTATGTAAAGAGGC
AGTAGTTGGTTGAGAATAAATCATACTAATAT
>GEKZB4O01BWYSB 
CCGCACTTACGCGAACTGACGCGTTAAATATTGTATTTCTTGGTTCCAGTTTAATGAGCA
AGGAACTGCTGCACTTTGCACAGTAAAAAATTACTTAAGCACGCAGTTGTGTTTTATTTC
GGTGTATGGATTTACTTTCTTTTNTTTCTTT
>GEKZB4O01CAACI 
GGGGTGGGGGAGTAGAGTATAGTTAAGAGTTGGTTGGCTTCGATTTAAAACTAAGAGTTA
TTGAAACTAAAAGTGTATACAATATTCATTCATAAAATTACAATTACATATTCACTTATG
TGTTGTTATTTACTTTCCTCATTCCCTTTCTTCAGTTTTTATTGGTATTGTGTCTGTCTC
TTTCAAGTTTGTTGCTTTCTTTGGTTTTTACTAAAAACGTTACTCGACTTATTACTTTTA
TCAAGCGACGAATGGAGATAATGTTACATAACTTAAAAAT
>GEKZB4O01BQCU9 
GGCAAAGTTTTGCAGTTGCATGGACTCCGCGGGATGGTGATCGTAGTAGTCGGGCATGAT
GAGGTTGTAGTTCCCAGTGAGGGTCATCGGTTCCTGTGGCCTGGGTGCATAGGCGAAGCT
GGGGAAGCTGGCGGATGTTCCCAGGTCTTTGGTTCGACTGTATCGAGGTAGGGCTTCTGA
GAAGCCCAAGAGCACAGCCAAACCGCAGCTCAGCAGGATCATTTGTGTATTGTACTTGAA
AGCCATTGGAAATGTACGAGTTTTTAACACAAAAATTGATTTTATATAATTAAGATGAAT
TTAATTTTAGCACTCTGTTGGTTGTTCACACTTGCTGGAGGATCTTTATGTGATTTTTGG
CTGACGTCCGACTTTATTCCCCGTCAGTACGCTTAATTCGAG
>GEKZB4O01EZ33L 
GCCTGCTCCGGTCGTCAAGAAGCCAGCAGCGAAAAGACTGCCCGCCGTCGCCGG
>GEKZB4O01D20WA 
CAGCAAGGAGGCCGTGCCGGAGCAGTAGTAGGACGAACAGCCTTGGTGCTCGTCCTACTA
CTGCTCCGGT
>GEKZB4O01EEBMM 
TAGAGTCGCGTCTCGTCTCGTTCTATACTCCGGATCCAACGTGAGGAACAAGGATAACCG
ATAACACGATCGAAGGATAACCGTTAAATTCACTTTTNTTTCG
>GEKZB4O01CKEU4 
CAAACAAATCTTTAAGTAAGAAACATCAAACAATTACGGCAAATAACATATGTAATCCTT
TACAATTGTTTTCATTCGCTTCGTATTTTNTTT
>GEKZB4O01DTS41 
GAAAGTTATCATTTGCCAAATACTCGGTCACCTCTTGCATCAGAGTTCCCTGACTC
>GEKZB4O01CAGO1 
TTTCTTCTTTGTATGCTCCTGGGAATCGATACAAACCACTCAAAAAATCTCAGCAAATTT
CGCAAATATTAACTATCGCAATCAAAATAACCAGCTTTCACATTGAATTCAAATCAGTAC
TTTGACCTCTGACCTGACCAAACTTATGCAAATATGTAACTACAAATACGAAGAGGAATG
GACAATACAAATAAGCGTTAACTTAATCCTGTAACTTAATCGTTTCTTGGAAACGGGACA
GCTGATGATTCCACAAATCCGAGAATCCGGATGGGGAATATGTACATACATACAAATAAC
ATGTTTCTTACAGAAATTAATCGTATTAATTTATGGCGAACAAATCGTAATCATAAACAT
AATCATAATACGATATAGCGATAAGCGAAAGCAACGCCTACTTAATTAGTTAGAATCCCC
AATATGTAATTGCAGTGTGCATTTTCGTTAAATGGATGGGGAAGTTTAGTGTTTAGTATT
AGTTCG
>GEKZB4O01D5L67 
TTGATTACGTCCCTGCCCTTTGTACACAATAAGCATTTTACTGCCAACATGAATGAAGGC
TACATAAGCTTCAGCACCATAATCCT
>GEKZB4O01AD05G 
AGTACGAGGTACAGACTGGATTCGGTTGGTCCAACGGTGTGATCATCGAGTGGCTGAGCA
AGCACGGGCGCGACATTTCCATTGGATCCGGTTGTGGCTGCCTAGCAGGTGAAAAGACGG
CAGTAGAAAGAATCTGTAGCCAGGCCAGAACGCAATCCATCAGACATCATTGTCAGCATC
ATCACAGGCTCGAAGCCAAAGCTTATTCAAAAAATTAGTATTTAGTATATTTGTTATATT
ATTT
>GEKZB4O01BB5OL 
CCTGGTTGTTCTCAAGGTGGGCGGTTGATTCTGGCCACAAAACGTACCGATAATGTCGGC
AAAGGTTACCGCCACCATCGCGCAACTCCACATAATCACTGCGGCATCCGTCCGTGTCTT
GGACATGGAAATTACTGAACTCCACGCTTATCTGCTGATCAGGATTCACCCGGAATACTA
TTTGACAGTCCAAATCGTTTTGATAACCGCCAGCGTTGTTAAATTTGCTATAGACATAAC
GCGACGATCCGTTCAGCGAGATCTTCTCATCGCAATTTGGCATTACGCGCACCAAGGCAC
GGAATCCCGTCGATGGATCCCGATCATCCGAGAAGCTGTGTATGATGCCCCGCTCTTGGG
GAATACTGATCAGTGGCAGATCCTCGTTAATGCGACCGCAGAAGCGTCCCCATCGGTATC
GCTCGTCCGGGATGGGTCCGGAGAATACCTCGACGCCATCGTAGGCACAATTGCTATTCG
CCTCAAAGTCAATGAATAGGACTT
>GEKZB4O01CELAT 
CATAGGATTTCATATGTCTCAAGAGTGGATTCGAATTAGTTTGTTTCAGTTTTACTTGTA
GTTGTTAGCTGGTCAGCTAGTCGCTAGTGATAGTACAGTATATATATGTATATATGTATC
GTGCTTGCCGCGATCTCGCCCGCATGTGCATATGTATATATGTATAGTCTTCATCTATGC
TATGGCCTCGTACTCGTTCCGAACCCGAATCCAAATCCAAATCCCAATTCGAT
>GEKZB4O01C83LD 
GCAAAACATTCTCGTAGCACAAGCGCATTCCAATTCATCTGATCTCCATTGAGTTTATGT
TTATGTTTAGAGTGTGTTTAACGCTATTTTNTTT
>GEKZB4O01CYWEK 
TTCTATGCGGGTCGCAATGTCTTCATCACGGGCGCCACTGGCTTCGTGGGCGTCACCATT
GTGGAGAAACTATTGCGCGATGTTCCCAACGTGGGCACACTGTACCTGCTGATGCGCGCC
AAGAAGGGCAAGAGTGTGCAGGAGCGACTGGAGGAGCTGAAGAAGAACTCCGTTTTCGAC
AAGTTCAAGGAACTGCAGCTGCAGTCGCGTCTCTCCAAGATCGTGCCCATCGAAGGCGAT
GTCGGCTTGGAGCATCTGGGCATCTCGCCGAAGGATCGCCAGACCCTGATCGACAACGTG
AATGTTGTCTTTCACTCGGCTGCCACTTTGGACTTCTTTCAATCTCTGAAGGAGACCACC
AACATCAACTTGAGGGGCACTCGGCGAGTTGTGGAGCTGTGCCAGCAGATCAAGAACCTG
GATGCTTTGGTCCATGTGTCCAGCGCCTATGTGAATGCCTATCTGACCAAGGTC
>GEKZB4O01EL0NF 
GTTCTACCAGCAGCACTGAGCCAAATGGCATTTTAAACCCACTAATTAGTTACGG
>GEKZB4O01DNKRE 
GTTGCAGCTGTTGCAGCAACATCAGCACAAGTGGAGAAATCACGCATACGCC
>GEKZB4O01AEIWA 
CAGAAGCTCGGAGTTATTTCGGGCAGCCAGATCATTCCAGCTTCTGAATAACTTGGGAAA
CTTTGTGAACCGCGCCCTCGGTCGTTCTTGCGAAAAGAAATTTACTAGCAGCACT
>GEKZB4O01AWX1I 
ATAGGAGGTTCAATAAACCAATAAAACATAGCAATCCTAAATGTATATGCATCAGACAAC
AGAGCTGCAAAATATGTGAATCTAAAACTGAAAAATTAAAATGGAAAACAGACCAATTTA
CACTTTAATTGAAATATTAACACCCCTCCTCAACAACTAGATACTCCAACCTAAAGAAGA
AATACAGCAAGGAAAAGTAATAAAGAACACCA
>GEKZB4O01C60H8 
GTACGAACTGAAGCAGACGAAGACGCTGCTCGTTGCTAAAGCGCTCGATAACCTGCCAGA
ACCAAACGATCACCTGGTGGTTATCATGGTAACCAGAACGATACTCTGTGTTCAGGCGCC
AATCGTTTGTGTCTATTTCTGCAGTGCCGGCAATAACCAGCTCCAACTCTCGGGCATCAA
AGACGGAAACGAGGCGCGAGTCGATCACCTCGT
>GEKZB4O01AH866 
CTTAATCATGTTTGTCAACAAGTCTTGTCAGGTGGAGCTCCACGAAGGACC
>GEKZB4O01B8KE8 
CACTGGAGGCGACATGAATGTTCTGCTGCAGGCCAAGAAAGCGGGCCGGAACCTACCACT
C
>GEKZB4O01AOA0Z 
CAAGGTGGAGTGCGGATCGCAGTTCTCGGTGGCACTCACCAAATCCGGAGCGGTGTACAC
CTGGGCGAAGAA
>GEKZB4O01AKU3F 
CAGTGAACTGGAGCTTAGATTAAGGACGGCTCTCCAGCGGCAACAACAGCTTTCG
>GEKZB4O01EQLL5 
GGTGGTCATTGCCCACGATGTTGATCCTCTGGAGCTGGTGCTCTTCCTGCCCGCCCTGT
>GEKZB4O01EKO9B 
GTTTGCTATCAATCAATCAAGAACATCCTGTACAACTATCTAATTATAATACACAC
>GEKZB4O01AG8RB 
GTACGCCTCCGGTCGTACCACCGGTATCGTTCTGGACTCCGGCGATGGTGTCTCCCA
>GEKZB4O01EP6VP 
CGGTCTCGATTTAGTTTCTTATTTCTACAACACTACTTCACAGATAAGACCGTCATGTTG
CTGCCGGTT
>GEKZB4O01ELM4H 
ACCGATAGAACAACATATCCGACGGATAGCGACGAACAAACGGAACGGGAGTGGGTTTGG
GTCGGGAGTGGCGGGAGT
>GEKZB4O01CWHOT 
ATAGCCTGTGGCATGCTGATGCCCGTATCTTGGCTAACTACGGAGCAGCCGACGTCGTGG
GCATTAATTTTCTGCACTCAAAACTGTGGTTAGTGGACGGGAGCACTTCTACTTGGGCAC
AGCTAGCATGGACTGGCGATCACTGACGCAACGCAAGGAACTAGGTGTGCTGGCCAGAAA
TTGTCCCCATCTTGCTCTAGATCTGGGAAAGATCTTCAAGGCGTATTGGTACCTGGGCAG
CAATGAAGTGCCAAAGAGCTGGCCGTGGATATACCACACGCACATCAATCAAAGAAGACC
GCTTTTGCTAAACATCAAACAAAAAACAATACAATGAGAGCTTATTTATCCACATCACCA
CCAGAGTTGATCGCTACTGGAAGGACCCGAGAGCTAGATGCCATTTTAGAGGCTATCGAC
AAGGCCACAGACGTTATATACCTCTCCTTAATGGAGTACTCTCCTCGGCTAAGACGGAGT
AACAAATTGGAGTACTC
>GEKZB4O01AKONI 
GAGGCTTTCTATGAGCACCGTCCGACGAACTAGCAGCGACAGCTTAATTAGACCAACGAA
AAGAATCATCATCGAAATAC
>GEKZB4O01CPWLK 
CTATTCGAGATGAGAAAACGTTGGGCAGTGTCTCCCGCTTCCAATTGGACCACAGGATGT
TATGCATCAGAGCGTAGGGGCGAGTGTGGCAGATAATAGAGCGTGGGCACCGTCGCCTCG
TGCTTGCCCGCGCAGTCTTTGCTCATTATACAACCGTCGAACAGCCGGATCAGTTCCTTC
TCGCTGTCTCTGAAGACGGGATCGAAGTACAAGGCCTCTCTGATCTTGTGATGCCGATGC
AGTCCAATCACAAATGCAGCCTGATGCAGGGCATGGTAGGTGCGGGAGAAAGGTCCCAGT
CCCAGGCAAACAATTCGCTCCAACGGTTTCCTAATGCCCTCCAGTTGCTGCTGCAGCGCT
TCCATGGCCACCAGAAAGTAGTCGCTTTGGCACATCTCGGTGCACAGG
>GEKZB4O01BWOD5 
GACCATGATGCAACCTGTACACAGGAGCTGGATGCTGGCTACCCGGCCAATGGCTCAACG
GATGCTGGTGGTATCGCAAGGACGCGTAGTTGGGCGGCGGTGGTGGTGGTGCTGCTGATT
CTGGCGCCCTGTAAACGGCCACATGCGATCTCATACTGTTTTTGTCTTAGTCCCAAACTG
AATCCTGTCGGCGGATCGAGTCGATTGCACATCACTTGGCCGCTTGGTTAGATTATTCGA
CTTGAGCGAGCCACCTTTCAGAGAGGCATTTCGGTTGGCCAACAGTCGAGCGATTCCACC
GCAACGAAATGAAAAGCGAACGCCAAGAAACTGGGACACAACGCGATCGCAATTACGAAA
CACACGGCGCATGCGCGACGCTCGCGAACGGGTTTCCAGCTGAAGAGAGACTGAGGAGCA
GAGTGGAGCTAGTGCGTCCGCCTCGTAGCCAAG
>GEKZB4O01BJET6 
TATTTCTGCTCCAACGTTTTCCATCTGGCCGCGTTTTCCGACTCTACTAAGTGTTTTCCC
AGACCATCATCAACTATTCCGCCC
>GEKZB4O01EUGUP 
AAGGGCTACGGATTCGTCACCTTCGAGACGGAGCAGGAGGCGCAAAGACTGCAAGCGGAT
GGTGAATGCGTGGTACTAAGAGATCGGAAGCTGAACATTGCACCGGCCATCAAAAAGCAG
CCCAATCCTCTGCAGTCAATTGTGGCCACAAACGGAGCCGTCTACTATACCACCACGCCG
CCGGCACCGATCAGCAATATACCCATGGAT
>GEKZB4O01AUB0O 
GCGTGCACGAAGTGCTTTCAAACTGCTCCAGGCGGATGAGACCTTTCAGTTGCTAGAAGG
TCTCACCCGAGCCGT
>GEKZB4O01CXWGL 
AAAGTAAGTTCATAGTGTACAATTCAAGAAAGCTCTTATTAATAACAATTGTTTATCCC
>GEKZB4O01AR70D 
ATATCCTCACGTTGGGTGCGCAGTGATTCCAGTTTCTCCTGCAGGGCTTCCTGCTCGGCC
AGGATCTCGGGCCCACTCATCG
>GEKZB4O01CC0ME 
GTTTATATGTAAATATATGTAGATATAGCATCTCGTTTATATCCGCCTAATCAAACTGCT
GCTGTCGTATTAAACTCTGAAAACATAACAAATTTAAAGCCCTTCGCTGCAACTGTATAG
GCATATATGTATATATAGATATATAGATATATATCTATATCGGATGTATCTATGTGTGTG
AAGTGTGAGTTGTGGATGTTTAAAACCATAAACTGCCACCTTTGAGGCGAGCTTAGCTAT
ATAATGCACTAAACCGACTAAAGCGGACCCGCTTTGACGCAAGTGTTTGCTGGCCAGTTG
AACCGGCTGGAAATTATTGCCAAGTACTTAAGGACTAAACTACAAAACCTAATGCATAAT
AAGACTACATAACAGGGTTGGTTTTTCGGGAAGGTATATATGTGTGTGTATATCCATCGC
ACTCCGTTTTTGATTCTGCCATCTCGACTGTTCGACTGTTCAACTTCTAATTCGTCTTCG
ACTCTTTAAGGGATTAGGTAACTACGTAG
>GEKZB4O01DGZR6 
GCAGCTGGAGGACGGACGCACTCTGTCCGACTACAACATCCAGAAGGAGTCGA
>GEKZB4O01BYPL9 
CGGCTCCGTCGTGAGCTTGTATATTATACATGCAGGGCTCCCGTGAACAGATCCCACTAC
GCAGAGCAGGCCGGTCCCTGGGGACCCGACGACCCNCCCTCGTGCGCGT
>GEKZB4O01EJHH6 
AAACGTTAATTACTAACATCATAGTTGTGCATTTAGGATCGCATTACAAGTTGGACACAT
TCGAGTCCAGCAAGGAGCTGCAGGAGGAGAAGGACGAGGCTCTGTCCGTGCTGGACTCGA
ATGTGTCCAACGTTTAAGGATCGCATTACAAGTT
>GEKZB4O01D3K7U 
GTTCGCCAGAGAGCACCGATACCGATGCTATTGTCCTGCTCGATGTGAACCCGA
>GEKZB4O01DMQE3 
CATGAACACTATTCCAATCGAAGAAACCATCTGAGCGACCGTCTAGGCAGCTGGCTTCTT
CTCCTTATCACCC
>GEKZB4O01A79TU 
AGCCCATTCGTTCGCGACGCCGCTGCTCCTTGGCCTGCTTTTCGCGCAGGCGACGGGCGC
GCTTCTCCTCGGGCGTTTCATGGGCCTTCAGCTCCTCCTTTTTACGTCTGACGATCCTTC
TGCTCGACGAGGCGACGGGCTTCCAGCGTCTGGAGAAGCTTCATCGGGCTTTTTACCTAG
CGGCGAACGAGGGGCACCGGGCACCGAGCTGGACGTCGAACTCGACGGGGATGAGCTGGA
GGAAGAGGACCGGCGTCTCCGGCTTTTGTGCTCCCGCTTCTTGTCCCTGCTTTTGTCCTT
TTCCCTTTCCCTGCGCTGGTCACGTTCCTTGTCTCTGTGATCTCTGTGGTCACGATCCTT
TTTCCCGCTCGCGTTCACGATCCCGATCCCTGTTCCTGCTGCTCCTCGGATCCGGACTGC
GATGATCCCGCCTCTCCCGACTGCGGCTGCGATGCCGGTGCTTGGATTTCTCCTTGGGCA
TTCTTTTTTAA
>GEKZB4O01BOMWY 
CATCGGTGAGCTCTATGAGTCTTACTCTATCATCTGTAGGCTTTACACGTTCTTTAAGGT
CAACAAATACAGCCT
>GEKZB4O01DCXSY 
ACACCTTTCATACCAATATGCTATGACCACAAAAATAAACAAAACTACAAATTAGCTTGA
CCTTTTGTA
>GEKZB4O01CQT8K 
AAATAATGGTTACAATTTGTATGGTTCCGTGTGTGTGTGGGTGGTGTGTTTTGTCGTGGA
C
>GEKZB4O01BEDG9 
AGTTCTCTACGGAAACAGGCGTGCTGCCAACGAATTAAGTACTGGAGGGCCGAACCAAAG
ACGGCCGACTCGACGACTGCACAAAGGACGTATAGAACT
>GEKZB4O01EZKV7 
TCGGCCAAGTATCGAGCACAACGTGATACTCAGGACGAGACTTCGTCCTCCTCGGAAACC
ACA
>GEKZB4O01EZ30I 
CATGCTACTCCCACTGCTGACGCCCGGACGGGCGAGTACTCCTACTCGGAGGTCAAGGAC
GAATAGGCCGACTGGCCGACCGCCC
>GEKZB4O01D59E2 
AACATGGATCGTCATCATTACGAGACATTCAAGTGAGTAGTATTGGAGTATGGGTGGTAT
TGGCTAAATAGGGCTAAGCCAAGCGGAGGGCGGACGAC
>GEKZB4O01BS7ZX 
CATCGTTTCGAGGCGGTTACAACTAAGACAGATAGATTAGCCAAGCAAAATAGCTGGACG
CGGAGGTGCGAGAACTTATGCAACC
>GEKZB4O01CVD1Y 
GGTTCTCGAAGAGATCGAAGGGGCGTGCGACGGGGAGTAGAGAGCAGAGCACGGAACGT
>GEKZB4O01BJHC2 
GCTGTTAATGGAAAACATCAATCAGCTGTTGGGTAACTCATGCATTTCTTAACTTTATTA
AT
>GEKZB4O01BXAX2 
GCTATGTACTTGTGTATATCTCGCACCGATTCCGCAATTTGTTCGCAATGGGGTTTGGTT
GGCTGGATGCCTGGATGGCTATATGGCCGGTCGGTTGGTGTTTGGTTTGGTTTGTTTGTG
TATATCTGTATCTTAGGTCCATGGACCTGCCGCAGACACGCCTAGAATCCAAGAAAGCCA
AGCAGGAGCAGCAGCAGCAGCAGCAGCAGCAGTAGCTCTTTGGCTATTGATTAAACCTGG
CTCAGAACAGGTCTGCCCCGGGCCGAAAGCCAGCTGCTATGGGTTTTTGTCAGAGGTTTC
CGAGGTTTCGCCTTCGGGAGAGTGTGCACTCCCATCGCCCTCTCTCTGTCTGCCAGCCTC
TGACTCTGTCTCGCTCGATCATCCCAGTGTGTATGCCTCGCAGTGTTGACCATCATTTTA
GCCATTAGTTGGTTGGACTAAAAG
>GEKZB4O01BYCD4 
CATCGGTGAGCTCTATGAGTCTTACTCTATCATCTGTAGGCTTTACACGTTCTTTAAGGC
AACAAATCAGCCTGGTTAAGTACAATCATTGTATATAAATATTTAGTTATGATTTAAGGT
ACAAGGTTTAGGCAAGAAATGATTTCTTATGGTCAGAGTCTAACTCCAAGCATTTATTGC
GTTTCACATATTAAGGTTGGTTCTTAACCTTCCATTACTTTTGCTACAAATAGTTCGTAC
AACAAAAAAACAACTTGGCATCTCGGGACGGGTACGCCATTGGATACTCGGAATGGATAC
TATTGG
>GEKZB4O01DTGNO 
GAGCGCGACACCAATGTAGGAGCCTAACAGACCATAAACGGAAGTGCCTTGAGATTGGAT
GCAGGGACAGATAATCGAGGGGA
>GEKZB4O01DGO97 
GTTCATGTGACGGTGTAAACCCGGTCTGTTGTCGATTTTTACTACCTGTTTCTTGTTGTT
GTTGTTGTTTGAGCCGGGCTCTTTCACAACGTTTTCGTGTTAACTGAAAAAGAACCACCA
GAGCCGAACCCAAATTCGTTGACCGTCCGTCTGCGCTTTGGACTTCTTTTTCCCCCGTAT
TATGTTTTTCAACTTGTTTTTTTCTTGTTTTTTTTTTTTTCAT
>GEKZB4O01A399T 
GTTTATTCGGCAGTTTAAATGGTCTATATATCTAATACTGTTCACCTTTCAGCTGCGCAA
GCATTTACGTGACTATAACTCGACGCACTGCACCCAGCTGCCCGGGGAGTTCTTTACCAT
GCCGTGGGACATACCCACTGAGCAGGGATTTGTGTTCACCTAAGCTCATTCCGCAGGTGA
TCCACGGCCGTATGCTTAGATTTAGTAAAATGGTTTTTAGTAATTTTTGCCTTCTGACTG
CTTATTAAATTATTCTAACTGGGAACAGCCGGGTAGCTGGTGTCTTCTGAACTGGTGTGA
AATTATATACAAAATAAATGTCACAAGCTAAACTAGACGCGTCGTCTTGTGGTTAGTTTC
TATTTCA
>GEKZB4O01EQ1JK 
GTTTAATGTGGTTCTGCTTACACGATTTGGGTGGATAACCTCTTGAACTCGGGAGCTTAA
CGAGCGTTTAAAGCTTGCTTAGAGTACAATCTTTAGTTTGCTTAGTTTGGAAATTGTTTC
TACGACTTCTTCTTCTTCATAATCTTCATGAATAAAACCATACCTATAAAAGTGGCAATT
ACGAAGGCAATCATCAGCCACAGCCAGCACTTGTAGGCTTTTTTCGAATGTTGCTCCAGT
TTCTCAGCCTCTTTTCCTAGCGAATTGATATTGCGATCCGCCATTCCGGCGGAACGCGAC
ACAACCTCCGTGTCTCTTCGGATAATCCTGTTGGCGGTCTCCGTCTGTTCCTTTAAGTTC
CGAGTCAGCGAGAGCATGTGCTCGGTGATCTTCTCCTGG
>GEKZB4O01D0AFU 
TTTAGCATAGGAATATTCGTGTTTATTGCTTTCAGCTAACTTATTGTACTCTCGTTTG
>GEKZB4O01CCQ7B 
GAAGTTGCGACAAAGATTTGATATTATTAAGAAACTAGGACAAGGCACTTACGCGAAGGT
GCAGTTAGGTATTAATAAGGAAACCGGCCAGGAGGTGGCTATCAAAACCATCAAGAAGTG
CAAGATCGAGGCCGAGGCGGATTTGGTGCGCATCCGTCGCGAGGTGCAGATTATGAGCTC
AGTGCATCATCCCAACATCATCCACATCTACGAAGTATTTGAGAATCGTGAGAAAATGGT
GCTAGTCATGGAATTTGCCGCTGGCGGCGAGCTCTACGACTATCTGTCTGAAAGGAAGGT
TCTCACCGAGGAGGAGGCGAGACGCATCTTCCGCCAGGTGGCCACCGCCGTCTACTACTG
TCACAAGCACAAGATCTGCCATCGCGATCTCAAGCTGGAGAACATCCTGCTGGACGAGAA
GGGCAATGCTAAGATTGCTG
>GEKZB4O01C90LJ 
GCTGGAAGTATCTTGTGCCAAGCAGCCGCAGATGGTGACGAAGAAATGATGATGCTGCCG
CAAAGCAGCGACGTCGTTTTNT
>GEKZB4O01DOTKC 
GGTTTAGGCAGGATGAAGCTAACCGACGGGAGCGGGAGAACACTCTTTTGGATTCCATGT
TCGGCTAACTTGGAGTTAATCGATTCGACAGCGGTATTTGGTCAAATTTGTAGTATGTTA
AAATAAAGGTGC
>GEKZB4O01BOCNT 
GGACGTATGTTTGTGCACATCGTTCGAAAGATCAATACGGCAATTTTCAAGCCGCGCGGC
ACATCCCGAAATGCCATCGGAGTTCTCGACATCTTTGGTTTTGAGAACTTCGATCAGAAT
AGCTTTGAGCAGTTTTGCATCAACTATGCCAATGAGAATCTGCAGCAGTTCTTCGTGCAG
CATATATTTAAACTTGAGCAGGAAGAGTATAACCACGAGGCCATCAACTGGCAACACATT
GAGTTCGTAGACAATCAGGATGCGCTCGACTTGATAGCTATTAAGCAGCTCAATATTATG
GCTTTAATCGATGAGGAGGCCCGGTTTCCCAAGGGCACGGATCAGACGATGCTGGCCAAA
TTGCACAAAACCCATGGATCGCACAAGAACTATTTGAAGCCCAAGTCGGATATCAACACC
AGCTTTGGACTGAATC
>GEKZB4O01EWJ2U 
TTTTTTTTTTTTTTTTTTTTTTTTTTTTTTTTTTTTTTTTTTTTTTTTTTTTNTTTTTTT
TTNTTTTTTTTTTTNTTTTTTTTTTNTTTTTTTTTATTTTTTTTATTTTTTTTATTTTTT
TATTTTTTTATTTTTTATTTTTTATTTTTATTTTTATTTTATTTATTATATATATATATA
TATATATATATATATATATATATATATATATATATATATATATATATATATATATATATA
TATATATATATATATATATATATATATATATATATATATATATATATATATATATATATA
TATATATATATATATATATATATAT
>GEKZB4O01C2381 
CAGATTTCTAGCGAACGAATGAAAGTTACTGGCTTTTCGAAAATTTACCTGACATATATC
TTTATTAGGCAAGCCTACTTAAGGGAACCCGTTAAAACC
>GEKZB4O01BVHDE 
AGTCGATTGAGTGTTTGAGCCCGCTGTTGTCGCTCGTCGGCGAGACAGTTCCTTCGACTG
GTGGTTGGGTCGTCGTCCTCCGTCGTCCGACCTCCTTCGTCGCAGTTCCTTTCCTTTTTC
CTTACGCAGGTTCCGTACGCT
>GEKZB4O01AY0WH 
CGAAAGCAAAGCTATACAATTAGAAACTAAGCTGAGCTGCGATACAAGGCAAACTAAATT
AGTGTGACT
>GEKZB4O01AG3T6 
GAGAGGACGACGCTTGTACGCTGACGATGACGATGATTATTGATGATGATGACGATGGCG
AAT
>GEKZB4O01C519I 
TTTGAATTCAAACTGTAAACATGAACTGCCTGAAGATCTGCGGCTTTTTCTTCGCTCTGA
TTGCGGCTTTGGCGACGGCGGAGGCTGGCACCCAAGTCATTCATGCTGGCGGACACACGT
TGATTCAAACTGATCGCTCGCAGTATATACGCAAAAACTAAAAAAAACCTCAAATAAATA
TTTAAAGAATAAAAATG
>GEKZB4O01BSK34 
GACTCACCCACGTGCTACGAGTGCACTCCAAACGAACAAACAAGCGAAGACTTCCCGGGT
CCGTGCACCACTACGCAATAACGCCCTCCCGAACCG
>GEKZB4O01D7PQD 
GCTGGACTTGTTCTCGGCTCTGGCGGCTGCCAACGACGCCACGATTGTAATAATCTGACA
ACC
>GEKZB4O01DAZ1C 
TTCGCTCTCGCTCTGCGCCAGTGCGTGCATGTGTATGCGAGCTTATCAATGCTGTTGAAC
TGCGGTTAACAAAAACAACATCGCACACGTACTTGGCTCATTGAAAACATTCTCACACAC
ACTGGCACACGCATTTCAATTAAAGCCTTAAAAGGCCAGAAAAAACCGCAGTTGAAGCAC
CCAAATTCACTCGAGAACTCAAGTTGGGCCAAATGTTTGCGACTTCGTTGATTTATCACT
TTCGAATGGACATTTAAATGGAATTATAGCACAAAAACAATTGTTTTCATTTGCGCGCTG
CCGACGCTGACTCATACGCATACACTAACACACACGCACACTCACATAGGGCAGCGCCCT
TTGGGAGTTCTAGTTCGTTTATTTATCGAATATGATTGCTTGATTACGCCTGTATTTGAT
TCATACTCAC
>GEKZB4O01BY2KZ 
GCTGTGTTTAGACTTTGATTTAAGGGCATATTGGTTACTACTCGTACGCGAAGTTTATGC
AATGTTTATTATGAAATATTTGTAAATTACTTCGTTTTTAGGTTTCTTTTCTATTTTGGG
TAGTTGACACGACAGTTTAG
>GEKZB4O01A6ZDJ 
TTTGCAGTTGGTCGATATATGCATGCCGGCTCCGTCTTTTGAACTCCTTTTCTCACTCTC
TATTA
>GEKZB4O01BGMN1 
ATTGATATAGCTTGAAGGATTCCATCGGAAGAGGGAAATGAAATAGATGATTGTTGCTGT
GAAAGCACATCTTAATCGAATGCAAAAATCAGAGATAATGAGCAGAAAGAAACCAAATGC
AAAGCGTACGTAATTATTAAGTAGTTCAACAACAACCTATACAACAATGGATTATATTAC
ATTTCGTGATTAGTTGGCCACGGCCCAAAGAGTAGGCACTAGCAGCTCCAATCAGATACG
ATAGCCTACTTTTTAGTAATCCCCTTCCGATTAGTTTTATTTGGACAATTTTGTTAAATA
GCCTTCGTTTGTATTCGATTGTATAAATAATTTGGTTA
>GEKZB4O01CDBX7 
AAGCAGTTCTCTGAGATGTACTCCGAGAAATTCAAGATTGATGTTGTCAAGCTAATGAAC
CGATTGTGGGTGGAAAC
>GEKZB4O01DX35N 
CTGGCAAATCAACAATTGGCGGACAGATCATCCACGTGCTCACGCTTGCTCCTATTTCTC
CACC
>GEKZB4O01ANQEV 
CAGTACAAATTCGTGCGGTTTATGTTGTTGCGGAAGAACTTCATCCCATCGAGCCACAGG
AGCTGCCCGCCACGTTTGGACACGGAGAACTGAATCTGCGGATTGTTACCGCGATACTGT
CCATGTCCGTAATCGAATTCTGAAAGAAACCCGAATACAGAAGAATGAATTTAGTAACTT
GTTCTAATTTCTTAAGCTAAGGCAATTGAATTGGTTGAGATAGATACTTAAAGGTATTAA
AAACATTTGACATTGCTTCGCTTTAATACAAATATTCTACATGCTTATGGACTAGGTGCT
TAGCAGTATCTTATTGCAGCTAGAAGTCCTGGTTTCTAAGTTTCGATTTTATTTCAAGGA
GTGGCGGCGGCTCCATTATG
>GEKZB4O01AYC44 
CGTAGCAGACAGAAGGACACGGGTGAAAAGACGACGAAGCGTGCGAACGGAGTGGAGCGG
CTACTTTTAGTCGCCCTTTTC
>GEKZB4O01E4M7Z 
TGTCGCGAGGATTAGCTAATCGTGCTGGATTTCTATGCGACATGGTGTGGT
>GEKZB4O01CARHY 
ACATCCTTGGCCGCTTCAAGGATGTCCTTCTATGGCCGTTCGTTTCTATGTTGGGTTC
>GEKZB4O01CD5HM 
GCTAGATCTAGCCTCTTACCTCCTGAAACCCGTGCAGAGAATGGGAAAAGTAATGCATTG
CTCCTGCAGCAGTTGGTCAAAGCCTGCAAAGGTGTGGAAGGAGCAGCTCTACAGGAAATC
GCAGCGGATGTAGAAGAGCTGCAGCGAGCAGAAGAAATGGCCAAGTTTCAGCTACGCCAT
GGAAATGATCTGCTGGCCATGGACTCCTTGCGCGATTGCGATGTGAATGTCAAGGAGCAG
GGACGACTACTGCGCCAAAATGAATTCCTCGTTTGGCAAGGACGCGGTGGCAAGAAAACT
CTGCG
>GEKZB4O01BDWUH 
AACGGCCAGTTGCCACTTGTTTGGAGCAAAATCCGTCAGATCGTGCTCACCGGTGGTGAN
GTTTTGTCTGCCCN
>GEKZB4O01CE21S 
GTGCGTTTGGTTGGTTGTGTGTGTGTTTGGTTGGTTGTGTGCTGGTGTTGGTGTCTCGCG
TATTTTCTTTTGTTTCTTTCGTCACAGAATTA
>GEKZB4O01BOAD6 
GATAATGTTGATGCAGCAGAGGAAATTCGCAGGCCNCTACGTACGTAGTGGTAC
>GEKZB4O01AT4R9 
TATTTGGTGTATTCACATGTACCTATTCGTAATTTGATTTATGTATTCATTATTAACGAG
ATTGAAAATATTTGTCGGGGCTCAAGTGCAAATACTTCAATCACCATAATTTATGCGTTC
GCTGGCCATTTGTCATTCGTCGTGGGGCTTAAGCGATTTGCAATTACAATTTTCGCAAGT
GTGGAAAAACTAGCAAACTGTTTATGCAATGTTTCATTGGATTATTCGGTCAGCTGCAGT
GACTGCCTTAAATTATTTCCCATAAATTCAGTAACCCACGAAACGGAACTGAATTCTCAA
TTGCGTTCAAGAAAACTATAATTTCATTCACAGCCCAAATTGCGATTTCCAATAATAGAA
TTCGC
>GEKZB4O01BQSTD 
TTCATTAATTGCATACATTGTATTTCTTAAAGTTAAGTTCTTTCGCCTAACAAAAACAGT
AGCGATTAAATTAGCGAGCCAACATTAAGCGAATGAATGCAGTTTGTATTATGTACAAAA
CAAATGAGAAACTGAATTAACCAACATAGCTATTTAGCCCCCAGTGGTTTTAAATTTAAA
ATAGCATAGTATTCCCGTACTACAAGCATAAACAAAATACACAATTTAAAACTAATAAAA
C
>GEKZB4O01DM9MZ 
AGTCGGAGGAGTATAAATGTAAAGTTTTATGGAAATGTCAGGACTAACTTACAGAGAGAT
CAATGGCGACCTATTCAAATGCCAAAGGGATTATTCCATGTGCCACTGCGTGGCTGCCGA
TTTGCGAATGGGCAGAGGCATAGCTGTAAAGTTTCGAAACAAATTTGGACAGTTGTTGAA
TTTGCAGAGACAAAATGTTCAGCCAGGCGGCGTGGCTGTCCTTCAGGACCAGCAGCGATT
TATTTACTATCTGATCACCAAGAAATCCAGCTGGGGAAAGCCCACCTACGAACTTCTCCA
GAGTTCCTTGATCGCCATGCGAAAACACATGATCTCCCACCAAGTACCCAAGCTAGCCAT
GCCCCGCA
>GEKZB4O01B95WX 
CACAAAGAAGCGACTGGCCAGTCATATGCGCGTCCACAACAAGGAGTCGCCGGTGACGGC
CACCGTTGCTGTTCAGTCCATCAATCCTCCCACGCCGACAA
>GEKZB4O01BSZHB 
GCTTCGAGACGGCCTTCTTTATGACTGCCCTGGAACAGGAACCCAGGGTTCACATCGAAC
CTAATGAGGTCAAGGATTCTGCGTGGCGTTCCCCACTTGGTACGTACCTTCCTAAGACGA
>GEKZB4O01CGJ6H 
TTATATAATAAATAGAAAGTAGTTGTAATGATCTGAGTGCTATATCGGGAAAAGAAATTG
AAAAGTGCAGAAGGATGTGAGATTACGCCTCATTCACTCGCCAATCAGGCAGTTCCTCTG
AGTGCAGTTTGCCTTTCATATGCGAGTATTTTTTGAGTCAACACGCCAACTTCGTCCGCT
GGCATATTGAACTTTGCACCGCCCGCAGCCACCGGCCATTGCTTTCTTAACGAACCACAA
AACGTCCACAGGTCCGTCACAAATCACGGACAACACGTGCCATCCAGTCGGTAGTCCGTG
GTCCAGGGTCCAGAATCGAAAGTCCAAAGAGTCGATGGTCCAGCGTCCTGGGCACCTTCG
CTTATTAACAATCCTCGGAGATATTCCCCATCACCGGCACTGG
>GEKZB4O01B5FIX 
ATGTTATCGAAAGCAAGTGGTCTTGCAATCAAATTGAAAACTCGATTCGAAGATT
>GEKZB4O01EDCZN 
TGACAAAAGGTTGCCTAGTGTTCCGCCCGTAAGTGTGAGTGTGCCGGAGGAATATCCGTG
GCAGGCTCCGGACTGCTCCTTGGCGGAACAGGAGTATTCAGCCACCCCT
>GEKZB4O01AYW31 
CCGCTGACGAATTTGTGCCGGAAGCGCAGCTTGGCCTTCTTGATCTTGTTGTTG
>GEKZB4O01DCNCM 
CTTCTTGGAGACCGAGATGACGTTGGTTGGAATGTAGGCGGACACATCGCCAGCCTGCAT
TCGCGTCTGCTGGAGCGTGCCGCCAAGATGT
>GEKZB4O01A3HTP 
CATGGGCATCGATTAGGGAGGGTGCTCACCACAGTGCCGGCGGGATAAGCCCAGTTCCCN
>GEKZB4O01CUL8R 
CAACTGGAGAAGATCTCTCGCAGCTGCCCNCCGTCGGTCGGCGACGTTAGTTACGTGCAC
CGAAACAAAGTA
>GEKZB4O01DJ71O 
GGACAAACGGAAGGCCAGAAAGGCCTACCAGGAGGAGCATGCCAAGATCGCAGCACGCCT
GAATCATCTCACCGACGAGGTGGTGCGCAAGAAATCTGAATACCAAAAACATTTGGAGGG
CTACAAGGCGCTGCGCACGCGCTTCGAGGAGAACTACATAAAGGCACCCAGTCGCAGTGG
CCGCAAGCTGGACGATGTGCGTGACAAGTATCAGAAGGCCTGCCGCAAATTGCATCTCAC
ACACAACGAGTACGTGCTGTCCATCACGGAAGCCATCGTAGTGGAGAAGGACT
>GEKZB4O01DGCMQ 
ATAACGTTGCTTCAAATAACTTAAAGTCGCGAATTAATGTGTGATCCTTGTCATATTATC
GCTGAATTTCCATTAAATACCCNCCTAGTAATTATTAAATAAAT
>GEKZB4O01D0544 
CTTCAATTGAAATGGCCAACATTGCTAAGATCTTCGCTAGCCGCGCCCACGTGCGTCCTC
GCAGGCGAGCCGCCCCGTCCAGCCACCAGGTGGGCCGACCCCGTTTCCTAGCAGCT
>GEKZB4O01BYPXH 
ATATATTACCACAACATTTCCTCTGCTACACGTGTGATCAATTTGGTTTTCCCTTACTAT
CAAAATCATTTAAATGTTTCGTTCCAAAATGCTAAGGCCAACTCAAACAATCAACTAAAT
ATTGTGGGAGTAACTAATGGCTTTTCTTTGGACTACAATTACCTTTTAAATTGTTTTACG
TTTCGCCGTCTTTTG
>GEKZB4O01CC61Z 
GTCTGGTGTTCCAACGCCATAGTAGAGGCTTTTCGAATGCGTTTATTAAAGTACTTCG
>GEKZB4O01CDQKW 
TTCCAGTGTCTGAAGTCTTTGTTGTGCTGTAAAAACGATTTGCGACGATTTGTGTCATGT
GTGTGTGTGCAGTATCGACGGCGGCGTACCCAAAATTGGGGAAACGGTACTCGCAGGACG
GAAGGGTTCCGGTGTCATCGGCAATGGCATTGATACTTTGTTCAGACGTGTAAATTAAC
>GEKZB4O01AFH98 
CCGCTCCAGGAGCTGGACCGCTTTAATCTGCTGGTCGTACGGATCAAGAAGACGCTGGAG
CTGCTACGCAAGGCCATTGCCGGCGAAATCGGCATGGACAATGTGCTGGACAACATTGCC
AACTCGTTGTTCAATGGCCTCCTGCCAGCCGCGTGGAGCAAGTTGGCGCCGGCGACATGC
AAACAGTTGGCCGGCTGGCTGGAGCACTTGCGGCTTCGGGCCGTGCAATACAAATACTGG
ACGCTTTCAGGGGAGGCCACTGGTCATGTGGCTGTCGGGACTGCATATACCGCAGAGTTA
TCTCACGGCCCTGGTGCAGATTGCCTGTCGCCGCAACGCCTGGCCGTTGGATCGCTCCAC
GCTTTTCTACCTACGTAACCAAGTTTGCGGACCCCGACCGATGTGGAGGAGCGCCCTCGT
GACGGGCGT
>GEKZB4O01CBAEZ 
GACAAGTCGACGGATGTGATAAAGGCTATTGCCAGGCTAATTTCATTCTATAAGCATTGA
GAGCCGCAGTACCCAGCGAAGTCTGAGCGGCAATTAGGCCGATCGAAGTCCATGATAACA
>GEKZB4O01CQ28Z 
GAGAGCAGCTCATCCACCTACAGCGACAGCGGCAGCAACTACAGCCTCAATCTCCAGCTG
CATGCCGTCTACAACGACAATCTGATGTACATGCAACAGCAGCAGCAGCAGCAGCAACAG
CAGCATCACCTGCAACATCAGCAGCACCTGCAGCGCTGGCTGGATCAGGAGTCCTTGGCC
ACTGCGAGGACATCATCCGTCAACCGACCACTGATTCTCGTGGCGGATACTGCGCCCACA
AACCTGACCCTGGTGGCCTAAGAACACACACACACACACACACACACACACAACAACAAC
AACACAC
>GEKZB4O01B1WCF 
ACCTTCTGGCGGCTGTGCCAGCTTCAGGTTCTCTTTCATGGTCATAATCCTA
>GEKZB4O01AHDDN 
CTGAAAGTGGAGTTGGACAAGGAGCGGAAGAACTGGCTCAGGTTAAGTCTG
>GEKZB4O01DUSTW 
GTTTGATTTTATTCTAGTGAAAAATAAGGAGTTGTTAATACCAACGGTTAGGTCAGGTTG
GGTCCGACGCAATTAATTTCG
>GEKZB4O01AFYW5 
TGGATGACAGATTTTGTTGTCGACGAACGAACTACTAACCTAACGTTGGTAGTAGGGTAG
GGTAAGTAAAGGGGAAAGGGTTTAATTTTAGTAGTAGGTTGGGTAAGGAAAGGAAAGGAA
AAGTAAGTTGGTAGTTTAGGTTTCCGGGTCCGGTTAGGTTACGTTCCGGGTACCGGGGAC
CGTTTCCTTTTCCCGTTACCGGGTTACGGGTTCCGTACTTTAGTTTACGTTACGTTTTCG
TTACTAAAGTTAAGGTCGTTCGTTCGTCGTCGTCGGTTTCGGTTTCGTTTGGTTTGGGTT
GGGTTGGGTACCGGTAACCGTACGACTAGTCGACTAGTTGGTCGACCAACT
>GEKZB4O01CSZAT 
GGCAATCCCTACCAGAATCAAGGTTTCCAGCAAAACTATCAGCACAGTCCAGTTCCTGGC
AATCCCACGCCACCGCTGACGCCCGCCTGCAGTGTGCCCCTATGTTAGCCCCAATCCGGA
TATCAAGCCACCTATGGACAACAGCGAAGAAATGAGACTGACATTCCCGGTGCGCGACGG
CATCATCCTGGCTCCTTTCCGCCTGCTGCACAACCTGTCGGTCAGCAACCATGTATTCCA
TCTCAAGCAGAATGTCTACAACACCCTCGATGTGCAGAAACGATTTGGAGCTGCAGCTGA
AGTGCTTCCACCAGGACGACCGGCAGATGAACACCAATTGGCCGCATACCGTCACCGTCT
CCGCGAATGCCACGCCCTCGAACATCGAGCGGTCCGAGAAGAACAGCACCG
>GEKZB4O01DM3LE 
GTGCAAGATCTAGGATGTGGACATAGGGCATAACTGCTCCATCGAAGGCGACTTGGCGCA
CGGATGAGCAGCGGTACCAACAGCAATCGTCGGGAACTGCAACGGATCCGAATTCCCAGG
GGTCAGAACCCGATGCAGCCTATCGCCATCAACCGGAGGCGTCTCTAAAGAACAACTTCT
ACGCTGACATCCTGTTGCCGCGCCGCTCCTTGTACATAATGAGCCACACGGCTCGCTACA
AATTCACACACGAT
>GEKZB4O01B8HDD 
CGGGGTGGAAACAAAAGACTCTGATTGTGTCGTTCCTTGCAATCGTATTTCTTAACCCTT
AAAACTTAAAAGACCTCCAACCTTACGTCTTAAAGGTACGTGGTGGGTAGTTATTATGGC
GGCTCACGGCGTCACGGCCGTTTCGTTTACTTGATTCCTACTCGGCGGTTGGGTTCCGT
>GEKZB4O01CP6OO 
GTGCCTTCGGCCTCGAGTGTAATAGTCTCCAGGATCCGGAGTCGCAGTTCCGGCGAATGG
GCCGATCAGTGACCCA
>GEKZB4O01CGP1Z 
GCTCTCGGGACAAGACCATCAAGCTGTGGAACACCCTGGCGTGAGTGCAAGTT
>GEKZB4O01B3L2K 
CTGAGATAGATGCTGGTTATCAAAATAACGAATATGTACAACCGGTGCTGGGGCAACAAG
CGAATTAGTGAGGCCAGCGACCACCGCCTCCGAAGCGGAGCGGATAGCTGGGGCATACAT
TTAGCATTACCATGGCTATATAG
>GEKZB4O01CDJS2 
CGAAGCCTACAACTCTGAAGCCAACTGAGGGAACGAGTGCCAAGCCAACAAC
>GEKZB4O01EV3E3 
GGCGTTCTAGATCTAGAGATCAAACTGGAAAAGACCGACTCAAAACAGAGATCGCAATGA
CAGCAGGCGATTCCATTCCCCT
>GEKZB4O01DWUD5 
CTCCGGCTTACGCCGTTTCAGAACCACAGCAAAAACTCAAGTGTTAAATAGCAAACTGTA
AATATTCGATAATAATTGCGAAACACACAAGATAACAGCAAGAATTACTTGTAATAAAAC
TATGTTTAGTGATACGATTAGTTGTAACGATGGAGAAGAAAGCACTTCTCTCCGGCTTAC
GCCGTTTCAGAACCACGCGCTTTAGCCGGGCTGCTCCACCGACGACCCATCGGCCCCACT
CGGCCGACCA
>GEKZB4O01BYO99 
GCCAGCTATTGCGCTCTCGCTCGCTCCGAGCATGCCGTCTCGCTCGTTTCTAACATCACA
CTTTTGTTGAAGTAACTTGGTTTTTCTTCCTTTTTTGTTTT
>GEKZB4O01BH00T 
CTATATCCTCATGGCCATTCAGGCAGGCATGATGCAGGGCGGAGTAGCCACCACTGTCCT
GGACATTTACCCGTC
>GEKZB4O01CC4UG 
ACGTTCAAATAAATGGCAGCCTGGAAGCTCGAAACACCGGCCATAACCGTTACTTTATCT
ACTAGGAGTGCAGTAAAT
>GEKZB4O01ER4V2 
TCGGCGGCACTGCTCGTCGTCCTTGTCCGTCTTGGGCGTCCTCCTCCACGTACATGCTCA
ACAACATGTCGCAGCAGCAGCTGATGCAGCGACATGTTGTTGAGCATGCACTGCTCGTCG
TCCTTGTCCGTCTTGGGCT
>GEKZB4O01A1FUQ 
ACATATTTGGGAAAACAAAGGCGAAATTCAATGATAGGAAGTTCACATCCAAATCTTGAG
TTTGTTAAACTTCTATCTTAACCTCAGGCATTTGGCCTATCTATAGGAAAGTATTCTGTA
CAAGAACAAAGTGCAAACTTAAGCCTCCAAATCATATGTATTTAGATCTACTAACTAGTA
TTTCTTGAATTATTGTGTAGGGCCGAAGAAGCCCAAGTAAATCAAGAGAAACCGCAGTTT
GCACAGTGAAGACTCGGCGCGGCAGCCGCGTTCTAGTCTCAACCAGATAAAATGCTCCAA
AGCGGATATATCGTTGGCAGATCGAGATAAGCCCGCTTATCTTTCTGACTCTTGATGGAG
AGTAAAAATGTGATATGCCTGCCCTAATCCCGGCACTCTAGCAAAGTG
>GEKZB4O01BYJSE 
TTTGAATCGTCATCAGACGGTTGGGTAAATTTTCTCGCTCTCGTTGCTCTCGGTTTCGGC
CCCACC
>GEKZB4O01A63EX 
AAATGCCTAATGAATTGGCTCAGTTCCGTTGTGCGCTTAATTTTTTTGTTCGCTGCTACA
ACTAG
>GEKZB4O01E4UEO 
GTCCAGACCGAAACCGTGCTGCGTCAGGCCATCGCTGAGCGTATTAAGCCCACT
>GEKZB4O01CD8K7 
CCAGAAATCAAGCTGGAACCACCGAGTGAACCGGTGACCAAGAAGGATTCTTCGCCACCA
GATTTGAACGCGAAATAATATGTGAAATAATATATAATGTATATAATGTGTATTGAAACA
GAAACCTCCGGTATTTAATTTAGAACATAGTTAAACTCTCATCCGGTTTACCTTACTCAC
TTCTATACGTAATTGCATTTAATATCCGGGAGATTTCTGTAAACGAAAAAAAGACAAAGT
AAATGTTGGCCCGATCCTAAATTATTTCCAACTAAATAAACGAATTTGCCCATTGAAAAC
GACAAAAAAAAA
>GEKZB4O01EVDK4 
GTCCATCCAACAGATCTGTGATGCCGGTGGCCTTCGCAGGCGAGCAAGTTCGGTTCCTTC
CTGGACCC
>GEKZB4O01C4YMN 
GTCGTAGGATAGCCTAGGAAGACAAGCTCTGAAGATCGATTTAAAGTTCAATATCAGAAC
GTGCTACAAGATCCGTGCTGATCGTAGTAGGCCTACTAATGCTGAGCTGGCAGTGGACGA
TGGCCATGCCGCCTCCGTACGAACGAACCAACCAC
>GEKZB4O01BDZNA 
ATTGAGCAACAGTGTCGACGATCTCCTTCAGATCATCCAATTTCTCACGAAGAGTGGCGG
TGTTCTCGCTCTGTGGGGACTCGCGGAGCACCTTCTTGGAGGCCGCAGTAACATCTCGTA
CACGTCCCTTCTGGCTGGAAATGTCATCGTTGATAGAACGATGCTCCTGCAATTGGGCAC
GCACCAACTTGGGCTCCACTGGC
>GEKZB4O01DKDVN 
TTTCTTTCTCCTGTTTGCTGTTCTTTTTTGTCAGACTGGGACTGATTGCTTCAGCAGCTG
CAAGTTTTTGATCTGCTGCATTGCTTATCTTCAGGAAAAGAGGATTCTCCAAAATCGCAG
GACGCAGCAGAGGAGTACTGCCAAATGTGACATTGTTCTCCGCCAGCGGATTGGGCTTTA
TTGAAGTCAAGGCAGAAGTGGAGTCACCACTGGACTTCCACTTCACAGACGTAGAAGCAA
CCACCGAAGGAGAAGAAGAGGACGCAGTAGAAGTAAATCTCAGACTGCCTGTTGGAGAAA
GCAATTCCGCAGTATTTTTCTTCTCGGGCAGCGGCTTCTCCTCGCATACCCGGTGGCAAT
ATAGCACTTAACCTGCTTCTATGAGCTGCAGGAAGCTAGAAACGAGATCATACTATTTTT
CAGACCAACACGCAGT
>GEKZB4O01B6M6O 
CATCACGTAAATTGAGATCATTGTGGTGCAGTGGATGCACTGGCAGCCAAGGAGTAAACG
TGCCTGTTGCGGTTGAGATTCCTGTGGCATCCTGGCCACGTCGAGGTGCTCCACGGCCAC
AGCAACACATGACCAACAATTTCAAAGTCATTAAGACAAGCCGGGCGAAGTTTACG
>GEKZB4O01BE9QS 
ACCATTTCTAAGAACGACACCACTTCGTAGAAGAATAGCTCCTCGTTATTCCTCGGCGGT
TGTCTAGGCGGTTTGGTTACGTCCAACCTTACTTTCAAGGACGGGAAAC
>GEKZB4O01AOUC0 
GTTGCCGAAGCAAGTTTGGTGACTGGAATACAAGATGCAGATCTTCGTTAAGACCCTCAC
GGCG
>GEKZB4O01C7S1Q 
CAGATGTTATACAAGTGGCGATAAGACATGTAAAGCTAACGACGATCCTGAATCGGCA
>GEKZB4O01BP6Z2 
CAGCTGCTCAGTTTAGTTTAGTTTAGTTGAGTTTAGTTGAGTTGAGTCGGAGAACGAGCG
TTATGAAATTCCGTGATATGGTGCTCTGGTAATA
>GEKZB4O01ETXN0 
CAATTTCTCATCGTTGGACAATGATATAGCGATCCTAAGTCTCAGTACGCAACTTCCGCT
TTCCGAGCGAAACGATATTGAATGGGTTTTAGTCGCTGACTATGATATTACCGACTTTCC
ATTGGAGGAGGGTGTGGAATCTTACGTTTGGAAAAATGCGGATGGAGAAAACATATATCC
CGGTTATGGTGTTATTCATGAAAGTAATTTAGTTGGAATCATTTCCTATGGCTTGCCATT
GAAAAATAACGGGAATCTAATCTTGAAGTTCGGCGCCCAAATAGGTTTACGCAATTAAAT
CCATATTTAAGTTGGATATATACAATAATACAGAATACAGAGATTGCGGACATTCAAAAA
TAACAACTACAGTGTATCTCTACCTTATCGTCAAAG
>GEKZB4O01BKIEC 
TTGAATACAAGTGCCCGCGTTCCGTCGTCCAAGTGTGATCTAGTATCCAGT
>GEKZB4O01BWXVV 
TAAAATACTATTCTTAACCGGCTAAACAATAAGCGTTAACAGCTAAGTGGATTGAGCATG
GGGGGGAGGGAGG
>GEKZB4O01DJMFL 
CTTCTGCGCACTGATATGAAGCAGAGGCTGGCCAAGGAGCGGTGACCACCAAGACGAACG
AGAACATCTTCCAGCTGTGCTGCCAGCGCGTGGCCATCAAGCCGCTGGTCATTGTGATCG
TGTTCTCGCTGCTGCAGATGTTCTCCGGCACGTTCATCGTGATCTTCTATGCCGTGGACA
TGATCTCGGAGTTCGGAGCGGAGTTCGACTCCAAGCAGGCGGCCATTGCGACGGCAGTTG
TCCGGGTGATCTGCTGCATGGTCTTCTGCGTAGTCCTGATCTTCGTTCGCCGCCGCAGGA
TCATGATAGTGTCGGGAATCGGCTCCGGCTTGTTCTGCCTGGTGCTCAGTGT
>GEKZB4O01A3FV4 
TTACTTTATTATGAATGCTTTTGTATGAGCTATTTGTATGATTGTAAAGGGAAACGTACC
TCCACAATTTAAGGTCGGTCCACAGATGACTTAAAACT
>GEKZB4O01BAKYW 
GTGCTGTTCGTACTCTTGTACTTAATGCGGCTGCGCAAGATGCTGTTGCCTCCACTGACC
ACACCGCCGACGATCACGGGAGTGTCCACGCTGCTGAGCTCCAGAGCGGAGGAGGCTCTT
ACTCTCTGCTGCTCCTGGGCCTCGGAGCAATTGCTGCCCAGGCTCTCGCTGCTGCTGTTC
GACTGCGCGCCGCTCTCCTTCGAGCTTGTGGCATTGTGACTGGCTTTTCCCGCACCCTGG
TTGTCCTTGGTCGTTCGTATGGACGAGTGGTGACACCACTTTTCGTATGCTGCTGTCCTC
GGCTGAGCAGCAACTGTTGGCGCTGCTGCTTCTGCCGCCACTTGCCGCC
>GEKZB4O01EGA4S 
TGCAAGGCAGCAGAGTTATTTATATAAGCAATATAACTGAATTCTATGCACACACACA
>GEKZB4O01DOPRS 
GCACAATGTGCAACAGCAGCATGGCGTGCAGCAGCAACATGTCCAGCAGCAACCACCGCC
T
>GEKZB4O01AT2EF 
GTGGAGGATGATTGTGGCATCAGTCTATTTTCTGCTGTCTCCGGCCGGATTCCTTCCGCC
CACTCGC
>GEKZB4O01EJZIB 
TTGGTTGCTTCTATTTAATTTATTATGTACAATCAATACCGGCAATAACATTAATGTTAA
ACACTATATTAAAAGACTTAAAATATACGCTTTGAATTGCTGTTTTGTGTGGAATTTACG
CCGTAACTAAACTAGCCAATAAAGAGCTAAGACAAATAGAAACATACGCACAGGACCCAT
GGGAAATAAGCAGGAGTTTGTAAATTCCCCG
>GEKZB4O01DGYAM 
CAACGCTTAAATCAGCTGGCTCTGCTCGGCTGAGTTTGGCAGAAATCAAAATTCTAATTT
CTCTCTAACCGACACAAGACAAGCAGCAGACAACTGGAATAGTGAAGGGGAATCTTTCAG
GCATTGATTGAACACATCGCGGTTTCTTTAGACTCGTTACGCCTTTGGAAAATGCTACCA
AGTCCACTGGCGTTGCAAAATTCTGCGATAAAAACACAAAGAAGCGACGTCTGAAATAGG
AGCAAACAAAAAAACGAAATAATCAATTAAAATCAAAGTGAACTGTTTAACGTT
>GEKZB4O01AWGXM 
CAAGTAGCGCTTGCCATCTGTATGCTCGATGTCCAGCGCTACTTGAACTTGTCCC
>GEKZB4O01C4E2N 
ATATGCATAATATTAACTATATCTACATCTATATATGTATGGTAGGATATGTAAATCGTG
TGAAGCATACACACATATAGTTTCTTTGGGTATATGCACATTAAGGCGAAAAACAAAAGA
TAAAACCATTAAAAAGACATATTCTATCTATATATATATATAGCGGTTAACAAAGAAATT
ACAGACAAAAATAGGACAAAACGAAAATAGACAAAAATAACAATAAATATATA
>GEKZB4O01B2TXB 
CAGCCAGTGCACAGCCTCTTCGGCTGCTGCGGCATTGAGGGACCGCAGGACTACCTTCAG
GAGGAGCACGGCGCCCTGCCCAGCAGCTGCTGCTACGCCTTCGACCGCTCCAAGCCGGCG
CACGTCTACGAGGAGGGATGCTCCACCAAGGCGGTAGCTACTCTGAGAATGCAGGCGGAG
CTCAACTACTACAGCTGCATGGCGATCATTGCCCTCGAGTTTTTGGGCTTGTTCACCGCT
TACCATTTGGGCAAGGCTCGCAAGTATGCCAAAACCAAGATAAAGGACGAGGAGACCCCC
ATCAACGACTGATGGCCGAGGATACCCCTGCATGATTATTGATAATAAAAATTAACCAAA
TTAGCTAAAATGCCATTAGAAAATAAATACTTTCCATAGCCTAAACGAGTTACCCCGAAA
CAAAAAAAAAAAAAANAAAAAAAAAAACTAAAAGAGAACT
>GEKZB4O01B9RZ8 
GCGTGGCGTTAATCCGACCAATCTTGCCATGCTGATCAATTGCGTGTCCACGC
>GEKZB4O01A9FEI 
GCAGGCGGAGCTCAAGGAGCTGGGCATGTTCGAGCTGCGCCCGCTGATCACTAACATCAG
CTGCAAGCTGTCCGCGGTGACAGCGGGGCTGGACGAAAAGCGGCAGTTCCTATGCCTCGT
TTCTGAGGAAAACGAGATCCTGCTGCGCTACATAAGCGCCGCCTCCGGCCAGGAGGTGGT
CAAGATGATATCCTGGTTCCGCAACCGCGTCATCCACGACGTCTGCTTCGATCCGGCGGG
CGTTTGGCTGCTGGTGCTATGTTTCGACAACACACTGCACATCGTGCCCGCCCTGGCGTT
GGTGGACAAGGCCCATGGACTGTCCGCCTGCTCGCTCTACAGCACCACCCAGGTCACCTC
CTACATCATCCCCTTTGTGGGCCCCCACGAGTGTCCCAACTCCAAAAAGTGCCCCAATCA
CTCCACCG
>GEKZB4O01BAO2G 
GCAACCACTACATCATCATTATCATCATCATCATATCGTGGTGCCGGCGGTGGTGCTGGT
GGTGGTGTCACACCCACGCC
>GEKZB4O01BRP0K 
GCTCAGGAATTGGCAGCAAAAGTGTTTGCCCACTCATGATGGTGGTTATTATGAATTAGG
TTTCGTTA
>GEKZB4O01B41N3 
GTTTAGTTCAGTGTTGTCGTAAAAGTTATAAACAATTTGTAGACTCGAATGTATACTTAC
GCCTTAATAAATGGATTTTCAAAGTACGCGCCCAAAACGTTTAAATGCTACATTTAACTG
GAAATTCACCTTGTCTCGCCTCTGGTTTTTNTTTGTTTAAGTTAATCTTA
>GEKZB4O01BN00I 
CAGACGATTAAGCAAAGAACATTGTATGTATAGTAAAAGTTCATACCGGTTGTAATTGCT
GAGCCCTTGCTAACAGTTCATCCATGTAAATAGCTAAAACTAACAATTTAATTTAAAAAC
GTAAT
>GEKZB4O01DIJNI 
GCGGCTTAACTAGATTTCGTTATAAATAGGTGTACAACATATTGTGTCGACTTGCAAGGC
CC
>GEKZB4O01B64MH 
CAAAAGTAAAAGTCATCCAAGTAAACTGATACCGAGCAATTGATTATTATTTACCTCATT
ATATTCCTTGTCGTTGACT
>GEKZB4O01AVOFM 
GTCTGCGGTAGCGGTGGAGCCGGAAGAAAGGATGGTTGCTAACAACAAAATACCATTTCT
TCCAACGGAGGTGAAGCAGGTCATCGACAAGGTT
>GEKZB4O01DCSTL 
GCTCAAGATCGATGTGGACAAATTCGAGGAGCTGACGGAGCGCTACAAGGTGCGCAGCAT
G
>GEKZB4O01EIQ87 
CAATGATTCTGGTTATGTCGCGCAACAAGAACTATTGGAATTATGGCCTGTTCGGCCNC
>GEKZB4O01AXQR6 
CTTAAAAATAGAATCCATTCGAAAAGACCGCACACGATTCCAATTATAAGTGCAAATTGC
TAGGAAGTTCGAGTGGCTATCCCCT
>GEKZB4O01AUXM7 
GGCATACAAATATACACATAAGATCTATTTAATTTATAGTTTGTCAGCCCTCACCTTAAG
ATGTAAAATGCACATGTCTACCAAATTTCAACTGAATTCTGTCGCAATGCATAGGAGGAA
GTTTCTCCGTCCCAATAATTTAAGCCTAATAATAAAAACATAAAAAAAATTTAGTAATAG
GATCGTAATACCCAAACCAAATGTTGACTTATTTAATTAAAAGACTAAAGTTAG
>GEKZB4O01AM286 
CACCGTTTCCTACGCTGTTTCTTCCACTGTTTGTACATATCGATGCCACTGCGATTCCTA
ACCTTAGTAGCTTGTAGAGACTCGTTTTCCCGTCCTC
>GEKZB4O01BBF05 
TTGTCCCATCACCGTGCAACAACTCCAAATACCCGCTCCAGGGCACACCGCGTTGAGCAC
AGTTCGATAGCGCTGCTTGTCCATGGGCAAGCCAAATAGAATGTTGTCGCGAACAGATGC
ATTGAAAAGCCAGGGCTCCTGGGAGGCGTAGGAATACTTTCCCGACGACTTGTACCGATC
CAGATTCAGGCGGCAGCTCTCCTAGAATAGCCTGAATGAGGCTTGATTTGCCCGATCCCA
CGGGTCCAATCACAGCTACCAATTGGCCGCGCCGCAGCGACATATTGACGCTGTTTAAGA
CAAGATCGTGTTGCTCCTGGCCCCAGCGTGCTCTCAAGGCTTTGATTTCCACTAAGGTAT
CTGGTTCCTTGCCAATGCCAACGGGATAAGACCTCTTCTCCACTTCTTTCAGT
>GEKZB4O01A3ZCM 
TGGAAAGGCTAAGACTTATTGGATAGGAAGAGCAAGTATAATCACAAAAATGCAATAGTT
GTAGCGCAAAAAAANAAAAATAATCG
>GEKZB4O01A5JJE 
CGATTTTCAAGATTTGTATTCTACAATAAATAAGCTATAAATTGATTCTATACAATGATC
CAAAGTCGGCCGGTTTTAATATGATTCTTTAGTAGGGCGGATGGTTATGTTGTCCGCATT
TGATAGTCACATCGTGGTCTTGCGCGGTGACTACACGGGCCTTGCATTTGTGAACACCCG
CTCGAGCGCAAGACCAATAAGTTTTCAATCCCGAGGTCTTGTTTCGAGTGAAGGAGAACT
CTCCGATCTTAAGTTTTCGGCTCCCTCGAAAACCGGTGATGTACGAGTAGTACGCAACAG
AACCTGTGAATAGAAAATATACACACTTGGTTAGTACAAACTGGTGGAGGAGTGCGACGC
AGATCTAAAGCTAGAGGTCAAAGAGACGCATGAAGAGCGAGAAACTTAGCTAACTTGATT
TTTATTAAGTCAGACGAGTGTTGAGGTGATGCAATATTTTACACTTGGACTTAAGACTAG
TGCGCTATGTCGTTGTTGCCGGCGCTGAAGT
>GEKZB4O01DZNJG 
CCCTGGGAAGTCGTAGCTGCAGAGCAGCGTGCAGCTTCCCTTCGTATTTGTTGGTAAACT
ACTAGCTTCTGCTCGTCGGCAATCGAGCTGATTACCACGCCGCAAAATTAGGCAATTGCT
CAGCGGCGAAACGGAGGCGGCGGTGGCCAGTTTTCGGGCCTCCTCGGGTCGCAGGCTGGA
CATGTTGGCTGGCTTTTTGGTAGGGAAAGAGGCAAAGGAACAAAGCAGGACCACAAGCGT
CTTTTTT
>GEKZB4O01DHRCA 
AAAATATATGTGTAATGTGTGTTTAAACAGTGCGTTTCGCCGATGTAAGACAGTTGTGGA
AAAGGCAGTTCGTTTTCTAAATCCAAAGGCATTCAAAACGAAGCAGATTGCAATAGTTCT
ATGGCCTGGAAACAACAAAATATTAATAATAATAAGACCAAACAATTTGTGTAAGCCATA
AAAATAAGAGATTTACAAATTCTTGAGAATACAAATGTATTTGTAACAGAACGAAATTTA
AGCTCATAACATTTAAGGTCCAATTATCACATACTTTTTGTTTC
>GEKZB4O01BBJ5H 
ACACCATTCCGCTGTTCAAAGCGGGTATATTGTGTATGTCTGCTTTGCGGAAGCCGGGTT
CCAGGTCCATGGGCACAATTATCATGCCCCTCC
>GEKZB4O01C8KDT 
CTTGATATCAATCGCTGCATACAAAATGGATGGTGCCATTGCAATGAATCATGTGGTGGA
ATCCGACAAGGAGAAGAGGCAATTTAAACTGAAATTATGGAGCTCGAGCACGAAATGAGG
ATGGAAAAGGATCCAGCTCGCGCCAAGATGATCGAGGAGCACATTGAGAAATTGAAGAAA
CTGGATGAGGAGAACCAAAAGCGGAACTTGGAAATTGCCAAGGCAAACGTGATGTTAATG
ACAGCGAATACAAAGTTTAGAGTGGGTTATCATATTATTAACAACCTTTAAATCAAAATT
GCTTCCAATAATGAATCCCGGCAAGGCAAAGCTGCTTGCAGTTTTGATTAAAAATGCCTT
ATTAATAAAATTTCATAGAAAAACAAAAAAAAAAAAAAAANAAAAAAAANAAAAAAAAA
>GEKZB4O01BS5VE 
ACTTTCCTTGATACACATTTAGATAGTCCAGAAAAGCTCCTCGATTGTTGAAGTAGCAGA
AGAGCAAGGCACACGAGG
>GEKZB4O01DTIT9 
GCGAGGTGCGCGATCGTCGAGAGATGTACAAGGGAGTGGGCGCTAATATGCACGATCCCT
TCGAGAGCTTTCGGAAGAACAAAGGAGCTGCCTTCGCGCACCGGATGCGATCGCGAGACG
ACAAGAGTTAGGATCTGCCAACGGTCATAACTTCCCAGTTTTTTGTTTTCCTTTTACGTC
CCACGAAAATAATACATTTTTA
>GEKZB4O01CLOSU 
CACCTCGCCGGCGAATAGCAGCTACTCGCTGTACAGCAATGGATTTGTGGTGACCACTAT
CGATAGTGAACAAGATCCCGCCCGCAGCCAGAGTATCCACAATCTCAGCTACCTGCAGAC
GCATCCAGCCCTGCCGCCCAACGGGCTGCAGCATATGCGGCACAGCTTTAGCAGCGATTG
CGACTGTCGCTATCGCATCGATCTGGAGGGGCAGCTGCTGTCG
>GEKZB4O01BIGCH 
GACGGGGAGTGAAGACACTGGCGCTCGCCACCGTGTCCGGCGCAACAGGTACAACAGGTG
GTGCGGGCGTCGTCGGGAGTACGGGTACGGTGGTGGTGCCATCGATTACCTCGGAAGAGG
CGGCTGCTGCGGCCGCATTCGAGAACTGTGTGGATATGTGGCTGAAGATCTGCGAGGAGA
TGCTCTCCGTGCGCCGGAAGGTGTTCCGCAGGCGGTCCAGCGATGACGTGGGGGCGCTGG
GCGCAGGCGCGGCACCTCCGGTGGTGGGCGTAACCGGAATGGAGACACTCGAGGATTGGG
AGTCTTCACTCCTTTCGCGGCGCACCAGCAGATCGTCCGTGCTCATGGCGAATCACTTGC
TTCGCGGCGATTATCAGGACACTGTGCGGAGTCACATGAATCAAAATGACGCGATTACAG
CCGCTAATTTCGCTTGTTTTGCGCTTGAACGCGGGTAAACAAAAAGTTTAGTCAATAC
>GEKZB4O01DWHPN 
CGCATGCCTACCAAGCTGCTGTGGATGCAGTACCCTTACGCTTCCTAGTCCACGACGACG
GT
>GEKZB4O01CGP7Z 
CCTCGCCGCAGTACATGAATTGGATGAGGTCAACGTGAAGCAGGACGCCCTCG
>GEKZB4O01CVNPW 
GCGAGCTGAATCGAAGTGATTGATCATCAAAGTTGTTGAATGTGGACGACGGATGCTTAA
AGTAATCCGGCATTGGTTGGCTCATTGGGAACTCCTCCTCCTCCAATTTTAGTCGCTTGC
AAGGCGGCGCCTCGTTTTCTATCGCGATTGCTACCATAGTTCATAAACT
>GEKZB4O01DHD37 
GTTTGGAGCGTCCACTAAGACCCAAGCGATCGGGCAGTTTGGAAAGAAAGGAACAGGTAA
CTCAAGAGCTCCTTGAGGGAACTACTACAAATGAAGCTGATACGGAACCAAAATCTCTTG
GGGATCAACCCTTGTTGCCAGAGGAATCCATCTCAGAGGCGAAACCCAAAGTTACCTTAT
GGCAGCGGCTGAAAAATCTGTTTAGGCGAAAGAAGAAGATTCAGGCAAAGGGCGAAGATG
TCACAGATCTGTCCACAGAATTGCCACTGGAGAAGTTGGCCTCCAGGGGTCTGCCGTACA
GTTTCAGCCTAGAAGCCCGGCATGAATGGAAACGCCTCAAGCTGGACTATCCCCAAAAGG
TGAAGGACTGCGTCAGCTACGCAACAGGTGCATTGCCTATCTCATCTGCATGGCTATGCT
TCTGGGATTCGGAGGACTCCTGTTCCGGTACACGGAAGGAGCAGCGGAGAATATATACAA
GTGCGAGGTGCGCAAGGTGAAGCGGGATTTC
>GEKZB4O01BSQIO 
GTTTAAGACCAATCTTAAATTATTTTGCGATTATACACTAACGCGACGATTTTAACGTTC
TACGCATTTGCTACTCTTTAATAATAATTTGTATTAATTTAATAAGTACACTAGTTTACA
CCAAGAGTGTACCTCTCTAAAACCTTGTTCCCCTCATAGAGATCTTGAACTCTATAACAC
ACATATGCCAATATTGTTTACTGAATTCTATGCAATAATTATAAATATTATCTTTATTTA
ATGACAGCTTCACAGCCAGCTGCCCTTATTTTATGTTAAAGGTTTTAAGGTACTCACCAA
AAAAATAAAGTTTGTAAACTAGTGCTAAAATCTTGCGAATAAACAACTACTTTTGTACGA
TAAAAAAAAAAAAAAAA
>GEKZB4O01ECXG6 
TTGGATCATCTTTACTCTTTCCTTTTGTTTTTATGTTGTGAAACACGTCTTGATTGAGTA
ACCT
>GEKZB4O01BU1N8 
GGTGCTGTTAATGCCTAGATTGCTGAGAGCTCCTCGCACCAGCCCGCCACGTGAAGG
>GEKZB4O01A7BJ5 
GCCGTTCTTAGTTCGTGGAGTGACGTGTAAGCGCAGCCAGAAACCATTTCAATTGTTTTA
CCTACCAA
>GEKZB4O01AQC5F 
GATCGTGCTGTGGGACAAGCCCTGGTTTGGGTAGTGTGAAGAAGCTGCTGGTACGGGCGT
ACCCGCCATCAGTCGGATCAGCAATAGAT
>GEKZB4O01B5A3F 
ATGTCTATACGAGAGGTATTTTAATTGCTATTGTATTTCCAACTCGTCTAGCATGAACTT
CATGGCCCAAACTTGTACCTATATCTACATTTTTGTATAGTTTTGTATACAC
>GEKZB4O01DKW1H 
GGTGGGGATTCACCCACGCGAATACTCAAATTAGCGCACATGTTCCAGAACGTCCTCCGC
TTCGTTCTCCACCTCTTGCACGCGATCCACCTGCAGCCGCATGTCTACCACTCGATGATT
GGTCTGATTCAAGTCCCGCCAGAGCATCTCCAAGCGGCCGCTCTCGTCGAACGACGCATC
CGATGCGTTGCCCATGGCATAAAAATGCTTCCATGCACAGTCGTTGGTACTGCGGATTCC
CT
>GEKZB4O01DCI8I 
ATCGGTCGTGTCGTGCAGTTGACTTCTGATTCGCGCTCGCTGCCATTTTCCACTTTGCGT
AATTTACGGCGAAAATAAAAATAATACGGCAAAAGGACTTAAATAAATAGAAGTTATTAC
GGTGATAACGATTGAATTGAAGACTCGCAGCGGAAATAGTAACTGCTGAGGCGACTGGAT
TGGATGCCCGATCGTCGTGGAGGGTCGCGTTTGCGATTTGCATACGAATAAAATAACATT
TTGATGCTGAATTCTTGTCCGTGTGTGTGTGTGTGTTTGTGCGTGCAATAAAAATAAATA
AAATAATATCTGCAATCTCAACATCATCATGTACTATCCGCCCGCTGATAGTTATACCGG
TTATCGGGTGACTCCACCCC
>GEKZB4O01B5Q1X 
GCAGCACCACCTTGCCTGCCTGCAGCAGCGCTACGACAACAACTACAGCGTCAGCGTTGA
CTACCAGTAGAGGCCCAGTGAAAATAGTGA
>GEKZB4O01D1WBE 
CGGCGAAAACCATCAGGCAGGAGGAGGATGTGAAGAAACTTCTTGCGCTCGTCCCGCC
>GEKZB4O01C8JLX 
GGCGACCAACGACGCAACCGGTACGGCTCCTTCCTAGCATCGGAGGGCGGTCGGAGTCCG
TCCGAATAGTGATCCACGATGGTACGGCCCACGTTCGTCCACGCGGTGGATGGGCGACCA
ACGACGCAACCGGGTACGGCTCACCCGTCCAGCCGACGGGTGGAAGACGGGACGAGTGAC
AGCATCTCGTCCA
>GEKZB4O01BJ7SE 
AGGGGCTTTCCTTTAACAGAGCTTGGCGATGAGAAAAGGACATAGGCACTATATAGTTCC
CTTTTTTCTTTTACCCTACCATAGATAGTGGACAATA
>GEKZB4O01DN8V7 
GACTGGTGCTGCATTTGCTGGTGGTGCGGCGATGTTAAAGTCAGCGTTTGAGTGTTTGGG
CGGTCTCCATTTGATTTCGAGAGGTGTCTCTGGGGTCGG
>GEKZB4O01CGJWW 
AGAAAAGCAAACACAAATAAGGGAATAAAATAATATTAATTTACGGTAGTCAGGAGTGGA
GTAAACTAAACGAACAATTAAGTTGCCACGCTCTTCTATGGCGGGCCGGACTGTCTTTGT
CGATTGTTGAGTC
>GEKZB4O01D1BIF 
TTTGGCCTAATAAACGTGGAACTGCTGGAATACTTCGGAGAGTCCACTTCGAAGACCGCC
TGGATATCCTCGCTATTCTTCTCCGTGCCCCTGTTGATGGGACCCATCTGGTCCAATCTG
GTGGACAAGTACGGCTGCCGAAAGATGACCATCCTCGGCGGAGTGGTCTCTGCCTTTGGG
TTTGCTCTGTCTTCGTTTTGCAACTCGATCGAGATGCTCATGGTGACCTTTGGTATCATT
TCGGGACTGGGCCTAGGCATCGGGTATGTGACCGCGGTGGTGTCCATTGCATTCTGGTTT
GACAAGAAGCGCACCTTTGCGACCGGCATCGGAGCATCGGGCACCGGCATCGGGACCTTT
GTCTACGCCCGCCTTACTTCCTATCTAATCGAATCGTACGGCTGGCGCGGAGCCACTCTA
ATCCTTGGCGGCACCATGCTCAACGCATGCGTTTGCGGCGCCCTCATGCGCGATCCCGAC
TGGCTGATCGAGGAAACCGTCTAGAGAGTCGAC
>GEKZB4O01EUM8V 
CTGGGGTGGGCGACCTCGTTTGGTTGGTTAATTACGAGGCGAAACTAGATCAGGAGTCAT
CGAGGAAGGTACCACGGCGGCACAGCATAGCTGACAAT
>GEKZB4O01BRJCZ 
TGAAGAGTCNCGATATAGCGCNGNGNTAAGAGCTGCTACGAACTACAGTCGACGAACNGA
CCGTACCAAGTCCATTGGATGACTTCCGNTACGTCANCGTAGAATACATTTAGGGACGCT
GGGAAAGCACTCGCGAANCTTAAATCGNACTAAAACTGTCTGCGAGNTCTACTCTTTTGG
TAGTCCGGACTGCGTCCGAGCGCTGCTACGGAATTCGTACTCTACGTGTCGTGCGAGTTC
ATGTCTTATACCAGTTCGTGGGACCGTCCCGGTATACGTAGGGACCCGTTCCACTTCGTC
CGTAAACTCGGACCCCCGTGGACGAAGGTCCAGGGTCGTAACTTAACCGAACCGGGTACT
TGGTCCTACTTTTTCCCGGCCTACTTGGCCCCGTAGTGGTACCTATTCCCGAGTTCGGAC
GACTTCGGTCGTTGGAAGTTTCCAGTCCCCTGGTTTCCGGGAACCCGAAGTTCGGCGAA
>GEKZB4O01DS8I1 
TCCGCGGTACGTTTCACTTCGCTGCGCCGCTAAAAGAAATTCCTGGAAAATATTAACAAA
CACATGAGCCTAACATTCTTAACAATTCCAAAACAGAACATTTATTTTGGTGAATTTCCT
GACAATTTAGTGGTTAGTGTTTAATGTTAAAACATTGCTGTGCGCATTTACCGTCATCCG
CACGCAAGGCAAAAGAAAAAGACGCGCGTTTTGAATTCGCTGTTTCGCATTATTTTTTNT
TTA
>GEKZB4O01BGC5I 
ACGGGCGACTGGCGAGCAACCGGAGCAGCTTGATCGACCACCTCAGTCGGGGCGAGAATA
CCG
>GEKZB4O01D0CJC 
CTACAGGCTAACAGAGACACAAACTAAAAGTATTGATTCTAGCCTAAATACAGAAGAAAC
AAACAAAAGACAAGCTGCAGCACTTAACATTAACATATATCGCTTCGGGGAGCGAGTTTC
GAAGCGCGCGCTTCGAGGCGTGAAGTGCAGACCCCGGGCGGAATCCGGA
>GEKZB4O01A6R8Z 
GATAGCATAAATCATCATCATTGGTTCGTTCCAAATACAAGTTATTCAATCAATTCAATC
AACCCAGAAGGTGTGTGCGAGTGTGTGTATGCGCGTGTGAAGGAGCCTTTT
>GEKZB4O01BT8DK 
CGGTCGGCGATGCACCTACAGCCACACCTTCCAGCAGATCAAGAATGTTAGCGGCGGACC
CGCTATCCGGCCGATTAAGGGTACGGGGAAAGTACCGGGACGGT
>GEKZB4O01DEX4K 
TCGAGTCACTTAAGCCAGGTCGCGAATCCTTTGGAGGTGAAAGGATGTCCCTTAC
>GEKZB4O01DOMZI 
TTGATTCTGTTGGATCTTGGCCTGCTCCTCCGTCCATTGTCTTTGCGTGCA
>GEKZB4O01CUUSN 
TTGCTGGATCTGCTGTTGATTCAGCAAAGACAGTGGTCGGAGGAGCAGGCCAAGA
>GEKZB4O01AWOUX 
TCCGAATCCGATTCGGAATTTTCTGTTATCTGTGAGATCACTTTTACTTTTGTTCTTACT
CCGTTCGGTCCGGAACGTACCGACC
>GEKZB4O01B4RBM 
TGGATTCAGAGCGCAAGCGTCGCGTCGCCATGCAAATGTTAATGAAAACACAAA
>GEKZB4O01C58UN 
AAAAAAGAAAACTAGAAGGGAAAAACAACAAAAGGAAGAGAAACAAAAACAAAAAAGAAA
AACGGAATACGGAAAACAAGACAAAAGTTAACAACGAAGGAGCCACAAAGAGGAGATAGA
GCACACAAAGTTGGGAGCGAGAACGATGAGATATATACTTATATAACATCTATATATCTA
TATATCTATATATATATATAGTAAATTAGTATAG
>GEKZB4O01A4E6A 
CGTTATTGGTGTTGGTTGCTGTTTGTGGTTCGTCGTGCATGAGCAGCAGAAAGTGGAAAA
TTATAATAAATCTCATCCAGAATTCTGTTTTGATTCCGATACATCGCGAATTTAAATTAA
CGACTAAACGTGCAACGGTGCTGTGAGGCAAATTAATAAATTCTGCGGCATACTACTGTT
CTTCGGGTGTGTGTGTATTCATACACGACATGTGTGCACATACATATGTCTGCATGTACA
TTCGAAATTGAAATTATGCAAAATGTGCATCATACTGCGAACGCTAGTTAAGGAGCAGTG
CTTCAATTGCTACTTCGATGGAAATGTAACTGTTACGTACTGTGTTCGCGATTTCCCCCG
TACTTATCCTGTGCCTAAACCGTCGAGCGAAACGCAGGCTTATAGCGCATCTGGCACATA
ACACGGTTCACGAAAGTAATTTTTTCTAAACCTAAAGTAATTGTTAATTTGATCGAACTA
TCA
>GEKZB4O01A4N1S 
GTCGGTATTTGAGCAGCACGGTGATTACGGCGGCATGGCCCTTGTGAGCCGCCTTGAAGA
GGGGCGTGGCGCCGTCGCAACGCACGGTGTCCACATTGGCGCCGTTCTGGAGCAGCACCT
TGCATATGTGATCCTGTCCCATCTGGGCTGCTATCCACAGGGGCGTGGCGCCATCTATCC
GCTTGATATCGATCTCGGCACCAGCCTGAATCAGCAGCGACAGAACCGTGCGATGGCCAT
TTTGGGCGGAGATAAAAACCGGCGTGGCTCGATCCTTCATGTGCGCATTGACATTCGCTC
CGCAGTCCAAGAGCTCGCGAACGATCTTCACGTGACCACCCTGGCAGGCCACAAAAAGGG
GCGTGCCGCCATCCGCGGAGGGCGTGTCCACGCTGGCGCCCGCCTTTATCAGAATCTTCA
CCACGTCCAGGTGGCCGCCTTGGGCGGCGAAGAAAGGGCGTGGTGCCCGTTAGGCGACGC
GAGTTTGGATCGGCT
>GEKZB4O01BKM13 
GGCAACGCGACCAAGGAAGCCATCAGCAAGCGGATCGAGTTCTTCGAACAGCAGAAGAGT
GGAAAACCAAAGCTGGAGGTCTTCAGCATCTATTTGCCGAAGGAGAAAACCAAGGAACTC
GAGCTTGAGCAGAAAATAAAAGCAAAAACCAACGAAGCTGGATCTTCGATATTAAAGCAC
GATTCCCATACATTGACAGTGATCCTGTCATGCGTTTTCATCGCCACCTTCCTCTGGCTG
GTATTTTTCCCGCTGCCTGGCTAGTCTATATAGTACAGCTTGATTTTATTATCGCCTTGG
TTTGCCAGTAGAGTTAAGATCTAAAAACAATAGAGTTAAGAGAGCTGCTTTTTGCGCTTT
TCCACTGGGTAGTGAGTTCTTGAGGCTGCTTTTGTTTACTGCTTAGGATTACGTCCCATA
TTTATGAAACATTCGATACCTAATTTTTAGCCTAAGAAATTGAAATTCCCCAAAAGACAA
GCAGAACACATTGAGGCATTTAATGAGAGGAAACGC
>GEKZB4O01BL8JD 
GGTCGGAAGTTCAGAACGAAACGCATTGCCCACATTGCCGTAGTAAGATCATGACCC
>GEKZB4O01BEFY7 
CGCAGCCACAAGAAACCAATGTAACAATTGCCAAACCAAATCAAACAGCATAGACATTTT
GGTAGCAAATAGCTACACGACGTTCTCTCTTCGG
>GEKZB4O01DB838 
CCAACATCAATTGCAGCAAAGCGTGGATATGGGCGGAAATCTCCAGCAGGCCAAGCAGTT
CCTTCTCCAGCACCATGAACTCATGCAGGATTTGGAGATAAAAGGCGAACTGATCAACCT
GCTGCTCGAATCCATCAAGGTCCATCTGGAGTCCCTGAGTCCCCAACGAGCGCTACGATG
TGGACTCCAAGG
>GEKZB4O01BPSQF 
ATATCCAGCTGGCAAGGCGTGACGGTAGAAGGAGGAAAAGCCCACGGAAATACTCGCTGG
T
>GEKZB4O01CIMNT 
AACCACTATTCGTTCAACTCTGCAGCATCCAAGCAGGACAAGGGCGAGCAGACCGAAGGC
ACACAGGGGATAGGAT
>GEKZB4O01DIGI6 
ATTCCGCCATATTAACCGGCAAAATTCAAAATATTTACACTGCCCGAGGTGAGCGGGTC
>GEKZB4O01EQ7U2 
GGCCAAGCCTACAACTCTGAAGCCAACTGAGGGGAACTACGGCGAAGCCTACAAACTCTG
AAACCAACT
>GEKZB4O01C4LTL 
TGCCGCCGTGCAGCGACGCGAAACAACATAAACCACTTCGTTAGCGAAAAGGATTTATTA
GT
>GEKZB4O01B53JE 
TTCGAGAGCACAGCACCGTACATCCGAAACAAAGGCGCGCTGAACAATGACGACGACTCC
CAAGATAAAGGCACCAGTTTCCGGGTCCTGGACTGCCACTACTGCTGCAAATGCTAATGG
GGATGCTTCTTATGGGGCTGACTTCCGTGCCAGGCGCCACTGCCACCGCGGACCCCAAGA
ACGCCAATGTCAAGGCCCTGGATCGCCTCCACGCCGGCCTGTTCACGAACTACGACAGCG
ATGTGCAGCCGGTGTTCCAAGGAACCCCACGAACGTGTCCCTGGAAATGGTGGTCACCTA
CATAGACATCGACGAGTTGAACGGCAAGCTGACCACCCACTGCCGGCTGAATCTCCGATG
GAGAGACGAGGAGCGCGTGTGGCAACCGTCACAATATGACAACATCACGCAGATCACTTT
GAAGTCCAGCGAGGTCTGGACCCCCCAAATCACACTCTTCAACGGCGACGAAGGTGGCCT
GATGGCCGAAACCCACGGTGACCCTCAGCCACGAG
>GEKZB4O01BY3O1 
AAAGGAGGCCAAGAAGATACTAGACGACTGACTGGCGGAATAAGACCACAATTTAG
>GEKZB4O01B4UL3 
TTCAATTGAATTCAATTTAGTTCCATTTGCCTGCCGGCTGGAATATTAACGTATGGAACG
AACGCTTCGTTCGGGG
>GEKZB4O01B4JMP 
GCGGCGCCTTAGAGGTGGAGGGCAGGATGCACAAGCACTTGCCTGCTGGGCCAAGTGGTC
AGTTAATGGCTGCACTGGTCTTATCATTTTCTTGCGACATTTTTATGCTCTTGACTTGCA
TAAATATTTGTCGCAGCCCGCAAAAGGGAACCTCTTTCCGTC
>GEKZB4O01CXYH7 
GTTCCTCTAGTTCATTCTTGTGTTGTCTGAATCTCAATCTCTGGTATCGGTTTTGGTTCG
TCCTCCTTGTCAAGACGAGACAAGACG
>GEKZB4O01AQV52 
GAGCTTCCACTTATGGATTCCAATCAAACCGATTGCGCAGTGTAAAAGCCCGAGTCAGCC
AGAACGCTGATCTATCTCCGGTAATTACCTGCTCAGTTGCCTTCGCGATCTGGCGACTCA
ATGACTCTATGCTTTGGCACCAGATCGACCAACGGCGCGATCATCATCTGAGCAGTGCGA
ATCCAGGAGCTCAACGTCTCAAGATCTAATAGCACTGATTCGGCTACCTCCCAGACGCAG
GATTCCTCGGTCGTAACCGGCGGTAGAGTGCCTTCGACCAACGCCTGAGCCATCGTATGC
AGCTTCAGCAAGTCGTCGCGTACAGCAATCATCCCACCCACCTCAGCCAGGCTAGTGTCC
AGTCGATCGACAAGTTCAAGTAGCTGTGACGTGTAGAAGCTGTTGCGAAGCTTGTCCAAT
GCTGCGACGTCCACCTCTCCACACGGCGTAACGCGAAAAGATGTGGGAGAT
>GEKZB4O01CELBD 
ATTCCAACTCTGGAACCGAACGACAATCCTCGTACTCCACGTTAGATCGCATGGACTCCA
TATCCATAGAGAAACTCTCGATGGATTCCGGTTACAAGACCACACCGCAACAACTAACCA
ACGGCTATCCGGAGAAATCTACGGAGGATTCCCTCTCACCCAAGACAGATATCACTAGCA
ATTCCTTGCCAGAAAACCCATCTGCTACCATTGTGCCGCCCAAGAAACGGAATGTGCACC
ACTTACTACCGGAGAACAACCAGGTCCGGACTGCCAGTGGCATATACCACGATTGCCGGT
GCCCCAGACGACTCGAGCCCGCCCGGTGAGTCCACATCCTCCGGTTCTGAGGCTCTCATC
TGCCCCGAACAGCCCACGTGTGATATACTCAACTACAAATACTATCCCAAT
>GEKZB4O01DIT4G 
GTCAAAGTGAAGAAATTCAGAGCACTGGGCAGAAATCACATTGACATTCAG
>GEKZB4O01D4SPD 
GCGGGCGTGCTGCAGCGGCGTGCGGCGGGCGGGTGGGCGGGCGTATGAGCAGTTGATGAT
GGCTGCTCAACAGGTCCTGGTAGTCGGCTATTTTGTACGAGTCAGTTGAACTTTTTGTTA
GTTATTATTACTTGCTGCTGTTGTCCA
>GEKZB4O01CYR9N 
CGCCGCCACAGCGATATGGCATGCCGGGTAATGCTCCACCACCGCAGCACCTGGCTCTGA
TGAGCACGCCAGTGGGTGCTGCTCCCACCGCCGCCTGCCTTCTCCCACTAACCGTTCCCG
TAACCCCGCTCACCCTCGTCCACTACCGCCAAGACCCACTCCCACGCCACTCAAGTTACT
ATCAACAAACAACAAGCAAACAACTGAGCAA
>GEKZB4O01EB0VM 
TGGTGAGGAGCGAGGCTACGCTGGTGGATCGGGAGCAGCTACAAGTGGTGTGCCAGCTTC
AAGTGTAAAATCTCATAAGCGGGAAAAAGCATAGGCAACGATTGGGGCAGTCCAACTCCC
TCGAGAAGGCAGAGGGACAAGAGCAAGCTGCGCTACAATGCAAATGCATTGCTGGCGGAT
CTCACCATCTTCCACATCCCAGGATTGGATGTAAAACTTCATTATCAGTCAAAAACACTG
GCCGAGCAACTAACCGGAGATCAGTTGCCAACTGGACGACGAATGGGCAGCAAACGAGCA
ACTTTGTGCGCTTGGATGACTTTACATAGTTTTCGGTGTGGCCAAGATTCACAAGACTCG
CCTGCTGGCCACGCTTTCTGGCCTCAAGTTGGAATCGGAGATCACCACTCTTAATAGCAC
AGCCACTTGGAGGAAAAAGGCTCGTCCTGTCTCCTTGGAATGCTCCCTTACTGGTCAAGT
GGGACGAGCCAT
>GEKZB4O01A06KW 
GTTTGGGCAAACTTTTGGCCCGACTCGGCGGGCGGGTCGGCAACAAATAAACAAACGGAA
AAGTTTACGGTAAACGTACTGGAGTTCGGTTAACGTTTTAGGTAGGGAAACG
>GEKZB4O01D2DD0 
AAAGAATGCCAAGAAAGCCAACAGAACACAACACAACACAACACAACACAACACAACACA
ACACAACACAACACAACACAACACAACACAACACAACACAACACAACACAACACAACACA
ACACAACACAACACAACACAACACAACACAACACAACACAACACAACACAACACAACAC
>GEKZB4O01DB412 
CGCCGACATCGAAGGATCAAAGACGACGTCGCTATGAACGCTTGGCCGCCACAAGCCAGT
TAT
>GEKZB4O01C72ZR 
GCAAATGGCGCGTATATTAATTCGATTCGAGATTGCTTTCGACTGGTGATGGCAAATTCC
AACTTGGTTCAACTTTGTATCCTCAGCGTATTGTATTCACATGCATGTACACTCCGA
>GEKZB4O01AJ5UN 
CGAAGAACGCGGAACGAAAAGCACTGCGCACGCATTGCAACACAGATTTCTGGATTCGTA
GCCATTCGAGGTGTGTGTTGAGTGCATTGGCCAGATCGCTTGGGTCATAATCCCAACCC
>GEKZB4O01BVTON 
AAGAGCATCGACCTCAGCGACCTGGTCACCTTGTGGTTGGCCGTGTTTATGGCCACGATC
TTGGGACTGCAACTGCCAGGCGCTGCAGTCCGTCGTGGACATAGCCGTCGATCAGAATGG
ACTTCTGTGGGCCTTGGACGTGGGCATTGTCAACACCCTGGAGCAGCCCATCCGCAGATG
CTCTTGACCACCTTGTGG
>GEKZB4O01AIQEK 
GTTGAGTGCTGCTGTAGCTCGTTGGTCTTAGCTTTCTTGGTCACCTGCTCGCCTTGCTGA
GTGCTTTCTCCAGGCCCAACCAAACN
>GEKZB4O01DSM57 
GATGCTTCTTATAAATATTTGAAGTAATCTTAATTGATACTACATCACAGTGCTATTCAA
TACGAGTTC
>GEKZB4O01B6M8G 
AGCTGCAGCAGATGAAGCTGTCCGAACGGGTCGAGCGAACTGATAGCCGCCGGCGAGAGG
AGTAGCTGTACCAATGAAAGACAGCACCC
>GEKZB4O01DX254 
TGCTGCTGCTGCTGCTGCTGCTGCTGCTGCACCAACAAGTGTTGCTGCGGTGCCGGCAAC
ATCACCATAGTGCAGGCGGGCGAGGCCGGATTGCTATTCAAACTGGTCGTTGATGAGGTT
GTCGAGGAGCAACTGCCACCCGCATTATTGTTGCTAGTTATTATTGTTCCGTTGGTGTTG
CTTATGCTGCTGTTGCTTATGTTGCCGTTGTTGTTGCTGCTGCTGTGTTGCTCTGCAACA
TTCAGTCGCACCATGGTATTCCGTTTTCCGAACTCTGTCTGCCCGTTTCTGTGATTTAGG
TCCACTTTTAGTCATGTTTTTCTAGTTTAATTTATTATGCGCTACTTTGTCTATAAATAG
TGAAAATTCTGCTGCGTGTATTTCAAACGTAATCCGGCTCAGCAAAATT
>GEKZB4O01AUQEN 
TGGCGACGTCTCTGGATCATTTTGTCGTGTGAAGTACATTGTAGGCGGCTTCTTTCTTGG
TTTAAGGTACTCATCGTTTGGGTCCGACTCTTTGGTTCCGACGTGGGTTAGG
>GEKZB4O01CD4RY 
TGAGAGACAAAGCGGTGACTGCTAGTCTGCCGGCAAAGTCCTTGCCACCTGCT
>GEKZB4O01BZ0SF 
GGCTGCTTGGGTGCCGCTTCGCTGCCCGCCTGCCCGTCCCATGTTGTCATCTCCCGATTC
GGGAGCGTTGTCATTTTCCTTCGGCAATCAGGCGACGGATCTCTCGGTTGGAGTTCAGCA
GCTCCCGTAGTTGGGACATAATGTCGTCTGTGCGCTGCT
>GEKZB4O01EBIPY 
TTGAAAGTTCCATAGAAAGACCTATTTTCTTAGCCGCGTCTATGCCTTGCTTACCTCACC
CGCACGCCCCTCCTACACAA
>GEKZB4O01BVDC8 
CATGCGGTCATACTAACTGGAAATTACTTAACATGCTGCAAGGAATGCTCCAAAGGACCT
GCCTGGCGGTTGTCAGCACCGCACAAACTCTAATCGTGCGGGATAAGCACGCTTTCAACC
GGGCGGTGCTGAAACCGAAAGTACGCTGCCATTTTCCGAAACTCATGGAGGTGAAGAGAA
TTAATGTCCACGGCTGGAATGCTAGGATGTCGACGCCTGAGGGACGACGAGTGCTGATGA
ACCGGATCCTCAAAGGACGTCACAATTTGTCACACTAGCCTTGTGTTAATAAACCTAACT
TTATTTACAATAAAGTTAAAAAAAANAAAAAAACTAAAAAGAGACT
>GEKZB4O01CGTYM 
GTAGGACATCCGATTGGACAGGTAGTACGTGGGATCCAATTGCATCAGGGAGCTGTTCGC
CGCATTG
>GEKZB4O01CIBWK 
AACAGCTTCTGCTCCAGGCAGCTGTTGGTTACGGACAAAGTGGCCAGTGGCGAACAG
>GEKZB4O01AR4ZD 
ATCATAAACTCTTGTCGCTCGGTTCCTCCGGCTAGATGTCTCAACTTATTCATACTCTCG
TTATGGTGCTCTGAATCAGGCAAAATCGTTCCGTTTGCCCGCGACAAATAATTTGTAGCA
TATGGAAATAGAAATACTGCC
>GEKZB4O01BYW54 
CAGCGGCGGTCAAGGTGATTTCCGAAATGGAGGACTTCAGCAGATCACGCCGCCTCCGCC
TCCACGAGGAGGTC
>GEKZB4O01B6G5Y 
TTATTAAGCTGTCATTTCGATACCACCAAGCTGCTCTGGATCTAGTTGGAACATAATCAA
TGCAATTAGTCTCAGTGATTCCAGTTTGCATATCATCTGCATACCCTTCATTTTCAATTG
ATTCTCTGATCCTCGAGGCATCGCCACAATCTCCAATCTGCGATCGATTCGACCCGTCTA
CACCCATCAGACGCATCTGGAGATCCTACACCCAATTGGGGTCGTCTTTGGCACGATCGT
CAACAATGTATCGCTGGGCTTTTTATTATTATTTTTCCTTTTTCGTCGCTGACATGACAA
GGCAAACAAATGCAAACTTTGGCGCTTGTCATAGCAACCACTGAACCACTGGAACACTGA
ACCACTCGCTTGGGAGAGTGAGCCGCGGCAGACGCCGCCGACACATTCACCCAGTGGAGT
AGACCGAGTAGACTACTTTGGGCCAACGCAACGGCGG
>GEKZB4O01CASK5 
GAAGTATTGTTTATCAAGTACGATAACTTAAGTCTCAAACAGAAAGTTTCAACTTGTGAA
TGATTCGTGTAATATGCAGATAGAG
>GEKZB4O01BFJA6 
GTTGGGTGGTGGTTGGTCTGCTGTTGTTGCTGGTGGGAGGCAGCTGTTTCCTTCGTTTT
>GEKZB4O01B9TUO 
AACAACAGCACTCTCATCACCATGATGGGTCGTCGGCAGCCGCGTGGAGGAGACCAAGAA
ACACATGATCGACATGGACGAGAACCTCAACTATCTGCTGGGCAAGCTGTCGCTCATGTC
CACCGAGTTCGCCAGCATCAAGAAGGGCCTGGCCGACTCCCTCGAGGATCTGCGCAACTC
CTTCCACGGCCTCCACGAGCGGATGCCCACGGGTCCCGGTCCGCACAACATCGACAAGAA
CACGTATCTGACCGACGTCAATCTCCTGTCCAAGCGCCACGCTGAGCCCGGTCGGGAGTA
GAGCGGC
>GEKZB4O01A3PA2 
ATCATTTTCTGTGTCACAGTATCTAAAAAATAGGAGAATTCTCGCACGCCCA
>GEKZB4O01C1HCV 
GGTGCGGATGGTAGTCCAGATCAGTGGGTATTCCAACGCTGTCGTGCGGTGCCGTCGCCG
CAGGTAGCTGTTGCAACTGCTGCTGAGGCGGTGGTGAAGGTAGGGTTAATGGACTGGATC
TCC
>GEKZB4O01DBF4I 
GCGCAAAAGAGAATGAAGTGCCCACCCGCAATAGCTGCAAAACAAATGGAGGCCCGACGC
GGAAGGACGCTCCAAACCTAAAGTCCTCGCCTACCGCCGCCAGATTTTCCGTACCATGGA
ACGTAACAGCAGGTAGGTCAAGACTGGGACGGCGCTAGTGAGATGGCGAAAAGGAAAAAG
TTAGTCCGGGTCGGAGAGCGGCGATAGAGACGACGGA
>GEKZB4O01EZRJZ 
TGGTCATATGGCATCCTGCTGTGGGAGATCATGACCTATGGGCAGCAACCATATCCAACT
ATCATGTCCGCTGAGGAGCTGTACACCTATCTCATGTCCGGTCAGCGGATGGAGAAACCA
GCGAAATGCTCCATGAACATCTACATTCTGATGCGACAATGTTGGCATTTCAACGCCGAC
GATCGGCCACCTTTTACGGAAATTGTTGAGTATATGGACAAGCTGCTCCAGACGAAGGAG
GACTACCTCGATGTGGATATCGCCAATCTGGATACACCGCCCTCGACTAGCGACGAGGAG
GAAGATGAAACGG
>GEKZB4O01CV8R5 
GGAAGTAACAATAAAAGTTCAGTTTCAAACAGAAGATCCTTATTCCCAGCAGCCTCCTCC
ACAGAAGCCCACCTCCAAGGTGATTATCCACCAGATACACGTGGAAACCACCGACGAAGA
GCAAAATGCCAAGCCCACTTTCGAGGAGGTTAGCAGCACTACCGGTTCTCTGGCCGGAAC
CCTATCTCCACCACCTCGTTATTTGGTGGAGTCGCCGAAGAACGTGTCAAGTGGCCAGTT
TTCGAACTTCTCGCGCAATGTGCAAATCCAGGAAATGGAACTGAACAGCGACTTCAGCTC
CGGGGAATTCAATTCCCTGCAGTCGCCGCTGGTATGCGAAGTAGACTCGGAATCAGAGGG
ATCGGTAGTCTTGGGACCGGAG
>GEKZB4O01CNH4P 
CTAAATTCAGAACCGCATGAGCGGGCGAATTGTTGTTCACGCTCTATTAAACCGGGTTTT
CACATAGAGATGAAGGAAAATTAGGGGAAAAGTACGGCAAAAACAAAGGCAGGGAAAA
>GEKZB4O01CAYFN 
TTTCCATTCGCACATCATCCTTGGGAATTATATCACATATTCGAGTAGCAGTTGTGGGCT
CCGGTTGCACCAGATTTTCCAACTCGTGG
>GEKZB4O01ESJ5J 
TGGGGGCAGATAAAACAACGATTAACAAAGTAAAAATAAAAACTTAGATAAAACTTTTAA
CTACGTTT
>GEKZB4O01BAAGY 
CACTCGCAAAGGTGTATGAGTGAGCTGTTGGTGGTCGCCTCATTGTATGTATATAGCTGG
TAACACAAGACGAAACGATCTATATAAATCTACGAGTATATTCTGTAATAACTATGATAA
AACGCGACTATGCAAAGATTAAAAGTAATTGTCTAAGTAAGCACACAATCGTTTGCGTCA
CACACCTCAAGGTATTTA
>GEKZB4O01BA6P1 
TATTTATTAAAACTACTATAGCAAAGTTAATGTACAAGAACCAAAGCTCTTTGCATCTTG
TCAACTGCAGAAACTCAGGACTCGCAAGCTGGAGAATGTAGAGTAATATGTATTTGTGGC
TCATCCTAGCCTAAGCGCTTTTAAATGCGAGGAGACTTATTTCTAGCCCAGTAAACGCAA
TGATTTTATAGTCAGCCTACAGCGGACTTTCGTCTGCGGGTCCGCCGAACTCCTCGCCCT
AGGGGAAGTCGTCCTCCGTTGTTGAAGTTGTTTGGTAGGCGGACGACGAATGGGAC
>GEKZB4O01CTWAB 
TAGATGCTCCAGTCGTCCATAATCCAGAACCCGCCTTGTCACTGTTGGTCCGAACTTTAG
TTTCGT
>GEKZB4O01D6U6I 
GCCCAGTGGCAGATATGCGGTCTTCATGTCGTGTTTCTCCACAAATTTGGCCAGGCAGCC
CGCAATGTGATCGAATAGGTCCACACCGGGGCCCCACCCACTCAGGTCCGTTTCGGTTCG
ACGG
>GEKZB4O01B0N1E 
CTCCTTGTAGAGCACCAGAATCTGTCCAGCCTCACAGGGGTCCCTCGTCGGTAGGGCCGG
GACGTAGCAGCCACTCGGTCGTCCGGGTAACGTAACAGTGTGGCGTGGCGGCGCAGTCGC
AAACCCAACG
>GEKZB4O01BKHIS 
AAATCCAATGATGATGCAGCAAAGACAATGGTCGGAGGAGCAGGCCTAAGATCCAACA
>GEKZB4O01CESUN 
TTCTCGCGTCAAAATCATTGGGCAGGGAAGTAACTTAAGGGTACGAGCCGTACGCTTATT
GGTGGCACAGATCGCGCAGCAAGGACCGA
>GEKZB4O01DPDO0 
ATCGAAGGCATCGGGAGCGCTCATTCAGTTTCCCTGCAATCGCACCTATCCGCTCTCCTT
CTACGGCCACAAGATCGTGGGTAACCAACTGCACACGCAGATGCTGGCCGGTCTGCGAGG
TCTGAGTCCTCTGAACTCGCCGATGGGCAGCAATGGTGCAGTGGGAGCAGGTATGAACGC
TACCTTTCGCTTCGAACCGCAGCAGCAGCAGCAGCAACAGCTCTCGCCGATGGCTGGCTC
ACCGGCCAGTCCGCACTGCTCGCCGCCGCGGGCGCGTAGAGAGGTGCCTCCACCGCCGCG
GCTGCCGTGCAAGAAGCAACAGCGCTCCCAGAGCCTCACACCGGCCCAGGCCATGTTGGT
CAGCAACATC
>GEKZB4O01AOCVN 
CGCAAAAGGAGCTAAATTCAATATCCGTACGAAATGAGGCTATCCGAGGGAGTTAAGG
>GEKZB4O01E311C 
GTTTCTCATTCCGTGCCAGAACACGAGTCGCGTATTTGGTTATTGCCCCTCACTTTCCCC
>GEKZB4O01CTJ9U 
ATAGTATAGAACAGTAGAAAATGACTGGTCGTGGTAAAGGAGGCAAAGGCTTGGGAAAGG
GTGGGC
>GEKZB4O01B3SMJ 
AAGGAAGCAGCACGGGCAGTAGACCAACTCGAAATCGCGCATTGCCAACACGTAACGTAC
CAGCCCGTGTAATAACAGAAGAAACCCGACCGCGCCACAACAA
>GEKZB4O01ATG87 
TAAATGATAAATAAAGGCAGGACTACTACATCAGGATCTACTGATTTTCAGTGGGCGTAA
TTAAAACCTAAACGAAGCTATATATACATATAGACATACAATATATATATATATATATAC
GTGTGGGTGGTAGTGTACAGAGCTACTT
>GEKZB4O01BPDP8 
GTCACCGACTCCACCTCGATGTGGATCGTGTGCTGCTGGATCTTGCTGGGCTTGTCCGTT
TCGAGATCGATACCACCGCCGCGTACAGCCGCCAGCTTCGCCTCCAAATCCTTGCTATTC
ATATTACTCTCGTCCGCTGCTGTCCACGAAGTCTGACTACTCACCTCGCAGGTGGGCTTG
ATTGTGACATCCGATAGCCGCGAAAGACTCGATGATCTATGCTCCACGATTTGATCTTCT
GTTAAGATATCAAAGGCT
>GEKZB4O01AWE6E 
TCACCTCTATCGGCATCTCGCTGCTGCGAACGCACCAGTTTTATGCCTACGCGGTCACAC
CC
>GEKZB4O01B02KI 
CGGCGGCGGGCAAGAATAGCAGCAACATTGAAAACAGCAGCAAACTTAGCAACAACAACA
ACTACAACAACAACAAAACAAACAAGGGCCAATCCACAAAGCCTAACAGCAATAACAACA
GCGGCAACAACAAAAGAATGCAGGCAAAGGAAATCAGCAGCAGTCGCAGCGCAGCGGCAA
GAAAGCGAAGCCGCAACGCCAACAGATATTCCTACAGTCGCTGCCACGCGACAGCAGCAA
CTACAGAAGCAACAGCTTCAGGAACAGCATCGACATAAACAGCAACAGCAGCAACATGAG
CAGCAAGAGCAGCAGCAACATGAGCAGCAACAGCAGCGACATCTCGGACACATTGGCAAC
ATTGGACAGTGGAGTGGGAAAAATTAATCCCGCTGAACTGCTGACAGCCGCCTTGGCCGT
GCCCTGTGCCAAATGCTCCAAGCCATCGATGATCT
>GEKZB4O01COY8V 
TTCCAGCCTTCAATTAAAAGACTACTCAGACTTCAACGGCAGCACCGTCAACAACAACTA
CACCACCTTCCACAACATCCACAACACAAGCACCAACAACAACAACACTCGTGCAAGCTT
CAACAACAACGCAACTGCCCACCACTAGTACTTCCATAACCATAACAACAACCCT
>GEKZB4O01DX9NP 
CACTGGCGGCAATTTGTCCTTCGTCCACTCTTGTAGATCGTTGTCGCACCA
>GEKZB4O01BGXOG 
GTGGCGCTGGAGCTGACCGAACGCCAGGTGAAGGTGTGGTTCCAAAATACGACGCATGAA
GTGCAAGCGCATCAAACTGGAGGAGCAGCAAGGCAGCTCGGCCAAAAACGCCATTTTTAG
TTTGTACTAAGGACATATTTTTAACACTAATTCATTCTTACAAAATGTTTTACGC
>GEKZB4O01AQ6B8 
TTTCGACTCTGCGAGACGATGGCCTCCACATAGCAAGGTCCTTCCGGGCCAAAAATAGGT
GGCGATGCCATCGCATATCATCTCGGTGATGGCCTTGGTGGCCAGTACCGTGTCCCCCTT
GGTGTCATCCCAGCGCAGATCCAGGTACACATTTGGCAGAAGATTGGGATCTTTGTTGAC
CTCATCCAGGGCCATAGTCAGGGCACCGGAAATGGCCAGTCCCTGACGCGTCTTGAGATC
GCCAGTGAGGGCCGTTAGGTAGCCGACAGTGAGGACGGTGCGATGATTGCTACAGTCGCG
TACCGCCACCGACAGCAAGAGTAGTAGATTAAAGGGCCAACGCGTCATGGCCCCTTAGGC
CGGGGCCGTTCAGCGCGACGCCTATGGGTCCCAACGGATTCTCACAGCGATATGTTTGTT
GTACAGTGTGTAAGTATGTGCTGCAATTGTTGGTGTAGTCGCAGCCACAGATCCAGGTAT
ATTAATTTTGATTTCCGT
>GEKZB4O01DBCZ1 
CGCAGCTTCGAGTGCCTCGATGGCGCCGCCGCTGACCCNCCTCGACCTGTCGACCTCTGA
GTGGTACGGCGGGCGGCTAGAAGGCGGGCGGCAAGAATCTGCGAGGTATTTGTTCGTTTG
GTTGCGTCGTTGGAGGTCAGCGTTGGGTTGGGAGTAGGAAC
>GEKZB4O01C6I2X 
ACAAAACAAACCTTAAGCCTGCGTGTATATATATATATATCTTACGAGCATAATCAGCGT
AAATACAAAAACAATTGATTTCTTACAAAATACATAAAACATAATTCGCCTGAATTTTAT
ATATCATGTACATACAGTTCCTAGATCTTATACATATACCTACATCCATATATATATACT
TGATTTTCTGGTTGTTTAAATTAGTTTTTAAGTATTTAAAATAGGCATGTGGTGACATGT
ATTACAATACATCATACATATATGGTACATACATTTATTATTTAA
>GEKZB4O01DLFAD 
ATTGCACCAACGAATGGCCATTTTTGTAACAAAAGAACTCAAGGACGAGTCCTTTTCGCA
AATCCATTCCGTATGCGACTGTCTGCGTGCAAATTGAAAGTGCAAATATTAACATTCAAG
ACGATGTGCCAGGCACACTTGTGGCTTTTCTGCCGTCATGTCCTTGCTGCCACTCAATCA
GCAGGACTCGTACGCCAGAACAGGACCAAGACTGATGCGAACAGGACAACAGCTGCTGAC
AAGGACGTGAACGGGCTGATGGCACATGTGTGTATTAGTTGTGCCCTTCTGGTTTCTGGG
CAAAACTTTAATTAAATTGTATATGTTTTTTGGGCCCGGTCAAAGGAAAATTCCATTTAC
CTTTCATATTTCTCATGAACCCTTCGGGCTGTGCATAAATTTATTAAAGTGATTTTCTCT
CTAGCAAAATAAAGCTCGACGAAAGCCCTTTTCCATTTCCTTGGCCACGGCTAGCC
>GEKZB4O01A24GR 
CGGGCGTGTCCGCCACACATCCTGGATAGTCTTATGGAGTTCTGCCACGAGCGACGTTGG
CCCG
>GEKZB4O01D2QJG 
GATCAGCTCGGTTTCTGCCGGTTCCGTTGGGCGATTTCTATGGCCGACCTCTGTTCTAAT
AGGCGGCCCTTTCGGTTAAAGTAAGCTCACATTCTTCACAAAGTTACTTTCTACTAATAC
CAACGACTAACAATTCCTACGCATGAT
>GEKZB4O01BVK39 
TTCAGAATTGCCACTTCAGGTTGTTGTAGGCGGAGGGACGGAAAGTCATGTTCTCATTCA
TGGGAATGTGAACGGTCCTCAAGTTACATACCACCGGATCTGGCAAACCGAACCTGTCCA
GTGTCAGAATCAGCTCGTTGCCGCTCATTGCAATAACTTTGAACCTAATATCGACTGCTG
TGTTCATGACAATAACAACGACTTGTCCTTCTTCGCCGACTGATGAAATGCTTAGGGAAC
TCATCTTGTTATTGTTAACACATCAATTTTATTTTCTACCAATTGTGTAGCTGCACACCC
GCCAATACATTGTACACTTGTTGACTGTGATTACATATAGGTTTATGTCCTTAAATAAGC
TTATACCTACACTAATCCTGGATAATCACACTTACCTACGTTTTTTTTGTTCCTCGTAGT
CTATGGAGGTTGTAGTTTGTTTGGTAACCGGACCATAGTTAGTTTTAGTTTAAAGTTAAG
>GEKZB4O01BUUL9 
ACGAGTGCTCGGCGACCAACGAGGCGGCCACCATTACGGCGGAGGCCGAGCTCATGATTG
AGAACATCGCACCGCGGGCGCCGTACAATCTCACGGCCAACAGCACGGAGACCTGCATCA
CCATACGCTGGCAGCCAGGATACCTTCGTCCCAACTTGGAGTACACTGTTTGGTATCGAC
TCATGGAGGCACCCGAATGGCGAACGCTTCGCGTGTTGGATAAAAAGGTGATGGAGGCGA
CGGTGCAGCACCTTCAGCCAGGAAAAGAGTACGAATTTATGGTGCTCAGCCAGGACAAGT
ACGGAGACGGCATGTTCAGCAAGCAGTTCCGCTTTCAAACGCTACCCTCGCCCATTAGAG
CG
>GEKZB4O01BWTXN 
GCAATCCTAGTACATTTGTTACAACTAGCCGATTCTTCGCTGGATATTTCTATCTGCCAG
GCGGCACGCAA
>GEKZB4O01DTRRU 
GCGGGAAACACACTGGCATCTGTGGGACATCCTCGCTCGTCGATCAGCAGCACAAAGTTC
TCATTGTCCGCTGTCTTGGCCACCAGCGAGGTAGCACGAAAGTCGGGTAGTGGTGCCAGC
TGCAACTCCATGTGCTCTGCCAACTGCTGTGGGCTGTACTCCGCCACAATCTGTAGTTCC
AGGTTCTGTCCAATCTGCACGTCGTTGGTCTCGTGCTGGTGGGATAGATCCAAAATCTGA
AGCGAGATGCTGGGATGCGGATGGGGCCCAGTGCTGCTGTTGTAGTGAACCACACCCTCG
TGTGGGAACATGTGTTCTGTGTACTCCAATGAGGACTCCAGTGCAATGGCGCTGGGCACA
GGCTCTGAGCTATCCACACTGCTGTCCCGAACCGAAACGCCCAGCGATGTGGTGGCATTG
CTCTGTATACAGCCAACCTTGATGAGCCGGTCGCCCTGGGTTTGCT
>GEKZB4O01ERXRQ 
CCCGATTTGGATCGCTGGACTCTTGTACAGCCGATGCATGCCAAGCGCTTGGGAGTGGGT
GTTGTGGTGGTCAACCGTCTGCTTTATGCCATCGGAGGTTTCGATGGAAACGAGCGCTTG
GCCAGCGTGGAGTGCTACCATCCGGAGAACAATGAGTGGAGTTTTTTGTCCACCACTACA
AACGGGTACGGCAGTGGAGCGGGTGTTGCTGCAATTAACCAGTACATCTACGTTGTTGGT
GGCTTCGATGGCACCCGTCAACTAGCCACCGTGGAGCGTTATGATACCGAAAACGATACC
TGGGACATGGTTGCGCCAATTCAAATCGCACGCAGTGCT
>GEKZB4O01CNCVI 
CTGAGATAGATGCTGGTTATCAAAATAACGAATATGTACAACCGGTGCTGGGGCAACAAG
CGAATTAGTGAGGCCAGCGCCACCGCCTCCGAAGCGGAGCGGATAGCTGGGGCATACATT
TAGCATTACCATGGCTATATAGCATGGCTATAGCACATAGTATA
>GEKZB4O01EI25Q 
CAACGGACGGACAGACGGACAAGAGCAAAACAATAGCAACAGCGAGAACAACAATCACAA
CAACAACGGCACACAATCAGACAACACGGTACAAAACACACACACACGCACACGCGCTGC
TGCACACCATGGTCGCTCTCTCGCAGTCGCAGTCGCCGTTAACGTCGTCGGTTATTTTAT
CTATCCTTGATCCTGTGCAATCGGTTGGGAGGTCAGGTTAGTTTGATTGTTATTGTTATT
GCTATTAAT
>GEKZB4O01ARKEK 
CTCAGAAGCTAGATGAGCAGGATGAGCAAACTACAGGTGCTGATTTACTATTTGA
>GEKZB4O01BI6J9 
CGAAAGCTAACCTATTCGAGCGAAAGACTGGATCAACCGGAACCTTTGGGCACCCACGTT
GTCGTCGG
>GEKZB4O01CE5SF 
TCCTGCTGCTTTTCGTATGCCCTCCGCGTGTCTCGTCCACTGATTCGTCTCAACTTACGT
TCGATGTCAAGACATTTCGTTGCACCCTTCCTTTCTAGAGCAGCATTGT
>GEKZB4O01BV6WR 
CTTGAGATCATCATCAGTATTCCAAAACCAGTTATTAAAATTGGGCTACGTTTGTGACGT
AGCGGTATCCGAAAAATTACTGTATAATTTTGTTGTACACTACGTACACTTTTGTTTTAC
TTT
>GEKZB4O01DH212 
TTTTTATCAGTTTTTTTCAAACCTTTTTCAATTTTCTTTTTGTGCTTAAGTTAGATAACA
TTTTTTTGTTGTGCTTTTCATCTGATGTTTTTTTTTGGTTAAAGACTACA
>GEKZB4O01EMG2F 
GAAGCAGCAGCTGCAGCGGGCACAGATGGAGAGGCAACCAAAGGTGGCTCACCCAATGGC
GAGAAGCCGGAAGACGGCGATCAGAATGAAGAGGGAGCCGCCAAAGGAACCCCCAGCAGC
AGCAACAGCAGCCAATGGAAGTGGATGGCGTGGTCGATGAGGCATCTCTTGTAAGTCCGG
CCAAAACCATCATTCAAACGGACAATAGTCTGACGCCCAGTAAACAGGACATGCCCACAC
CCACCTACCAAACTTAATGGATCCAGCACACCTACCACAAGTGGTGTCACTGGAGGCGAC
ATGAATGTTCTGCT
>GEKZB4O01BGPHJ 
AGCACAGGAATGATAATAAAATATCCAGGATGTTTGGCTATGCATATTCCCAGATGGTAA
AACGATTTATTCAGTGTCTTATCGACACATGAAATACCACACGTCATCTTGTATCGCCGA
AATGTAGAGTGTAGAGTTTCTTCACTTTGTATCTAAGATTTGTGTGCGACAGGTGTGTTA
CAGGTGTATATGGTGTGTGGACTTCTGCAACCGTTTCAATGGACCTACAACTTACACGCG
AGCCTTTCAATCGCACTCGGCTCTGCGTGATTCCGATTCCCCTTTCACAGAATTTCTTAG
TGATTTATTAAAGATTGCACACTGTTTGCACTGCCTTCGGCCATCGTATTTCGAATTATT
TCCCCTGGCGGGCACGGATCGAAAAGAAAGAAACGGATGCGATGGCGATGGCGATGGCGG
AGCGACCGGCAACCGCTGACTTTGAGACCGTATCACGAACTGAGAGAACCCACTCAGACT
TCAGATCTCGCTGCACAGATCG
>GEKZB4O01B02AW 
CGAGGTAGAGCCATCGGACACAATTGAGAATGTTAAGGCTAAGATCCAAGACAAGGAGGG
>GEKZB4O01CHOZS 
AGCTTACTATGCTTTAGAGCGGGCTTCAGAGCCTTGATCGCCTTGGCCCTCCGTCGTGTT
GGTCCGTCG
>GEKZB4O01A0C9P 
CGGCCCGCGGAAGTGTTCATTTCACTATCGTGCCCCGCCGGACGTTGTTGCCGCCCCACT
TCTTGACCCTTCGTAGTCTTCTTGCTCACATAGTTAGTCTGTGAATAATAATTAGGTAGG
TCGCGAGCGGAGTAAATTAGGAGGATCCGACGTGGGAGGTGGG
>GEKZB4O01DFQ68 
TTCGCATGTGCATGTGCATGTGCACCTCAGACGTAGCCTGATTCTCCGCGCACAAGATCC
CATTAAGTTCCCTCGAGTACCT
>GEKZB4O01D5KX5 
CGAGGAGCGCGGCACTCGCGTCTGGTGCACCACGACCAGTGGCGATGGCAAGGAGCGCTC
CTGGATCGGTTATCCGCGCAAGCTGTACAGTCGCGGCAACAAGAGCTTCCAGTGCGCCTG
TGTGCCGGATGCGGAGCTGGACGAGATCGATGCCGGCGGCAAGGTGGCTCACGGTGATGC
CATGCTGAAACCCTACGACAATTGCGAGCCACAGGCCAGGGAGTGCTTCTACAGGGTGTA
GCAGCAGGGCCGGGATTTGTAAATAGTAATTAGTGCATTTGGATCAATAAATTATTAGGT
GGAAAGTTAAAAAAAAAA
>GEKZB4O01A37JM 
TTATAGGTTCGGAACTTGAACTGGTCATGTGGCTATGCCTATTCCTTCGTGTCTC
>GEKZB4O01BS0VJ 
TGCGCGGCGAAGAGCGAAGACGATCCTTAATCGAAGGCGAGCCATTCGTATCGCTGGGGC
TTTCG
>GEKZB4O01ER0D5 
ATCAATTCAGAACTGGCACGGACTTGATTGTTAATTGATAATCGTTATAATTAATAAGAA
CTAATTGGTTA
>GEKZB4O01EOCWX 
TTTTTTTCGCTTGATTGAGGCTAAATAAGGCTTTTGGTCTGGGAGGTCCGAAGCTGGTCA
GTTATTGGCCCATATATTCGCCTGTAACCCGCCGCTCGCCTGTTGTAAACAC
>GEKZB4O01DIBHD 
CAAGCAGAAGCTAAAGATCTACAAAAGGACCAGACCAAGATCTCGCTGTTCGAGGATGGC
TTCGCCATCGGCCTGGTCTACATCCTCAACATGCTGAACCAGCAGACGGAGTTCCATGAG
CTGGGCTGGAGCCAGACGATCACGCAGCACCTGAACGCGGAGCGCTCCAAGGTGCGCGAC
ATTTTGGCGGGCCAGCAGCGGACGGCGCCGGAGCAGCTGGACGAGAAGCTTCACCAGACA
GTGGCGATAACCGAACGACATGTGAACGCCTACGAGCATGAATACAATCTATTGTACGCC
ACCTTGAGTAGCTCCGAC
>GEKZB4O01EE3OX 
GTTGTCTTTTCGTTGAGTTTGGTTCATTTTTGTTAATAGGAGCGAAAAATTAAGAGAATG
TTTTAGTAAAATACATTCATATTTGATTGATCCTTTTGGTTATGGCACAGATTTGGCATT
GGCAAGTAAATTTGTATTTCTTTAGGAAAGTAATATATAATGGCAGAAAATTACAGTTAT
AAGTGCTCTGAGCAGCAACATCATTCCATTATGTACTTTTTTG
>GEKZB4O01A0BSD 
GCTTGTTGTTATTCTATCGCCAAGCACGGATTTCGATTTGTCTAAATACATGAGCGCCN
>GEKZB4O01BAS7N 
CTCCGGCTGGTGGTCGGATTGCTCGCCTATGGACAAAAATACACTCGTGGTGGTTGTGGT
GTGCAAGTTCAAGGAACTATTTAAGATTAAAGCATATATCCATGAGTGTTGCACGACTGT
GCTCGCGGTCTCTAAAAATAATATGCTCTGCCATGTTCGAAGCGCACCAAAAGTGTCCAT
AAAAATATACACATCCCATTTTGACATTCAAAATCTAGGTGCATTGTCTAAAATATTGCT
TAACATTCACTTTACATCTGCTTGCCCCTTCAGTTTGCTACTCGTAGTCCTCCTCGTCGC
GGTCCAGTGGTTTTCATTTGCTTGCGTACAACCTACAGTATTTGATTGTGTTCGTGGACT
CGGGATTTTT
>GEKZB4O01B0BMS 
TGCAGCATCACCACAGTCATCACCACCAGCTGCAGCGCCATACGGCGCTCAATCAGCAAC
AGCAGCAGCTGCACCACCATCAGCCCNCCA
>GEKZB4O01EPHBW 
ACCAATTAAACTAGCGTTCGTTCGATTTAATTGAAAGGAATTGCGGTTAGGAAGCGAGCC
AAATGT
>GEKZB4O01C0S5W 
CAACCTACAGCAGAAGTTGCAAGAGCGCATGTCTGACGCGATCGAGAAAGAAACTTCCTC
GGAGGAGGACGATGAACAGGCAGATCATTAATTATGCGCAACTTCCTTCTTGTCGACTAA
TAACGCAGCGTAATTTTTGTT
>GEKZB4O01BL0Z0 
GCGGTACCGAATTCTCAGCTGACGCAAAAGTTTACAACTAGCAGAACAACAACACAAAGT
TTCGATTTTGG
>GEKZB4O01AQWTE 
ACTGGCCAGAGTTACGTTAATTGTGTGGACTGGCATCCGTTGGGTGCTGGTCCGTATTCT
TTAGCACGGCTGACGGCGCATAACCAAATTTATGTTTAAAGGCTTTGCTGAAATGAAAGG
AGTCGAAGAAGTTGAGCGTATCAGCGACTTCGCCAACCGAGTTTCCTTGTTGCTTTAATA
GCGATAGCGCCAGATCCAGACGCGCATCGAGGTAATATTCTTTCGGCGTCTTGCCGGTAT
AGCGTAAAAACAGACGACGCAACCAGGCTTCGCTACAGGGGATCGTGGCAGCCATATCAG
CTACGCTCCAGCGTTGTTGCAGACTGGCATGTAAAGTGGCAATTAATTTTTCAATTTGCC
GCCGTTGTGGATCTTTTTTACCATCTGCGT
>GEKZB4O01BWYT2 
CGCTCTCGGTCATCAATGTAAGGAAGCTATCGTCACTAATAGCAATCAACTGAAGGTCCT
CCN
>GEKZB4O01DGB8L 
GTTGAAAACAACAAATAATAAGTAGCATAACTCTCTCTCTGTCGCACTCAATCAGGCCTG
GGCCTGGCAGACTGTGTGTAAAATAAATAAATCAAAAAACAAAATTCAAGACATTATAGT
GAATTTAAAGTGAATTATCAAGTATATATTCGCGTCGCGTTGGAAAATATTACTTTTTTT
TTTTTGTTTCTATAA
>GEKZB4O01C2VDR 
TTGGCATGAATATCGAAAGGAATTTATTTACACACAATTAACAAATAAAGAAGGTGAAAC
AAAGAACTTAAAATTAGAAAACCGAGCGGCACTCTCGCTATGATCAACAGAAATCTTAAA
TTATCAATTATGTTCTTGAATGTGGCCCTTCCATCTTCATTTTCGCTTTCTCATGTTTCC
TTCCTC
>GEKZB4O01CU371 
GCAGGTTGAGTTAGACTTGGGAGTGCTCTCGGGTCCCGTTCGGTAGGAGCACAGCCTTCC
TATGGCCGTTCCTATCAT
>GEKZB4O01C7W9H 
GCGTCGGCAGCGGCCGCGGCGGCAGCGGCGGCGGCGGCAGCGGCACACCTGCACACGGGC
ACCTTTCTGCATCCGAATTTATACCAGAACAATGCGGCAAATTCGCTGCGGAACATATGG
AATCGCAGTGTTGGGGTGCCCGACAACTACTACGGAAGCAGTGGCGCCGGCAGTGGGGGC
ACCC
>GEKZB4O01CANTZ 
CAACAACAACACCATCAACAACAACAACAGCAGTAGCAGCAGCAGCAGCAGCATCATCAA
CAACCATCAATCGAGTCAACCAAGTCTGGGCCGACAGCGTCAAGAGGAGCGGCTGAG
>GEKZB4O01BHQ9E 
TGAAACCAACTGAGGGAACGAGTGCCAAGCCAACAACTTTGAAACCAACTGA
>GEKZB4O01ED59J 
CGTGGTCGAGCACCTGCTGCGCCGCGAGCATCTGCCGCAATTGCTGGCCTACCTTGGCTG
GCTGGCCGGAGCAGACAAAACAGTATTTTGGCCATGCCAACACGACAGGAGTCGGAACAA
GACGCTCTGGGCGTGCTGCTGGCCACCGTGAATACACTTTTGCAGCA
>GEKZB4O01BAFQE 
GATCTTGAGGTTTGAGTACAGTGCCGCCAGGAATCGATGACACCACCAATCCGTACAGTG
CCCATCATGCCCAGATAATACTAATAATAATAGGTATTATTTATGGGGCCGTGCACTTCG
AGCCGCTTGGCAATGATATATATTCGACTATTTAGGTGTGTGTTTTC
>GEKZB4O01ARGQL 
ATGCTAAGAAAAGAGTGTGTCAGTGGAGGACTTGACTCGTTTACCAGTGCCAAAGCAAAC
GCTGAGTTCCTCATCGGATCCATCGGAACAATCCTTAATTTCTATTGCACTGCAAACTGC
TATCGATGCACTCGAGATTCGCACACTGCCATTTCATGGGGGCGGCGA
>GEKZB4O01AVY5J 
GTCGGTGGCGATTATGCATAGCGAAATTGGAGCCCGCACCTCCATCAGATTCGTATTGTA
AACGAATACTGGCCGA
>GEKZB4O01CGSM1 
GGTGGTCGTGGTGGTAATCGGAGGTGAAAAGTTAGTCGTCGGCTTATAGATCACTCTATA
ATTTGGCAAGTAAATTCCCTCGCCAAAGTGTGGATCTAGTTCAAGCGGACTTTGCTGATT
GTTTGTGAAGCGTAGGAAGGGGCCGTACTCGGAGGTAGCCTGCGGCCATACACCAGAGCT
AGGATTGGGCACGCCAGTAGTAGCAAAGTTCACCCACATTGTGACCAAGGCACACAGGGG
ATAGG
>GEKZB4O01A46LB 
GTTTTTCACCCTCGCTCGGCGACGCTCTTCGGTCGACGTTCCTAAACTACGGCGTTCTAA
CCAACTGGCCGAACTTTAACGGGTCGAACCTACCATCGTATTTTCTTTGTTCAGCCTCCT
CCAGCAAGGAAAACGGACGCTTCCTTTCCTAGCTGATTCTTCGAGAGCGTCCA
>GEKZB4O01DBFZD 
CTGTGGCAAAAGGCAATTCTGGAGTCGCGGACCAAAAGCAATGCCACTCCGCACCTGACG
CCGCTGCAGACGCTGCAGCTGCTCCTGCTGACCGGCCAGCGGACCA
>GEKZB4O01BZHND 
ATAGTTCTCGATCACGTAGTACAGGGAGCGGACATAGTCGCGTTCGGTACCAATCATCTC
ACGCATGATCAATAG
>GEKZB4O01BC7GC 
CGGCGTTCAGTGAGGCCGAGCGGCAACAGCGTGTGCAGCAACTGGCCGATCATGAAGCCC
ACACGCCGTTCAATCTGGAGACCGGTCCACTGCTGCGCGCCTGCCTGGTCAAGGCCGGCG
AGCAGGAACATTACCTGGTGCTGACCCTGCACCATATCGTCACCGAAGGCTGGGCCATGG
ACATTTTTGCCCGTGAGCTCAGCGCGTTGTACGAAGCCTTTATCGACGACCGCGAATCGC
CGTTGGCACCGCTGCCGGTGCAGTACCTCGACTACAGCGTGTGGCAGCGCCAGTGGCTGG
AATCCGGCGAGCGCCAGCGCCAACTGGATTACTGGACCGCGCAACTGGGCACCGAACACC
CGCTGCTTGAACTGCCGGGCGACCGTCCGCGGCCACCGGTGCAAAGTCACCAGGGCGAGC
TGTACCGTTTCGACTTGAGCGATGACCTGGCTGCCCGCGTGCGGGCCTTCAACGCCGA
>GEKZB4O01DJUPO 
TTCTCCGGAAACTGCGACACCTTCATATAGTAATCCGGCGCATGGAGACTCTGTGGCAGG
GACATGGCGTTGCGCACTTCTCCGTTCAGCGATTTGTTGCCGCTGTCACACAAGAAATAT
GTGACCATGTCGCCTTTGCCCTTCACCTTAATGGTGCCACGACAGCGGAATTCAAAGTGC
GACCCCACCAGGCTGTCGACCACCTCTTGAGTTACTTGCGAGTAGCCGGGAACTCCGGTG
GAGTCCATGCGACTGGCCACGTTCACCGTATTGCCCCAAATGTCATATTGTGGCTTTCGA
GCTCCAATTACGCCCGCCACAACGGGTCCAATGTTGATGCCCACGCGCAGCATGAAGTTA
TCGTACGAGTGACTGTTTATCTCTTGGAGTGAGTGCCTCATGGCCTTGACATACTCAATG
AGCGCTGTCATGTGGCGCCGCACTGAGTTCGGATCGTTAGGCTGGATTTTGT
>GEKZB4O01D8LSQ 
GTTGTATGATTGCTTAAATGTGGTCACGATACGCCCATCAGCTGTTTGAACCGACTTAAG
CCGCATTTGCGGTGTTCGAATTCATATTAGTGCTAAATCCCCT
>GEKZB4O01DF2FV 
GTTAATCAGCGAAAAATAGTACAATCATAATAGTAGTAAATGGTAATAATTACAAAAACT
TGAAACAGTTAAAAACATTTGTCAGTTTAAGTTTTGCTTGTATATTAGTAGATTGGTTTA
TTTCAATTCGACAATTGCCATCGGATCCAAAACGAAA
>GEKZB4O01DU5X2 
GCCATCTGCTGAGCCTGTTCGATTTTGGTCTGCTCCTCGGACCATTGCCTTTGCTGCATC
ATT
>GEKZB4O01AD0E0 
GTACTGAACAAAAGGCTGTGACGTCAGATCGCGATACAGCCAAATTCGCGCGTTTGTACA
TATGGATATGCCCTT
>GEKZB4O01BFUMF 
CGTGTGAGCAACGCGAAGGCGCGTCAGAAAACAGAAAATAGAAAATATAGAAAAGTCCGA
AGTCGGAAATTGAAATTCAAAAAGAAAGTCGCTTCTATATTTCCACAGCACAAAATGGGC
GAGGAGGCACACACAAAGACACGACGGGCGACCGCCGATGTCTGCACCCAAACTTACTAG
GACGGCGCGCGCCACCACGGCGTCAGGCGGTGTGGACGACCTTACCGGTTTCCG
>GEKZB4O01C2VZN 
CATCATCACGGTCAGGAACTTGATGATCACCTTGGAGCAGGGACGCAGCAGCACCTGCCG
CTT
>GEKZB4O01AFOGL 
TTCTGTGGATTTCGCTCCCTGGCGACATGTTAGGAATAGGCGTCCCCTCCCGTCGGCCCT
ACCG
>GEKZB4O01EKT8L 
TAACACGTGAAGTTCAATCCTCAGAGCTAGCTCCACGAACATATGTATCACTGAGTCGAT
TTGACCC
>GEKZB4O01BZGJI 
GTAAAATTAGTCTTTATTCTTCGTCATTAGTCACGAAATACAAGTAGAATACCACGAATA
GCTGTCCACGGGTCGTTCTTGTATGCGCCTCGAACAACCTACTGGTGGTGGTCGATTGGT
AGTGGCGTGGGC
>GEKZB4O01DR9NP 
CGCTTTTGAGTTAGGCTTGCGTATTTACTGCTTCCTCTACGTATTTTGTATTTACTACCA
TTACTTTTAGTTTTAATAACAACAACGTACTATATTTACCCATATACGACTTACACAAAA
ACAGCATAAATATAGTGCATTGCATTTTATACTAATTGTACGAACTGAA
>GEKZB4O01DGXB8 
GCTGCATCTGCTGCATCATCATTTGATTCTGTTGTGCCATCTGCTGAGCCTGTTCGATTT
TGG
>GEKZB4O01C79PD 
CTCGAACAAGGACATCAGCTGAGCAATCTCAGCCTGGAATGCAAAGGTCTCTGCTTCTTC
TGGCATCTTGTATGAGTAGTAATGTGTTGATGATACAAGGGACATCAGTCTGTAGCTAAT
CTCAGCCTAGGAATGACTAAAGGTCTCTGCTC
>GEKZB4O01BIK4E 
CTGATCCAGCAGCTCCACGCAGCAGCAACAAGCAGCAGGCGGATCGCTTTCTAGGGAGGA
AGAAACAAGAAACAAGAAG
>GEKZB4O01B142A 
GTGTGATCTTCTCGAGGACATTATCGTACAAGTAGTTCTTTCCCGCCAGCGTTTTGAATA
CTTTCTCGTTGACATCCTCCAGATTTCCAGCTTGCTTAAAGAGAGGCTCCTTCGACGCTT
CAAAGATTGTGGTCCAGGATATATCCGAAGTTTTGCTAAGAAACAACTTATCCAGATCCT
CTCGGCAACTTGAGAGCTTTTCATCCAGCTGTTGGATGCCCTTGTTTCGGCTGGCTGCCT
TCCCCGACTGAAGGTCCCCGAGTATCCGCTGGATTTCGTTTAGAAGTGCACTCATCCTGG
CTGCCCGGCATAACCTGTTGTAATGTTGTATTAATTATTAAACTAAACAT
>GEKZB4O01COK44 
CAGTTTCCATTCGCTCAGCGGCTGATCCTCGGGATGCACGAAGGTGGACATGTATGTGAC
TAGCTCCTGAGATCCGTCCTGGTCGAGATCTGCGACAAGCATCGAGTGGTCCTGGTTGTT
CAGATCCGGTTGGCACACCACCTCCTTGCGGTCGTGACGGCAAAACTGGACGATGTTGCT
TCGCGAGGTGTTCTCAATGTGGGTAT
>GEKZB4O01CUJS2 
CCGACAACATGTCCAGCATGGATACCGATGGCTGCAGTTCAAGCAATGGACAGATTCCGA
AACGGCGAGTTCATGTTGATGCCACTCATCTCGTTGCCGTTGGTCACGTTATAACTGCGC
GAGTAATCTGAACAGCTAAAATCCTCCTGTGTTAGTCCGGTGTTGGTACTTCCATTGCTT
GAA
>GEKZB4O01BW7PR 
CGGTACCACTAAACTCTTCATGCCAAAATAAAAGATTAAATTAAGATATTGCCAGCTCCA
AACCCG
>GEKZB4O01CQ73G 
ACCACCAAGGCGCCATCTACCGGATCGACTACGGCGGCGAAGGATATTTGGGT
>GEKZB4O01BZR6A 
GTTGCTGGTTGAATTTCAATTGACAAAACATGCTGGTTGCCTGATTCGTTTCGTTCGATT
CAATTCGATTCGTTTGAGTTAATGGATCGAAACGCATTTTCTATAAATATATACATGCAT
TACACTATTTTTA
>GEKZB4O01B6GLX 
GGCGGAGCATATCATTGTCTGGTGGCCGGTCGGAGCTGCATTTGGTAGGATC
>GEKZB4O01E4E6P 
GCTTCTGTCGGCGTTAGATGTCGCTTATAGATGGGCTGCAGTGGCGTCTTGGCTTCCGGT
GCTCGGTTAATGCTCTTGCGGCAAAACTACCTTGACCTTTTCGTAGAATCTCCTCGCGCG
TGAGTAGTCCACCGATGCGACGTGATGGCATTTGTCTGCGATTGG
>GEKZB4O01BLXGE 
TTCCAGCCTTCAATTAAAAGACTACTCAGACTTCAACGGCAGCACCGTCAACAACAACTA
CACCACCTTCCACAACATCCACAACACAAGCACCAACAACAACAACACTCGTGCAAGCTT
CAACAACAACGCAACTGCCCACCACTAGTACTTCCATAACC
>GEKZB4O01EWL6G 
TATAGAGATTGCCGAAGGGCGAGAAGGCCATAGCAAGGACGGTGCCCAGGACATTGTCCG
CTCCCGTCCTTGTTC
>GEKZB4O01B5PZ4 
GAAGAGGAGTCGAAATGGGCCGACGACCAGCTAGATGCTACCGCTATTGC
>GEKZB4O01BDF59 
AAATCCCAATCCTCGGCCTCCAGGAGATCGCATGTCTCCTTGTCGCTTTGCTCCCTCTTC
ACGCGCGCCACGTATTCCATGGTCCTTGTGTAGCGTCTCCTGAATCTCAAGGCCTCACGC
AATTTAATAAGGCACGGTTCGCAAATTTTCAGCGGAAAGCCGTCCCG
>GEKZB4O01EC03R 
AACTGAGAACCACTTCGTTGGACTGGGGCGGGTCGGATTGTTCCACCCTTCGTCTGACCA
CCATGCAAACTTAGTTGCAACT
>GEKZB4O01C12ZW 
TTTTTCGCAATAAAAAGTAGTATACTTTAGTAAATAAAAGACTTTAAATTAAAGTTTTAA
AATTTTAGTATTCGTAAATAGATAGCCCTACCCCGACCACAGATAGCGA
>GEKZB4O01EXKLM 
CACTTCCAACAACAACATCTACTCCACAACCTACAACAACAACTACACCTCAACCACAAC
AACAACT
>GEKZB4O01D06EI 
CCATCTTGGGCGTCCGGTGGACAGGAGATCATTCGGATCGAAAGACGGTACGATCTAGAT
ATTCATATGGCATAAGCAGCTGGAGAGTCTCCTCCTGCCGGCCAAATCGTGGCTGAATGA
TCTTTACCGCGGCCAGGAGATCGACCTGAGTGACTTGAAGGCCCTTCGGCGATCTGGTGA
CGTGAGTGCAGACAATGGCTTCATGGAGGGCTTCTCGGACCAGTTGGCACAGCTCGTCCT
CCGTGAAATTTTTGGTTTTCATTGCAATTTCGCGTGCGCAAACATCGCCGGCCACCGTAA
TGTCACCCAGCCTGTTGATGCGCGATTTTAAGAGGTTCACACGCTCCTCAGTGTTGGGTA
AAGTGATGTTGACCATCTTGGCGCCCGGGTTGGCTTCTTTTATTGGAGAAATTATATTGG
ATATGAAATGGTCAAATTGT
>GEKZB4O01DVCK2 
CCATGTCCATGGAATAGGGCGAAGTTGGTGCGCCGCTAGGCGGAATGGCGCCGATGTTAC
CACCGCCGCCGCTAGCTCCGCCTACAGCTCCACCATTGCCGGGAGCACCGCCAGCACCGC
CGCCGCCCACTGGGCTGCTGATCTCCAGACCCTGCATCGAATCTATTGGTAGAGTATCAT
ATCCTTGCTGATGGAATGCGCGACCTCCGTGTGAACTGTGCACGCTGGGCGGACCTTGTC
CGTACAGGCCCTCATATGCTTCTTCTGGTCCAAGCATATCCTGTAGATCGGGACCCATGC
CCAGGTCGGCATTGGCCCATATGTTGTTGTCCTCGCGCAGCAGCGAGTTGGTCAGCTCTA
TGGATAGCCGCTTCTTGTAATCCTGCGGCTTGTCCTCACTCATGCGAAAGGGAACAGCGG
CGGCGTATGTGGCCACGCCTTCATTGCGCGAGTGCAGGAGATCGGTCAGCCGG
>GEKZB4O01D1DQJ 
CTGGCAAGACCATCACCTTCGGTAGGTCGAGCCATCCGATACCATTGAGAACGTTAAGGC
CAAGAATCCAGGACAAGGAGGGAA
>GEKZB4O01BEGZ9 
CATAAAAGCAGAAGAGGCAGCAGGAAAGACCAAAGAGAATTTAAATTACTGCTCCTCGTG
AAATAATAAACAAACCAACTGGTCGAATAG
>GEKZB4O01EINKZ 
GCGAAGCAGCGCAGCACGGCTATGCCGCCGATGGCTGTCTGGACATCAAGCTCATGCGCC
TCCTTGGGTTCCAGAGCGGCTCTGGCATCGCCCGGATAGGAGACCACTGGAGCCTGAGTC
CTGGGCGGCTGAGTTGGACGAGCAGGATGCACACACAGCTGTCCGCAGCCGTCGCTGCAG
CACTTGTTGTCTCCACGACAGTCGGCATCGGTGTAGCATTCCCGGGCACATCCACTGGCA
TTCGCTGAAAGAGCCGGGCACTCTCCTGGCTTATAAATATCGCGACACACTGGAGCAAAA
CTGGCGATCGTCGGAACTGGCCACATCGATGGCGCACTGTTGGCCTCCGGGCAACTGTGG
>GEKZB4O01BDQ3H 
TGTCGGCCGACTTGACTTGATGGGCGGACCGTAAACTTACTAATTAGTCGCTCGACGTTG
TCTCTCGTCTCGCAC
>GEKZB4O01CWZVH 
ACCGCTGTTTCCGATTTATGATGGCAAGACGCATCGTCTGACGATTCAGGTGCGCCCACC
GACTGGATGATCTGTTAG
>GEKZB4O01DTV05 
CTTATCCAAACCAGCCGCGGCCAGACATTCCTCGGACATGGAGAGATGACGTTGATTCCG
GGGCGGG
>GEKZB4O01D55KK 
GCGGGGTTCCAAATAAATTACAAAATAATTGCATCAACAAAATAAAACAAATGCTCACAA
GGGATGTACAAAAATGAGTTAAATCGTTTTACGACGCTAGCAAAATAAATTACAATCGAA
CAAATTAAATATCACTAGCTAAAAAGCGTTTAAAGAGTGTACAAAATAACGTTAATAAAT
TATAATACAAAATCGATGAGTGGTCGTTGATTAGCTTAGACTCAGTCCAGGGCAATGCCC
TGTATCCAGGCGCTCAGATCACTGCCGTCCGACTCCATGATGATTTCGTCTGGCT
>GEKZB4O01B30UT 
TCAAGCTAGCTGTCCTGAAATACTACAAGGAATTCCTCCAGATCAGCAGCGTCTGATCTT
CGCTGGCAAGCAGCTGGAAGATGG
>GEKZB4O01BEPC0 
ATCGTATTATCAACTTGGAAACAGTTGAACTGCAAAATAGTTTCAGGACAATGGACAAAC
TGGGATTAGGCTGCCCT
>GEKZB4O01B5ARO 
GTGGTGATCAGCTCGTTGTCGGTGAACTCGCGGACGATGGTGGTGGGCTTGTCG
>GEKZB4O01A5QUT 
TTAACATTTATGTGTACAATCCGATCACTTAACCGCTAACGTAAGGCTAACTAAAATATT
ACATTTAAGGGAATCGCTTACGATGCATACG
>GEKZB4O01CVAYQ 
GGAGGGAGTGCGTCGAATCTGCTTCACATGGCAAATCATCAGCTTACCCTTCTGCAGCTC
ATAGTGCACCAAGTAGCTCACTTTTCCGAAGTTGAATCTCTTGTGGCGACGTATGACTCC
ATTCGGACTGGTGGACATGGAAACCAGTAGCAATTCCTTCAGATCAAAGCGCATTTTGAA
TAA
>GEKZB4O01C8N1E 
TGGAGAAGGATCTCAAAGAGCTTGCGGACCGAGTGGAATTGCTAATCGAGCAAAACGCCC
AGTTGG
>GEKZB4O01DHTGQ 
TTGTTGTTGAGTCTGCTGCTATTATTGTTGCTGTGCATTTTGTGTTTGTATTGTTTGTAG
CTGGACAAGAACCAGCGGCGTAGCCAGCGTAACCAGCGCAATCCGTATCCGGGTAGTGCC
CGGTCCC
>GEKZB4O01A713W 
TCTCCTGTGCGGAGGTGTGATGCTCGCGGTAGCGTGACCGCATCTCCTCCTCTCTGACCA
TGTAGCGCTCCNCTCC
>GEKZB4O01DX7T3 
ACTGTTCTATATATCTCTGTATCTGTATCTCCTTCAATGGTAACTCTGTAATCAAAAGTT
TTACACTTTACACAACGTAACTTATTTAATCGTAGCTCTAAAAAGAAAATAGAACAAAAT
AAG
>GEKZB4O01BNNAX 
ACTCGCTGCGCAAATGTCATTTACTTCCAATTCGTGATCGTCCTCTTTCTTTTA
>GEKZB4O01DTKKL 
AAGCAGGACAGACTTGGTCCATCACTTTATTCTGGAGGATTCTGTGCACGCAGAGAACC
>GEKZB4O01ERT2F 
GTCGGGATTATAGGTAGTGGTGCAGGTGATGGTAATGCGTAATGTTTAACAAGATCCTTT
GTGGAGGAGATTCGATTCTAATGGGGCACACTGGAGTTGATGGTCTCCTCCAAGGCAC
>GEKZB4O01EGZ0B 
GTATGGTGTGTACTTTATGTGTATGCGTGGCTGACACACACATCTATATAAACAAAATAG
GC
>GEKZB4O01C7JIL 
GCAGGAGAGCCTCTCTGTCCACCACCAGTTCAACACGCTGATCATTACCTACCAGAAACC
AGATATCCGTCTGCGAGATGGAGGCACAGGTGCTGCTTCTGCTCAAGAATGTCGACA
>GEKZB4O01BMRLD 
CACATATTGTAATCGAAAGATTCGAAAGATTTTCATATATTGGTATTCGTTCGATTTACA
TGCGAGATTTGAATTTTGATCGAAATCGAAATCCTTAATATTTGCTTAGTCTGTAAGCTC
ATCCATTGCATACTAAATGAAAGGATAAAATGAGTATGAACTAGTTATCGGTATTCTAAT
TATATGTTTAAGATATTCGAAAGAGTGCCTTGGGCCTTTGAAGTTTTTGAAACGGAAATT
GGACAGTTAGAACATCAGAGGTCTCAAGATCACTTCGGATTACTTGTATTATCTCTGTAG
TCTTCGGTTTCAGCGACTAATTGTACATTTGTGAAACGATTGCAAGCAACCAAATCAACA
TATCGCTAGCCTTTAAGTATAGATCCTAAGTCGATACCAACAACCAAGCAGCTGACATAT
CAACGCGATTCATTCAACTCTAGGAATACCCACCCCATTTAGCGCT
>GEKZB4O01D11D4 
CAAAACTAAACAGCGCGGATTCGGATTCTCCGAAACTATGTTGTTTTCTTGCCGTCCGTG
CGGAAGTAATATTGTATTATTCGAGGAGGACGACCAACCTAGCCACT
>GEKZB4O01DD71T 
ATCGTTCATGGCAATATCGCTGGCCGCGCTTGCCGCTTGGCGAAAGCCGCTTTCGATGAT
GCCATTGCCGAGCTGCATGATGAGTGTCGAGTCTTTGTAGCTCT
>GEKZB4O01CNTUT 
AATTTATGCTAGGCCAAAGGGCTTACTTGCATGCCTTGTGGGCCAAAAATTGACATTTAT
ATATTCGTTGAAACAATGAACACTATCCCC
>GEKZB4O01AWYDA 
AATAGAATCCACGGTGCTTCCACCTGCAAATAAACCATAGTCCCAAGAATCCTTGTAAAC
CTACATACCGAGAGTTGTTGGAAAACTTATCCTCCTAGGTTGACGCGGATTCAGGATTA
>GEKZB4O01BO4OB 
AGTCAGGTCATCGTCTGAAGTTCTCGTCACCTTCTGGTGGTCCTGCGGGGCGGATGTGCT
CCTCCAAAAAGAACTTGGTCCCGTCGGCGTCGGCGGGGAGTTTGTATGAAGAATCCCGTC
GACCACGGAC
>GEKZB4O01DCNOK 
TCCTCGGAAGCTGGTATAGGCATGCGACCAGCTACAGCTCCAGTGAGCAAGGTAACTTTA
GGGCGAC
>GEKZB4O01BGCPP 
GACGTCTGTTCGCGGCTGAAAATTTCAAAAAAGAACTGGGCGCGAGTGAAGCGAACTC
>GEKZB4O01CTH2W 
TTGGTCCGCACTTCGGGCCACCGCTTCCGCCTCAAATGCCCGAGCTAGGGTCTCTGTTGG
GGCGTGTGCCG
>GEKZB4O01DU38J 
CTACAACTCTGAAGCCAACTGAGGGAACTACGGCGAAGCCTACAACTCTG
>GEKZB4O01B08O9 
AGGGATTCTTAGCACGGAATACGGTTGTTGAGTGGACGGGGCCATCCTCATCATCCGAAT
CGGGCACTTCTATGGTCACCGGCTCGTAGTTTTTGCGGAACATACGAAGGTTGTTTTCCA
GAAACTCCTTTGCCAATTCCTCGGAACTCTTGAGCGGCAGCTCTGGCTTCTTTTTCTTCT
CTTCGGGCATGGCCAAATCTGCGTCATCCACTTCCTCCACCCGATACTCCACGAACTGAT
TTCCAAACTGCAGGGATCGCAGGCTGGTAGTGGCATTGTTCAGCGCTATATCCACTTGCT
TCACGCTCGTCTCAAAGTCTCGCAGATTGCGGCTGGTCCTTTCGCCCCTTTCTTCCAGAT
TCTGGGAAATGCGCTTCATCAGCGCCAGCAGAGCACAGTCGCCCGCGAAGGTCCAGTCCG
GAGCCTGGGCTATTATCTGAT
>GEKZB4O01CSZ8A 
CTTGTTCATGTTGGTCTTGAAGATGTCGACCTGGTCGGCGACTTCTCCTCCA
>GEKZB4O01BZOSO 
TAACCTAGTTTAAAATGCTTCAATCGATCGGTGAACGGTATTTGTAAATTAATTAAATAT
ATTTTGGTTAAATCTTTGCTGTTAACTTAACCCTTGTTTACTTATATTTG
>GEKZB4O01BDENZ 
TCTCGGTCATCAATGTAAGGAAGCTATCGTCACTAATAGCAATCAACTGAAGGTCCTCCT
TCGTT
>GEKZB4O01CU1N8 
CACGGATCCGATTCGGATTGGGAATTCCTGTGGACGCGTTACAAGAAGTCGAATGTGGCG
GCTGAGAAGCGCACCATTCTGACTGCTTTGGGTTGTTCGAGGGAAGTGTGGCTGCTGCAG
CGTTATCTGGAGCTGACCTTTGA
>GEKZB4O01DHTWR 
AAAATACAATTTTACACGTTCAACGGGTCGAGCTGTTTCAATTGAAATTTGTCTTTTATT
AAAAAC
>GEKZB4O01B6YDF 
GTAGGCGGTACCGTAAAATCTGGTGTATAAAACTGTTAATTAAAACTTAGTCTAGACCTT
TACAACGTTAAACTCGTAAAATGATACAAAAACAAAGAGGAACGGAAATTAAGCACAATT
AATCGTTTTGTTACAGCAGCATCCTCTGGTTGCGTAGGAGCGGTAGGGGTGG
>GEKZB4O01DDBPC 
CAGAAGCGCGAAAACAAGATTCTGTCGCTCCTCCTTGCTGAACATGGCCAGTGCTCGCTT
CTCGTCGGCGGAGTACAGCTGGTTCTCCTTGCGGATACGGACGGCCTCCATGCGACGATG
CCTGCTGCCGCTCATCACATA
>GEKZB4O01CBJIJ 
GGTGGGCAGAATGGGGTTACGGATATGTCTCCCTTTACTTTCGGTCGGCTACGCCAACGT
AATTTTGTAATAGA
>GEKZB4O01CYS0B 
GCAAACAAATTACGCGTACAACCAATTGACAAGCAGCAAGCCCGATAGAAGTTAGACGAC
CTAGTAGAGAGCAATCAAAAACGACGGGGCGAGGATTTAGTCGTTAGAACTATTAACGGC
AAAT
>GEKZB4O01DOAUE 
CTGCATCCAAATGGTGGCGTGTGTGCTATGGAGCATAAAACGCAACGCTTGGAC
>GEKZB4O01C80S2 
TCCGCCATCTTGTCGAACTCATCAATGCAGCAGACTCCCTCGATCAGCCACGCAC
>GEKZB4O01DZ01O 
GAAAGCAGCTGGAGGACGGACGCACTTTGTCCGACTACAACATCCAGAAGGAGTCGACCC
TTCTACTTGG
>GEKZB4O01AJX3N 
GAATTACTTCAATGTGCCGCGTTTCGATGTCCCGGAGCTGGTGCGCAGCGCTCGTCTTTT
GGGCTGTTGAGATGAATGATGCGTGAATAAATGAAACGTACTTTTATAAGAACAAAAAAA
AAAAAAAANAAAAAAANAAAAAAAAN
>GEKZB4O01DDGAR 
TTTTTTCCAACGGCGCTCCCTTGAGTCATTTTCCAGCGATTCACACACCCAGTTGGGCCA
AAATATCATGGATTCCGTCTATCCAGCTGCACCCTTGGAGGCGCCCAAGGGATCCGTCGA
GCTGCAGGCGACACCCGAGCAACAACACCTTCTGCCACCGGCTCCACCCAGTTACGACCA
GGCCACAACCACTCCGGCTGAAACCACGGGACCAGCTCCAGTTCCAGCGAGCACATCCAC
CACACAGCACACGGTCGTCGTGGTGCCCGGTTCACCGTACGGCCCGGAGCCCATGGACGT
GCAGTGCCCGTACTGCCACAATTACGCCCGGACACGGGTCTCCTTCAAGCCCAACTCGCG
CACCCATCTGATAGCCTTGATATTATGCCTGTTCCAGTTGTACTGCTGTGTGTGTCTGCC
GTACTGCTATTTCCAGTTGCATGAACACCAATCACTACTGTGGCATGTGCGTATCGTTA
>GEKZB4O01EIOL8 
CGCCAAAAGTCGGACGTGTCCGGATGGATATGCTTGTGCTGCCGTGAGTACGTGTTGCCA
CGTGCATTGCCCAGCCAGACATCGTAGCCGG
>GEKZB4O01DDLK1 
ATATATATATATATGGAATGAGCTAGCGACCTTAGATGTTCAGAGTTCAATTGACGATCG
GTCGGATCATT
>GEKZB4O01EJLJP 
TATTTGGTGTATTCACATGTACCTATTCGTAATTTGATTTATGTATTCATTATTAACGAG
ATTGAAAATATTTGTCGGGGCGTCAAGTGCAAATAACTTCAATCACCATAATTTATGCGT
TCGCTGGCCATTTGTCATTCGTCGTGGGGC
>GEKZB4O01BIJTT 
TAATATCGATTTCCAAGTTGGTATAAAATGCATGCAAGTCGAAGGGCCCGATTCCAATTT
CCAAATTTCCAAACCCCNCCCCACTCGCTCGTTAGGTTTTTAGGTTTAAGTCTTGCGACG
GCC
>GEKZB4O01DT30Y 
CCACTAATAAAATGGCGTTCGAAGTTGTAGTTAAATTTTATGGGAATCCGTAAAACAATA
GCGCGTGAGGCCGCGGCAGCATAATTCGCGCACTATCAAGCGTTCCGTGGACGAGCAACT
GTGTGGGCGTGCGTTGTTCGCAGAGTTTTCGTCCGATTTTTAGTGAACTAGAACAATACA
AGTGTGCCTCCTTTGATTATTATTGCAAATTTTAGTACCACACACACTCGCGCACACATC
GATAGCGAAGGAAATACTAGTGCGAGTAAATAGTGTGGCACCCATACTGGAGCAGCGACT
AAATTAAAGTTAATTAAACACACAGTGGTATTTCATTTAATGCAATTTGTGAAATAATAG
AGTGGCAGAGGGAGAGAGACAGATCGAACCCCGCTCCCGCTCTCCCCTGCAGCATGCGTG
AACTGCGTCCGTG
>GEKZB4O01EH6RG 
ATCTGCACTTCCGGTGATGATCACCAAGCACTGATGTGACAGGAACTATGCGGCG
>GEKZB4O01BTNGW 
GTCGTAGATGTCGTTTACTATATTCGGTAGGACCACGTACCACGGTTCGTTCCTTCGTTC
ATTGGTCGATCAATAG
>GEKZB4O01B50GU 
CACCGGAAATATGGACAATTAATAGTTAAGCAAGTGACCAGTGCTGGCAATGGTACTGGG
>GEKZB4O01D9PHC 
CTAAACAGTTGCAGCCGAAGCTAGGCGGTCGGCAAACCTACACCACTCTCTGGGTGGGAG
TTACGCCCAAGGTTCTACGAGGCCAACGGACACGGTGGGAGGATCGCTACGTGTGGTCGT
TCCGGAACGCGGGCGACGTGAA
>GEKZB4O01DXQ6B 
AAAACGATATATCCATTGGCTATAGCTGTACCTGGGTACCTGGGTAGCTGATATAGTGTC
GTATTCCTAACCAGATCACATTCTGTCTGCGAAATTTGAATCATAGTAAGCAAACAGAGT
TGACGAACTTGGGAGTTCCAGGAAAACAAAACCACTGCAACCATTTGGTCGTAAAAGATC
CATAGATGTACAGTGCATATAAACAAATAAACAATATAGTGCATTGTTTCAG
>GEKZB4O01BINVR 
GCAACATGCAGAAGACAAGCATCCTTATCCTGGCACTTTTCGTCCACTCGCAGAGGCGAG
TTCCCTACCAACAAGGACCCGACTTCGGGTTCCGGTCCGCCACGGTGGCTTGGTAGGGTT
>GEKZB4O01ETLYO 
AGGCGAGATTAAGGTCTTTGTCCTTTGGCATGAAGACTCCATCGCTGCTGCCGCCCTCCT
TGG
>GEKZB4O01BFK3J 
CCACTTCTCCACGTTGTAGACATAGTCACGCGCATCCGAGTCGCCTTTGACATCCGTGAT
AAAGTGAAAGTTGAAGGGCAGATGGGGAG
>GEKZB4O01CX8TI 
TTACGTTCCTCGTTCGTTATCTCCGCTTCCTCCTCGTAGCTTAACGCCACTACAGCCAAC
ATCAGATTGATTAGATAAAACGATCCAAAGAAAACCACCACCGTAAAGAAGGAGACGCTC
ATAGGACCACATGTTGCCAGCACCATGTTATATACATTCTCCCAGTAGTCGAGCGTGATT
AGCTGGAATGTCGTCAGCATGGACCACATAAAGTTGTCAAAGTTGGTGTAGCCGTGATTG
GGATTCTCGCCTACGCAGAGGCACACGTACTCGAAAGGACAGTGGCGGGCTCCAGTTAAG
TTACCACACAGCACGGGCAGTTCATCCTCGTCATATAGCCAGTTGTCGGTGTCGTTGACC
CAGATCTGCCAGTCCGTGTGAGAGACGTTCGTCCAGTCGGTGGGAACCTGGCGCACGCAC
TTATTGCGCAGCTCGCCCATGTAGACCTGGAGGGCAAAGAGCGCGAAGACCATCAGACAG
AAGGTGGTCAGCGTCATGACCTCCCG
>GEKZB4O01BT1GY 
CCTCTGTCCACTGCCTTTGTTGCATCTGTGGCATCATCAGTGGGTGTCTGGTT
>GEKZB4O01D62H5 
GCTAGACAGACAGAACAGATACAAGTTATAAGTAAACACAACGCAGCTGATGCTTGCCAG
CGGCTAAATTAAGGTTGTATGTACATAGGCCATTGGCTAGAGCGCAAGGCGTCAAAAAGA
ATCATCATTGGTCATTTAAGCATATGTGAGGTAGCTTAAAAACAATTTAATAAGTTTCCC
AAATTCTTCTTTACCCATAAGCACCACTATAGTAAACATAAGCAAAACCGCTTACCTTCC
CATTGTTGCTGAAGCAGCTGGCCTTTGGCTGGCTAGAAAAATAAAAGCGTGGGCGTAAGC
TTCACAATAAAATGCAAACACAAAACAATGACAAGCC
>GEKZB4O01EPSNN 
GTTTGGTTAGTCTTACGTTTGTACTAATTAAAATGGATATCGAACATTTATCCCTCAATC
CCGTCCACACTGCGAATATCAGCTAATATACATACAAGCTCTGTCTAGCTGGCTCTAATT
AGTTATCTGTTGCATCGATATCTGTATTCTATGGGAAATGCATAAATTGTGGAGATAATC
TTGCTGTGTGTCGCTTGCTGCTGCTAGCTCTAGTCCTAATGGCACTTGTTACACTCATTT
CGACTTGCTATATCTATCGCCTTCGTTTGTTTTGTATTTTTTNTTTTGTTTTGTTTAGTT
ACGTACT
>GEKZB4O01CIY8A 
CGAGAAGAACAACGATATCTACTTGGATGCTTTTGGTATGAGTGATAAGAGCAGC
>GEKZB4O01C2MKQ 
CCAGAAGTCGAGGTAGATTGGTTGATCTGGTCTGTAAACAAGTTCTATATCCTTTGTCTT
TAATT
>GEKZB4O01D68BI 
TTCAAACAGAAATCATTTACCAAGCTCCGTGAGAACCTTTTCCAATATGATGCAGATCAA
GTACTTGTTCGCCCTCTTCGCTGTCCTGATGCTGGTGGTCCTGGGAGCCAACGAGGCCGA
TGCCGACTGCCTGTCCGGAAGATACAAGGGTCCCTGTGCCGTCTGGGACAACGAGACCTG
TCGTCGTGTGTGCAAGGAGGAGGGACGCTCCAGTGGCCACTGCAGCCCCAGTCTGAAGTG
CTGGTGCGAAGGATGCTAAATCCATGAGCAATTAGCATGAACGTTCTGAAAAGCGCGTTT
AGCTCTCCACTACTTACACATATTCTATGCTGCAATATTGAAAATCTAATAAACAAAACT
AATGTAACAAAATTAAAAAAAAAAAAANAAAAAAAAANAAAAAAAAAACTAAGAGACTA
>GEKZB4O01C6R76 
GACCAGTTGTAGGAACGCAACTTGTCCGTGAAGGCCAAGAGGAGGAAGACCACCGGTGC
>GEKZB4O01DGLBJ 
CTCGGCCTCGCCAACAAATCGGGACTCAGTGGCATTGTTGGAGGCGAATATTAGCCAGAG
GAAACACCAGGCGGCGCAGAGGGATCCAGACACATAGGATATGCCCGGCCAGCCCATTGC
TCCCTTGGCAATCATGCCACTTATGAACATGGCCAACACAGTGTCGCAATCCGTGCCTGT
GTAGCTGAAGGCGCCCAGGCGGTTCCGCCCCTCTGGGGGCGACCACATAGCCAGATGCTC
TGTG
>GEKZB4O01BGJKX 
GCGCATCCGCGTCAAGCTGGACGGCTCCCACGCTGGTCGAAGGTAGGCACCCTCGGACGA
AGAAACCAACGCAGACCACCCACTTGTAAC
>GEKZB4O01D7Z6Q 
CAAGGTAGAAGAAAGCAAACGGGAAAGAGGAACGGATGTGGAAAAAGAAATACATAAGTC
ACTGTATAAACCATGTTCATATCTTATTTGAACTGTGACGCCAGCAGCCACAGCAACAAC
AACAACAACAGCAGCAACTACAACAGCAAGCGCAGCAGCAGCAGCAACAACAGTGATACA
TGCAACAACTTGAATTGCGAGCAGCAGCAACATTCGAGCACAAGAAACCAGCGACAGCAA
CGCGACTAACTTGCAGCAGCAACTATCTTATTGCAACTGCAACATCGG
>GEKZB4O01CKCB3 
GTTGTTCTTCCATGTCGCGGCGCTGCTGGTCCAGCTCGTCCTGCTGCTTCTTCAAGCGCA
GACGGTCTTCCTCGGCGCGCTGCTTGCGCAGGTCTTCAGCCTCTGCGTCGGCGAGTCGTT
GCTTTTCGCGCAGCTCGTCCAGTTCTTTCTGCTGGGCCAGCAGCTTGGCAGCAGCTTCCT
CTCGATCAATGGCAGCCTTGTGTAGCGCTTCCAATTGCTCGATGGCGTTATCGCGGGCGA
TGGTGCCTTCGGCTTCAAACTCACCGTATTCCGTCGGGCAG
>GEKZB4O01BKM5Y 
CGCGTTACCACCACACCGGACCCGCAACTACGCTCAGCTCGGTAAGGACAGCCTCGGACG
GTGGA
>GEKZB4O01ADIOA 
TGCAACGCTGCAGCAGGCGATGATTTCGTCGTCGAGCGGCCAAGTGTCGTAGGTCAGTGG
TACTGCCAAATTTCTGGGCCGATGCGGTGGGCAGTGGGCAAGTGACGGCGTCGATCCGTA
GCCGTACCGCTCGG
>GEKZB4O01AKFPX 
TAAGCGCAGAAAGATGCGTGCAAGGTCCAAGTAAGCGCTTCTTACGCCACTTAGCTCTCA
TTTTTAGGGCGTACCCACGTCGG
>GEKZB4O01DWECI 
TCTAAAGTAAGGATAATTATCCAAAATATATTGATAAATGTCTGAGAGAACCAACTTCAT
ATCAGTTGAGCTCAATATGGCCATGGCAATCAAACCAATATAGCTGTGTTGCGGTTTAGG
CTCCTCAGGTTGAAAAATGCGTTGCGTTTGTGGGAAGAGGGAAATTGTTGAAAGAGCGGC
CATTCGATTAACTGATGGAAGACTGCCTGAGCCATGGTGTCCGTAGGGGCTTAAATGCAA
CCAAGGAGCACTAGCTCCACTGCCACCCGTCCCACCATATTGGGGGCAGCG
>GEKZB4O01ERKVS 
AGTGGGCCACTTTTGGTAAGCAGAACTGGCTACTAGATGGTTCCTTCCGAAGTTTCCCTC
AGGATAG
>GEKZB4O01CSXOD 
TGGAAACCATGGCAGCAGTAGTATTGCCACTCGGAAAATTCCACTGGTAGCGCGGAAAAT
GCCACACACACCT
>GEKZB4O01AQ8WT 
GGGGAGAAGAAGCTGCGACATGGGGACAAAAACATCTTTGACATCTTGAAGCTGAACTAC
AACGCGCTGGGCTGTCTCCTCATGCTGCCGAAAGCCACAATGGGGCCAACCACATCCTCC
ACCGCAACCACGCCCACAGCCGGCATTTGCGGCTCAAGTTCATTGGAAACCCTGGTCTCG
CAGCTGCCACTCGCTGGCTCCACTTCAGTCTCGGTCACAACGGCTGCCAGTTCGGACTAC
GCGGACTCGACATTGGATTACGCATCTGTGATCGGTAACTACGATAGCTACTCGCGGGAC
ATGGCCACTCCCTCGTTCCTGCAGCAACTCCTCGCCTGCGAACCGGATGAGAGTACAGTG
CTCTTCGACATCCGTGGCAGTCAGTCGAGTAAGGACAATCCCAGCAACTCCCTGATCCTG
CCAAGCGAGGAGGAAGGGGCAACAGCCGATGGCATCATCAACAAGCTC
>GEKZB4O01D9UBE 
TTGCGGGGAACTATGGAGCACGTGCCTCTGATAGGCATCCAGCTTGGCCTCCAGGACATT
GAGTATCTCCTTGGT
>GEKZB4O01BH3KQ 
GGCCACGGAGCAACTGACCATCGGAGACCCCACTCGAATACGGAAACGGGAAGTATAGGA
GGCGATGGTGGCATATAAATAGACTTCCGGTCCGGGAGTGCAG
>GEKZB4O01DWFQ9 
GCTCGACTTGATAGCTATTAAGCAGCTCAATATTATGGCTTTAATCGATGAGGAGGCCCG
G
>GEKZB4O01BNTX7 
CGCATTGATCCCACTGGCGGCGGGTCGTTTCCGTAACGGTACGACCAAACTAGCACGTTC
CTACCAAATAACGGTCCGACTCCGGCCGAGTGTGCAGACCCACCGACGGTCGTGTGCGTG
CTGCCCCTCCGAACAATTGTTCAA
>GEKZB4O01B7GEN 
ATCATCATCATCATCATCAGCATCCGTGGTCTGTGTGATTCTATTGCCTTCCTTCCGTTA
>GEKZB4O01DQJSR 
GCTGCTTCTCAGCCTTCTTCTTGTGGATGTACTCCATGAGGACGCGCTTGTTCTTGAATA
CGTTACCCTCGTC
>GEKZB4O01C98QO 
GAGGTGGAGTGCTGGTGGCGGGGTGGCAGCACCACGATCCTACCTCCACCACCACGCTCC
ACGCTCCAGCACCACGCCCGTTCCCTTCCGGTCAAACCTACGGACACGGAGTCCTGCGAG
ATTCTGCACGAGAACCGCAACCAGATGCATGTGCTGGCCATGCTGGAGATGCATACGGCC
AAGGAGCTGAATGGCAGCCATGCGCATCACGGTCAGCATCACCAGCAGCCACAGAGGACG
CATCGCCAGCGACCGCGCTCCAAGGAGCTGCAGTACAGCCACGAGAGTCTGGACGGACTG
GATGGAGCGGTGCAGTCGCAGTCGCAGCAGCGACACCAACGCTATCATCACCACCATCAC
CACCAACACGAGGCAGCAGCAAC
>GEKZB4O01EASXD 
GCGAGCATTGCGCTCGCATTTTGATACGACCTCGCCTTCAGCTGAATCCGAGCGAAATGC
ACTTGACATCCACGCTGATTGGACTCCTTATCTGCGGTCTGGGGAGTCGAGCTGCCCACG
CGCACTGCCGCACAATTCTGGTCGGTGGATCCTGTTACGCAGTGGCGAAAAGAGGCTCTG
GCCGAGAGGGGATCCGGCATCTGTTACAGGACGCTCACCGTGGAAACCATCAATCCCAAC
TCCAGAAATCGTCAGTTCTCCTACTGCTGCGATGGTTATGTGAATAAGGGAACAAGCCAG
AACCTGAAGTGCGAGCCCATTTGCTCGGAGGACTGCTCCAATGGATTGTGCCTGGCGCCC
GAGGAGTGCGAGTGTGCTCCGGGTTACTATCGGAGTAACAAAAGGTGTCGTTTTGTCTTG
GAATAACAAAGATAAATAATATCAAATTAAAACAAAAAAAAAAAAANAAAAAAACTAAAA
GNGACT
>GEKZB4O01DGNHE 
TTCTTATTGTGTACTCAAATATCTGTTTTAAATTTCCGCATGGCCCAGCAGCACATTGTA
TTTTCTTATTGCGAACCCTAATTTTAGTTTGTATAGTTTTGTCATTTGTATCTCTCGGCT
TTAGTTTTTGTCATTCAAAGCGAAAGAAAATTACAGTTCCTGTGTAATTGCAAAGATAAC
TTGAGAAATTGTATTATAATTTAATGGACTAGGCAATCAATGTGCTGCTTTCATGCGGAA
AGATATGCATATATGTATGAACCATATCTTTCTGTCACTCGAGGATCCTACAGTATTGG
>GEKZB4O01CMIWH 
TTTAAAATATCGGTCTACGCTCTGCAATCTCCGAGCTGTCACCATTTGTGCGAAGACAAG
CGGAATAATTGC
>GEKZB4O01CLO2G 
GCCGGATACTGTCCGCGCAGCGTCTTCTGCGCCTTTGCCCATGTGGAACCATGTTCAATT
GACGAGAAGACGCGGGATCACACGGTATACCTAAACGAGCTTATTTCCAATGCCTATCCT
GATTTAAAAGCTCAGGATGCGTTTCAAAGGGTCGATAATTTGTTGAACATTGATGGTAAT
AGCACCAATAAAATGTTGGTAGACGCTTTGGAAAACACAACAAATTTCAGCAAATTTTTA
AGTTTCTCACGACCCCT
>GEKZB4O01D73B6 
TGCGAAATCGCAGTTTGTTTAAATACTAAATAATAATTAAGAGAGTACGTTGCGTGCGCG
GCATAGGGTAGTA
>GEKZB4O01DOI2O 
AGTGCCTGGAACTGAGGCAACCTTGAGTGTTCGGAATGGATGATAATCTGAGCACCAAGT
CCTCGGAATCCTCGATAACAACCAGC
>GEKZB4O01BGSBP 
GCTGATTGAAGCCCAGTAAACATAAAACAAATGTTTTTCTAAACATTTTTCTAACGGAAT
TAAAGATAATAAATATACATAATCTCCTTGGGATTACATAAAGACTAACTTGGGCAAAAA
TGGTTAAAGCAACTACCAGAGGTGCGACTTCCAAAGCAACGAAAGCTGGATCAAAGGGGA
GCAACG
>GEKZB4O01EXBVC 
TGCCAAGCCAACAACTCTGAAGCCAACTGATGGAACTACGGCGAAGCCTACAACTTTG
>GEKZB4O01DUAF5 
CCGTATTTTGCGTTGTGACTCGGCTGCTTTATTTACATTGAATTTTTGTTCGGTTTTGTA
ATTAAAATAAAATAAATGCCGCACGGACACTCTCACGATCACGGCGGCTGCAGCCACGAG
GCCTCGGACGTGGACCACGCCCTAGAAATAGGGCATCGAGTACAGCTTGTACACCAAAAT
ACGATCTGGACAATGTGGAGTGCCTGAACGAGGAGACGGATGGCCAGGGAAAAAGTAGTC
TTTAAGCCGTACGAGAAGCGCCAGGATCTGTCCAAGTACGTGGAGAGCGATGCGGATGAA
GAGCTCCTCTTCAACATT
>GEKZB4O01CZMSW 
GTTGCTGATGTTAAGCTGGCTGGAATAAAGAGCTTCTGTGACAATTGTGTGGAGCAAATT
ATAACTGAAAACGAATTTTAGTATATCTACAATTCTTTAAAGTAAATAAGTAAAGGGACG
ATTG
>GEKZB4O01CUK31 
CGGTGGCGGCGTTGGAGGAGCCGGTGATGATGATGATGGTGATGCTGGGA
>GEKZB4O01CES2D 
GAGGCGACCAAGAAATCGACATAGAAACGCAGAATAAAGTGAAATTTTGACGTGGTTACT
TGTGTTAGGTAGCGCGCTGGGGAAAGTAGAGGTCATTGTTGCATGTAGTGCACATAAAAA
CG
>GEKZB4O01BCDCU 
GCAGCAGCACCAGCAGCACCAGCAGCAACACCAGCATCGAACTGCTATTGCTGGAGTAAC
CTGCCGGTTCCGTATTACCAAATACGGATGAGAAATTACTATCGGAAACGAATGCATTTG
>GEKZB4O01DGTFK 
GTGGTGTATCATGTCAAGATCAAACTATTGTCGCGTGCTTCCATCAAACCTGGCACTCTC
GCATCGATCTGATCCCACCNCC
>GEKZB4O01A3KGI 
GCTGGCATAGTTCCTGCTTCTATTGCATCTTGATCTACTCGTATTCTTTGGTACTTCTCG
AAAATAGTTCTTTCTACCGCTTTCTAAT
>GEKZB4O01EQF9K 
TGCTTGTGCTTGTGCTTGTGCTTGTGCTTGTGCTTGTGCTTGTGCTTGTGCTTGTGCTTG
TGCTTGTGCTTGTGCTTGTGCTTGTGCTTGTGCTTTGTGCTTGTGCTTGTGCTTTGTGCT
TGTGCTTGTGCTTTGTGCTTTGTGCTTTGTGCTTTGTGCTTTG
>GEKZB4O01DPHWB 
GTTCCTCCTCGGTGGCTCTTCGGTAGACGGGCAATAGTTTCTCAATAAAGTGGTTCCGTA
CGATGGAGGGGAGGGTGGCGGGAGGTAAATAATAGCCGGAC
>GEKZB4O01A7EL0 
CTGGCATGGTGGCAACTCTGGGAAAGAACACTCTTATCATACTGGTTGCTGCTATCTTGG
GATTATTGCTGACCGTAATTGTAATATGTTGCATAATTATATGTATTTGCCGTCGCCGTC
GGCGCCAGGATAAATATCTCACGGAAGTGCCAATAAATTCTATCCAAAGTGCATTGTCTG
ATCAGTTAGATATGTCACGAGCGGGTAGGAATTTATCAACACAGGATAAATGTACAGCCA
TTTTGTCCAAATCCATCTTCGTCCCGGTTTACTTGGTAGCGCACCAAAA
>GEKZB4O01BOCMV 
CTCATGGTGGACGACCTTGCCGGGAGCCACCGAGTTGCTGCGGTTGGAGCGCACCGAGGC
TGCGGATGCATTGCTGCCATGCGACTCGGAATGGGAGCCTGTCTTACCTAGCGACGGATT
GGGGGAGTGGGCCGGCAGGGAGGCCATGCTGGGCTGACGAGATGGCGCTCGCACCGACAT
CCTGGACCCTCGGCGCTCCTGGCCGTGGAGCAGCTTGCTGTCCCGCAGCAGGGAGACGTT
CATCAGGCGAGGATTGGGCGTGTTGAAGATGGTTCGGTTCTCACGCCAGCGAGCTTGGCT
AAACAATCGCAGGACGACACAAATAATAACAAACATCAATGCCATTCCTACCAGCACGCC
AATCATGGCCGGGTCGATGTAGGTCTCGGGTCCCCTCTTGTCCTGGCGCCCTTTGCACTC
CACGGATCCGTCCTTGCCCCAAATGGGTGACATCTCGAACCGGCAGATGCAGCG
>GEKZB4O01BK59J 
CGATAGTGAGCCCAAGGTCAGCAGGTGTGTGTGGGCGATCGTCAACTGCTGCACGGGCGA
GAGCAAGAAGGTGCGGTACAACTGCTTCGAGGAGTTCGGATGCCATGGAGCCTTCTGGGA
CATCAATCCGTGTGCCGATGAGGGCGTGAAGCAAGGTGCGCTCACCAAGGTCCTGGACGC
CTTCCAAAACCAATGAGCATTGAATTGATCCACTGGCTTGCTCAGATTGTCTCAAACGCA
AGCTTAATTTATTTTAAACATAGATTAAGTTATAGCATTTGTAAATATACACCACTAGCA
TTTGCATAACAATATTTCGAATTTTAAAGCGTAACAGTATCACTAAAAGGCTGTCGTGAA
TAATTGAACTTTAATATTGAAGGGTAC
>GEKZB4O01CSRNB 
GAAATATCAAAGCGAAACGCACATGGCAAATGGATATTAAAATTGTTGTATTACTTGTGC
ACCTAGGATAATTAAGTACTTGAAGCGTTTTCTACTGCACAAAAAGAAAAT
>GEKZB4O01DRXE8 
CTCTCAATTCCCGAGGGCGGTGTCCACATAATCGGCGGCGAGATGGGCGACGCTTTCATC
GCTTTCAGCACCGACGAGGATGCCCGCTGCGCAATGCTGAAGGATCGCGAGAAACTAATG
GAGATCCAGGTGCGCCTGCTGCTATCCTCGCGGGCCGAGATGCAAAAGGTTATTGAGACT
GCTCGGAAAGCGGCGTCCGCTCAAGCGCCAGTATCGGTTCCAGTTCCTATGCCCGTTGTC
GTCCCCGTTACGGCGGCAAAGGTGGCTGGTCCGGCTGCGCCACTGCCTCCGATTATTGGG
GGCCTAAACACCTTCTTGGGTCAAGGTCAAGTCAAGGGTGTGGCCACAGGGACAGTGCCC
TCTTTTCTGACCTACCAACAGCAGG
>GEKZB4O01EC9PZ 
ACTTCAAAGGCAGAAATGTTTACTCTTGACCATGGGTTTAGGTATAATGTTAACTGGTTG
GGAGATTGGTGCTATACTAGAGTTTTTACGTTGGGTCCCC
>GEKZB4O01C5GLP 
GCAGCAATAAGGAAACGATGCGGTTTATTAGTCTTCTCTGTGTCCAATTACATTGTCATT
CGCCAGTGGCAATGGGCCGCAGTCTTCTACGAGTTCGAATAGCTTTGCATCATTTTCCTC
ATTTGAACACAAGTAGATCGACCGCAGAATGGAGTAAGGTCCCACGACTTTCCAGGCTCA
ACAGTGGCACATCGAGTTGAAGCAAAGCACATTCCCGGAAAATCTCGTAGAACATCGGCA
GGAATAAGACGTTTGAAAATTCGTATTTCACCTGCGTCACTCTTTGTAATTTTTGTTCAG
CACACAGAGAAACTGTGAAGGCTGTTAAAATAAGGGTCAGTACAGCAAAATAGAAACTAC
>GEKZB4O01BLRJ3 
TTTAGTGGAGGATCAGCCTCCTCGACTATCTGCTGGACATCCTGGGCGGTGATCAAACTC
TGGTTGCTACCCAGCGAGGAAAAGCTGCCGAATTCGGTGGCCGTTTCCTGGGTGGTGCTC
ACGTTTTGGGTGGTGGAACTAACGCCGGAGGAACTGGACGCCAGGGAGTCCAGCGAGGAG
AATCGCTCATGATGCGGCTTCTGGGTGACCTTATGGATTACGGGCGAGTGGTTTTGGGTT
TGAGCTTGGGCTGCAGCACTCCTTTCGAACTTTTCGCGCAGTTCGGCGGTGGTCTGTTGC
TTCAGCGGTTCCCTTTTCGCAGATGGTAGCAGCATTGGGAGGACCATAGG
>GEKZB4O01BVQT8 
CTGGGTGTGCGAGAGCGACAGAGAGGAAGAGAGGCAGTGCAAGTGTGTGGGG
>GEKZB4O01CL80S 
ATACCGCGAACATAAATTAAGTCGTGTAAACACTTGGGTTTTCCAGTGAAAAGACGTAGC
TAGTAAAAATAAAGGTTTGTTCATTTATTTTCAATGTTCGTAACACATATTTC
>GEKZB4O01A39D5 
CCGCTAGCCACTCCGCAGAGTGGATAGGGCCGTCCGGAGCACTGCTGTAGCCCGCCCTCC
GT
>GEKZB4O01AH7TU 
CCCCGGGACGGCTATGGTTGGTCCGCCTGGCGAATAAGACGATACGTGGGGTGGCCGTCG
GGGTGGAGCTCATGCCGACCCACCCTCCCACGTACGTT
>GEKZB4O01D05X9 
TCTCCGACTCAGAGTGTCTGGTTATGGTGATGGTCTCCGTGTTATTATTCCCN
>GEKZB4O01BG2AM 
TTGTCAATCTGGTGAAGTCGGACAGTCTTTACAACGATGGTATGCAGCCGGTCATGTACT
CCACGCTGGGCGCCAAGGAGAAGAGCGAAGGCTGGCGCAGATGCGGCGACAACATCTGCT
ACTATCGGAACGATGATGAAAGTGCCAGCAGTAGCGCCAACGAGGATGACGAGGACAACT
CCACATACACGCTGACCTTTACCATTGAGTTCGAGCACGACGACGACACGGTGTTCTTTG
CGCACAGCTATCCGTACACCTATAGCGACCTGCAGGACTACCTCATGGAGATCCAACGCC
ATCCGGTCAAGTCAAAGTTCTGCAAGCTGCGCCTGCTCTGCCGCACCTTGGCTGGCAATA
ATGTCTACTATCTGACGGTGACGGCGCCCTCATCCAACGAGGAGAACATGCGGCGGAAGA
AATCGATTGTGGTAT
>GEKZB4O01C4B1D 
TTGCTCGAAAGAGGTGTCTCGCGAATTGCCAATATTCTTAGCTTTCAGCTTGGGGAATCG
CTTCAGCAGGAACTCCCGCTTCTCCTTGCTGCCCACAGTGGTGAAGACAGTCAGTCCGTG
AGCCAAAGCCACCGAAATGGCCGCCTGACCAACTCCTCCAGAGCCGGCGTGGAT
>GEKZB4O01BDDTG 
ATAATTACACCACTTCTGCAGGTTGTCCGTTTCATCTTCCTCCTCGTCGCTAGTCGAGGG
CGGTGTATCCAGATTGGCGATATCCACATCGAGGTAGTCCTCCTTCGTCTGGAGCAGCTT
GTCCATATACTCAACAATTTCCGTAAAAGGTGGCCGATCGTCGGCGTTGAAATGCCAACA
TTGTCGCATCAGAATGTAGATGTTCATGGAGCATTTCGCTGGTTTCTCCATCCGCTGACC
GGACATGAGATAGGTGTACAGCTCCTCAGCGGACATGATAGTTGGATATGGTTGCTGCCC
ATAGGTCATGATCTCCCACAGCAGGATGCCATATGACCAGACATCGCTCTTGGAATCATA
GAATTTCTCCTGCAGCGACTCCGGTGCCATCCATTTGATGGGTAGCCTGCCATTTGTGTT
CT
>GEKZB4O01C1QWG 
CGACAGGTGCGCTCCATACGGCCACCAGCACGGACAATGACAGCATTCAAGAGTCGCGAC
ATCCC
>GEKZB4O01AF05D 
ACAGAGATAGATAGAGAAACATAGAGAGAGCGCGCGATCGGATTGGAATAAAAAAAAATA
AAGTAGTACTTGACAATATGACTGCGAGGTCATAGACGAACCGGG
>GEKZB4O01CN9JC 
ATCAGCAATCAAACAACAAAAGTATTTCGATTTAGTCGGTGCCACGCCCTCAAGGAGTTG
CGGCGGTGCGAGTTGGAAAGGATGGGGCGGGATAGGATAACCAGGGGGCGGAGGCGGGA
>GEKZB4O01BJUW3 
CTGTGTCCCGCAGACAGCGACCAACAAATTTTAGTGCACTGATCCTGTACAGGATTGTTA
ATATCCAATGTAAGCGTTATCAATGAATCTAGTTGAATGACCACCTTTTCATCGGCATTT
TCATCAATTTCATCATTCGCCAGCTCCAATGGCAGTGCATAAATGTGAGCACTACTCAAC
GAATTCGCCACAGCCAATACGCCTAATCGATTGGATGACTTATCATAGCCACCACTGGGC
AAAAATGAAAAGCTATGAATCGGTCCATTGGGTACATGAACACAATAATGAAGTTCCGGT
CGTAGGGTCCATGATTTGCCCGCATTCTTGGCAGTGCACTTCAGTAACATCAATAGACCA
TCTTCATCCTTTAATTTTTGTGTCTTGCAAAGGTTTTCATCTTTGACCGCACGGAACATA
GCAGGTATTGACTCGCAGCTTTCGGTGGTAGAGGAACCCATTCAAGTTTCTAATTGAGCT
GCCCAGATAG
>GEKZB4O01DLHUE 
CAAGTCAAGATCAAAATGGAGCCTTCGCCGACGCCTGGGCGACTCATCGGATGCTGCTGT
GGCC
>GEKZB4O01BASPH 
GCTGGGCGGAGAAGACTGGTCGTGTTGTCTGCTGCGGGTTGGTCAGCTGTTT
>GEKZB4O01CLS57 
AAGGCTTTTGTGCGATCCCTTACCTACGAAGTTACGTAGAAGACAGCAGCAAAAACAAAT
TCGTAGTCTTTTACTATAGCACAGTGGGAGTCTCGAGCGTTAGTATG
>GEKZB4O01EA3ZR 
CGGCGGTATGCGCGGCAACGATGGCGGCGGCATGCGTCGCAACCACCGCCTCCTCCAACG
CCGCCGACCTCCGCCGCCGCCGACGA
>GEKZB4O01CINK0 
GTCACGAGCAGCTGGAAAGCGCACTCCGGCTCCATTTGGCGCGTTTCCTGGGCGCACCGA
C
>GEKZB4O01C3EY5 
CAATCTCCTGATACATCAGGTATGTGATGACCAAAACTTAGAAGTGCTGTTCATGCTGCT
CTTTATGCCAATACAAATGTATCTGGGTACGAGGACCTCTGCGATCCGTCCGTTCG
>GEKZB4O01AYAKL 
GGCGCCCACGTGCGCGGGCGACACTGAGCTACACGTGCATTGTATGTGATTGTAATTTT
>GEKZB4O01CHUFX 
CGATTAGCCGACGTCGCAGATCGTCCAGCTCCATAAGTCCACCGGTTTTGTGATTGGCAG
CTAGACAAACCTCCACCACCTGGACGCCCAGTTCGTAGTAGAAATCGCCACTTCCAGAAC
GCTCCAGAA
>GEKZB4O01DESI0 
TGTGATCCCAACTACCACGACGATCCTCCTTGTTTCCTACGAGATTGTCCACGAATAATA
TAAAACCGAAACT
>GEKZB4O01EX0XS 
GTTGGTTCGAAGTTGGATACGAAGCGCGCGTAAAATTGATTTCCTGAGCATATTGATTTT
CGGTATCTCACTTGGCCTACACCGCCTCCTCGGCCCCNC
>GEKZB4O01BOAAM 
AAATATGGTAGAAAATTCAAGGAACATTACAATATTATACAAACCATTACCTCCGTATAT
TTATAGCCAAATCTCATTAAGTTTCATTAAGACTGGAATCTGTGACATGTTGGATGGAGG
CTGAAGGAAGTTTACCAAATTAACAGTGTAAATGAGGTTGCAACATGCAATGCTGTTCCC
ACTTAGAGCAGGTTACAAGCACTTTAGAAGCATCTGTAATTAGATAAATTAGGGGATGCT
AAATATCTGATAGGTTATGAATGGAAATGAGGGGTCTTAGGAGATACTCCCGTAAACTAG
AACAAGTTATTGTATGCCTCTGTGCCTCAGTTTCCTCATCTCTGAAACAGGGATAAGGAG
ACCTAACTACCATCAGAATTAAATAAGGAAATATATATTTAAAGTAGGTGAATTCTCCTG
GTAGTTAAGGGCACAGATCTGGCAATCAGAATTAG
>GEKZB4O01AZRFJ 
GTCGGTGATATATGCCTCCATATACTACACGCGCGGCTTCCTTTTGTACCTCAGCATGGG
CTTCCTGATGAGCCTGTCCGCGGTGGCGGCTGTTGGCTATGGGGTCTTCCTCTCCAGCCT
CTTCGAGTCGGATAAGATGGCCTCCGAGTGCGCGGCGCCCTTCGATCTGATCTTCCTTAT
CTTTGGCGGCACCTACATGAATGTGGACACAGTGCCTGGACTAAAGTACCTCTCGTTGTT
CTTCTACTCCAACGAGGCGCTGATGTACAAGTTCTGGATCGACATCGATAATATCGACTG
CCCCGTCAACGAGGATCATCCGTGCATCAAGACCGGAGTGGAGGTGCTGCAGCAGGGATC
CTATCGCACCGCCGACTACACCTATTGGCTGGACTGCTTCAGTCTGGTGGTGGTGGCCGT
CATCTTTCACATCGTGTCCTTTGGGCTGGTTAGGCGATACATTCACCGCAGTGGTTACTA
TTGA
>GEKZB4O01A9E94 
TGGCTACAGTGTGAGTCCCTCCTCATCGCTGAGCAGCTTTGAGCCGGCCTCCGTTTCGCC
ACGATCCCGCTGCTCCACTGGTGGCCTTGGCCAACCCATGCATATGAGCACATTTGCACC
GGCTGGTCCTCCAAAGAAGCCACCAAGACGCAACCTTTCCGTTTCGCCAACTCACGCAGG
ACCTGGCCAGCAGTTTAGCTATAGCTCCCCATCCAGTCAGAGCCAAAGTCAGAGTCATGG
CCATGGTCAAAACCAGGTGCGCCGCCAGCCGGCCAGCGAAAGTCCCTACTCCCATCAGAG
CCATGGAAGTGTTGGCGGTATGAGTTTCGATGAGACTCAGTTGAGGGAGCGCCAACGGAA
TGATCGTCTTTATGCAAGTGCCAGGCAGAGCACAAGATCCGCCATCGCCGGCGGAATGAG
CCTAAGTTCAAGCAGTAAGTTCTGGAGATGATTTCGAGTCGGATGGATCTAAT
>GEKZB4O01C3MXE 
CTGGCGCTCGAACGGCTCAGCAGGTTCCGTGCCCACAGGCGGCCAACTAGTCAAGGTAGG
ATTCCTAACCTAA
>GEKZB4O01C6DUU 
CGATCCGAATGTGGAGAATATGCAGACGCGCGCCAAACGCAAGGCCGACCACAGTCCAAT
TAAAATAGACAAATAC
>GEKZB4O01BYLXJ 
CGCAGAAAGTTATACACCTGCGCCGCGCTCTCGCTCGCTCTCCTCTCTCTCTCTCGTTGC
AAGACTACCCCAAAAGAGAGGCAGCGACGGAGCTAACTTAAAACGCATTTCGTGCCACAA
TTGGCCCAGTGGTAGC
>GEKZB4O01BR50O 
GGCGAGTGTGTGAGTATGTGCGTGAGCGTGTGCGTGTGCGTGTGAATGAAAAACCAATCA
ACTGTG
>GEKZB4O01B8REC 
AACGAAGTTCTGGAGGAATTGAAGAAGTTTCGGTAGTGCAGCACACTTTACTAGATCGCA
TCCCTAACCTTACTATAGC
>GEKZB4O01DA6IR 
TTCGTTTCTTTGGTGTACGCAAATAAATAAACGAATTTTTATGTGAACATGTATTAATAT
GTATAGGTAAATAAATTAATTTCCATGCCCATAATATGCACGTGTGACTGAAGGGCTGTG
TGGTTAGGTAAACAGTTGTGGTCAGCGAAATATTGGCAAGGCAAGCGAAGACAACAGCTG
TCGAAGCAGGCGAAAGGTGAACTGAGTTCATTGTGCTGTTGGGCATTACGTGTGCGTCCA
TCCTGTCTCCCTCCTCCGCCGGAACATCAT
>GEKZB4O01EUBWN 
ATTTCGTAGCGACATTAATTGGTAACCATTGGGACTCGAAGTGCAACACACAAAAGTAGG
ACTGTGCAGCGCGATTTATGTTAGTATTCCATGCAGAAGCCGAAGTTCTGGGCGATGGAA
CCACCCTCCGCCGAATA
>GEKZB4O01C5RMK 
CCGTCCAAAAATATCTTACGCCTATGACATTCCATCTCGTAAACTGAATCTTGTAATACT
TTC
>GEKZB4O01CG2NA 
GGCGCTAATAAATATATTCGATATTCCGGCTTACGACAAGCGCAAAAGAAATCAAGTGAT
TTAGGTGGCCGCCGGTTTTTGTAG
>GEKZB4O01AKMBV 
TTTGTGCAACGTTATATCAAAAGAGCAAATGTAAAAGCTAAGCAGAAGTATTAAAGT
>GEKZB4O01DKHJV 
CTGTGCGTACAATCGTTCTAGCGTCTGTAGCCTGCTGTGCTTCTGGGACTTAAGCTCCTG
CTTGTACCACTGCTCCGATTTTAAGAGCCTTTGCACCTCACTGCGCGTCCGAAGCAGCTC
TTGCCGCACCAGAAAAATCGATTGGTCCGGTTCAGGCTGCGGCGCCGGTTTCTGAGCAGG
ATCTCCTACTCCATCATCGCTAGTGCAGCTAAAGTGCCCTGAGTCGTCAGCCAAAGCTGT
AGCGCCCTCGCAGTCCAAATCCATAACCGAGCAGCAGTACCACACGGAGGTGTCCACTGA
GTCGTACTAGTTGATGTTTCTGAACAATTGTTGACGG
>GEKZB4O01CS8FS 
CAACTTCAAACGCTACGCGATGCTGGATGTTCTGAACACCGGCGCCATGATCGGCCAG
>GEKZB4O01A9WF5 
ACATGGACAAGAAGCATCGCCTCGTGGTCTACGACTGCGACATTGGGACCGATGATGCCT
GGGGAGTTGGTCCGACTGTTGTCTGCGCGCGGA
>GEKZB4O01DVNUG 
CGCAGACGCAAGACCAAGTGAAGGGTCGACTCCTTCTGGATGTTGTAGTCGGAC
>GEKZB4O01BFL10 
ATCTGTTGATCATGCTGAATCTTGGCCTGCTCCTCCGACCATTGTCTTTGCTGCATCATC
ATTGGATTTTGCTGGATCTGCTGTTAG
>GEKZB4O01DKJWF 
GGTTTTTCTTTTCCCTTTGGATTTTTACATCCAGAAACTATCCACCCGAAATCAGTTTTT
GTCCCAAGGAGACCGTCTATTTTTATTAACTCCATTTGCAGAATGTGAGTATATACGTCT
GCTCCAATGATTAAATCAATGCGACCCGGTTTATTAAAATCGGGGTCGGCTAATTTAAAG
TTCTTCCATTTTTTCTGATCAACATTAATCGTGTTGACTGGAAGTGCCTTCATAAGTTTT
GGGAGAATAATTGCTTCAATTTCTAAATTTTTCGGAGAATTTCTTATCGAAATAACCGCT
TTGTGCTTGGAGATGCACGTTCCTGTGGAAGATACTCCACTTATTTCAGTATGAGACCGA
AATTTTTTCAATTTTAGAATCTGTGCAGACTCTTCTGAAAATAATTGTGCTTTGAGAGCC
ACTATCAATCAATGCTCTTAATTGTCAAAGCCTCCATACCTCGACTTTACTGAATCAAGG
CCGTGGCCAACAAGGCTTGACCTGTTGTTCTACACGTATTCAC
>GEKZB4O01DQWGZ 
AACAGAAACCGCATTCCATTTCCAGAAATCCAGGTTGCAGCTTCCATCCATGAGAAAGTA
AGCGCCATGCACCACCATCATCCGCCTTTGCCCATAACCGGAGCAAGTGGCTCCACAGCC
GTGGGAACGGGAGGCAGCTGCAGCGGAGGATGCATCACCTGCTGCGAATAGTGGG
>GEKZB4O01C9PK7 
TTCATAGAGGGCGTGCAGTCGGAGGTGGTTAATCCGTTCAACCGCACCATCCTGAATCGC
TTCAACCTGACCGAGGAACAGATCCTGAGCATCCAGAACCGCAGCAATCCGAACATGCGC
GACGACTCCGCCCAGTCCTCCAACCAGCAGTATCTGCAGCAGGTCGCCACTCAGCGACTC
AACGATATCTTTAAGCGCGTCCAGAAGGCCATCTCAAACGAGCCCAACGGCAGCGCATCC
AAGGAGAAGGCCGGCTTCCCCATTTGCAATGCGGAGACAACCAACCCGGAGGACTGGTCC
CTGGGCAACAATGTGACGCTCCAGTTTGCCAGCAGTGTTTTCATATCCAATAACGACGAC
CGTCTGAGCAGCGCCCTTCTCCGCCTCTACAAGACCAATCCTGGCCAGACTCGCGAGCAC
AATCCCGGCCAGGCTTCGACTCAGCCCATCAGCACTGAGAACCCGGGCAATACGGCTCCA
AATTGCG
>GEKZB4O01ECB4G 
CTGCCACCACCGCCAGCGGTCTGGGCGCGACCATAGAAATCATTCGCCTGCTGCGATTGC
CCGTAGCCGCCAAGGGTGG
>GEKZB4O01BW3YJ 
TTTAAAATTATAAACACCCCACGAATACCAACTTTAGTTAGACATGTGTGTGTGTGTGTG
TGTGTGTGT
>GEKZB4O01AM4BJ 
GAAGAAAGACCATCAAAGGAGAAACACAAACAAACAAACAGAAACCAAACAAACAAACCG
CAGAGCCCACAAACAAACCACAGAAGCCCAACAAACAACCGACA
>GEKZB4O01CVZ7F 
TGCTGTGGTGACCGTCATCCTCTTCGCTGGCATGGTCAGTCTGGTGGCGGTGCACGCCA
>GEKZB4O01EC3PI 
TTCGCATTGGGCATCCCGCTCTCGCAAACTCTCTCTCTCTCTCTCTTACCTCCTCCTCTA
TTAGCGTGGTGAGCGACTAACTAGTCGGTCCCGCGTGGCGGACGACGGACGACGGACA
>GEKZB4O01C2YHX 
GCAGAGAGGTCTCGAACAGCAGGATCAAGCTGGGCTTGGGAAGTCGACGAGGACGAGCCT
ATGACTACCGACGATGCCCA
>GEKZB4O01CIC00 
CGGGTGTGGCTGTGGCTCTGCGAACTGGACAGGAAGGGCGTCATTAGCATGTAGCCCTCC
GAATCCCTCTGCTGATTATAGTACATCGCATACTGGGAATGGTTTTCCTGTCCACCCGAA
CTGGTGGCCACACTGCCGTACGCCAAGGTGACCCTCGGCTGGTGGTGCAGCTCCTCCTGG
TCGTTCTCCAAGCTATCCATTTCAGTCGTCTAGTGGGCAACGTTACCAGAACGGCAAAGG
TGCGTTGCAGCGCATGCAGGCCAAAAATGCGTCTTTTGTCAGCACCACTTTTCCGTTC
>GEKZB4O01AR0YB 
TCAGTCGGGCAAGTTCTGCGTTTATTCATCTCGAACCGAGTCGTATTTGGAATACACTCC
CGT
>GEKZB4O01B147N 
GTGCAGAAATAACTGCATCGATGAGCACGCCTGCTGCAGCCAGGATTGTTTGGGTGGATG
CGTGATCGATAAGAATGGGAATGAGAGCTGCATCTCCTGTCGAAATGTGTCTTTCAACAA
CATCTGTATGGACTCCTGTCCGAAAGGCTATTATCAGTTCGACAGCCGCTGCGTAACGGC
GAACGAGTGCATCACACTGACAAAGTTTGAAACGAACAGTGTGTATTCCGGTATTCCATA
CAACGGACAATGTATCACCCACTGTCCAACGGGGTACCAGAAGTCAGAGAACAAGCGCAT
GTGCGAACCTTGTCCGGGCGGCAAGTGTGACAAGGAGTGCTCCTCCGGTCCTATCGACAG
TTTGGAGCGTGCTCGGGAGTTCCACGGCTGCACCATTATAACCGGAACCGAGCCCCTTAC
CATCAGCATT
>GEKZB4O01AYDX8 
CAAAACGTGAAGTAGTGAACGTGAACTTTAGTGAAACCAAACTACGGAGGATGGCGTCGT
ACCAACGACAAACTAGCTCGCAAATACGACTGGTGGGAAAGGGACGGCCACCGCAAACAA
ACTAGGCGTACTAAGGACCGGCCTCGCAAGAA
>GEKZB4O01AY2PL 
GAAGAATCTACTTGTGCTCTCCTTGGACTTCAACAGGATATCCCGAATGGATCAGAGATC
CCTGGTGAACTGCAGCCAGTTGCAGGATCTGCACTTGAACGACAACAAGCTGCAGGCGGT
GCCCGAAGCTCTGGCCCATGTTCAACTACTCAAAACCCTCGATGTGGGCGAGAACATGAT
CAGTCAGATCGAGAACACTAGCATCACCCAGCTGGAGAGTCTGTATGGCCTCCGGATGAC
GGAGAACTCTCTCACCCACATCCGGCGAGGAGTTTTCGATCGCATGAGCTCCCTGCAGAT
CCTTAACCTGTCCCAGAACAAGCTAAAGTCCATCGAGGCTGGTTCACTGCAGAGGAATAG
TCAGCTTCAGGCCATCAGACTGGATGGAAATCAGCTAAAATCCATTGCTGGCCTCCTCAC
GGAACTCGCCCAACTTGGTGTGGCTGAATATCTCGGGTAATCGTCTCGA
>GEKZB4O01D4TEG 
GTTAAACGCGATAAACCATGCCATTTCACCAACTGGGGAACGTAGATTGTCCACTGGCGG
>GEKZB4O01BCGAD 
GTTGGACGACATCAAATGCGGCACGAACTTTAGGCAACTGAAAATCGGAGCAGCGTGAGA
TTAAGACAAGTGAAGTTAGCCTCGCTTAAACGCAGAACTTGCCCGACTGACGGTCAATTT
GGTTTATTCATCTCGAACCGAGTCGTATTTGGAATACACTCCCCGT
>GEKZB4O01DDJWC 
AAACGCGACGAAAGCAACAAAAGCTAACGGCACAGCGCTTGCAACAGATGAAAACCAGCG
ACAAAAACCGACTAATTAATCTGCACCATCAGCTGTTTGCTTTGTTGTTGTCATTCTTGG
TTGAAATACGCATTAATGGCCGTAATTATAATTTGCCACAATCTCTGAACTTCATTTGCG
ACCGATTATTGTTTACTGTTTGTTCTTCGTCTGCGGCTTCTTCTTCTTAGCCAAAAAGT
>GEKZB4O01BWDV8 
CGTTCGTTCATCTCCAGTGGTCGTCGCTGTTCCGCTGCAACAGAATGACTCAGTGGCGGT
GAAATCCAGCAAACACACATCCATCGCAGCCAACCAACCCATCAAACATCACAGCCAAGC
AAACCAATTATGGAGTTTGCCCGCCGAGTTTCCGCTCGCTTTGAAACCAAAAGACTGCCG
GAGGATGTGGACGATGGCCTGGAGACGCTGGAGGAGTACAAGCAGCGCTGGCGCTCCGTC
CGCATCATCTACTTTACGATGTTTCTGATGGCGCTTGGCTTCAGCATCATACTCACAGGC
ATTTGGCCCTACCTCAACAAGCTAGATCCCGATGCGGGCAAGGAGTTTATGGGACTGATT
GTGGCCGCCAATCCGCTGGGACAAATGATCTTCAGTCCGATCTTTGGGTGGTGGGGCAAC
AAGCTGGCAAGATTCGTCTGCCACTGCTGCTATCGCTGTCTCTATTCACGCTGGCCA
>GEKZB4O01EXLQY 
GCAGCTGCTGCCAAGGCGGCGGTCAATGAACGCGTTCCTCGCTCGCATTCGGTGGGCGTC
GGATCCGGGACACGT
>GEKZB4O01B09FW 
GGTCGTTCTTCACTATGCGTACGTAAGTGTACCTGAAGATGAGATTTTCGCGCGAACGAC
GTCGAGCACTGGGTACACTTAAAGGGGCGCTCTCCTGTGTGCTCATGCAGATGTTGTTTA
AGCGATGAATTCTGGGTAAAGGTTTTTGAGCAGTGGGAACACTTATGAGGTCGCTTTTCG
TGTTTGAGCAAGTGTCGCTTGTAATGCGTCCTGCGTCCAAAGCTCTTGGAGCAGTGGGAA
CACTCGAACGGACGTTCTTCTGCGTGAAGTCGCAAGTGTGATTCGAGGTTTTCCTTTCTT
GTAAACGTCTTTTGGCATTGGGTACACTTAAACGTATCTGTTTGCTTT
>GEKZB4O01AYTZE 
ACGACCACCGCTCTTCTTTAGTCTGAGTCACCACCGGAGGTCGATTTCGTTCATCGTTTT
AATT
>GEKZB4O01EGU20 
TTAGGAGGAGCATTGCGTCGTATGCCGCGAATGGAGGGGCATCATTTTAAATGGGCGCCC
TCCTTCCCATTAAACATTATGCACTCTTTTTATATATTCCAGTGTGAGGATTGTTAAGAT
ACTCGGCTTGTTTGATTTAAGAACTTTTATGGATATTTTTATTTTATTTTCTTTGGTAAG
ATTTCCGCTTCACTTGCACATTTTTAACACATTTGCGTTGAGAGACCATTGGAGCTGCTT
TCCTTGGCCGATCATGGAAGAATCCTTTTTCGCTGCCTCAGTAAATTAAATTATTGTGAA
CTCGGTTTGGACTTTATTCGAAACTGACGCATTGTACACGTTATATTTCGAGGCAAAGGT
TTTGCTATGCTCTTTCGATAATTTCCAAAAATG
>GEKZB4O01EAL1T 
GAAACGCGTACGAACACAATTTAATACATTTTNTTTGCTACAAGTTATTGGTGGGAAGAA
TGCTATTCGTTA
>GEKZB4O01D5DAG 
CATACTGAAGTTTGTGCCCAAGTACAAAGCTGCCACATGCCACAGAACATTCTCTGACCC
GACGACGCCTGGAACTAGTCACTAGTCCGGGTCGCCAACGCCCGAACCAGAGACCTTTTC
CGTTTAAGCCCCTTAGTTAGTAGAACAATGAGAGCAATGGGTTCGAGGTGCCTGCCTGAC
AGACCCGCTCGAGATCTGCCGCCGAACCAAGCAAACCTCACCGAACCGAACTGAAATGAT
CCGAACCGGAGTCCAGAGAGTCCTCCTCTATCGGGATCGGAATCGGGATCGGAATCGGAA
TCGGAATCGGCATCGGCATCGGGAAAATGGGAAAGCGTTATGCCGAAAGTAACGCACATC
GTGCCGCCCTCCTCCCCTCGAACGTTGTGTTGTTGTGTAGTCGTCGTCGCCGTCTCCACT
CCGCTCGTCTCATCTCGATCCCTAGAGATCCTCAGTGATCAGGTCCGTCCTGCTCCGTCC
TGTCGGTTAGAATGCA
>GEKZB4O01DFG7P 
GAGCATCTGGTCGTCGCTGCAGATCCTCCAGCCAGGACTCGAGCATCTGCAGGCGACGGG
CGCTAAGATTGTGCTGGTCACCTATCCGCGAACCGCCAACAACGACAAGGAGCTTAGCGT
GATGCGAGGCGAATACTTGGAGATCCTTGATGATACCCGAAAGTGGTGGAAGGCGCGCAA
CATGCGGGGTCAGGTGGCCCACGTGCCGCACACGATTGTAACCCCTCTA
>GEKZB4O01DAC4G 
TGTAAACACAAAAAGCTGAGAATTTCTTGCATTTATTTGTTTAAATTGAGCAAAGAGGAT
ATAACCATGACAGAACTGAGCATCACTGGCCAGCAGGTGATGCCCCGCCCGCCATGCACA
CCACCGGACGGCCTTCCCGTCCATCACAACGAACGACCCGCCACCACGATG
>GEKZB4O01BGSEN 
AGAGGAACTGCCTATGACCGTCGCCTGTCGCAGGTCATCCAGGACAGGCATAACGTGGAG
CGATCTGTAAACACACCTTGTCCAAGCAGCCTGCCAGAAATTAACTCCGATTTATCCCTT
GTTGGTGGTTCCGTCTATCCATCTGTCACGCAGGAGGTCGCTGCAGTTTGCGGCGAGTGC
AACGAGACGGATAGGGACCTCTGCAGTGTGGGTGGACTTCATATGCTCACCAGCCGATCC
ATGCACCAGCTGGCAAAGAAGCGCCGCAATCGTATGGCAAGCTACAGTGGAAATGGTTCC
TGTGCGGACAGCAGAAGTTCGGCGGCAAAGAAGGCAAGTTGGAGTACTGAGGCAGAGAAC
CCAATGCGACGAACCAAATCCTGCTCGGCCCTTTCCGGAATGCGGCAGCAGCATCTGGAG
GAGAATGATGACGAGGCCGATTGTTCGAGCCAAAGACAAAGGAGGGGAGAAGTAGGAAAT
ACGACAAAAGACTA
>GEKZB4O01A115G 
ACGACATTAAACACAGGTTACCATACCATCAGCCAGCCGAAGACTCTTAAGCGCAACAAT
TCGCTTTTGGGTA
>GEKZB4O01EN5J4 
CTTCTTGTCATCTGGGTCGGGAATGTGCTCTGGTTTGTCCCAGTCTTCGGGCTTGGTGGC
GGGTGGGGATCCTTGATCTTTCTTTGGGGGCCGGACGGAAGGTACCCACGTCG
>GEKZB4O01C46OC 
GCCATGTACGGCGAGTAGTAGGGTCCCAGAGCAGCTGCCGCAGCCGCCGCGGCAGGATTG
AATGCTCCAGCGGCGCCGAAGGGCGAAGGTCCTCCAGCCAAGGCGCCTGGTGGTGGCTTG
GCGTATGGATGATACCTCGCCGCTGCCGCAGCCGCTGACATGGGACTCAGTGGTGGTGTT
GGATAGCCAGCTCGGAGAGCCGATGGCGGAAATAGGGTTCCCAGCAGGGATTGAGCCTGC
GATTGGGCCAAGGCCGCCGCAGCAGCCGCCGGATCGGAGAGATTGCCCGTATGGGTGCGC
AGGTGGGAGAAGAGCTCGTCGGAGGTCTGGAATCGCTTGCCGCAGTAGGCATCGCCC
>GEKZB4O01EXP9J 
GGTGGGGCTCAATGATCCCGGATTGCTGGTGGAAACCTTCGGCTTTTCCTCAGCACGAAC
TGTCAACGGTTTGCTAATGCTGGCTGCTGTGCTGGCAGCTGCTGGCTGATTGCGGAATGC
CAAAGCCGATGGATTGGGTATGCTCCGAACTGAGGCATTCTGTGGTCTTACCAAAGCATT
GGCATTCTTGGGTTTGGCGGAACTACTACTGGTGCTACCACTGCCGTTTCCACTGCTGGC
GGCCTTTATGGAGATCTTCTCCCTGGCCGTTGCCGATTCCGAGAGCATATGCAGATTCTG
TAGATCATCGCCGTTGGTTGTACCATTCGAGTTACTGCCAGAAGTGGTCGATGGTCCACC
ATTGCTGTTTGCCGATATATTCTGTTTGATTTTGTTAAGGCTGCCTCCAGGCTGTTGCTG
GTGCTGTTGTTATTGTTATTATTATTATTATTGTTG
>GEKZB4O01BVD4I 
TTTCGCTTTGTTTTGTTTTGATATTTTGTTGCGTAAAAAGTTGATAAATTCAGATGGTAG
AATTCACTGTTGGAGCTGTGTGCTGTTGTTGTTTTCATGCCCGTGGTGCATTTATTTTTG
TTGCATTTTTGCTGAGATATTAAAAAAAGTTGGTCGTTCACAGTTGACGATGACACACAC
ACACACACACACACGCTCGTATGCACGCACACTTATGCACTGGGGTCGCGCGGACAGAGA
GAAGAGTGGACTGGACGCGAATATGCGGATGCGAATATGTGAATATGCGGAGTGGCAAAC
GAAGTAGCGACGAAGATGCGGATGTGCGGAGAGCAGGGACAGCAGAGTATCCACTTCTTC
GAATGTCGTGGGTGACACTGATTGTCGATTTGTCGTTTCACCAACGAATTTGTGCGGCGA
CTGCGACGCCGGCAGCGCAGCGGGCAGAGAGCGAGCGACAAATGCGGCGACACCGACACC
GACAC
>GEKZB4O01CZC2M 
CAAATGTGGCCAAGGCCACGTACGCCGTGATGGGCCGTGCTGATCGCCTACCAGGTGCTG
AAGCCCAAGAAGAAGTAGAGGGAGTGCAACTGCTCCAACGCGGCTACAACTCATCCGCCA
CAATCGATGTCTTGGATCCGGGGCCGATCGCTGGACTGCGGATCAGTTTATTTTATGTGT
AGTGCAAGACCTTGAAGGAATAAATAAGCTGAGAATGTAACACACTAGTAAAAAAAAAAA
ANAAAAAAAAAANAAAAANAAAAAN
>GEKZB4O01A2VC2 
TTGTCAATCTGGTGAAGTCGGACAGTCTTTACAACGATGGTATGCAGCCGGTCATGTACT
CCACGCTGGGCGCCAAGGAGAAGAGCGAAGGCTGGCGCAGATGCGGCGACAACATCTGCT
ACTATCGGAACGATGATGAAAGTGCCAGCAGTAGCGCCAACGAGGATGACGAGGACAACT
CCACATACACGCTGACCTTTACCATTGAGTTCGAGCACGACGACGACACGGTGTTCTTTG
CGCACAGCTATCCGTACACCTATAGCGACCTGCAGGACTACCTCATGGAGATCCAACGCC
ATCCGGTCAAGTCAAAGTTCTGCAAGCTGCGCCTGCTCTGCCGCACCTTGGCTGGCAATA
ATGTCTACTATCTGACGGTGACGGCGCCCTCATCCAACGAGGAGAACATGCGGCGGAAGA
AATCGATTGTGGTAT
>GEKZB4O01CIPCU 
AAGAAATCGTAGTCAACTCTCGAAATGGGATGTAAACCTTACTTAATGCAATTTCATTTT
TAAGTATTAAAGACTCCTAAATACTATTTACTATATATGTTTGTTTAATTAAGTTAATT
>GEKZB4O01CC3CF 
TCAATTAAGTTACACCGAATAACTAAACTAATGTCCAAATCGAATTTAGTGGTGTCTTAA
ACCTAAACTAAAACTAATTTAGCTAATTTACTAGTCAACTGCCAACGCTCTAATGCTGAA
CACAGATGGTCAAAAGCGCGCCGGGTAAATTGGATTAAATCGTATTTAAATTTGTACAAA
GGGGTAATATATATATTTTCTCATATTCTCCTGATCTCTGCTTGTGAGCAAAGTACACAG
CTTCCTTCCTGCGGAATCAAATTGGGCAGGAGAATCTC
>GEKZB4O01D7GH3 
AAAACAAAAGAACCTACATTTGATAGTGAGGCGAAATTATTATCAATTCCGGTCCGACGC
GTGCTCACGCATGGCTTTTGATATATACTATAGACGAGAACAGGTTACAATCAAATGAAG
AACATTGCAATGGCGAGAACCTTGCGAAGTATAAATAAAATATTAATGTTCGCTTGCTGC
GTTTTATTTTCATTCATTGCTCTTTAATTCGGTCTCTAAATGAATTTTTTGTTTTCGTAG
CACATTATTGGTGTTTTCTAAAATACTGGTGCAGTGTTTTATTTAATCACTCGTTTTTGT
AAAAAATAGAGATTTTATTTGTAGATCATTTTCTAATTCTATTAAATTCATCGAATTACA
GGACATATTTTTTCTTTTATTTCTGATCTTTAGTCAA
>GEKZB4O01A3FTQ 
AAGTTTTATAGCTAGGACTCGTCGGGTCGTTTTCCGTCAGGAAAATACACCGTTCTGTCA
CAGATTCCTTGCTGGTTGTCTCCTCGCGAACTCCCGGGTCGCAGACAACCACCGACGAAT
CTGACAATCTGTACCCAGGCAAAAGTGGGTACCAACCGTAGAAAACCCATACTTGTAGTA
ATCTGTTTAAGAAATTTTTATATAAAACACATATTTGTGAAAGTCTTTTCGCCGAGTTCA
TGTATTGTTTCGCTATATCAAAAGAAAAAAGAAAAATAGTACACATTTCATAAATAAAGT
ACATTAAAAACGAAAAAAAAAAANAAAAAAAAAAAAAAAAAAAAN
>GEKZB4O01BAZZB 
TAAAATATTGCCGAACATGTCCACCTTTGTGGTTAAATTACTTCAACGCTCTCAGCTCTC
ACATAGTCAAATAGACGTAAAGCCGTTTATTTATGTCCGAAGCAGATGGATGGACGACGA
CGTGGAGTTTGACATCCTGACCACTTCTGACAATCAAAACTACCGGTCAATTGTAAAATA
CGATGAGTTTCGAAGTGGAGCCAGTGAATTGGAACAGGCCTACGATGCTTTCTTGCGGAG
TGCAAAAGTGCCGTAACTACGCACATGGGACTCCAAGGATTTGATTATGAAATATCCATG
GAAGATGTACGAAAAACCAGCGTTCAAAGTGTACAAATGCGAAGGATACGAAACGCTGTA
CTTGGATGTTCCGCTTAGAAAAGTCTCAACTGCTACCAGATGCTGGATGCAGCCATCGAA
GCTGGTCAGCAGAAGCCACAAGCAGCTCCAGCCACGATCCGACGCCAGAC
>GEKZB4O01DD2EX 
GTCAGCGAGTTTCTGGGCAGATTCTTTTGCTTGAGGGAGGAGCGTATCCCGTACTCGTTG
GCCTGTTCCTGGGCCTGCTTTATGGTGCCCTGGATGAACTTGTTGAGTGCCCTGGATCCG
CGTCTCTGAGATCGCTCATAGGTGCGACGAGTGCGTGCCTCCTCATCTTCGCCCAGCAGC
CAGTAAGTGCGCTGATCACCTTTTCCCTTCATTGAGATGACGCCACGCTCCGCAAAGTGA
TAGCCACCCAGCCTATCTAGCAGTTGCCTGCACTGCCAGCTGCAATGAATCTTCAGGGGA
ACACCACTGGACTCCATGCGGGAAGCTGTATTTACAGTATCCCCGAAAAGACAGTAACGT
GGCATCTTCAGACCCACAACACCCGCACAAACGGGACCCGAGTGTATGCCAATCCGCAGG
AGCAAGCGGTTTGTGGGCCGGTGACGGATCTTAAACTCTGATACGGCACTGAGTAGATGC
AACG
>GEKZB4O01ECVMI 
GCAAAAGGGCAAATAGCTGACTTGATCTCGGTGTTCAGTACACACAGGGACAGCAAAAGA
CTCGGCCTATCGATCCTTTTGGTTTTAAAGAGTTTTTAACTAAGAGG
>GEKZB4O01CQYU2 
GGTCCATCTTTTTGCACAGAGTTTTGTTGTGAATCAACAATAAAATTAGGCACTGGAATT
GGTCGATGGCGTCCCACTACTGATTGCCAGGCGCCGCTGCTCCTGTAGTCTTCATGGCCA
GCATGGCGTCCAGTTCGCCCTGGATGCTCTCGAACTGATTGTACAGTTCCATTAGTTCCG
GTTGTGTCATTTCGATGTTGATATCCTCGCCGACGGCCGTTTTCATTTGGAGCACGGCCA
GCGGGGTCTTCTCCCGCTGCTGGCAATGCGAGGAGATCTCCATGTTGAGCTTCCAGGCCA
CATCTTCGATGACATTTGATTCGTACCGCTTGCTGGCCAAATTGTTCATAATGGGCGTCG
TTTCGCGCACCCACAAACGCAATATGGCATCGATCTTGGCCTCAT
>GEKZB4O01EBPQQ 
AAATAACGAACAGCATCCACAACAACCAGCACTCGTTGGCAGGATGTGCGAAACGGAAGT
GATGATGAGGCAATTTGTTTTAGGTCCAGTTATGCATCATTTGGGCGACAGGGCAGTTCA
GTACAGAGCATGGCAATGGTAATCGGTGTATGGTGTCCGATGTTGAAAGGATTGTGGATT
GTGGATTGCGGATTGAGGACGAAGGACGATGGGCTTAGGTAGGCAATTCGATTTGACGGC
GCACAATTTCCGGTCGCGCCCGGCACTGCGTTACTCATTACAAGCGAATAAGCGCCAAGT
CCTTGCGGTCAGAAGCGCGTGCCGCCCA
>GEKZB4O01D1WNC 
CAAAAAGCAGGCCGCTCAGAAGGCCGATAAGCATGATGGGTAGTTTCGTTCCT
>GEKZB4O01BAAH4 
TCAGCTTTGCAACCATACTTCCCGCGCAACAATGTTTCGGTACGGAGCNNGAGAGCNCAA
ATAAAG
>GEKZB4O01B5WLM 
TAATATCAAGTGTTATTGTGTTTTATCGTGTACACTATACAGATAGAAAT
>GEKZB4O01BHE5F 
GGAGTGTGCTGCTCAATAGTTGTAAGACGCAGGAGTGTCATCATAGTGGAGTGTCGAACT
AGGAGTGTTTTAGTTGGAC
>GEKZB4O01DC1EF 
CAGCCATTACTAATCCTAACGATAGTGATAACGATTCCGATCGCAATCAAGACCATGACA
AAAATCACGATAGTACTGCTGATGGTGAAGCTGATAATGCCGATCGCAACGATGCCATTG
ATCAAGTCAGCAATCAAGACAATAGTGACCAAGTGAATCTGAATCAGAATCAGCAAAATT
CAAGTCCCGCTAAAGATTGTAATACAACACGAACAATCTCACCAAATCCCCAAGACACAG
CAGCAACAGCTGCCACTGCAACAGAAACAGACACACTAGATACAGAATCTGCAGCAGCAG
CAGCAGCAGCAACATCTGCCACCCATCCCCCTCGGCGACACACCGCCCCTTCGCCAACCG
TTCGCCCAACGGCGATAGTCTTCTCCCCTCGCCCAATGGCCTGGCGATAATAACAATTAC
TTGTCCTATAT
>GEKZB4O01DM78D 
AAAATATTTGGCTGCAAATGTGAAGAGACGAGAGACAGCGGATATACTACCGAGTGAAAT
TTGTGTCATAAGCAGAGCCAAAACAAAACCGAAAAGCCAAATTCAATAAAAGGCCATAAG
TGACTGTGAAACTGTAAAGTGATGTGTGGTAATCGAAAAACAGCATAAAGAATGGCCATA
GACCTCCTGATCCTGGCCCTGCTGCTCGTCTCGTTCCTGATCAACCTGCTGGCGCTGTGT
GCCTTTTGGATAACGCCTGGCTTGAGGACCACCGCCAATCGCTTTACGATCAACCTGCTG
GCCATCAATCTCATTGGTTGCTGCATCTTGGCCCCCACTTTGTTCCTGGGACTGCCGGGA
AAGTCTGCGGAGGCATCCACTTCCAACGCCGAGACCTCGGAGTTCTTCTCGAAGCCGGGA
AACCGATCAGGTGATACTTCGTCGCAATGG
>GEKZB4O01DPZT2 
GCGAGGGGAAGGTGTGCAGGTAACCGCTGCCGGCGACTTCCTGCGGCCGCAGAAAATAGT
TGTGGGCGTGGCTGTAGTATTGCAATGAGTTAAGGGGGCTGGCCACACCCAGAGAAGGCG
TGGCCCGCCCTGATGTCGAGGCAGAGGCACTGGCCGAAGGCGATGGCGATGACGAGGCTG
ATCTCCTTCGGATCTCCGCAGACGACTGCTGCGGCTCCGGCTGTAGCTGCGAGTGAGGAT
GCTGCTGTGAATGCAGCTGCTCCTGGGAACGCAAGTGCTGCTGCTGCTGAAGGTTGGTTA
GCGTATCAAAGATGTGCGATAGGCGACCCAAAGGCACTTCGTCAGACATTGACGCGGTGT
GGCTGTCCCTCTCTAACAGCTGCTAGTGGTTGTTGGTGGCTTTCGCTCCCTCTTCGTCAG
CTCCATCATCGCCGTCTCGCCTTT
>GEKZB4O01AZ027 
CACGTTAGTTGTAGCTCATGTATGGTAATATCTATGCTATTGGCGTTAGGTGTCTGCAAC
AGATTCTCATACTCTCGGGCCTTCTGATCGAAATGCTGGACAAGAAGATTACACGTCTTG
TTGTACTCGCACCTTTCGATTACCGACAATTGTTCCAGCTGTTGCTGCACCATGCAAAAA
TCGTCGAGTGGATCATCTAAATTGTCACGGATAATTACAGGAACAGCATCCAGGCGCGAT
TCAATATACGCCTTAATAACCTCCGGCGTGTAAGTACCTAGCAAATGCGGATCCGGCGAC
TTAACATATGGTACAGACGCAACCATACGTTGCCAAAGGGTGAGTAAGTAATGTACACTG
TTCGGTGCAAAAAGCCATAGGTGCAGGGATTCAACAGTAAACTTAGCTATCAGTTGAATT
GCTTCTGGATAACATGGCACCGCTATAAGTTCACCCAATTGATAATTAGACTTAAGGCGA
GCCAGCAAACGGCAGAACTCGTG
>GEKZB4O01C3KS6 
CAGCAGCTGCATAATGAGGCCAGAGGTCACGATGGGCGAGATACCCACGCTCCACTGA
>GEKZB4O01BIPV0 
GTTTTTCGCTCTGTTAGTCGCTCGCTAAAATCAGCGAAAATTAATTCAATTCATAATTAA
TAAAATAATAAATGAGTGTAAAAGTGCAATAGGAGGGTGTGATATTAGTAGTTACTAGTT
TTAATGAACGGCAAAGATGAAAGTTGATTGCTAAATTTCTGGCCACCAACGCACACAGAT
GCAGATGCCTTGTGAAAGCACCGCAGAAGAGGAAGAGCGAAAAAGAGAGAGAATGCGATT
TAGCGAAACTGACTAAATTTAGGAATTTCTCAGAAACAAGATAGC
>GEKZB4O01DFGP3 
TATAATTGTGTAAACGAAATCAACCAGGAAATCATCTCAATAATCGAGCTCCGATGTTTG
GTGGGAATTCAAAAAA
>GEKZB4O01ASOM7 
GTGCAGTTCCTCACCCTTGTATCAAGGAACCGTTCGGTCGTCCTTTACGTAGGAGTCGCT
GCCTCGTGTCATCGC
>GEKZB4O01BSRGR 
TCTTCATCAACATGGCCATCGTCGATGGCATATATGTTGGTGTTGTAGTTGGGCGTTTGT
CTCGAAGAAGGTCACCGCGTATGACTGCTCCTCCGGCTGTGGCAGCTTCTTGGTATTGCT
GTTGATATAGGGCAGACTAATGCCGCCTATAATGAAGCTGCGATCTGTTCGATCCGCTCT
CTGGCGTTTTGGCCCGGCTTTGGTAGCCCC
>GEKZB4O01CTOL1 
GCCGGCAGGAAGCGGCCGAACAGGATGGCAAGGATTAGGGACACCTGTCTTTAGTTATGT
TCCCAAAACAAACCAACTACGATCCTCGAGTAGTTGTCC
>GEKZB4O01EHFSB 
TATTCATTGGCATGCATACATACATAAATATACCTCGATTTCCAGAAATAGTGAAACTAC
CAAGCTAAGCATCTTCCTATT
>GEKZB4O01E2C06 
ATCGCGATGAGTGAATTGGGGACCCAGTGACCGGGCAACGGCGACCAGTGAACGCAAAGC
GTCAGCGGCGCGGCGAACAAAGACAAAATACGGCGAGCGAAAACGCCGACCGCATAACCT
GTACGTGTAAGCAAGGCAAGGCGAATGGAAGGCGGCAAGGGCGAGGGCAAGAGAATGAAA
GAGGAGGCGCCAAGCAAGAAGTTGCCGCCTAAAATCTACGGCGGCGATGCGGGCACCCCA
CCGAAGGACGGCCCGACC
>GEKZB4O01CA3B8 
GCTGCTGATTCTGTTGCTGCTGGTGGTTCTGGCGCTTATGTCCTGCATCGCGTCCGTTGC
CACCCT
>GEKZB4O01A6WME 
CAACTTCAGAATTACTGTTTTCTTTTAGTACGATCTGATAAATAAATAACTGGAAGTTAA
AAATTAACGCCGGAAAACGGAACTCTAGCTGTGATAGAAAGTAATCCTCCAGCAAGACAA
AATAAAACGACAGAAGACAATAATTCC
>GEKZB4O01EH704 
GTTGCCGAAGCAAGTTTGGTGACTGGAATACAAGATGCAGATCTTCGTTAAGA
>GEKZB4O01BRBJZ 
TCTACTTAAGTCAGCCTAAAACTATGCAATGGCAAACACAATTGATGAAGAAGTTCTTTT
CTAGATTCAAAATTATCGCATTATCGACGCATCAACTTTGAAGCTCATTTTAAGCATACA
CTCGCGATTATTTGTTTATTTTAAGCAATAATTTTTATCAGAAGGGAAGAGATAAGAAGC
AGGGCTGCCGAGCCCATAAGTGTACTGGATGCATTAATGAAAATAATACGACCCTCGATC
TCGGGGATAGACATAGTCACGCTGGTTCAGATATTGGGATACCGCCTCGAGATCGTTATT
TTGCAGGCGCTGTAGGTTGGTGGGCTGAGTCCCTCATTACATGTCCATCGCCACCATCTA
GCAGGAACTCTCCCAGGACGACATTGTAGATGGCAGTATCATTCTAGATCACTATAGGTG
GGCACTCGGC
>GEKZB4O01DSMCT 
TGGCACCATGTGCATGTCCAGCGGAGAGCGATTCAGTTTGCGCAGGAACAGCTGGGAACC
CATCGCAGCAATGCACTCGCGAAGATCCACCCATGAAGTGGTTGAGGTGGAGGGTGCCCT
CTTCGCCTTGGGCGGCAACGATGGCAGCTCTTCGCTCAACTCCGTGGAGCGATACGATAC
GCGGCTAAACAAGTGGAGCGTGGTCAACGCCATGGTGGCTCGACGCAGCTCCGTCGGCGC
CGCCGTCTTGGAGTGCTTCCATCTGGAGCGTGGACTGGTGCAGACGACGAACTTATGACC
CTTGGCCAGCATAACCGAGTCCTTCGCCGCAGCTGCAGCGAGCGGCACTAGCAATGGCAA
CAGCACCATTAACGGAATCGGTTCCGGTGGAGTCATACCTTCGTCATCGGGCGT
>GEKZB4O01EAIH3 
CGCGGATGCAGATACGCACATTGGCATCTGCATTGGGAGCATTCAGTAAGGCTTCCAGAC
ACTGAAT
>GEKZB4O01EU1GM 
AAATTCTTACACAAGGATTACATATAGAGAATGCGCGACATTCGCACGAACCGCCTCTAA
GTGTGCATGTGTTACGTGTGTTCGCAGGACACCCACTGTTTT
>GEKZB4O01C41L1 
CGACTTCTTCGGCGCCAAACACACACACATTTCTGGTCTGTGCCATGAAGTAATATCTTT
CTTTCCGTACTGTGCTCACCAAACGACGTAAGT
>GEKZB4O01CA3U1 
CGTGACAATCATGCCTAAGGACATCCAGTTGGCGCGCCGCATCCGTGGCGAGCGTGCTTA
A
>GEKZB4O01BAKGS 
TGTGTGGCAAATCAAGTCGAGAGCCCGACAATACGAACAATCCGCCCGCCAACTTACTTC
GTTGTTCCACGCTGGAGTCGGCGATTTCGTCATCGATCCAA
>GEKZB4O01E3281 
TTTTCTAGTTGCCCAAGAACTCGATAAGGATTTTATAAACATGCTTTTGAAATGCACTTG
GCTATTGGTTTTGCTGCTGTCCGTAATGGCAGGTGCCTTTGCCAGCAGCGGATGTCCTGC
GGGATATAGTGCCGAGAACAATCGGTGCACCATTGAGCGTCCTGTTCACGGCTCCTGTCC
ACCCGGATCCTCCTACAGCCTGAACATCAACAAGTGCGTCCACTCCTAAGGATCTCGTCG
AATAAACTACAAAATGAAAATATCTTAGATAAGTGAAAACAAAAAGTGTAGAGTTGCAAA
AAAGAGTAATGTGATGAATTAAAAAAAAAAATAGATAGACGGAAAAAAAAAAAAACAAAA
AAACG
>GEKZB4O01B39YC 
GAGCATCAAGCGCATCACTCTGAGCGAAAGGCCAGGCAGAGCCACAAGGAGCCGGGCCAC
AAGAAGAGTCACCACCAGAAGGAGCACCGCCAGCAGCAGGACAACCACACCCGCAAATCC
CGACTCGCATTCCAAGGGCGAGCAAGCAGCATCACAAGCGGCACACGGGATCGCGTCGCC
ACTAGGATAATCCTGTATCCTGTGGCCAGGATATATTCTATTTAAACTCTAGCCAATGGA
TTCCTTATGCGAGGATTAAACTCCGAATACAGTAAACACTCGTATAATTGCATGTATGGC
AACAGTAAAGCCAATCTATTTAAATGTTTACAAAACTACTGTGAAATATAAGCCATGACC
AAAATAAACACACATTTTCATAAAGTGATAAAATTTAAAAAAAAAAAAAAAACAAAAAAA
AAACAAAAAAAAAACGTAAAAGTGACTACGACGAACGACGAC
>GEKZB4O01BA4SN 
CAGCAGGCCGTATTCCAGGCCACTGACAATGGCCGAGCTCTGGGAGGCGGT
>GEKZB4O01DVMR2 
GTTCGGCAGGTGCTGGACAACGAGGAGGATATGAGTCGCCTGTGGCATTTGGTGTGCGCT
CACGACCTGCTGCATGTCTACTTCCGCGAGGAGATGCTCGAGTTCGCCCAGTTCTGGAAC
TACAGGGGCTGCCTCTACCTGCCGCATCAGCAGTGTGACTCCTCCGCTTGCCAGGAGGCG
GGCCACTGTGCCCAGCAGTGCCCTCAGCTCCGGGACAATCTACGCTACAAGGAGACGGCA
AAGGTGTCCCGATTGGATGCCACCGAACTGGCCACCCACCTCAATCCCGCGATTCCCGGA
CAGCGTGTCCTCATCGTGGCTGGAGATTCAAGTTTTCAAAAGAACATCGCCCAAATAGCA
ACACAATCATTGGACGTAGATCCGGCAAACATTTATATGTTGTAAATGCCGGGAAAAACT
GTAGTTGCTTATAAATATTTGAATATTGTTAATGAATTTGTG
>GEKZB4O01DUGSL 
CGCACCCTGTCCGATTACAACATCCAGAAGGAGTCCATCCTCAAGCTGCTTGCCGGCGAA
GATCAGACGCTGCTGATCTG
>GEKZB4O01DC2VX 
GTGGGTGAGTGTGAGAGTGGTTAATGAAATTTATAATTTCCATGGGACTCGTTTATGAAA
ATACAATGCACTCTTTGTGGGAGCGGGAGAAACTAGTTAAGCGGCTCCTCTGTGATTCGT
ACTCCCTACTATAACTAGTTTCTCCCACTCTTTGTGGGAGCGGGAGAAACTAG
>GEKZB4O01DQSJV 
AACTTCCTCCATGTAGAGCGCCTCCAGCGAGTCTGCGTGTGGGGAGTTCACAGAT
>GEKZB4O01B3OFB 
ACGGAATGGTGGTGCTACTGATGGTCGGTGAAATGGTGGTGGTACTGCTGGCGGTGCTGC
TGCTGCCCGCCGCCG
>GEKZB4O01CRS0G 
CTAGAGCTGGATCTGAAGATGGATCTGGAGGACCGACATGAATGGCAAGAACACCCGGTG
GACCC
>GEKZB4O01AZJUI 
CACGAGTCTCCTCAGAGTTTGCTGCGAATGGGNGGGNGGTCTACTACGACGACACCACGC
GGTCGTATACTGTCGTGGCGTCCGA
>GEKZB4O01BGXUQ 
CATGAAGCAGAGCGTTCTTAAGGCCGAGAATGTTTGTCTACAATAGTAACCGACCTGTAG
AAATAGCTGCAGGGCCGTT
>GEKZB4O01DNU1E 
CTGAAGCTAAAGACGCCGCCGAGAAGCCGAATCCGAACGATACCGATACCGAGACCGAGA
CCGAGACACAGACAGACAGACCAGCACCAGCACAACGACAACGAGACCGAGCGCCC
>GEKZB4O01EEX7S 
ATAGTGAAACTGAAAAGCCTGTGATTTCAAAAACCTTGAACCAAGTAACGATGCTACTGC
ACAGATTGCCACCCAAACGTAGCTATGAGGAACCAGACAGGTCCTTTGTATTCCAAGAAG
ACAACTTCGGATCCGCAATGTTCTGAATGCAAGATAAACTACAGAGACCCCGGCACAAAG
GATCTCATAATGTACTTGCATGCATGGAAATACAAGGGCGTTGGTTGGGAGTACGAAACC
GAATTGCCGGAATGGGCGTGTAATTCGATATTGATTACGATAAAGTATAAAGGAAAAATT
AGNTTGCAAACACGACGGCTTTAGTTAAAAAGAAAATATTTTTACTAGAAAAGTTTAAAA
AAAAAAAAAAATAAAAAAAANAAAAAAAAACTAAAAAAAAGTG
>GEKZB4O01EA3FM 
GGTGGATATGCTGAGGGCGGAGAGAAGTAGTTCGCCCTGAACGTACGAGTCAAAGTACGT
GCATTCCAGTAGAATCGGGAGGCGCCATCGCTAACAACAATCTGTGCCTTCTCGCCGCCA
AGAACTCAATTATGGCCTCGGCTGTCGACTCCTTGCTGATGTCCGACCGCAGTTGTTTGA
CTCCTTCGATCGGAGCCATTCCCTGCAGGTCTACGGCGATGATCTTTACCTTTTCCCGTT
CCTCTGGCGGCAGAGGCTCGTACAAGCGTTTGGCCAGCACCTGTGACCAGCTGCCAGGAG
CGGCGCAAAGGTCCACGGCTCGGGTGAGACCTTCTAGCAACTGAAAGGTCTCATCCGCCT
GGAGCAGTTTTGAAAGCACTTCGTGCACGCCATCCCTGCTCCTTGGCCAGGCGGTAGAAT
ATGTCTCGTTTATCCTTCGAAGTCCTG
>GEKZB4O01BUTLC 
AGAGAGAGTCTGTCTGGAAACAGGTGAGAGCGGCGAATAGAGTTGGAGATTTGGATCCGA
AGAAAGGGAGGT
>GEKZB4O01BUYXK 
GCAGCTATCCAAGCTGGTGGTCTTCAAGGGAGGAGCTCAACTATCGCAAGCTGCTGCAGG
ACGGTC
>GEKZB4O01C8SAO 
TTAAATTCAATGTTGCCAGAAAGGGCATATTCTCCCCTACCGACTCGCTCCACTTTGGCC
GCAATCTTCAGCTTAGTCTCATCCGTGGTATAGGTTTCAATGGACAGCGGTTCGTAGTCC
CACTTGCGCTTGCCATTGCATTGATCAACTATCAAAAGTATTAATACTCCTCCAATGATG
GGCAGTAGCAAACGTGGTAGCATTTTGGTTCAAATTCAATTACATTGAGCAGATTTTTAT
GGTTTATATAGCTGGGGTTTTATAAATTTACCTAACGTTAAATGTTTTCGGCTTGTTTTC
GATTTATCAGATTGTACAAATGCCAATTTGGGTTAGCAACAAGCACGCCATATAAGTGTT
CTGGTTTGTTTTTTGTTAAATATGAATAACTATAAATCTACATTTCAATTGATGACATCA
GTTACACTTGATGACGATGATGGCAATGAAGCCAAG
>GEKZB4O01C3RWX 
GTCCACGCTGCCGGCATTGGGTGGTGGCTGGGAGTGGTCCATAAAGTGCCGATGCATCCC
GTACTCGGTCTTATAGAACCC
>GEKZB4O01CI2E0 
AGGATATGGACCAGTTGATCAGCATTAGTGGCATGGTCATTCGCTCTTCTGGAACACCAG
ATTCAAGTGCGCCCTCCTTACAC
>GEKZB4O01CVAHN 
GTTGGGCAGTAAAAGATACTGAGGGAGTCTACCCCCACGAAGAAATACTGATGGCGGACG
ATTCGTTTTATTTTGTTATCGGACGAACGAAAGAACGAGGGAAGGAATTTAGGTACGAGC
TTTGTCTACTCCTCCTGGCGGA
>GEKZB4O01BWNDV 
AACAGCCAAGTGCTCCTAAAGACACGCACATCCAATCCCGAACGTAGCGGAGTTCTTGGC
GATTCTAACCAAGTTGTTGTGGCGTATCGCGC
>GEKZB4O01BXEV9 
GTTTTGTTTTGCTTTTGTTTGTTTGTTGGTTGGTTGTTTTCGTTTGTTTGTTTTCTCATT
GAGACAAATATTTATAACAATATTGTAATTTCTACAGATTTTTCGCCTGCGTTTGTATTT
GCCATCCTTTTAGTTTCGGCACGCGATTTATTATGAATCCTTTTTTGTATTGGGCTGTGG
CCTATCGTTTGTGTTTTCATTTACTTTGTTTTTCCGCGCTTACGATTTAGTTATTAAAAG
TACTAGCTTAAGAAATATGCAATGACAATAAAAATATTTTTATTTACTTGTTGAATGCAA
CTTTTGTTGGTTTCATTTGCCCTTTTTTCAGCGTCCCCCCTTCTCTGACTTGGCCAAAAA
AAAGCTGATCTCCTCCAAACTTCGCCCTTCGTTTTTGTTTTTGCTTGTAGTTTCGGTTTT
TTTTAGTATTTCTTTTTGTTTACTCTG
>GEKZB4O01COFCG 
CGCATCCTGAGCGACTTGATGATGTCCATGTGCAACTCGCCCATGCCACCGAGTACTGTC
TGTCCAGTAACTGAATCGTAGCTCACACGCAGACTAGGATCCTCCCGTTGCAGCTGTTTA
AGTGCCTGCTCCATGGCCGTTTGCGAGGATACACTGGGAGGCTCGATCGAACAGAAGTAC
ACGGCATCTGGTATTTGCGGGTCAATAGCAAACAGCTCGTCTGACTCATCCAATTCGTCA
TCTTCCTCGACTTTGGCCGCAGTATTGCCCAGGCTTTGTTTATATCGCTTTTGTGCATTC
TTCAGCGCAGACT
>GEKZB4O01EGQAQ 
GTGAGCAGTAGCATGTTCATGGCGTCCACACTGGCTGGACCGAATCGAGAAGCGACTCGG
GTGGTGTGTGTCGC
>GEKZB4O01AW0P6 
TGTCAAATGGTGTGAATGCATTCTGGAGGTGATCTGCAAACGCTTCAGCTCTTTCGG
>GEKZB4O01BEAZ1 
CTGGTGACGTTGGAATCGAGCCGGACAAGCGACCAACCGCAACTCGAGCACGTCATTCCA
CGAGGAGGCG
>GEKZB4O01AVWYC 
ACGTGCCTTGTAGAAATGTGCGAATGCTTTGTAGAGTTCCGCCTTGACTGGCACTAGACC
GGCCCAGCATTCCGGAAGATAGGTGTGCGTATCGTTCGCCTGGATATTCTTGTGCATCTC
ATTGTACTCGTGCGATATTTGTAGCAGCCTCGCCAGCCAGATCCCGAAACGCCTGGCAAT
CGTGGCTCATCGCCTCGATCTGCAGCTGAAGCTTCTCAAAGAGGCATTCTCGTGCCTGGG
AAAGCATCAGGGAAACGAGCACGTCCAGGACCTGTGGCTTCAGGTCCATCGATGGTGCAT
TCGTGAACGTATCGTAGATGTGACGAAAGACCCCCGGCGGCCCGTAAAAAACTATCCACG
GCCAAGTCAAGACCCCGTTCCGTCGTGCGATCGTGTCGAGCGCCGATCTGTGTATATATG
CCGCCCAGATTGACAGGTGCAGGCCTTCTCGAACGCGATGGTCCGCTGGC
>GEKZB4O01D1PAN 
GCCGAAGAAGGAAGTCGCGCAGTGAATTTTNTTTCTTGTTGTGTAGTACATAGACAACAT
GACAAGCATCCGAACCCAAAATACATATGCACATACACAAT
>GEKZB4O01B12JZ 
GATTTAAAAATGCCCGAACCTAGACCGAAACTACAAGAAGCGAGGCGTGCGCCCCTCCCA
CCCTCCCGCCTGAGGC
>GEKZB4O01AD2RV 
TGGTCCAAGCTCAGGTGCAAGCCGCGCATGTGGCACACGCTGTGGCAGCACAGCAGCAGG
CAGTACAGCAGCAACAGGCGGCTCAGCAGCAACAGCAAGCCGCTGTGCAACAGCAGGCGG
CGGTGCAGCAGCAGCAACAACAACAACAGGCGGCGGTGCAGCAGCAGCAGGCGGCGCAGC
AGCAGGTCAAACAACTGGAGGAACTGAATCGGGCTGTGATGCTCCAGCGCTTTCAGGCTG
CCCGACAGCCTGGGAATCCCGGTGCGGCAGCAGCGGCTGCGGCGGCCGCAGCCGTCGGCA
TGGTAAGTCTCTAATCATGCGGTGCTGCGTATGCCACGCGAGCAATCAAACCAAGAATGA
ACTTGCCTTAACAATACCGAAATTCCGAAATTGCTGAGAATCTCAATCTAGTAAAAGACC
ACAATACAAATACCGATCTTGTG
>GEKZB4O01B81ON 
AAACAACAAGTGTGTGTGTGCCATTCGCAAGCAGATTGTATTTAATTCACATTCAAACAC
GCGAATTAAGTTGAAGTCGCGTCGAAAACCGTCGGAGTCGCTTAGTCGCGTTCAGTAGGC
GCCAATTGTGGGCACCAGCCACCCACTACGCCACCACCGCT
>GEKZB4O01DTA9J 
TGAAGATTGCTGAAGACCGTGCCAAGGCCGCCAAAAGAAACAATCTGGACAAACTAACGT
AGAAGAAGT
>GEKZB4O01CPG9J 
TATACGACACCTTTCACGCTTGTTAGTCAAAGACGTTAAATGGCAGAGTGACTAAACATG
TACA
>GEKZB4O01CTTU8 
CGCTTGCTGGGCGATATGTTTGTTCCACTTTCTTGTCAGAAGTTTAGGTCC
>GEKZB4O01DPS6J 
TGAATCCAAACCCTCAAGCTAATGAATCGCTCGCACTGCGCCCGTTTGGCTGGTTTCACT
GAGGCCGCGAAGCTCGAGCTCACAGATCAGCTGCGATACTCGCA
>GEKZB4O01BTO1M 
GTTGGGTATCTCCTCGGCCTGATTGACCACATCCAGAGCGCGTCGCATGCGCGTCTCGAG
TTTGCAAACTGCAGTCAGCACTGGCTTGCAACTAATTCCACTTTTGTAGAATTCCGATAT
GAACTGCTGCAGGAGCAATGGATATCTGGTCAGTCTTTGGATGGGCTGAACTAGGAAGCT
GTCGATGCCCAGCTTGTCTTTTATTTGGGTTTGATATGTCTGCAACCACAGCCGATTATC
CTGTCGCAGTTGCATAGAAGACTTCTTCCCCATAGTGAAGCTCACATAGCAATAGAAGCT
TATTTTTCTCGAAGTGAGCAGCAAACTCATCGAATAGACCTTTGAGATCCCGCTGATTGC
GCAACATGAGCGGCAGTATCTCCTTCTCATGCAGCTCCAGTTATTTCCTTAATGTTTCCC
AGCAGCTATTCTTTTGTTTCGTTTCGCC
>GEKZB4O01BDUUD 
TTCAACGTTCCAGATCTGATAATCTACTGCATTCGCGAACTTGATCTCAGAATCTCGAGC
GCCACGGCACTGGACATCTTCAAAGCGCTGTGGTTCTACCAGGGCATCGCACTGACCAAC
CAGCACCAAACGGTGATCACCACCCAGGAGACGGGCCAGCAGCTGGCCAGGAAGAAGGCG
ACCAGGGCGAAGGCGGCGGCCAAGCAGCTGGCGGCTGCCAAGGCCTCTCAGTCCACCGAA
AACGGA
>GEKZB4O01ER39F 
AAGTGTGTCCAGGGATTGGCCAAACCCGATGTCACCCGTCCACGTGTGGTCCGACGCGTT
GTCCCTCGCTGTGCCTCGCTGCTGATGTTGGGAGGCATGAC
>GEKZB4O01CCSPJ 
GTTCTGTCTAATCCTCCTCCGTAAGTCGTGGTTTCTTTATGATATCGTCGCCTTAATGTC
TGTTTCTAGGACCCAAAC
>GEKZB4O01BSG2H 
TACATAACATAGATTGTATTCGTTTATATATTCTCTTGTATATATATAAAAGTATCGAAT
TGCTCTCTTGAAGGCGAAGGCGCTGTTGGTGTTTCGTTTGTATCTTAACGTTTTGTTAAC
TTTATCTCCTCGTTTTCTGTCCTTTCTCCATAACTCTAAGTGATGACAATGACAACAAAG
AACTTGGACGAGTATTGGACACAATGACGAAAAACAAAAGTTAAAATTAACAATAGGTTT
TAAATTAAACAGATATAATGAGTAAT
>GEKZB4O01D26K2 
AAAATAGCCAGTCAAATTGATCATATGACTGACTTGAAACCAAAGGCTAAACAAGAAACA
AAGCCAAAACAAGGAGAAAGGGTAAAAGAGCAAATAAGATTCGATCGAATTGAGAAACAT
CCAAAAGATCATGCTATATCATCAGATCTAAGTCAACAAAAGGGAGATTCTGGTCATTCC
TGGTCATCTGTGGTAAGTCATCAAGTCACTGATTTTATTGAAGCTGAAAGTATAAAACCA
GTTCCTAAGAAGTCTGTGAAAAAGTCGAGTGGCAATACCCAACCAAAAATTGCACCAAAA
CTGGAGGAACCTTTGCAAGAACCCGTTCAAAAGGACGTAGAAAGTACACCCCTAATGCCA
TGGTCTGAAATCATTGACGATGGGTTGGATGACGTGGTCGTTGAACGAAAATCGTGGAAA
GAACTTATAGAAGACGAAATAGAAATTCCTCTTCCTCATGAGAATGGAGAGAAAGCCAAC
ATTGACAAGATTATTGAAACCATCCAGGAAATACAATCAACCAG
>GEKZB4O01DQ8DJ 
GAGGGCAAGTTCGTCGTCGATCTGGACAAAACATAGATATCAACGACGTAACCCACCTAT
CGCCGC
>GEKZB4O01DKQT0 
CACTCGCAAAGGTGTATGAGTGAGCTGTTGGTGGTCGCCTCATTGTATGTATATAGCTGG
TAACACAAGACGAAACGATCTATATAAATCTACGAGTATATTCTGTAATAACTATGATAA
AACGCGACTATGCAAAGATTAAAAGTAATTGTCTAAGTAAGCACACAATCGTTTGCGTCA
CACACCTCAAGGTATTTA
>GEKZB4O01EDLQN 
TCCCCGCCCACCTGAGTCACCCAAACTAGGATCCGCGCCATGTGTACGGTCCAGGGGAAC
CCGAACACCATGGTGTCATCGTCCAGTAGGGCGAGCCGATGTGCCCGCCTGGCACAGTCC
ATAATCTTCGTGTTGCCTTTGCACAGGTCGTCCTTTGCAGGGCTCGTGGACCTCTTCGAA
TTGCAGATCGTTCGTTAGGAGATAGCAGAGACCCTGTCCATAACGATTCTCTCGGACGAT
GTACATATAGCGATGGGCGCAGACGATTACCTTTCCGCCGGATCCGTTGGCCTGTAGGGG
ATTCGAACGCACCGTAACGCCCATCCATTGATCCTCCTTGATTTCGTCATTGCCGGGCGG
TGAAAGGATTTCGCTGTCGAAGTTTCGCCTGCCATCGGTGATCTACTTGTTCGCAGTCAT
CGAAACGCTGTGTCATTGGACACCGCCAGAGGGCGCCAGAGTGTGTGGTGTT
>GEKZB4O01AS0CG 
GTTTTGTGTATTTAATAGTTTCGCATATATAGGCGAATATATCCGGAAGGGAATTGATTG
TGGCCAGCGGCGTGAGACCACAGCAAGATGTCATTCGATATAGCCGTGGCCGATCAGATG
CGCATTGCACTGAACTACGTCAAGTTCAAGACGAACCAGCAACGCCTGCGCAGCAATGAC
AAGGTCATCGCCGACACGGTCTACGGAAAGGTGAAGGGGGTGAAGTGGCAGTCCATCTAC
GGCAACAACTACTACAGCTTCGAGGGCATCCCGTTCGCCAAGCCGCCGGTGGGCGAGCTC
CGCTTCAAGGCGCCCGTGGAGCCAGAGCACTGGTCAGATGTCAAGCGGTGCACACATGTT
CGCGCCAAGCCCTGCCAGGTCAACATCGTTCTGAAGCAGGTGCAAGGCAGCGAGGACTGT
CTGTACCTCAATGTC
>GEKZB4O01B9WAA 
TTTTAATAAGTCGAAACCATACCCGAACTTCGCACTAGAGCAAGGGTTTTATTAGTGCGT
TAACCATGGATCAGAAGCGAGCCATGCTTTA
>GEKZB4O01DM1K7 
TTGTTTCTTTGGATTGAAACTCAGCCATAAAACTCTGCAGTTTTGTATTTTCTATCTTCT
TCAGAAAATACGGAAGTTAGTCCTTACTTTTGTAGGGCGTGTGCGAAAGACCACCAAAAC
TAC
>GEKZB4O01CZ7XC 
TTTCGGATAAATATGGTTTAGGCCAGACGGAGCAATAACTAAGATGGAATACGAATCTTC
CGAAATCAGTGATATAACCACAGGAAGCTGCAAGAAAAGGCTCACATTTCTGAAATGTAT
TCTAAGCGACACCACAAGCGATCAAAAATGGGCGGCCGAGTTCGGCGAGGACACGGAAGG
ACATCAGTTTTCGTTGGACTATCTGCTGGACACCTTCATCGTTCTCTATGACGAGTGCAG
CAACTCCTCCCTGCGCAGGGAGAAGGGCGTCTCTGATTTCCTCAAACTATCCAAACCCTT
CGTGCACATAGTGCGAAAGCTTCGACTAAGCCGAGATGACTTTGACATACTCAAGATCAT
CGGACGCGGTGCCTTTGGAGAAGTGTGCGTGGTTCAGATGATATCCACCGAAAAGGTGTA
TGCCATGAAGATTCTGAACAAGTAGGGAGATGCTGAAGAGGGCCGAGACGGCCTGCTTCC
GCGAGGAGC
>GEKZB4O01CLBG7 
TTCCGGGTCGCGCCGACTCCGACTGCGTTCCACGTCGTCTTCCTGCAGGTGGTACTGCCA
ACAAAGACTTAAAGCTTAGACACACAAGAACTCACTGCCTTCCAATCGCGCTGCAG
>GEKZB4O01C4FY2 
GTTGCCGAAGCAAGTTTGGTGACTGGAATACAAGATGCAGATCTTCGTTAAGACCCTCAC
>GEKZB4O01EHTM7 
GGTAAATTGGTTTGATTCCAAGAATGTTTTCCAAATAGTCTCCACTCGAAAGAACCTTAA
ACACGGAACGCTCTCTACTTAGTTGACCAGCTGCT
>GEKZB4O01C5M2P 
CATCAACTGAAACATTCCATTATTGAACTGTAGAACTAAGTGCTTTTATAATAGATATAA
AAACTAAAAACTTACGCTTGTCAAGGATCTCCACGAATGGGAGGAGTGTTGGGATAGGTA
GGTGTGTCTTAACTAATGCATAAATATACAATAAGTCTAGGTACTATATATAAAACTCGA
ACTATTTGTCTAGATCAACTTGCACTTGGGCATTGAACAAAATCAAAATTATCACAGTTA
AATTCCGTGCATTCGACAGAAGACACACTACATTATTCTTACTTGGTATACAAAATAGTT
TCATTTGTTTACTTACCGTTGAATATTTTTGTCTAAGAACTGAATTGGG
>GEKZB4O01C86WF 
GCTGTGCTTGTGCTCCGTGTGAAACGACAGCAAGTCCTATCAGTCGTATCCTACT
>GEKZB4O01DIFG0 
ACATGGAAATTGTGAGTGGCAAGGTTTCCATTAGTGCCTCACAACGTAGGAGACCTGATG
ATGCAGTACCTCCTCCACCTGTGGCGTGGGCTTCCGAGTGCCACCTTTGTATGCAGGAAA
TGGAGCAACCGGAGAAATCCCGCCTGGGATGCACAAATCAAATGTGTCGGCTGACATGCC
ATATGGTGTGCCTGGCCAATTACCTTCTGGGCGACGAGCCAGGTCATTACATCCCAGTTG
GAGGAGAGTGTCCGCTTTGTGAGACTCGTCTCAGCTGGGCAGCACTGCTGCAGCGCAAAC
GTCTTCTTTTGGGCGTGCCTGAAGAACTGCAGGATCATGACGAGGATCTGAGCGACGACA
TTGATGTAGACAGCGATATTGAAGATACCCCGGAGCTCAGCGATTAGTTGAGGACCCATT
TCATTTTATTTACAAATGCTAAGGTATCGCATAAGCTAAAAGTATCTAGGCAAACACCAT
T
>GEKZB4O01DHUSL 
CCGTGTCCATTCTGGCCGTGATCCGAGGTGCTAGTCTGAATCGATTCCTCCGTGGGAGG
>GEKZB4O01B8JUZ 
GTTGGGTATCTCCTCGGCCTGATTGACCACATCCAGAGCGCGTCGCATGCGCGTCTCGAG
TTTGCAAACTGCAGTCAGCACTGGCTTGCAACTAATTCCACTTTTGTAGAATTCCGATAT
GAACTGCTGCAGGAGCAATGGATATCTGGTCAGTCTTTGGATGGGCTGAACTAGGAAGCT
GTCGATGCCCAGCTTGTCTTTTATTTGGGTTTGATATGTCTGCAACCACAGCCGATTATC
CTGTCGCAGTTGCATAGAAGACTTCTTCCCCATAGTGAAGCTCACATAGCAATAGAAGCT
ATTTTTCTCGAAGTGAGCAGCAAACTCATCGAATAGACCTTTGAGATCCCGCTGATTGCG
CAACATGAGCGGCAGTATCTCCTTCTCATGCAGCTCCAGTTATTTCCTTAATCGTTTCCC
AGCAGCATTCTTTTGTTTCGTTTCGCC
>GEKZB4O01CU9E0 
ATAAGCATCACACCGACGACGAGGAGGAGGAGGAGGTTGAGGAGGTGTATGAAGAAAACG
AGCCACCATACATAAAGCATACATACGAAGTGAATTATGCTGAACCCGAGCAGCATCTCT
TTCTGCAGAACAACAATCACAACTACGACGGTGGCGGGATTGGCGTTGCTGGTGGGGTCA
ACAAAATGGTGCCCAACGCGCTGCTCCGCAAATGCAGCGCTGGTGCCAGCGGCAGCAACT
ACAGCTCCATCCAACAGTGCACAACAGTGGACATTTGAGCGGTGGCTTAACCAAATGAGC
AGGATGATCAGGATCATATACCAAAAACTGGAGGCTGCACCGTAACCCCAACCGCAGTCC
GCCCCCAAAACGAACACAAAGACTGTTTAACTCGTAATTATAATTCGTAGATGGTGGCCC
AGACTTTGGACTGGCCACGACCATAGAGCAGGCGGCCTTATTGATGCCTTTGCTAT
>GEKZB4O01D5MCH 
CAACGGCCACGCGCAGAAAGCAGCATCAAAATGTCGGAAGCCTAAATGTAGTCGAT
>GEKZB4O01D7PEL 
AGAGCATAACATTCGCATCATTGCCATGTTTGGTGCTATCCTTGAACATCTCGTTTTCT
>GEKZB4O01DMOGR 
ACCGCCTGGCCGCTACTACGAGACGGAACGTTAGTCCGTCCTTCGTTCCTTCGTCGGTTG
GTCGCTCCAACGTAGCTTGTCGGAGTGGCGGACGGCC
>GEKZB4O01EEFUA 
TGGGTAAGTCCTATGTCTGCGACAAGGAGCAGACTGTGATCATGTACGCCC
>GEKZB4O01B38GE 
GTGGTTAGGAAGGCTGGATAGGCTGTTGTTGTAGCTGGTAGCGGTGCTGCTGCCTCCGAA
AGGTATGTTCAGTGAACGGCGGATGCTGTGTGGCAGATCCCG
>GEKZB4O01CRX8E 
AGAAAGCCTATTTAAAGCTAATCATTAAAACATTTTAAAAGTCCCATTTGGTAATGCCCA
CGGGGAAGGTGGGCGATGTCCGAATAAACAGAACAAACAAGTGCGAAA
>GEKZB4O01EP8YI 
TATCTGCCTGCCGTATGCCTATAAAATTGTTTCGCACAAATGCTTTATAGGCTGGAGACT
GAATCAAAGGAACTGGGCATACATACAATTTCCATGACCGACACTTCCCTGGAGGATGTT
TTCCTAAGATGCGCAGGCGAACAGGATCAAGTGGATACCCC
>GEKZB4O01DURI7 
CTAGAAGATCAGCGTTTGGAGGAATAATCGCGTAGATCTAGTTCGTGCTGCTCCTTCACC
>GEKZB4O01EBH4E 
TTGGAGATGGTGAGCGTGGGTTCTGCTGGGCAGGAGTAGCTAATACCGCCGCAGGGCGCA
CAATTGGCTGTCCATATTCCACTTTTACCTCCTTTGTGGTTGTGCTTTCGTGTTGCACTG
TTTGAAGACCCAGCGGTGGTGGAAAGACGGGTACACCACCCTGTGGTGGTGGCTCCTTGG
GCTGGACTTCAGAAAGTATCTTGATTTTCTCAGTAATTAGAGGTATCTTGGGTTCGCTTC
TTTCGGTTTTCGGTGAGTAACAGAACTCTGGGGCATCACCTGGTATAAGGTTAAGACTCC
TCAGCTCCTCCGCCAGAGATTGCGCCTGAGGCTGTCGTACGACAGTGTCCAGGGGCTTAA
ATGTTAATGGATTCGGTCGCTGGATGATGGTCTCTTCATCGATCTTCTTGAAGTAGTCGA
ACGATGAG
>GEKZB4O01CADPE 
GCGGACCGTCTCATCGGACAGCAAGTACAAACTGAATCTAAGTCTGATCAAGTCCATGGC
>GEKZB4O01C6PX4 
TGGCGGGAAAGTGGGTGTGTGTGTGTAGTGTGGGTGGTTGGGTTGGTTTGCGATAAGCGC
GGAGTGCTAAATCTATTTTTGACCCATGAGCACATGCATGTGGAATTTCTATTTACCCGT
TTGCCAGTTTCCCAAAACCAAAGTGGAACAGCAACAAAAACAAAGACCGAATCTTAAGCA
CGGCTATAAATGCTATTTGTCGAGCAATTACCCTTATGGCAAGTACTTGCCAGATATGCC
CATCGAAACTAGTACCCCGAAATGGAGGCGCA
>GEKZB4O01DDHS2 
ACGTCCGACTCAAATCCGCTGGGAAGTAAGGAGGCATTGTCAAGGGACGGGCGATCATGT
TCCCG
>GEKZB4O01A6IHL 
ATATCAAGGTGCAGCAATCCTTGGTTCTCGATCGGCTGAATGACATAGAAGCCGAAATGG
ACGAACTTGAAAAGGAGGACACGTTGGATGACTTAAAGGACGCTGACATCTCGACCACAA
AAGAGGCGCTGGCCACGTTTATTAAGGAGCTCGAAACCATGAAGCGCCTTGCCAAGCTCA
ACCAGGTGGCCAATATGAAGCAGACCCTCAGAGATTCTGCCACTAGCAAGTAGCATTTCT
ATTGATCACGGTTATAGGGGTCTAATGAGGATTTTCTTTTAAGTCTATTTTCGTAACTGT
TTCCTATAATTTTGTCAGACGTGTAGATAGTAACCGTACAAGCTTTTTCTTCTTCAAAAA
AATAATTGCTATACTTTATAAAGTTTAGTATAATATAATGGAATTTAAATTAGTATATT
>GEKZB4O01BH65B 
TTTTCGCCGATTTTTACTTGTTTGGCCGCATCAGCCGGCTCCTCCTCTCCTGAAGCCTCC
CCTCCGGATTCCTTGTCATCCGATACGGATTCCTCGACTTCTGAGCCAGATTTCTCATCA
TATCTATCCTGTTCTAGATGCAAAACCTCTTCTGACTTTTCTACTTTTACCTCCTGCTCA
AATCCTTCATCTTTCAGCGCCATTTCGAATTCTTCTTCTGATATTTCCTCAAAATCTTCG
TCTGTGGCCTCCATTTCGTCACTGTCCTCTTCTAATTCCGCATTTGGGACACCTGCCTCT
TCTGAAGGAGAAAGCCAATCGGTCTTCTCAAATTTCTCCTCTTCGATATGGCTTATCTCT
GGATAGGGAG
>GEKZB4O01D8IB5 
GTCTGCCGTTATCGTTATCCTCGCGACAAAGAGCGCGAGCTCGGCTGTTACACGAAG
>GEKZB4O01BF3CJ 
CAACCAGTGAGCAAGTCACAGTATTCTACATTGATTTCCATGACACCGAAAAAGTTTCGT
TTAACCACCTAAAAGTAATGCCCAGTCAGTTGTTCATGTTCCCGTTGCGATCGTTCTGCG
TCAAATTGCACGGCATTAAGAGAAACAAGAGTTTTAAAGAAAAATCGGTGCGCCAGGCAC
TGCAGGCTTGCCTCTGCCAGCATCCGCTGGTTTTCGCCCGGGTACACTATCCTCTCAACT
ATTACCCCAACCGCCCTAATTGCGACGCTGATCTCATCGAAGTGGAACTTTACGTAGAAC
AGGCACGAAAAAAAGACTAGTGTATCAATCTTTATTGTGAAAATTAGGTAGTGTTCCTGA
AAAAATACATAAGGCTACGACTAAAGACCGCATATGATGTAAGCCATTTTCTAGTTTCTT
ATTTATTCATTAGTTTACTCCTATGCTACATAAAT
>GEKZB4O01C0J8H 
AAATGCAAACTATTGTAGTGATATTTGTTATAAAATAATTTTAGTAATTAATTTAATTTA
AATTAAAC
>GEKZB4O01BKCH1 
GCAGCAGTGACTCCTCGGCCACGACAACCACATGCAAGGCGGAGAAGGTGAATCACGGCT
ACGAGTCCTCGCCGGAGGACAAGGAGAAGAGCAGTCCCATCGCCGTGGTATTCACCACCT
CCGAGGGAACGGGATCAGCAGGGGATCAGCAGTCGATATGCGACAGCAGTAGGATCCAAT
TGGACATTGTGCCGGGCGAGGGCGAAACGGGAGTGTATCGCCAACTGGCCGGGCGATCTG
CGCTCTGAGGGTTAACTATGTTGCATACGTAGATAGTCTGACCCTAAAACTTAGTCCGTA
GTACGTAAGCTAAGCCGTAGAATAGAGCAAGTTAGTTAGCCAAGTGTTTCATGTCTATAA
AGATGCTGTGATTTTCTGTGCGCGACTGTTGTTGAGCAATTGCTCGCGCATTTCATTCGC
ATGTACTTAACGCATATGTGTGTGCGTGTCAGCATGCAATAAATAAAGACAAATAAACGT
ATTTTTAT
>GEKZB4O01C0ZKV 
GTTTTCGCGCCGAACGGTCGTTTCAAGCGTCGCGGAGCAAGAAGAAGCAACGACGCACAG
CTGTTTGCGACGCCGCGGTTTTTGTTTATGAAACATTACAACAAAAGTTACAGATATTAG
TGCCGCACAAAAATGATGGAATATATTCTGTAGTAAATGTACAACGATTTTAATACGTTT
CAGTGCAAATACGTGTTTTACGTTTTAGTTGTTTACCTTTTGCAAACGCGCGCGTTTTTG
TGCCGGTTGTAAAAAAATTATTAAATATAATAATAATTCATCGTTGCAACGCGCAGAAAG
AAGGTGTTGCTTCTTAATTAAAAACAATTGCTGGCAATTAGAAAGTGCAAGTGCAAATTG
CAGCGGAAACAGTGGCTTTTATTGCAGTCCCATAAAGCAATCTCGTTGCGAAAAAGCAAA
AGTCACTCGGGCATATCAGACACCCATCGGCCTTCGGCCCCC
>GEKZB4O01DU73Y 
TCCTCCATGTCGCTGACATCGCAGCCACCGCAGGTGATTTGGATGAGGTGGCTCAGCTCG
TGGCCACTGATCCAGTGTTTGATGGGCCACTCAATGTCGATCTTCATCCACTCATCTTGC
ACATTCACCGACTGGATGGCTATGGTCTTGGCCGCCGACAAATACTTGGAGTCCTTCTGC
TGATCCACCTCCACCTCGGAGACTACGATCGTCTGCTGGGCACTGGTGCTGTTCACCGAT
GCCGTGTCGGTGCGGTTCTGCTTGTTCTTGAAGAGCCACAGGACGGCGGTGCTCACGTCG
AAGCCCTCGGCATCTGCGTCGTCTATCTTGAAGGTGAAGCACATGGACGGATTGGATTTT
CCATCTCTCGCTCGGTTGCACTCGACCTCCTCTCTATTGAGCAGTATGAACTT
>GEKZB4O01DQWYV 
AGAAATGCACTTGCTCAAGAGCTTGTCCTTGGTGCTCATGAGCAGCTCGTTGGACTCCAT
GGCCAGGACCTGGGCGGCCTGCTGGGCGGGAGTGGGCGATGGCGTTGTGCAGCTGCTGCA
TCTGTTGCAGATGCTGCAAGTGCTGCTGATTCTGGTGGTGCTGCTGCTGCGGATGGAGAG
TTAGGTGCG
>GEKZB4O01AL0BO 
GCTGCGCATAAAACAAATAAGTCCTGATTGGGAAAGTAATTAGGTGTTATGGTTTATAAG
CCGTCTTTGGTTAAATTACATAATTTGTTAGTTTATTATTGATTGATTTAAAAAGAAATT
CATTAATAATCCACGCTAGTAATATGATTAAACAATGTAACATTAAAGTAGGTAATT
>GEKZB4O01BFJ2W 
GCAATGGAATGCCTCGCGTTTCTTGAGTTCTTGATTCTCATGAAATTGACAACAAATTCG
CAACAAGTGCGGTGATCTTTGTTATCAATTCCATTGCTGTATCACTGAGCGTACTGCCTC
GCGAT
>GEKZB4O01D091M 
TGAAAGTTATATGGTAACTAAAAGATGTGCGGATCACGAGAAACGAGCAATTCACTTTGA
CAGCCTGGCAGCTGTGACCCAAGGAGTCTCACTTTGAGACTTCTTGGGACCAACCAGCAT
GGGAAGTTTACGCGAAAACTGATGTTTCTGACTGAAAACCGACGAAAGAATGGTTTCCAC
ACTTATAATGCAGAAAAACTGATGTTTCTGACTGAAAACCGACGAAAGAATGATTTCCAC
ACTTATAATGCTGAAACCCGAATTTCTCTGACAGAAACCCTACGTAAGAAGGATTTCCTA
CACTTGGTCTCCCTTCGCATGATGCCAGAAAAGTAGGACGTAAAAAATACT
>GEKZB4O01BQG94 
CACTCTACTTAACAAATATTCATCGTTTCCTGTTGGGAAAATGCTAGAAAGGTGGAGAAT
CGATAATATACTTACCTTGCCGCACTTTGCCTGCAGAAAACTCAAATTATTCACTTCATT
ATTGTAATAAACTTGTTAGAAGCCTAAATTCTAAAAAAAAANAAAAACTCCATCACTCTT
ACCGTTT
>GEKZB4O01BYDOK 
GTTGCGCATGCGACCACACAGCATTGTTGCTCAGCGAAGCACCGAAATGGACCTAAACCC
NCCGT
>GEKZB4O01CURT6 
GGTTGTGGTGTTGGTGGACGCGGTGGAGCAGACGTGGGCCTTGTTGTATCTCACGGATGC
GGACCAGGGGTACTCGCCCTGGGCAACGTCCTCGCCGCCAAGAATGCGACCTTGTGGCGA
GGCTTCCGCGGAGAGGATCAGGCCAAAGATTAGCAGGCCGAGGCCGAGAGTAATGCGTGG
ATCAGCCATGGCGATGGATTGGCAACTGAATGGGCCCATCAGCCAACGATCGGTGGTCAC
CGCCACTTAGCGATCTAATCGATGGGCATTGTATGGCGATAAGGAGAGCGACTTGAATTT
ATGGGGGTAACAATCGTGTGGCGATTAGATTGCTTAACCCATGGTCGTAAACGGGGTGTT
CTAT
>GEKZB4O01AQEY9 
TAAGCGATAGCCAAGAAGAGAATCCTCCGCTGAGCAGCACATTAGCCATTAACGAGTCTA
GTGTTCTCGACAGCACGAGAGTGGATCCCATAAAAGATCTCACTCTAGATGAACTGTTGC
TAATCGATTCAGGGATCAGTATGGAAGAGCTTTCCGATATTCAAATGCATACAGCAGGCC
AGTCTTTTGATGATGAGGGTGTTNTTCTTTCAGATTTAGAAGATCAACGCAGTTGTCGCC
ATGTTGCAGA
>GEKZB4O01EE981 
ATAGCCAACCCAAGGTAAGATCTCATCGCCAGCATCCAGTAGCATTATGTCGTCCGAGTC
CAAGTCCTCTTGCTCGTATTGAGCAACTTCTTCAACCTTCAAAAATACCACCAGAGCTCA
GATGACAGTGGAAAAGGACGCGACTCCAGCAGTGGAGCTCCATCGTCACCCAAGCTGCGG
TCGTACTGGCCTTCGCCGTTTAATTCCTCCCACGAACTCATCTGGCTCGGCACCCTCCTC
CACCTGCTCGAGCTCAACGTCGTCCCACGTAGTCAGAAAAGACGATCAACCGCTGCTTGT
TTTTCGTAAGGCAGATGCGCCCAACGCCA
>GEKZB4O01D1AU0 
GCTGTCCGTCGAGTAGCGCGGAATCCACATGTTGAACTCGCTTAGCCAATTCTGCAGCGT
GTTGATGGGCGATCACACATAACAACTGTCTTTGTCCGAGGTATGTCTCAGGAAAATAAT
CACAGAAGGAAAC
>GEKZB4O01CVQJY 
TTCTGGATGATATTGGGTGGCAACAAAGTAGGGATGACCGCTGAGCTCAATGATTTCCAG
AGTACTTGTCGCGGCCTCTGAAGCCGTCGCCTCCTTTCCTCGGCCTGATCCTGGCCTCAG
TGGATCGATTGAACCAATATATTCAGCGCGGTTGCCG
>GEKZB4O01D1ZI8 
TTTCCGTGTTAGCTGTGAAGAAAACAATGCCGCTAGCAAAGAATCTTCTGCA
>GEKZB4O01BPNZJ 
CTGGGAAGTCTCCAAAGTTCAATCGCAAATGCCCAGATAAAATAATGTGGAAGGTTCTAC
TTATTTGTGTGGTGATGAGTGCTCTGAATGAAGAGTCATCGGGAGCAAAAACGGACTCCG
ACCCGCAGACGACGAGCATATGCCGGCGGTTACGCCGGAGGGTATGCCAGCAGTGGAGGA
GGAGCCGGTGGCTATACGGGAAGCTATAACAGTGGCGGTGGACACAGCAGCTATGTGGGT
ACCGGTGGTGGTGGCGGTAGTGGCTATTACGATTACGATGACTATGGCGGCACTTCACCC
AACCTTTGGCATCATCGATCCGTATCTATTCCACCAGCAGCTGACGAATCATATTTTGGC
CCAGAACTTCGCCAACCAACAAGCTATAACTGGTCTGGCCACGGCTGGCAATGCTTATGC
ATCCGCGGATGCATCTCTTGTCAACGACAACGATATTCGCATCCAGCAACAGATCGCCGC
TCAACAGG
>GEKZB4O01B0SN7 
GTTGTTGTGGCGCTTGTTTCGCTTTTTGTCCGCCCTTGCCACACCAGCACCCACACCGTT
CCACTTGCCACCAGCCCCGTAAT
>GEKZB4O01CODZN 
TTTTCAAACCACAACACGAAAATGGAAAATAGAATTCTTTTTGGTAAGTAGACTTTTAAA
TTTTAGTAAACAAACCCTACCCGTTTC
>GEKZB4O01AJSP6 
GCGTGGTCAAGCAGGTTTGCAGTGTGCTCAGGTGCGAGTTCACCTCGCTGACAAACTCCG
GGTCGTCCTTGTGCAGTGGCTGGGCGGGCGAGGGTATCGGTGTGCTCAACGGCGTACCAG
TGGGCGTGCTCAGTGGCGTTGACGCCGGCGAACCATGCCTGCTGCCTCCTCCCTCGCCAC
GCCGCTTGCCATGCAACGCCTGGTAGGCGGCCGTGGTCAGGATAAGGATCTCGTGCCACT
TGTCCGTCAGTAGTTTGGTATGTATCTCCACCGGGATCTCCAGGTAGAGGGGCAACTTTT
TTGTCCACGACACCAGCTTGTGGACTATGGAATCGCCGATGTTGCACAGTTTCTCGCTAA
TCTCCGACTTGT
>GEKZB4O01CNJ33 
AATGGATTCTTCTGGTGTTTGGAAGCAAGCGTTGGTTCTGCATCCAGTTTCTGGTGAAGA
TTGGTAATGAGGACGACTAGCGCCAGCGCTCGTGCACTGCCGACTCGCGCATGATAATCT
TCTGAAG
>GEKZB4O01AZLV0 
CGCTTTTAGACGAGGGGAGTAATAGTCAAATACAAGACGCATATCGACTACGACAAACAA
ATTACCTACGGAGTGACCTCGGCCGAACGGACGGACCCGGCCCCTCGAGTCTAGAGCAGC
ATGCCCTCCGATGACTACAGGC
>GEKZB4O01DPNVR 
CCCTCACATGTGAGATGAAGAAGGTGGGCGGAGGAGGCTCCTCCGTTGTCCGGACGTTCT
TGCTTCTACAGCGTGCTGGTACGAGCTCCACCAATTTTAGTTCCACGTTGTTTCCTACTT
TCGTCGGTAGGCAGAAGG
>GEKZB4O01ANA2D 
TTTGGATTCACTCGGTTGCCCGCATGGGGTTTTTATTTCCTGTTCTCAGCGGTGCAACTG
TGAATCGAACTGTGCTTTTCGACTGGTCAGTGGTAGTCGGTGCCCAGTGGCCAGTGAAGT
GATCGTAATAAAGCAACTTTGACGTCACTTACAGAGATTCCAGTTTGCTCGTCTTCCCCA
TCGACTCTTTCTCCTCTCGACGATGACGCTGGATACTTTCACGGTCAAGTTCATCTCGGC
ATTGTTGCCTGTCGCGGGGGGTATAGAATTCCCCCCCACGATGTAATACTCTGCGCCTCG
GAAGTAGTGGGCGTCCACGATGGACGAGGGCGTT
>GEKZB4O01D7A2K 
TGCGCCAGATAGACGCTTGGAATGCCCAAATCTTCGCTAGCAAAAGTTTGCGCAATAGAT
ACGGAAACTATAGCCTTACTATAACTACGCGAGATATGGGCCTTCCAGCCAATATTGTGC
ACAACACCTTGGATATTTGCGTATCGGATTTCAATGATCACGCTCCGGTTTTTGTGAGGC
CACTTCATAACACCACTGTTCGCATTCCGGAGAATGCGACTGTGGGAACGCTGATACTAC
AGGCATATGCCAGTGATGGGGAGTATGGGGCGAGAATGCTTTGGTGAGATACAGACTCAA
ACCCGATCCATTGGGCAGCTACAAAATAGTTTGAGGTAGACGGCAGCACAGGGGAGCTCT
TTCTGAAGGAACAACTTAACCGCGAAAAGCAGAAGATTCACGAGATACGTATAGAAGCCT
ATGATCAGGGATTGCCAACCTCACTGAGTTCAGACTTGGATCTAACGATTTATGTTCGGA
ATGTTAACGATT
>GEKZB4O01CCY2F 
TTGACGCGGATTGACGGAATCTTGCAACAGGATTACCTGAGCCAGTACCTTCTCTTTTGG
CTTAAAATTACTCTTCAGATAAGTTTTCCTAA
>GEKZB4O01EQF05 
GCCGAAGCAGTTAACCAGCAACCAGAACCATAGAAATCAGAGTTAGTTGTATTCATATTG
TTGCTTTAATTTTAGTGTTT
>GEKZB4O01BKYA2 
CTCAGTCAGCGGCTCATTCATCACTTTCCGACGCGCTCTAGTAGAGCTAGTAGACCTTTT
A
>GEKZB4O01CCH61 
CGAGGTGCTCGAGGATCAGCGGGACAAGCTGCACGAGAACCTGATGGCCAACAACACCGA
ACTA
>GEKZB4O01CZQXO 
CACCAGTAGCAGGGTGATCCGCGAATGGCAACAACTGGCTACATCCAAACCACTGTCGCT
GCCATCGCAATTGCCCGGGGTGGACAACAGATTCGCTCAGCTCCAAGCTGGTCATGCCCA
CGACCAGCTGCTGCTCCTCCAGGCACACTGTTTGCTGCTGTTCCTCCGTTTGCGAATCCA
TCTCAAAGAGAGTGGCGGACATGGCCGACCACTAGTCGCCCACGGAGCTGGAGTTGAAGG
AGGAAAACTGTGCCAGCGGTTGAGGAGGTTGAGGCTGCTGCTGGAGTTTCGTTCGTTGAT
TCGCTCGTTTGCTGTTTTGTTACCAAGCCGCTATACGTATTTTCGTTTTTCCGACTTTCC
TGCGCGCCG
>GEKZB4O01EFVUR 
TTTCCCTTCGGATTGTTTTTCCTGCCCCAGAGAAGCGACATAAGACATTTCACTCGCAGA
CTTGATCTGTTGAGGCGAATGGCTCCAATTGCCACTTGAAGTGGGTACGACTTTTGGTGA
CTAATCTGAACTGTGCTCCGTATTAACTACTTCGTACTCCCTACTCCGTACTCCCAACTC
CGTATCAGTTGATTTGCTTCTTTCGCTTTCGTTGGGGTTTTATCTAAATATTTAAAATTG
GCTAGCAGACACGAGCCAGCGACATAGGGTTTTTCTATTTGCCTGCCCCAAGATAAAGCC
GACTGACAGCCGGAATGAGAACAACAGGGCGACATCGACATCGACATCGACATCGCCATC
CACAAACCCATTCCCATCCCCTTTCCCTTCCCCTTCCCCTTCCCCTTAACCATTCCCATC
GATGTCAGAGATATGTACCCGGCGCTGTATTATATATGACACCCACAAACTCCCC
>GEKZB4O01EB1QL 
AGCAAAAGCAAAGGAGAGAAGAAAAGAAAGTCTCACGAGAGCAGAGCGTTGAAAAGCTCT
GCAGCCGAAGCTTTTG
>GEKZB4O01CDQYO 
TCGATTGCCGCTCGCCGTGTTTGCCTCTACGGTCAGTGGTCCGCCGGAGTCGCCACTGCA
GGAATCAACGCCAATCTCGCCGCCGGCACACATCTGACTATCGGCGAGCGTAATCTTGGT
GTCCTTGTAAACGACCTCCT
>GEKZB4O01BKBYN 
AGCAGCTGGAGGACGGACGCACTCTGTCCGACTACAACATCCAGAAGGAGTCGACCTCT
>GEKZB4O01CCFG3 
CGCAACGGAAACTGAAGCTCTGCAATTGGAGTACGAAAGTGCAACTAGAGGATCGATTGG
ATATATAATTTATTTCGCAACTTAGAGAGATTGCCGCCATATGTTAATGAACTGAACAAA
ATGGTTTGGATTTCGAGCTGGGGC
>GEKZB4O01BFIJ2 
CCTCCAAAACCTCCGCGATGTGGGTCACCTAACTGTAAAGGTCTTTGGAGCCACTGGACT
GGCTGCAGCGGATATAGGTGGAAAATCCGATCCTTTTTGTTGTATT
>GEKZB4O01A91RD 
AGGTCATCAAGAACAACGCCTCCACCGAGTACGATCTGACCGACAAGAGCATCACGCCCA
TGGGTGGGCTTCCCCNCCCACGTACGGTGGAGGTACAAACAACGTACTTCGT
>GEKZB4O01CJCT1 
ATAAAGGCGTCGATCGAAGTGCGCAGCTTGGACTCGCGTATGTCGAAGATGTCCTTGATC
ACAGTGCGCAGCTCCTCGCAACGCGGAACGTCATCCGGAGCCGTGCTCATGACCAACTGG
GCCACTACCATGTAATGCTCACAGGGCATTTTGGTAAAGAACTTTGAGCGCTTTTCCTCC
TCCTTGATTTCCTCCAATTATATCCATGTCCATCCATTCTGGAGGTACAATTCGGCACTT
TTGTTGCTTGCGCAGATGCGTGGCCATCCACAGGGGCTACGAAGACGGGAAAACCGGCTC
GGAAAGGGCCCACAGGTCCGTATATCAGGTGCAGAGGCTCGTTGCTGAAGTTCGGTATTA
TGCTGATCATGC
>GEKZB4O01BTGI7 
AGATACTTCCTCCTTTGCATCAATCCCTTCCCTACGTGGGGCCGTCGGAGTGATGGCCGG
CCTATCTCATGTTTCTTTC
>GEKZB4O01D7KH3 
GTGCAGAGGCTGCCGGACCAGTCGCTGATATCCAGCATGATGTTGGACTCCCGATGTGGG
CTGAACGACTTGTATCCGATCGCCCGGCTGACACAGAAAATGGAGGACGCATTGACCGTC
TCTGGGAAGCCAGCCGCATGCCCCGTCGACCAGGACTGCCCCTA
>GEKZB4O01EEE1V 
GGCTTCGCTGTCCACCTTCCAGCAGATGTGGATCTCCAAGCAGGAGTACGACGAGTCCGG
CCCN
>GEKZB4O01D25V2 
ATTGTGACTCTCACCACCATTTTACTTAGATGCGTAGTGCTATAACAAATAACTAGAGTT
TTAAGTTGTTTCTCCTTTTCC
>GEKZB4O01CUEIC 
GTCTCTCCGCAGACCAAGCAACTGGCTTCCGCCGATGGACATTGTCGCATCATGCACGTT
TGCTTGGCCCGACCAGGTCCACCAAACTTAACCATATCCATACAGAAGGGACAGGTGCCG
CAGTCGGAGCGCTGGCAGGCGGCACAGTTCTTGCAGCGCGTCCTGCGACGTCTTGGTTGT
CCAGTACCGGTAAGATTTGGAGACAGTTTAGCGCCACCCCTCCTTCG
>GEKZB4O01D34KW 
GGCGCTGATGATATTCCGCTGCTGACGTTGGCAGCAATCACTGCTCCGCTCCATAAATAC
ATTTTATTCCACGACCCCACCCGAAG
>GEKZB4O01C2WZO 
GCGACGTCGACTGCAACTGCGACCGAACAACCGTCGCGGCGAAAGAATCTACAGCAACTG
ACTCCACAACTGGGGAGCAGCT
>GEKZB4O01BN12R 
AAGATGGCACCTGTTGAACCAAGTGACAGTTTCTTCCCGACCGAGCTTCTTTCCGTACTT
CTATCATTCGGTAGTTAAACTT
>GEKZB4O01AUUDL 
GGGTCGCGTTTGTATGTATGTATGTTTTTGTAGGAGCAGCGACGAGTACATACGAATTTT
TGTCCACTAGAATCGGAATCGAAATAGTGTATATTTTGTTATATATTTTTCTTTTTTCGT
CCCCGAAACTAGTTTTGTCTTGTGCTTCGATTTTTTTT
>GEKZB4O01ED7VA 
GTAGTCGCTTGGACTCGAACGCAATCATTTTGAAGAGTACAACTGTCATTTGTTATAAAC
CAAATAGCAACATTGTGCCTCTATCTTTGGACATTAACCATTTGGAAATATTTTCCTGCA
CCCTGGACGCCGAAGAGGAGAGTGCTTTGTCCATAATCGATCCCTTTACGCTGATTATAG
AACTTCGGAGTAATTGCTTGAACATACTAATTCAGAAGCACTTGAACATTCGGCTCTCCT
ATGTTGATGTTAAATTGTTTTCGAGAATGGCGCGACTACTGCCCACACAAACATCACGAC
CGAAGAACGTTATATCAAAAGCTGATTCGGATCTGGAGAAGGCGGCTCCGCTCGTGGCAA
TGGGCTTCGAGATATCCGACTGTCTGTACGCCATGCAGATAAATAATTGGCGAATCAACG
ACGCCGCCAT
>GEKZB4O01BICRJ 
GTGTGTGTGTGTGTGATCGTGTGTGTTGTATTCTGTGTGTGTGTGTGTGTTTGTTGGTAG
GTACGGTA
>GEKZB4O01BE5N6 
TTTTTGGTTGAGTGAAAAAGTTACATGGTTTAAAGAGTGGCCTTTGTTTATTCGCCAACT
GCAGTTTTTCGGTCGCTTTAATTGTTTGAATTGTGTTCAGCGGGTCTTAAATTCGTGTCG
TGTGTTTTTGTGGGAAAATTGTTTTGTATCAGAAGCATTTTCATTTAATGCACTTTTATG
GACAGCAGGCGAGAACGCCGCTGAAAAATCATTTGTTTTCATTGAATTGTTTCTAGTATC
ACTGATGTCGATGTTGTTGTTCTTTGTGGCGTGTGTTGAAATTATTATTTGTTTGATTTG
GGTTTGCATGTTCTGTGGGGTGTTGCACTTTTTTGGTTCTGTTTGTATTTGTGTGGTGTT
TTGTTGTGCCTGTTTTTGTTTCGGCTTCGATTTGCATTGATAGCGCGTGGGTTCTACGAG
TTTTCAGATGGGTTATTATGGCATTATTGGCTGGATCTTCGCTGGCATGCAAATTTTTAA
GTGGAACAACATTTGTCGGGCACAGTTTTTC
>GEKZB4O01EOEYH 
AAAAGGCAATATTTTGCAAAACAATTCGGAACGGTACGAAAACAACCCGCCTTCTATTGG
TCCGAAACGGAAGGCCGTACTTCCGTTCGCAACGACAAAGACGGCGGACAAACCAACGAC
AATTAGTCCGTCGTGAGACAAATAGTGCGCAAATAGAAGTAGACAATACAAGTACATGGA
CGGGAGGTTGTATTGTTCACTTTCTATTTG
>GEKZB4O01BO4CD 
CTGGGCGACCACAGTGCGAACAGGCGCTGCAGCAGACCAACTGGAGCTTAGAGGTGGCAG
CTGAACTACTACTGAATGCCGGCTAAACCCACAAACTACAACCATGTATTACCG
>GEKZB4O01DQK2R 
GTTTATTTTATGAGCATGTGGCAAGTGAGGCATAAAAGTGGAAGAGGCCAGGTACTGCTG
AGTAGCACCAAAGCGAGCACAAACCACCAATTCACTCGGCGAAGCGTGCAAGTTTTATGT
TAACATCATAAACGATAATATATTACATTGCTCGACAACATTAGGCGGAGATCTCAAACA
AAAAAAAGGAAACCGACGCNGCGCTCATGCAGTGAGGGAAAACCCCGGACCCAGGATATT
TCCTTTTCGTCCCCCGCCCTGTGGCGATAATACTAATTTAAAA
>GEKZB4O01BWBKW 
GATTACAACTCCCGTGTCCATTGTGCATGTCACCACTTGTGGAGTTCAATGTCAATGCCA
GTGCCAGTACCAGTGCCAGTCAGCATCCGAATCCGAATCAGAATCAGATCCACCTGCATC
CGGGCTCATCCTCGCCAGTTCCATTTGCGCTGGCCAAACGGCCAGTGACAAAGTTCCTAG
AAGCCGCAATGAAACGATTCATTCCAGACCACTACGAGGCGCGATTCCGTCAGGAGATCG
ACCAGGAGCCCTCGGTGCCAGTGTTCATCTGCACGGCAGCCTTTCCGGCAGTTCCGTGTC
CCCTGTTCGTGTGCGAACCCAGATACAGGCTGATGGTTCGGCGAGCCGTCGAGTCCGGTG
ACAAAACCTTTGGCATTGTGCAACCGAATGGCGGAAAGTCACGCTACTACGATGTGGGCA
CCATCCTGGACATCCGGGACTGCGT
>GEKZB4O01BC4M7 
TCCTGCTGTTGTTGCTCGCGGTCTTCCTCACTGAAGTTGCGATTGGCATCGGTTTCGGG
>GEKZB4O01E6VGF 
GGTAGGTAGTAAGTTAGGATAGGTTCATAACGATTTGCATATTGGTAGATTGGTAGGCAG
GTCGTTTG
>GEKZB4O01CM339 
GGTGGGGTTACGTGCTTTTCGTTGTGCAGGGAACGACTTACAACATAAAGACGAGACAAT
AACATAAAACTAAAACATTACATTACACACAATTACAAAAAGTAATATAGATTACAATT
>GEKZB4O01CUZP4 
TTGTAATAGAAACCACAAGAATAAGATATATGGCCAACGCCTGACATACATACATATTCC
TTAGTTTCAATGAATGTACTTTTCTTT
>GEKZB4O01DS8VY 
CGAGCCAATTCAATAGCGGGATACGGCGATTTCACGGAAGTCGAACATATAAAAGTTGAG
CCTCCGCCGAGCTATGCTAAGGTCTTTTCTGGCTACTGGGAAGTCGGCC
>GEKZB4O01AZTIF 
GAGGTTAGTGAGCGGAGTCGAAATGGGCCGACGACCAGCTAGATGCTACCGCTATTGCAA
AAATAAGCCGTACCCTAACTACTC
>GEKZB4O01DNOC7 
CTCGCATGGCGTCGCGCTGCGGCATTTGAATTAAACGACGCGCCGCCGAAACGAGAAGTT
GTTGCA
>GEKZB4O01DT5FM 
GGAGTAATAGCCGGCGTAGCATTCGAGGGCCGATGACTCCAAATAATGACTCCCACGTAT
GACGCCACCATGTGACTCCGGGACCGATGCTACTCCCACTGCTGACGCCCGGACGGGCGA
>GEKZB4O01BKS40 
CAAATGTTAAAAATTACGTTCTTGTTTGAGATTTACTGTTATTGTGATATTGTGATTATC
GGGGTTTTGGGTTTTG
>GEKZB4O01A2YUX 
ATTAGCGATGCCTTAAATGCAGCGGGCTATACAAGCCGTTCGACGTCACAGCAGCAGCAG
GGCGTTAGCTCAGCGGTGAATGCCACAATCGATCAGCTGACCAAGAGCGATCCCTACGGA
CAGACGGGCGGCAGTGGTAACGCCTACCAAAACGCGTACCAGAGCAGTGGAGCGAGTAAG
ACAGCCAGTGGCTTTCCGACGACCGCGCCCGGTGGCTACAGCAGCTCCACATACGCGAAT
GTGCAAAGCTCAGTAGCCAACAGTTACCAGCAGCAGGGATACGGCTCATACCAGCCCAGT
TCCTACCAGCAGCAGGCTGGCAGCGGGGCTCAAAAGCGGTACAGGTGCGGTAAGCGGAGG
CGGAGGAACGGCGACGCAAAACAATTCCGGTTGGAGGCAGCAGCAGCCAAAATAGCACGA
GCGGCAATGCGAGCTCTGCCTACCTCACATCCGGATATTCGACACCACAAACGTGCTTAC
CAGTCAACG
>GEKZB4O01AV01K 
TGCGAATTGGCCAAGCCAAGCAATAAGGCTACAAGTCAAGGAGACCGTGCCAATGCAGGC
GGGATGGCGG
>GEKZB4O01A8DT4 
TGACCGCCTCCATGCACTTGCCGTCCGTAAGATCCCAGGTGCACATCTCTCCGTT
>GEKZB4O01CKDGG 
CACACATATATATACAATATATAAACTCGTACACCCGTATATACCTTTTTCCTGGGCCAC
TGTGTGTTTTTGTCAACCCATTTGGGCTGCCTGCAATTATGAATTTGGGACAATTGTTCG
GTGTGCGCTCGGATGGCTCCATGGTGGCTTTGATTTGAGCAAAGAGTTGCCCGGCATGAT
[truncated: 4,199,025 more chars]
