# Supplementary material for: Microarray-Based Capture of Novel Expressed Cell Type–Specific Transfrags (CoNECT) to Annotate Tissue-Specific Transcription in Drosophila melanogaster
Source: G3 (Bethesda). 2012 Aug 1;2(8):873–82. doi: 10.1534/g3.112.003194 (PMC3411243; doi:10.1534/g3.112.003194)
Supplement: Supporting Information [file supp_2.8.873_FileS2.zip › FileS2/ovaries-isotigs_less 200.txt.fna]

>isotig00170  gene=isogroup00039  length=127  numContigs=2 [organism=Drosophila melanogaster]
GCGCAAACACATGGATCTCTTTGCATTGGTgttGGGGTTCGGCGATaaGAAAATCGAGCC
ATAaaGTCGCGCCGGCGATTCTATAGACGCTCAGTTGCTTTGGAGCGATtCTTTGATGCA
GACGAAC
>isotig01770  gene=isogroup00776  length=161  numContigs=2 [organism=Drosophila melanogaster]
AAaTTCTTTATATTAATTATATGATAGGgACAATATCATATGCGTCAcTAAATTGATGAC
GAGGTGTTTGGCTACTCTTGATAAAATTCTTTAAATTCTTTATATTaaTTATATGATAGG
gACAATATCATATGCGTCACTAAaTTGATGAcgaggtgttt
>isotig01771  gene=isogroup00776  length=182  numContigs=2 [organism=Drosophila melanogaster]
GTTTGGCTACTCTTGATAAAATTCTTtAAATTCTTtATATaTTAATTATATGAGTAGGGA
CAATATCATAcgCGTCACTAAATTGATGACGAGGTCTTTGGCTACTCTTGATAAAATTCT
TTATATTaaTTATATGATAGGgACAATATCATATGCGTCACTAAaTTGATGAcgaggtgt
tt
>isotig03724  gene=isogroup02631  length=96  numContigs=1 [organism=Drosophila melanogaster]
gaGCGTTGTCTTTGCGAGTTAGCCATTTGCAATCGTGCGgTCTTTTCAATGTGTCTGTAG
CCGCCCCAATTACATATATGAGATGAAAACGACAAT
>isotig03883  gene=isogroup02790  length=125  numContigs=1 [organism=Drosophila melanogaster]
CTGTTGTTGGCGGCGGTTGCGTCGCGTGTCTCTCTACCGAGAGCTTTGTGTGTGTGTCTC
GCGCGCGTTTTACGCTCTGCGCCCccTACGCTCCccTTttCCAAGtAGAGAAACCCccGA
ATGTG
>isotig03887  gene=isogroup02794  length=124  numContigs=1 [organism=Drosophila melanogaster]
ccaatatCCGCAGCTGGTCTCCAAGGTGAAGAGTCTCTAGTCGATAGAATAATGTAGGTA
AGGGaagTCGGCAAATTAgATCCGTAACTTCGGGATAAGGATTGGCTCTGAAGATTgaga
tagt
>isotig04014  gene=isogroup02921  length=161  numContigs=1 [organism=Drosophila melanogaster]
GTCTTCAaaCAGCGCAGTCGCAACCGCAAGTTAATAAGGAGCAAATCGAGACCGAAATAG
GATAAATTTAGAGTCGTGTTACTTGAACATTTCCGTCAAAGTTTTGGGCATTTATTTAtG
GCTTTGCCCCTTTGCAATAATTCGCGAGCTTGTTGAACAGC
>isotig04017  gene=isogroup02924  length=166  numContigs=1 [organism=Drosophila melanogaster]
AaGTAAGTGTAATCCGATATCTTTGAATGAAATCGCGTAAATTCAGCACAGCACAATACT
GTATCCCGAATATCGAATCGCATTACTAATTTAGTTCACCCCAAAGCcGTTTAGTTACAA
CAATTAGGAaGAGGAAAATCcAAaTAAAcTGAATACCAAGCTTTAA
>isotig04268  gene=isogroup03175  length=145  numContigs=1 [organism=Drosophila melanogaster]
TTACAGCTTACGCTTAGCTCTTAAGTTTTTATTATTACAAAACATACGACTAATTGCGTC
GAGTGCTAAGTACTTAAGCTGACTCGCGTTATCTGTACAATTCGATGGAGGTAATAAAAA
CTGTATTATTtACTTAAAGCGCCAC
>isotig04290  gene=isogroup03197  length=81  numContigs=1 [organism=Drosophila melanogaster]
TGATAAGCAAAaaTTGAGCAAGTTCTCGCATAAaCTTTGCAAtcGGAAAAGCGTaGTTGT
GATAAAAaCAaGTAGAATAAC
>isotig04291  gene=isogroup03198  length=87  numContigs=1 [organism=Drosophila melanogaster]
TATGGTAGAAAACTTATACCTTTAGCGAGCACAAGCGTTCATTCCTGAAAATTGCGGTAA
AATTGCGAAAAGCGCGAGTtCCCcNCC
>isotig04292  gene=isogroup03199  length=96  numContigs=1 [organism=Drosophila melanogaster]
TCGTAAAGCGAGAGTACCGGCAACAATGGGACACAAaTGAAGGTGAGCTGGcGGCCCATT
TtGTtGACATCGTAATAGTAGTTAGCGTTATTTTCT
>isotig04293  gene=isogroup03200  length=140  numContigs=1 [organism=Drosophila melanogaster]
CAGAAaaGCTGATAGAATAAAGGAaaGCCGACTGACTGATTGCCAACTAGCCGAGCACAG
TTAGCTAAGGTCTTTtCCGACCGGGAAAaGCGAGCCAATCGTTGATTtCGGGGCGGCGTC
CCccNCccGcAGAGCGAGAC
>isotig04294  gene=isogroup03201  length=131  numContigs=1 [organism=Drosophila melanogaster]
GTTTCGTCTTGGCGGTCGCTTAaTTTAATTCGCTGAACGCTGACACAAaCGaTCCGAAAA
ATCATCGATCatCGCCGCAGTTGCAAGACAAATTTACTATTTCAATTGTTGTCAtttttt
tttCttGGTGT
>isotig04295  gene=isogroup03202  length=129  numContigs=1 [organism=Drosophila melanogaster]
GCGCTGGTCAAGTCGTCGGAAAAGCGCCGAGAAGCAATTGCAGCTAAAGAAAAaTCTAGC
CAATTCACAAGTAAAAGTGTTAGTCAGTTtGTATAATAAATACACAACGCAGTTGAGTTG
CAGTAGTGC
>isotig04296  gene=isogroup03203  length=153  numContigs=1 [organism=Drosophila melanogaster]
AAAAATTCGCACTGAACAGAAGTTATTCGCCAATTTAATTACAATCGCACACGAAATAGC
AGTATTATTGTTCTTACCACCGTTTGTTGTGGTTGTTGTTTGCATTTtATTCTTTTttTT
TTATAGTtGTTTtACCATCGAGTGTGCGTAAGA
>isotig04297  gene=isogroup03204  length=134  numContigs=1 [organism=Drosophila melanogaster]
ATCGCAGATACATTGCAGGCGCTGCACCTGCTGAGTTCctGTTTACGtATCCTTAGAGTT
CGGACACGAGTTCtCGCACATCGTGACTCTCTCTCTCTCTCTTGGCGCCATACTTAAGTA
AATTTACATGCCCA
>isotig04298  gene=isogroup03205  length=134  numContigs=1 [organism=Drosophila melanogaster]
CAGCAGCAGCAACAACAATTTCAAaTGCAACAGCAACAAaTGCATCAGCAGCAGCAGATG
CAACaGCAaCAAaTGCAGCAGCAGCaCAACAATTTCAAaTGCAaCAGCAaCAgCAAaTGA
TGCAGCAGCAGCAG
>isotig04299  gene=isogroup03206  length=141  numContigs=1 [organism=Drosophila melanogaster]
CACCAGCACACAACCAACcAAACAcAcACACAACCAACCAAACACACACACAACCGAAaG
AGCCATATTtAAGCATCAAAgTTCTAGAGGCGCAACGCAGCTTTGTGTTTCGTTttCGTT
CAATATATAATCCTCCTGCTT
>isotig04300  gene=isogroup03207  length=172  numContigs=1 [organism=Drosophila melanogaster]
GTTGGTTAACGGTCAAAAGCAGCTGATTCAAATGATTCTGCGATATCTTTGGACGAATAT
CCTGTATTTTAACtCAAAaCTAAAaGAAaCGaGTAAAaTAAaTTGAATTaCCAaTTAATG
GTTAATTACGCACATTAACTAACCAAATCGAAGTGAAACCCCCACTCAGTAC
>isotig04302  gene=isogroup03209  length=176  numContigs=1 [organism=Drosophila melanogaster]
GCCGTGGTGATCTGCTCCTGTGCcGAGTATCTGAATGGCACGAAaCGTGACGTGAAGAAG
GCGAGTGTGTGCAAGAAGTGCAAGGGTTCGCGACTGCCACTGGCCACCATTGGTGGCACG
GGTGGCACAGTGCGTCTGCCGGCTGTCAGCGGTTCGAGCAGCTCGCGTCGCccACT
>isotig04303  gene=isogroup03210  length=193  numContigs=1 [organism=Drosophila melanogaster]
CAAGTTGAAAaaTAGAAGAAGCAAATAGAAACAGCGTCCGCAAATAGTGCGCAAAATAGT
GTTTtTTttGTtAACGTGCAACAGTGACATtGTTAAGCCATTGAATGCAAGTGACAGTGG
GACCAGAAAaaCAATGCAAAACACTTGGCCACGCAACAATAACAATTGAGCAAGGCGCAC
ACGACACGACACA
>isotig04307  gene=isogroup03214  length=163  numContigs=1 [organism=Drosophila melanogaster]
AAAAaTAGTTCCAGTCAGCGGTTTTCGtCCAGTAtCcTCGTAGTAAAGTGCAAATAAAAA
aaGTGATTAGGCAaTAAAAACGTCAAaGgCACACACACACACACACCCACACATAAAGAA
CTGAATGCAAGCAGTGTCATACGAAAATGCCAATCAGAAGCAG
>isotig04308  gene=isogroup03215  length=163  numContigs=1 [organism=Drosophila melanogaster]
AaCGCTTAcAAAaTGAGTAGTCTGCGTTGCAAGATCCTACAGTtGGCTGTgCTGCTTGTA
CTGGCTGCTTTGCAGATCGGAGCAGATCATTTGGAGAGCGATGAATGCGGCTGCGGGCGG
CGGGGcTgAGATGATACATCAATAAaCAAGaCGTCAAGCAATG
>isotig04318  gene=isogroup03225  length=34  numContigs=1 [organism=Drosophila melanogaster]
tttttttTTTTtTTTtTTTtaTTTtaTTTTtaTT
>isotig04319  gene=isogroup03226  length=39  numContigs=1 [organism=Drosophila melanogaster]
ACTGAGggAACTACGGCGAAGCCTACAACtctGAAGCCA
>isotig04320  gene=isogroup03227  length=39  numContigs=1 [organism=Drosophila melanogaster]
AACTCTGAAACCAACTGAGGGAACGAgtgccaaGCCtaC
>isotig04321  gene=isogroup03228  length=45  numContigs=1 [organism=Drosophila melanogaster]
CAAAACAAAACAAAACAAAACAAAACAAAACAAAACAAAACAAAA
>isotig04322  gene=isogroup03229  length=70  numContigs=1 [organism=Drosophila melanogaster]
GTCGTCCTTGCTGATGGCCACCTTGTTGTTGTCCAgaCGGACGCTGTTGGTAGCCACCgT
TCTTGCCCTT
>isotig04323  gene=isogroup03230  length=35  numContigs=1 [organism=Drosophila melanogaster]
TGTTGTGTTGTGTTGTGTTGTGTTGTGTTGTGTTG
>isotig04324  gene=isogroup03231  length=35  numContigs=1 [organism=Drosophila melanogaster]
ACAACACAACACAACACAACACAACACAACACAAC
>isotig04325  gene=isogroup03232  length=70  numContigs=1 [organism=Drosophila melanogaster]
CACGACACGACACGACACGACACGACACGACACGACACGACACGACACGACACGACACGA
CACGACACGA
>isotig04327  gene=isogroup03234  length=96  numContigs=1 [organism=Drosophila melanogaster]
CAACAGCAACAGCAACAGCAACAGCAACAGCAACAGCAACAGCAACAGCAACAGCAACAG
CAACAGCAACAGCAACAGCAACAGCAACAGCAACAG
>isotig04329  gene=isogroup03236  length=105  numContigs=1 [organism=Drosophila melanogaster]
ACACGACACGACACGACACGACACGACACGACACGACACGACACGACACGACACGACACG
ACACGACACGACACGACACGACACGACACGACACGACACGACACG
>isotig04330  gene=isogroup03237  length=70  numContigs=1 [organism=Drosophila melanogaster]
GCTACCAACAGCGTCCGgCcTGgACAACAACAAGGTGGCCATCAGCAAGGACGACAAGGg
CAAGAAGgTG
>isotig04331  gene=isogroup03238  length=78  numContigs=1 [organism=Drosophila melanogaster]
GTAGTTCCcTCAGTTGGcTtCagAGTTGTTGGCTtGgCACtcGTTCCcTCAGTTGGcTTt
agAGTTGTAGGCTTCGCC
>isotig04332  gene=isogroup03239  length=99  numContigs=1 [organism=Drosophila melanogaster]
cgCTCCAGCTGacGGATCTTCCGCTGCTCCTGGCTCTCCTGCTGATGTCACAACTGCCGC
TCCTGGTGCTCCAGCCGAtGGATCATcTGCcGCTCCTGG
>isotig04335  gene=isogroup03242  length=150  numContigs=1 [organism=Drosophila melanogaster]
aactGAGggAACTACGGCGAAGCCTACAACTTtGAAaCCAACTGAGGGAaCTACGGCcAA
GCCTACAACTCTGAAGCCAACTGATGGAACTACGGCGAAGCCTACAACTTTGAaCCAACT
GAGGGAACGAGTGCCAAGCCAACAACTTTG
>isotig04336  gene=isogroup03243  length=101  numContigs=1 [organism=Drosophila melanogaster]
tgTgaTTagTACTATACCTTTATGTATGTAAGCGTATTACCGGTGGAGTTCTTATATGTG
ATTAAATACTTGTATTTTTAAATAGGAGGAACATATGAAAA
>isotig04338  gene=isogroup03245  length=169  numContigs=1 [organism=Drosophila melanogaster]
ACGAAAGGAGACTTGGGGTTCACCTGCAGAATGTAGTCACCCTCGAGATCGTGAGCGGTA
TCGATGCCCATGTAGGCACGCTTgCCGAATCCATCGTTCTGCTTGgTTCACCTGCAGAaT
GTAGTCACCCTCGAGATCGTGAGCGGTATCGATGCCCATGTAGGCACGC
>isotig04339  gene=isogroup03246  length=114  numContigs=1 [organism=Drosophila melanogaster]
GAAACGGCCAAaCGAAGAAGACGTATCGTGTGTGCTCAGACTTGTGCTCTCAAAATTTTt
GGTCAACTACATTATtCAGCTCTGTTtAGAGTTTttAACTAAAAaGATCACAAG
>isotig04342  gene=isogroup03249  length=79  numContigs=1 [organism=Drosophila melanogaster]
gAGTTCTTATATGTGATTAAATACTCCACCGGTAATACGCTTACATACATAAAGGTATAG
TACTAACCACAATTGTAAG
>isotig04385  gene=isogroup03292  length=150  numContigs=1 [organism=Drosophila melanogaster]
ctttaggtagtGTTAGCTATATAGaaattttgttgttgttttcggggCGAGCGGTGCTGC
TGGCACAATTtGTAAAAAGGTAGGAAACGTAGGAAACTTTCGGCAAAGTTTAGTGAGTGC
TGTTGTTGCTGTTGCTGCTGCTGCTGCTTA
>isotig04454  gene=isogroup03361  length=174  numContigs=1 [organism=Drosophila melanogaster]
GACCGCGTTGCCATTTGGACGTCGCCGCATTTAACGCATTTGTTCCGCCAATATTCGCAC
CTTATATTGCGCGTCCTGTCCGCATAGGAAAATCGAAAATcAACCCCNCCCAGACAACCT
CCCACCCTCCCTCCCGCCTTCCTTCCGCTCGTTTCCGTTTTTTCGGACCTAATT
>isotig05153  gene=isogroup04060  length=165  numContigs=1 [organism=Drosophila melanogaster]
TTTTCAACGTAGTGAGAGTTGTAAGTGCGGAAGAAAATCAGTACTCTCGGATATCAGCAA
AATGAGCACTAGCTCAAACGACGTACAACAATAATATTCGAGATTTGTTTgtttttttgt
gcggcatcgataacaaacgcgtgccacggccaaccgatttggctt
>isotig05219  gene=isogroup04126  length=84  numContigs=1 [organism=Drosophila melanogaster]
CTGGAATCCCGTTCcGGTATCCGTGGAGTCCGTTTCGCTTTCTCTGGAAGAATACCAACC
GGATAGCATACCACGGATCttttt
