# Supplementary material for: Microarray-Based Capture of Novel Expressed Cell Type–Specific Transfrags (CoNECT) to Annotate Tissue-Specific Transcription in Drosophila melanogaster
Source: G3 (Bethesda). 2012 Aug 1;2(8):873–82. doi: 10.1534/g3.112.003194 (PMC3411243; doi:10.1534/g3.112.003194)
Supplement: Supporting Information [file supp_2.8.873_FileS3.zip › FileS3/testes-all-singletons.txt.fna]

>GN8820S02FY0RF 
GGCTGGTGTTGTTGCTGTTGCTGTTGCTGCTTCTGCTGCTGCTGCTGCTGCTGTCGAA
>GN8820S02FZ22L 
GCTCGATTAGCGAGGAATTCCAGGAGCCGCAGCTGAGCACCGCCAGATGGAGACCTGGTC
GGTGATGGTGTGAGCCGCGGTTAACCA
>GN8820S02H8NVO 
GATTTGACCACGGCCCAGTCGATTGTGAAGCACCTGCATGGCCTTCAGATAAATGTTCGT
TTTATAATTTATTGACTAGA
>GN8820S02GZWOY 
GGCTGGTGTTGTTGCTGTTGCTGTTGCTGCTTCTGCTGCTGCTGCTGCTGCTGTCGAA
>GN8820S02I92M0 
TTTGACTGTCTTGTGCGTGGAACTTAAAACTTAGGAAAACATACACACGGGCTACATTCA
AAAGAT
>GN8820S02G3O3E 
GTGCCGGTTCCAAGTTACGTATCCGGAGCATTGTTTCAACTCATATACGGTCGGACGATT
TATTC
>GN8820S02HBEV7 
TTTTTAAAGGATGGGCGCCCAGCCCAAAGAGCACTCTCGACTTGACTTTAATTAAAACAT
TATCAGAACAAAAGCGGCCTTCGTTCCGTCTGCTCAGGGACGGAATGGTCTCCACGATCC
AGTCCATGTAGTCGGCTACCCGAGTGTAGACACCTGGCCAACCCTCTAGTCCGCAGCGGT
TGCCAAAGGAGACCACGCCCTCCTGGTACCAAGCCTGGTCAAAACCCCTTCGCATCAGCG
GTCCGCCGGAGTCGCCATCACAGCTGTCGCGGTAGAATTCCCCGCCAACACAGAGCTGGG
AACTGATCAGGTGGATATTCCTCGTGGCGAACTTTCGTGCGCAGTAATCGTGGT
>GN8820S02F1PG7 
GAAGGTCTGAGGACTCTTGTTCAGGAATACAACCTTCGATCTCCACCACACATTGCTTG
>GN8820S02HKAQT 
GGTGTCCAGAACGACCGGTTCTTCGTTAGGCACTAAGATGAACTTGGGAATCAAACGGCT
AGTTATCAGCAACGATTAAGCACTAGCGTTCAAGGCACACAGGGGATAGG
>GN8820S02H7VP4 
CCATAGACCAATCACTTCATCAAGCGATTGTTGTGGTGATAGAGGCGGTGCACCCTTCCT
TCTA
>GN8820S02J4GIG 
GGCTGGTGTTGTTGCTGTTGCTGTTGCTGCTTCTGCTGCTGCTGCTGCTGCTGTCGAA
>GN8820S02FVW1U 
GCAGGCCGTTCGAATGAACAGCAGAGCAATGACAATCAGAATAACAATGACAATGCTGA
>GN8820S02FR6WI 
CGCTCAGTAAGGCATTATCACTTGGTGTACGGACTCTGAATTGCATTCTCCTTCTACGAT
TGCGTCGCCGTAGAGCTCTAGTTAACTTGCTATTTTGTCGCCGT
>GN8820S02I33RD 
TCCGATAAACCGAACACAGCCGGCCAATGCATACAATGAGCGAAGGAGCGATGGAGTCAC
GTAGCCACCAGGACGCACCTCAT
>GN8820S02G8IQY 
CGATCCTCTACGACGAGCATCTTCGTCATACCACTCGAAACTCACGGGAACTTGATTC
>GN8820S02G2VIE 
ATATTAACAAGCATAACAAGGCGAGCAGCCACAACAAAGCAACAGCAACAAGGCACACA
>GN8820S02GN5RB 
TGGTCTGCCACCGGACATTCAGCTGGATCCTTGAGCACCATCAAACCACACCGATGGAGG
ACGTACT
>GN8820S02GTHLU 
CTTGTGTTGGGTGTCAGGTGGAAATTGCCATTATTCGCGTCAAACATATGCATTAACCGC
ACAATTCGTGTATTTTGATGAATTATACACAAGGACAGGCC
>GN8820S02IWW6F 
TCCTTAGCAACAACCATAATGGACATATTCGAGAGCTTCTGTCGCACGTGCGGAAACGAA
TGCCTGGAATCGCTGTCCATTTACAATGAGTGTGCCCAAGTGCTTGACCAGATGGTGCCC
ATTGCGGATATGCTAGCGTCCTGCCTGCCCGCCTCCTGCCGCCCTAGGACCCAGAGGACG
ACTATCCCAAACAGATCTGCCGCATCTGCGTGAAGAAGCTGTCGATGGCCTACGAGTTCA
GCCACCAGTGGCGTGGGCGCCCACGGCGAGTTCAACGT
>GN8820S02GH9OW 
AAGAGTAGTGGTATTCATTGACGATACCAACCGAGGTCTAATATCTCCACTA
>GN8820S02FM4BT 
GGCTGGTGTTGTTGCTGTTGCTGTTGCTGCTTCTGCTGCTGCTGCTGCTGCTGTCGAA
>GN8820S02GFO8H 
GGATTCGGCAACAACAACGCGCAACAGCGACAACGACAACAACAACCACAACGACAGCAG
CGGCGGCAGCAACAACAACAACAGCAAGTATGTTGATTGCAATGGATTCGGCAACGAACA
ACGCGCAACAGCGACAACGACAACAACAACCACAACGACAGCAGCGGCGGCAGCAACAAC
AACAACAGCAAGTATG
>GN8820S02HV0VY 
GCCGGTTGCCGCTCTGTAGTAAGCCGTGTTGCAGGTGCTTCCGAGGTCTCATCGCCATGG
CGTGGTCGTTGCAGTAG
>GN8820S02JXFAW 
GGCTGGTGTTGTTGCTGTTGCTGTTGCTGCTTCTGCTGCTGCTGCTGCTGCTGTCGAA
>GN8820S02GIHVK 
GGACAACTGGCGACGATGCCAGGCCAGCAAGGTGTGCAGCAACGATGGCAGGCAGTGCTC
GGCCA
>GN8820S02FWDVK 
GCACAGACCACGGTGGTGGCCTGCTCGGCGGAGCTGGAGACATCTTCGTCGCTG
>GN8820S02HW21Y 
GGTTCCTCTTCTAACCAGGGATCATCTTCAAATCAGGGTTCCTCTTCTAACCAGGGATCG
TCGTCCACCAAGGATCGTCAGTCTAACCAGGGATCATCTTCCAGCCAGGGTTCTTCATCC
AACCAGGGATCATCTTCCAATCAGGGTTCCTCTTCCAACCAAGGATCATCTTCCAATCAG
GGATCGTCATCTAACCAAGGATCATCATCTAGCCAGGGATCTTCCTCCAACGAAGGATCA
TCTTCCAATCAGGGATCATCTTCGAGCCAAGGATCATCCTCTAACCAGGGTTCATCTTCG
AACCAAGGATCGTCCTCTAAATCA
>GN8820S02HF53F 
TTGGGCTGATGATGCTCATCGCCGCTATTGTAACCGGAAAGGTTTCCTCCACTGTTTTAG
TCAA
>GN8820S02H2YQW 
TTATACGAACCAACAACCACAGCAGGACGCTGAAACTGAAACAGCATTCGGAGGATAACC
AGAGTGTCTAGGGGCAGCTAGTAAAACCCCTAGATTATGCAAGCGAGCAGTTTCAGGATT
CAGATTCAAGCGCAAACAGCAGCGGGAAATATCATCAAATCGAATTATATAAATACTGGT
AAATTCAAATTTTAAACGCAAACCAAAAAACAACAAAAAAGAAGACAAACCTAAAATTTA
ACAATAGATGCAGCTATTTTTCTACAATTTTAAAACTTAGAAAAACTAAGTAACAAAAAA
CTAAGTAATAGCGAACAACGGA
>GN8820S02JKCD5 
AATCGGATTCCTGCGCTGAGCTGAGCTGAGCTAAGCGAAGCAGGAGGATCGCAAGGAAGT
GAGGCGGAAGTGAACGGCGAGGAGCGAAGCGAGTTAAGAGAGCAGGCAAGCCGGCCGCAC
TTGTAATAATACTTTCATAGAACCTAATT
>GN8820S02GPZNZ 
GGTGGCCATCAGCGATGAGGAGTTCCGGCAGCTAAGCGAATGTTTCTGGAGCGCGTGCTC
ATACGACGAGACGTCTTCCAGCGCTCCACGCCCGACGGAGGTGGCCAGGTTCAAGAAGTT
TGTTCGAAAAGAACGGCGCCATACGACTGTGTGATCGATGGCCTCAATGTGGCCTACTCT
ACGGGC
>GN8820S02F6KXD 
GGCTGGTGTTGTTGCTGTTGCTGTTGCTGCTTCTGCTGCTGCTGCTGCTGCTGTCGAA
>GN8820S02FR0BW 
TTTGTCCCTCCTGCTCTATTTACTTCATTTATTTTATTCCTTCTCATCTATCGCTTTCCT
TTTGTTATTTAGTATGCAACGTGGCCAGAAGGTTTCGGTCTTTTGGTATAAATTACATCG
TACAACAGATTGGTTAACATGATTCTTTCACATTTGTTGCCTGCTTA
>GN8820S02GID5Y 
GGCTGGTGTTGTTGCTGTTGCTGTTGCTGCTTCTGCTGCTGCTGCTGCTGCTGTCGAA
>GN8820S02GJD34 
GTGCGATATTGAATCAAGTGAACGTGTTTACTTGAGCTTCCTCTAAAGTTATCAAATCAG
ACTTCACAATGCTGATCAACCGACATTCCTGTTCGATATTGAATCAAGTGACGTGTTACT
GAGCTTCCTCTAAGTTATCAAATCAGACTTCACAATGCTGATCNCC
>GN8820S02GI9K4 
GGCAGCGGCAGCAGCCCGCCGCGACAGCAACAGCAGCAGCTTGACCACCATTTTCTGGTT
GATTGGTGGCGGGATT
>GN8820S02GHBHK 
ACATTCTCAATGGTGTCCGAGGGCTCTACCTCGAGGGTGGATGGTCTTTCCGGTTCAAAG
T
>GN8820S02GB94A 
ACCGCCAGACCTGCGATAAGTGCGATAACTTAGCTTACAATTGCGGCGATTACTGATCGA
TAACGATAACTAATAGCTAGATTACGATTACGGTGCAAGTTATATCACAGCAAAAGCAAA
CG
>GN8820S02JTZ4B 
GCCACTGGTGGCACCACAGCTCATCCAGCAGCAGCAGCAGCAGCAACCGGCACAGCTGCC
C
>GN8820S02JI8UA 
GCTACAGTTAACGTTACGACCGCATTCTGACGCTTATTGCAATTAATGATTCGA
>GN8820S02F54NJ 
TTTGATGAGGGATACATTTGTGTTGTAATTCTGCCTATGTTTGAGCCAGCTGATAAAAGC
TTACATCGCCCAGGATCCAGATAAGATTGGGGACTCGCTAATGTCGGTGTGTGAGATTGC
GGTTGAGGAGATGCAGTTCCAGTCATTTCGTGTTGTGAAACGACATCTGTGTTATTGGGG
CTATTTCTGTTGTCAAGGTTACTTGCAAGTCTATTATCCGTTGGCAGGCTATGTTTCGCT
ATACAACTATTGTCGTTCAAGCTTGTAGATTGGGCTGTCAGTGGCAAAGAAGTTGGTGGG
GATTGGACTAAGGTTAGATCACTGCTACTGCGAATTATAGCTACAGGTCGAGCCATTGGT
GGCAGCATCGGCGGAAGCATTGTACTGTGATAATGAGTTGATGGTGAAGTCGTTAATTTT
GCAGATCGCAGCTGTTGATGAATTT
>GN8820S02I0HRP 
CACGGTGTTTGCGGTTTGATCCTTTGTCCGAGTGGTTGTGGGTGGATTATGATGCGGCTA
CTGGCTGCAGAAATAACACCTCAATCGATTGGAATAATAGCTCTCAAGTTTGCAACAGCA
ATTGGCGTCTTTGAAACTCG
>GN8820S02IGNQA 
CAACTTCATCGCATCAATCATCGCAATGCAAAGCCTCGGCAGTACTTTAA
>GN8820S02FYVGC 
AATCGGATTCCTGCGCTGAGCTGAGCTGAGCTAAGCGAAGCAGGAGGATCGCAAGGAAGT
GAGGCGGAAGTGAACGGCGAGGAGCGAAGCGAGTTAAGAGAGCAGGCAAGCCGGCCGCAC
TTGTAATAATACTTTCATAGAACCTAATTCC
>GN8820S02G66TB 
GGATCTGTTCGCGGATGAGATAACCCTGCAGGTGATGACGAACTGTCACGTTTCTCTCCT
TCCGGCACACCACATGCTGCAGAGTCTCCTCCAAATCCTCGATCTTAGCCACATCTCTAG
GGTAGTCGGCTTTCAGTTTTCCCACGTGGACACCACCAGGAAGAGCTGCTCGGATACGGT
GCCGTTAAAGTCCTCGATCAGCTGAAGCATCCGCTTGTTGTCATAGCTGATCACCTGCGT
TCCTAACGTTGCATCAGACGGCATAAACAGCAGGGGGAAGTACTAAAAGACAACGTAGCA
ATCATCTCGGAA
>GN8820S02I53FH 
GAACAGGTCAAGCATGAGGACCAGCACCAAGTTCAGCGAACAGGCGTCCAAATAACGGCC
AGACGATAGTATCGTCCTCCGAATCGCTGACCACCTCATCCTGTTCCACCTTCTCGTC
>GN8820S02GK2AQ 
CCATCTCCATCTCCATCTCCATCTCCATCTCCATCTCCATCTCCATCTCCATCTCCATCT
CCATCTCCATCTCCATCT
>GN8820S02FI473 
GTCTTGGTCACAATCGCGTCGGGCAGGTGTACAATATTGGCTTCAAGAATCCC
>GN8820S02JQQ8S 
AGTGAACTGAGTACTCAGCTCAACGTGCTCGTAGCTTTGGTTAAGGACTTGGCCAGCTGA
TCCACCNC
>GN8820S02GIZOT 
GGCGACGAAGACAATCAGGAATTTCATGGTGATTGTTGTTTGGTGCTTAGATCTGCGGCT
ATCGAACAGTTCGCGACGAATGATGCTCTCTGTTGGCCCAGGGCGCGTCTTAAATAAGTT
>GN8820S02HAFJE 
TTGGTGGGCAGACAGCAGGGCGAACGGCCCCGGCAATCACATAGGTCAGCCTGTAGATGG
CCGCCTGGCAGTACAGTAAAACCACGCCGGCCAGAATGTAGAATGCAATCGATAGCATCC
AGTATCCCTGACATTTCTGTGGAGCTCGCAGCTGGAGAAGCAAACTCAGTGAGGCCAAAA
CTACGATGCTGGGATACAAGCTCGGATCCGGCAGGTTAATGCCATGCCGGCGACTGCGCA
ACCAAGCCAAACTGCTTGGAGCATTGAGCAGCAGTTGCACGAATAGCATCAGCAGCAGTG
TGACATGAAAGGAGAAATTCTGCAGGCCAACACAAGCCTCCGGCTCTTCCTCCTCCTGCT
GCTGCTGCTTCTGTTCATCGTTCTGCTTCAGCG
>GN8820S02IAYHI 
GGCCGGTTGTGTCATTTCGATGTTGATATCCTCGCCGACGGCCGTTTCATTTGGTAGCAC
GGCCAGCGGGTCGTTC
>GN8820S02GUWHT 
TTAACGAACGAAAGTATCCCAGATCCACAGCCGGTTCCGGTGGCGATGGCTCCGCGGGTA
CCGATGACGATGTGGACAGTGAGAACGAGAAGCTATCGCCTCTGCTATCACCCGGCAGCA
AGAGCAAGAACGTTTCTAGCAAATCGCTGAAGCAGGTGGTGGCCTGCCTGGAAAGCGGGT
GATGATGTCGATAATAAGAGCAGCACTGGTGA
>GN8820S02I5R2Y 
GTGACCACTCTCACCATCATGCGCTATTTGCCGGCAGATTAACAAGGAGAAGCTAAAGCC
GCGACACGTGTCG
>GN8820S02GMY8V 
TGGCTCCTCCATAGCAAGGATCGCACCTTGAAAGCGACTCGCAATCAGAATCGTCGTCAG
ATGATCCTATCGGTTTGTTGTTA
>GN8820S02H5YZ1 
TTTCTTCTGTCTTTCAAGATTACCAGGAATGTTTTAAAATGGATTGGCAATGGGATTTTC
GGTCCAGTCGGGAAATTCTTAATTTTGGCAAATGGAAAATCAAATAAATGTGTTTGTAAA
CTTTGTGTTTATCATCGACGCGATAAACGAGCCAAGCC
>GN8820S02G6R0V 
CGTCCATCCTCAAGCTGCTTGCCGGCGAAGATCAGACGCTGCTGATCTGGGNGGT
>GN8820S02FWSCO 
TTGACTGTCTTGTGCGTGGAACTTAAACTTAGGAAAACATACACACGGCTACATTCAAAA
G
>GN8820S02FL3OL 
GACTATTGACAAGGCAACTCTGCGAGGATCTTGGCTATTGACAAGGCACACAGGN
>GN8820S02FTXHW 
GCTCCGTGGAGGACTCCGCTTGGACTGGACTAAAGAGCTGACTAAAATATTAAATACGCA
TTTCT
>GN8820S02JMOSJ 
AGAGAGAATGCTATAGTCGAGTTCCACAATACACGAGNNCNCAATAACTACTNTATA
>GN8820S02F5IMO 
GGTGATGGTCTTTCCGGTCAAAGTCTTCACGAAGATCTGCATACCACCACGAGAGAGCGA
G
>GN8820S02GJESJ 
CATTTCCTGAGTTGCCTGCTGCATGTCGTGCAATTGTGCCCGCAAATCTTCGGGCAAAGT
GTGCTCGTTCAAGGCACTAGGTGGTTCACGATCCACGACAATCTCCTCTGGATCTGGGGC
TCGTGGCAAAAAGTCGGCATCTGGGAACATTTTGCCAAATATGTCGCGG
>GN8820S02IU846 
ATCCTGGTGGATGTCCACCTTGAGTTAGTGGCCCAGGATGGCGGAATCGAGCCCGGTGGA
T
>GN8820S02FI7W4 
GAGGAGCCACAAATCTGCTCATTGGCATCGGCATAACCCTGGCTGGCATTCCGAGTGTCA
CGCAGCTTACCATGAAGGTGATGGGCAGCGCAAGATGGACTTTAATGGTCGGGCGAAGTC
>GN8820S02HVVRG 
TTTCCTTTATTTTTCAAGTTCTGAGGGAGTCGCGCGTCCAAACGCGCAAATCGACCAGAG
GCAAGTGTTTTCCGCCTAAACTTTTTCACTTTTCACTGCGCCGCGTAACCGTAATCGCAA
TCGCTGCGACAGTTCTCTGGTTCTCTCTCTGTCTCTCCTTTTCGCACTAGCCAATGACCA
ATTTACAAAACTCAGTGAGACCGTTAGAAGAGGAACGTTTCTGTTTTCCGTTTAGCAGTG
CTATTATTTTTGTTATTGTTGATGGTAGCTGAGTAGCACTGAAAGGCGGTGAGCAAGCGA
TCGTAGCGACGTATACTTGATTTTCGGCATTCGGGTGCGCGCTCGGTTTCACTCGG
>GN8820S02IX8GX 
GCCGGTTCCAAGTTACGTATCCGGAGCATTGTTTCAACTCATATACGGTC
>GN8820S02FKQ6L 
TTGCTTGAATCTCCAGGTAGTACATGTCGTAGCCTGAATTTGTATGATTTGTCTGATCAC
AAGCTTCCACCCTCGGCGAGATTGTCAAGTTTACTTCCATG
>GN8820S02F319M 
CTCAAGATTGGCAAGGATAAGGTGATCGATGTGTTTGCCAGGCAGTATGTGAAT
>GN8820S02HY63V 
GGATAATATAACTAATAACGTCGTGCATATTATCGAGTCTCGAAGACGCGTCTATATCTG
ATCAATGGCAATCTTGTTTAGATTGTGGAGGAGTATGGCGCTGTAACGTACACC
>GN8820S02JD98J 
GGCTGGTGTTGTTGCTGTTGCTGTTGCTGCTTCTGCTGCTGCTGCTGCTGCTGTCGAA
>GN8820S02JJ313 
CTCTGCTGAGTGGTATTTAGCAGTGTCCTGGTCCTGTTCCTGGTAGCCATAGCAAGGCTT
CACTGTGGTCTTCTTGGACTTGCTCTTTNTTCGCCA
>GN8820S02HP4UT 
TTATGCTATGACAAGCTAATAGTTAGCTTACAATTTATAATAAGACATACGGATATATGG
CGGTATTCAGCTAAATGCTCTGGGAACTTTCGAAAACACCAGAGTTTCCAGAACACCACT
TATCGATGTCGTTGTTTACAGTTTTTTNTTTGCATAGTTGGTTTTAATTTTAAGGTGGGT
ACAAGTACAAGAAACTTCCGTTGCGCTCGCCTAGGTTAAA
>GN8820S02H4WRZ 
ATGGGCGTGAGGCTGTGTCCTGGCTCCAGGTAATGATTGCTCTCGCTGCCGCTGCTCCGC
GCCGAATGGGTGCTCTCCCTCGGTCCACTGGGCAGTCCCAGACCAGTTCCGGCACCCGCA
ACTCCTCTGGAGTACCCTGGTCCGCTGTCCGTCTCATCGTTAATGGAGCTGGTGCGCAGC
TTGCGCTGCAGAATGGTTTGAGGATCTCCAGCACCCATGCAGGCTCCACTGCCCGATAGT
CGTAGCTTTTGTGCCCAGTGACTGGCGCCCGAGGCAGCTGCTCCGACGGGCGGTGATTCT
GCAGTCGCGCCAGCTCCTCCTGGT
>GN8820S02FXCO4 
CCAGGGCGAGAAGTCTTGTTTGGACAACTGTCTCAACCGCATGGTTTATACGGAGTGCTC
GCCCAGCAATTGCCCGGCTGGAGAGAAGTGCCGAAATCAGAAGATCCAGCGACATGCCGT
CGCACCCGGAGTGGAGCGCTTTATGACGGCAGATAAAGGATGGGGAGTGCGAACTGACTA
CCCATTGCGAAGGGAACCTACATTCTGGAGTACGTGGGCGAGGTAGTCACGGAAAAGGAA
TTCAAGCAGAGGATGGCCAGCATCTA
>GN8820S02I3RPX 
AACGATTGCAATTTCCAGTGTGGGTGTGGCGTTGTTCCATCCGCACATGATTCTTCTCCC
TGGAGGAGCGAGTGATTACCTGCAAGGGCC
>GN8820S02IOKG1 
ACAGAGACTTGAGGCTGAATTGCGATTGCGACGACTGCGACGTGCTCTTCGATTGCGGCC
ACCTGTTGATGTTGCACTGCCTCTTTCTCTTCGCCCAGTGCGCTCAGATAGTCATTCACA
AAGTTGGCCGTGATGGCGCAGCGCCGTTGCTCTCTTTCCGGCTCCACGTTGTGCGCTCTC
TTCTGCTGCAGCTTTCGTTTAAAGTCCTTGACCAACTTCGCCTGCTCGTCCGCACACTTT
GCACTCTCCTCCGTGCTTCTCCGCAGTGTGA
>GN8820S02GR8SM 
GTTCCGCATAACGAGCACGGACCATGTCGAACCACGTGCAGCATAATCACCC
>GN8820S02HIKOY 
TCTGTCCACGTTCCGGATCACGTCCTCCGCCTTGCAGACAAGTCTCTCGGAGAGCAGTCG
CTGCACATAGGCCTGCACCACGTCGTAGAAGTAGTGGCGGTACTCCGAAACGGGAATCTT
TCTCTTCTGCGCCCAGTACTCCATGCACAGGTCGATGTGCTCGCCCTTGGTGGCCACCTC
CTTGATGATGGTCACCTCGCTAATGCCCCTCCAGTTCTTGAAGATTTTGTTCGCGGGCCG
TGAGCCTGCGCCTGGGCGGGAATGCATCTTGGTGGGCGGAGTTCTTGGAATGTTCTGCGG
GGCTTTTTCTACATCTCTTTGTTGCAATCAACAGTTGA
>GN8820S02H8ETY 
GGATACTCCTTTGCAGGCACGCCGCTGAACGGCTTGGTATGTACGTCCGTGGTACGGGAT
GGGCGGCGAACCTCGGTGGGTGCATGACTTGGGACGAAGGGATACTCCTTTGCAGGCACG
CCGCTGAACGGC
>GN8820S02F1BV5 
GACTCCGGCCATTCGTTGCCTCGTCCACCACTGTCGACGATGGCGGAGACATCCTCGCGA
GGTCGTTC
>GN8820S02J1U55 
ATTCAGGCCTCCAAGGTATCAAGTGAATCCGCGAATCAAGATGATCATTAAAGCCCTACG
CGA
>GN8820S02HYE0I 
GGCCATCGTGGAGCTGTGCGACGACTACTCGCTGGCGGACAACGAGTACTTCTTCGACCG
ACATCCGAAGAGCTTCAGCTCCATCCTGAACTTCTATCGCACCGGCAAGCTGCACATCGT
CGACGAGATGTGCGTGCTCGCGTTTAGTGATGACCTGGAGTCTGGGCGGTCGACGAACTA
GT
>GN8820S02JMKWV 
GGCTGGTGTTGTTGCTGTTGCTGTTGCTGCTTCTGCTGCTGCTGCTGCTGCTGTCGAA
>GN8820S02H7YS8 
GGCAAGCAGCTTGAGGATGGACGCACCCTGTCCGATTACAACATCCAGAAGGAGTCCACC
CTTCACTT
>GN8820S02HZ1QR 
ACCGGTGATGGGAGTCCCGGCACCATGGAGGTCAAGGTGCCAATGCCAGGCAGTGAGCCA
ACGAGCTCCGATCACGAGTACTACAATGATACCCAACGGGAGTTGCAGCCACTGCATCGA
AACCGCAACACGGAGACGAGGGTGTAGGCTCCAGTCGAGTAGGAGCAATTGCCNTAGAAG
AAGGAGAATCTTGCCAAGTGCCTTTGGAAGCCATGCGGATATGCCTTTGCTGGCTGTTAT
CTTAGATAGGAGCCCGTGCGCCTGTACAGAGCCTAGAACGACCCATAGATTTGTAAATTA
CTCTCTAGTGTACTTAGCCAGT
>GN8820S02FV5GH 
AGCAACACCAGCAACACGAACAACAGCAACGCCAGCAACAACAACGCCACCACAGTGGTC
AGCGGAGG
>GN8820S02GIZ7P 
ACAGCAGCCTGGCGGCCATCGAGGAGAACGCCCTCAGCTCGCTGGGAGGCGGGACGTGAC
GCAGCTGGAGTGTGTCCCTCCAACCAAA
>GN8820S02HF77M 
AGATTAAAGTGGTTGATCGGATACTTGGGTTCAACTGACCAAACCACGACCTCAGTTGTA
CTACTTCCTCCTCAGAATGGGCCAGTTCAGCAGGACCCAAATCTTCGTTACGTTTGGCAG
ACTCGGAATTATCACGTAACGAAGATTTAGTCGTGGGGGCGAAGG
>GN8820S02IUTFJ 
AGAAAGAAACTTGTAATGTAAGACATCTATGTGGAATACATGTGTGGCATGCCATTCACG
TATTCCACACATGACTGTACGACTTCCCAGTCGCAATGAACTCTGCCAGTTTGCCCTGAA
ACCCATCTCCCAC
>GN8820S02I5V28 
GTAGACAAGGAGTCACAGGAATCAATTTCATCATCATCGATCATTGACAGTCTCTAAATT
ATTCCCA
>GN8820S02HIQMU 
ATAGGCAGATCGATGATGCCATCAAGAATCAAGATGAATCCACGCATTACTCAACGGGAA
GTAGGACGTCGATGTACACCGT
>GN8820S02GZ3U2 
CTCAGCTATCAACTCTGCTCTGAAACCACCAATCCATGTCGGCCATGGCCCAGACGGAAC
CCAC
>GN8820S02INNVS 
GAAGAAATGTGAAGAAGCAGCAGCCAAGAAGAAATGCGAAGAGGCAGCGGCCAAAAG
>GN8820S02G8DBT 
TTCTTCAAGGAAAAGAGCTTCCAGCAAAAGATTTGAGTGGTACTTCCGATCCATATGTTC
GTGTAACGCTGTTACCAGATAAAAAGCATAGATTGGAAACCAAAATAAAACGGCGAACCC
TTAATCCACGATGGAATGAAACATTTTATTTTGAAGGTTTTCCAATTCAAAAACTTCAAT
CACGTGTAAGTAATAAGTTAGAATCCGTTTATAAGCACTGCTTGGAGTTTGCTCCACTTT
TGAGTGCTGTAAAGAAATTTTGTGGAGTTTATTAAAGCTAAATTGGTTTTTTACGAACAA
TCA
>GN8820S02FZZV2 
GGTCCCAGAAGGGAATGCAGATCCTAATGACCACCAACTATCGTGCACCAAGTGAGGTAG
CCCCTCGCGCATATAATGGGGCGGG
>GN8820S02HITJR 
GTGGGCGACAATGTTCTGTACTTGGTGCGCTTTCCATCCTTGTCCACATATGTGATGTTC
ACTATTTCATCCGTGGACTTGGGATCCTGCCATTCGAACTCGCCATGCCGCCGCGGTATT
GTGGTGTGCAGAGCATTGTGGGGTGTGTAGAACGCGGGCTTGGCAATCT
>GN8820S02GQEZ2 
CAGGATCACAGTTGCCTCCTAATTCAGGCTTGCCACCGGGCTCTATTCCGCCGCTTCGA
>GN8820S02IL0BL 
GTCTTTCCGGTCAAGTCTTCACGAAGATCTGCATACCACCACGGAGACGAAGGAC
>GN8820S02IULP9 
TCCGATAAACCGAACACAGCCGGCCAATGCATACAAATGAGCGAAGGAGCGATGGAGTCA
CGTAGCCACCAGGACGCACCTCATCCC
>GN8820S02JHXH6 
TGTCGTGTCGTGTCGTGTCGTGTCGTGTCGTGTCGTGTCGTGTCGTGTCGTGTCGTGTCG
TGTCGTGCCGTGTCGTGTCGTGTCGTGCGTGCGTGTTGTGTTGTGTTGTGTGTGTGTGTG
TGTGTGTGTGTGTGTGTGTGTGTGTGTGTGTGTGTGTGTGTGTGTGTGTGTGTGTGTGTG
TGTGTGTGTGTGTGTGTGTGTGTGTGTGTGTGTGTGTGTGTGTGTGTGTGTGTGTGTGTG
TGTGTGTGTGTGTGTGTGTGTGTGTGTGTGTGTGTGTGTGTGTGTGTGTGTGTGTGTGTG
TGTGTGTGTGTGTGTGTGTGTGTGTGTGTGTGTGTGTGTGTGTGTGTGTGTGTGTGTGTG
TGTGTGTGTGTGTGTGTGTGTGTGTGTGTGTGTG
>GN8820S02FJ2U9 
ACCGGAATTCATTGCGGCGGATCGTTGAACAAGTTGGTGGCACCATCATCGTAGGCAGCA
GCCGGTCACTTAACGAACGATCGGAGCGACAGTTGGACAGCTCGGATGCAGATGAAGACA
ACGAGGACGAAATGATGAGGCGATGATGTGGACGACCTGGAATCGGGAC
>GN8820S02HHAMM 
TTTAGGTGCTTTTGTTGTAGCTGTTGTTGCTACTTGCGTGCGACGCTTGCGCTTTCATAA
CTCGCGATCTGGCAGCTCTGTCCCCAAAGCAGCGACGTCGACTGCGACGCGTCTCACATA
CACACACTGGCACACACTCGCTCTGATACTTTTTGGAGTTTATTTGNGACACTTTTCAAA
ATCCGTTTCAAATCTATATAGTTGTGTATATTTCGATTGGTATAGATCGGATAAATAAAA
CACAGTTAAAAAAATAATATGTCTGCGTGCTGTTGCTTCTTCTGCTCTTTTCCTTTTCTT
GTTAGCTACTTCTCGTACGTTTTACTACGCTCTTCTCATAACTCGCGTTTGCGATCCGCA
CGGCAAGGAA
>GN8820S02F12OV 
ATCAACTCGAATACGTTTCTCTCGCTCTGATTCGAATTAGTTATTGCTGCCACCCNCCTC
TATCTTCTTCTCTCTGT
>GN8820S02JPKYH 
ACAACAGGTCCAGGCGCAGCACCAGCAGCTCCTTCAGGCGATCAGCGATGCCTCGGCGGN
>GN8820S02HMVSH 
AAATGTTGACGCTTACACTTGGATTTGCGATGCAGTTGCTGCTGTTGATTTCGCTGCTAC
TGCTACTTCCACTGCCCGGATTTTCGTAGAGAACTAAGGCAGCCCTATAGATACGACAGA
TACGACGGTAATCCTGGCCAAAACCAACCAAGGAATTTGGAGCGGAACTGATATGCTAAC
TAAACGGTAA
>GN8820S02HSHV1 
ACACCAGCAGCAACAGCCACATCACCACCAACAGCAGCAGCAGCAGCAGCAGCAG
>GN8820S02FNZWJ 
AGGTCGACATCCACCAGGATCACAGGTGCCTTCTAATTCTGTATTGCCACGGGCTCGTAT
TCCG
>GN8820S02HU28N 
CCTTAATCTACTTCTGGTTTGGTTTTGCTGAAAGTTGTGAGAAAGTGTGCGCTAAAACTT
TAAGCCCATGTGTGGTTACGATGGCCAGTGTTATACGGAAGCCGTAACCACACATGGGCT
TAAAGTTGTGAGAAAGTGTGTCGCTAAAAACTTTAAGCCCATGTGTGGTTACGATGGCCA
GTGTTATACGGAAGCC
>GN8820S02FOJ1I 
GCCATCGGACACAATTGAGAATGTTAAGGCTAAGATCCAAGACAAGGAGGGAATT
>GN8820S02HEDI3 
TGATAATGGCCTCCACTTCCTGGGTGGCTTGGAGGACTGCGTGGTCTATGGCGTGCAGAT
CCCN
>GN8820S02HAQIS 
GATGGCACGAGTCTCGTCCTTGCCATACAAGTTGTTAATGGCACGGCACACGTACTCTCC
AGAGTCC
>GN8820S02JQ3KP 
AACCAACATTGTCTTCTGGCATCCAGTGCTGGAATAAGATGAAGTGCGAAGGCGGATTCT
TGGAGGAGTGGAAGC
>GN8820S02G93KU 
CGTGGATCGCGTGCTCATCTATGTGACGCTCTACATAACAGAGTGCCTCAAGAAGCTCAA
TCGCTCCACGAGCAAGGCCCAGGGACAGCAGGACATGTACAGCCTGGCCATCTCCAAGTT
CGACATTCCCGGCGATGCTGGCTTCCCATTGAACGCCGTCTATGCCAAGCCGCAAACGGC
>GN8820S02GUH6T 
ATTGTCCACCGAGTACATTCCGCATCTATAATCCGTGTCACAAATCGATCCACCATGCCT
ATATAAACCTATACATAAAATATCGTCTAGTGTTAAGTGTGATTTTN
>GN8820S02FGN8F 
ATGCTGGCTACTCATAAGATCTTACTAGGCCTGATGGACTCCTTGTTCTCCTTCCATTCG
CTGTCGTTATCGCCGTCGTAGATTTCCTTTTCC
>GN8820S02IPWZ8 
CAGGACCAAGTGAAGGGTCGAGCCATCCGATACCATTGAGAACGTTAAGGCCAAGATCCA
GGACAAGGAGGGGAATCCCCN
>GN8820S02FTQRA 
GAACTGGCTCGACTTCGGAGTACAGCTTCTACTGGTTCGTATAAATAGTCA
>GN8820S02GRZXA 
GAAGCTCAGGACTGATCGCTGACCCAAGCCAAAAGTAGGGTTCATATCTCATTCAGGTGC
GG
>GN8820S02FZZPM 
TTGTCTCTTATTGGAAAATAAACAAATTTACACTGACGCGTAACGGATGTGAAGCGATCT
CCGGGTTCCC
>GN8820S02IKVB7 
CTCCGTTATTGACATTTTGTTGCTCTGTATCTCCATATCAGCCATTATAACTCTCAAATA
ATACAACAACTTTGCAACTCTTTGTTATTATGCG
>GN8820S02GHUCL 
CGCCAACTGAAGAAGTTCAAGAAGACCACCGGCGAGATCGTGTCCATCAAGCAGGTGTAC
GAGACGTCG
>GN8820S02FN0FS 
CAACATAGTGCTGATCCTTAGATTGGTGTGCAATGGTCCGACCATTGTGTCCACGTTCCT
CCTC
>GN8820S02G2AME 
AGGCTCTCATAGATGGGCCGAGTAATACCTCGAAAGGGACGACGTCCCTCGAGGATCGTG
GGACGGCAGGCCC
>GN8820S02JW9QV 
GCCAAACTCGATGCTGTTGCTGTCGTCGCTGGTGTATGTGTGCATCAGCTTGGCCCNCCT
CCNCCGCGGCGT
>GN8820S02F8QDF 
GAGCGGTGGCGGCGGTGAGAACTACTGCAGCAAAATCTATAGGGCCAAGGCACTACC
>GN8820S02GBK92 
GCAGGGTGCGTCCATCCTCAAGCTGCTTGCCGGCGAAGATCAGACGCTGCTGATCTGGGA
GGTACC
>GN8820S02H22QV 
AGCAATGACGTCTGCAGTGAAGCCCACAGTACCCAAGGTGCTGCCGCGCACGAACAACGC
AGCCCACGCGAGCAGAATAAACGACCTCGTGCCAACCAAGCACGGCGACGTCGA
>GN8820S02I1V5S 
CAAGGTGCGTGACCGTTCCGTGGAGTGACTGGCGTTGTTCTTTCGTCGACGACAGTCGCT
TTCGTTCGCGCAGCTCGAAGCGCTTGTCCACGGA
>GN8820S02HG50Z 
TGGACAACAACAAGGTGGCCATGAGCAAGGACGACAAGGGCAAGAAGGTGG
>GN8820S02HMVJU 
TTGAACTTAACCTAAGACACATTAGAAACTTGATGGTTCCATATAGGTATGGATTGGCCC
AGATCTCCTTAGTACTCATCAGAGGGTTCCGTGCCAAAGTAGCGATCGCCAAAGTTACCA
ATGCCGGGTATAACATAGAACTTACTATTAATCTCCGGATCCAGAGCGGAAGTAACAATT
TTCT
>GN8820S02I1EP7 
GATCGATGGCGCTGTGGACACCTTCCGCCGACAGGGTCGACTCGCAGCTAGACAAGATCA
TCGCCCGCCAACGCCAGATCCACCAGATTTGGCAGCGTCTCAATAATGCCAAGGCCCAGC
GTGAAAGAGTTTAGAAGGAGCCTCTAGTGTGGAACTCTTTAACCGCACCTGCGACGAAGC
CAAGGTTTGGATGAGCGAGAAGATGTTGCAGCTGGACACCGCTGTTATCACTCCCGATCT
CCGCACTGTTCAAGCCTTGCAAAGGCGCCATCAGAACCTGGAAAGGGAGTTGGCTCCCGT
GGAGGACAAGGTTAATCGGGTGACCTACTTGGGCAACTCGGTAAAGAACG
>GN8820S02GSGDE 
GTGTATTAGTGCGCTCTCTTCGGCTACTTTGTAGTACACATCAATAACAACTACTTTCGT
CTCCGCACTCTTTCGTCCGCTCTC
>GN8820S02JR0ED 
GCGCGCGTCTTGGAGATTTCCCGACTCTCCTACGTTCTAGCAACAAGCTGAGCAACAAAT
AGCTGTTGTTCATCCG
>GN8820S02H2UFN 
CTCCAGCTCCGCCGAGCAGGCCACCACCGTTCCAGCACCTGCCCATGCGTCCTCCAGTGA
GGGCAGCGACGAAGATGTCTCCAGCTCCGCCGAGCAGGCCACCACCGTGGTCTGTGCCTC
GG
>GN8820S02F3H14 
GCCACTAACTCAAAGTGGACATCCACCAGGATCACTGTTGCCTCCTAATACCGA
>GN8820S02ICI2L 
GGAGGCATCAAGCGAGCGTTCCAAAGTACTGCTTATTCCGAAGTGGTTTCAAGATCTTGC
TAGCTAACGAGGTGCCCAGCAGTCTGGGTTAAGTACTCCA
>GN8820S02ILCON 
CGCTGCGTTCTTCCGTCACCTGGCTTGTGGTGCTGTTGGTCCTTCTGATGGAATTGGTTG
AGGTGTGGTCTGTCTGCTGCTCCTGTCCAGCCAGACGATGCT
>GN8820S02FWG9D 
GTCGGCAGCTCGTAGGACAGGTGATCACCATCGGCAACGAGCGTTCCGCTG
>GN8820S02H7UVW 
TTAACGACACCATATGGAATGACACAGATGTAACGATGATTGCCAGTGTTTAAACATCCT
CA
>GN8820S02IXVJM 
AGACCCACTGGTGTGCACTTGTTTTGGTTTTGAAGTTCGCATCTCTGGGAACGTGTGTGT
TTCGCCCTGAACCACAAATATGTGAGTTCCGAATGCGATTTGTGTGACGCGGCCATATTT
AAAGAGTTTTTN
>GN8820S02HDODU 
TTATTTTTGAAACCCTTTACGTAGGGGAGGTGGAAATAACGAGATATTATTAGCAACTAT
CCATTTTGGTAGTGTCTAAAAGACTTACAACGTTCTTAACAACTAGAGCATAAAATACTT
CCTAGGACAATCGAGAAGCTTAGCTTTATCTCTGCAGTTTGCGTTTAAAATTCGTTGCAC
CAGTCTGCAATCGTAGCGGCTACGCGAATGACTCTAATGGCTTTGGGAAATGGCCGTGTA
CGGCACCTTAAGTTTCAGACTGAACCACAATATGTTCGTAGCGCATCAGGTCGGGTGTGT
CCCAGCAGCTCTTGAGGCAGGTGAAGACCAGCACGTTGCCAAACTCGATTGGTGCATTGC
AACCGTTCACCTGGAACCGCAGTCTTGGGAATCAGTGTGGGCAGCAGCTGCA
>GN8820S02I935G 
GATCCCAATGCCACCATCACATCGCTGTCCACTAGACCGCTGGACTTTAGCTTGGCAGCA
GCATCGCTCTCATTTAGCTTGATCTTCTTGGAGTCGCTGCCCTCGTTCTTGCCCGCCACC
GACTTGCGCTTCTGAGAAGCTGCTTTCTC
>GN8820S02HCZVD 
CAACGAGTTCAATGCCAAGGATCTTCTGACTATTTGCACGTGTTCTGGTGTAAACCAAT
>GN8820S02IK3OK 
ATGTCCACCAATCAAGGTGGACATCCACCAGGATCACAGAAGCCTCCTAATGTGGGAA
>GN8820S02HQJA2 
GCCTTCATTCGGAATAGGATTTCCGACTGGAACTGCTCCGATTTCCGGATTTGGATCATA
TATATTCCCTCTGTTTCCTTGGCCTACATTTGGAATATTTCCTCCGATTTTAAGAAGTTC
TTTAGGTGCATTGGGACCATTTCCATGACCTACATGTGGAATGTATCTTCCACCTTGATT
ATGTTTTTGGATTTCATTTAAAATCATATCCACGACCGCCAAATGCATTGCCTTCATTCG
GAATAGGATTCCG
>GN8820S02GH04F 
GGCTGGCAACTGCTGAGCGTCTTCATAAGCGCATCGAGAGATTTTCGAACTAGTGTGGAG
AGTGTGGGTGGTTCGCTTTCGTCGTCTCTGCACCCACTCTCTATGTCCTGAGCAAAGAAT
TTGTTCGGA
>GN8820S02JPYWX 
AAAGGTTTGTACGAGACATTCCGGTCGATCGTATATCGCCTTCTTGCCAAACTGATGGGC
CACCCT
>GN8820S02F7AVU 
GCCACAATCAGCACGTCAAAGGTGATGAAGTTGAGAAAACAGAAATTCCGGCTGATAGAA
AAATTGAACCTGCATCGGCTAAGGAGACTAAAACCCTTGAAAATGTAGAGAAAGCTCAAA
CCCGAGCGAAAGTTGTGGATACTGAAAAATCGGTTAAAGATCAGAAC
>GN8820S02JPVSQ 
TTTAAATCGATTGGCGTTCGGAGTGTGGAAAATCGAGCAAGTGGTTAACTTCTGGTGCGT
CTGCTGCGTTTTCGACTGCTGTTGCGGCTGCTGCGTTTTCTGCTGCTGCTGCGCCCGCCA
GTTGTTGTTTCATCGCGTGAAGTATTGTGGCAGGAACAGAAGAGTGCGGGTATCGTCTCG
GGCCGCAGGAGAAGGAGGTGAGTGAGTGAGAGGGCAGTCGACTGAGAGTGCGAATTGTAG
CGGTATTCCGCTGTCGTTGCGACTGGCTTGGAATTGAAAACGCTTTTGGAAGCTAGACGC
TTGGTTGCTGGAACGTAAAGCTGCCGTTTTCTTCGGAGTATCTCGTATTCCTATCTGCCG
CGATCTCCCTTCCACAGCCTCTGCCTCGGTCTCAGTCTCAGTCT
>GN8820S02G3FXW 
ATTCATTGAATGATTAACTCCAGTTGAGTCCCTGGAAGGCTTATCATATGATTCACAGAT
GGGC
>GN8820S02G4W82 
CTCATCCTAGCCTAAGCGCTTTTAAATGCGAGGAGACTTATTTCTAGCCCAGTAAACGCA
ATGATTTTATAGTCAGCCTACAGCGGACTTTCGTCTGCGGGTCCGCCGAACTCCTCGCCC
TAGGGGAATCGTCCTCCGTTGTTGAAGTTGTTTGGAGGCGGACGACGAATGGGACGACGG
TTGCGGGTCCGTTGCGCAAAGCGATTGTTATTGGCTGACATCTGGTTTTGCTGAATGTTT
CCCGGCGACGTGTCCCGTTGCCAGACAATCCGCTGCGGACGGTTCTGGCTGTTGGGACTG
CCACCCCTCATGGCGCGATGTCCTCGTCGGGTGGGCACCGCACTACGCAGCGTGCGAAAT
CGCGTGTTCTCCGACGGTGAA
>GN8820S02FGER7 
CTGCCCTTTCGAATGATCTGCTTGGTATCCCAGGCTTGGAAGGCATCCTGCAGCACAACT
TCACCCAGTTTGTCTACGGAGACATCACAGTTTTCCAGCAGCGAAAGATGCATGGCATCG
TTGGCCTTTTTGGGACGATTGAGCATCACCTCGAGGCCTTCTTTGATTCGCCGTGGCTCT
CCTCGCAGCAGGATAGGAGATCCTTAAGTAACAGCTGGTATTTGGTGATCCTCTGCACAG
GTTTGTATGAGATAGGCGGGGCAGGGAGTGATCAACCTCCAGGCGGCCGTTG
>GN8820S02FZ6J5 
GCTACAGCTATTGGTAGTAGTACTTCTTGGTCTTTGGCAGTGTCCACGGCCAAAGAACCA
AGAAGTACAAGCTATTGGTAGTAGTACTTCTTGGTCTTTGGTCAGTGTCCACGGCC
>GN8820S02HCYI2 
TTCCGCAGACACAGTCGCTGCAATTCCTTGGCGGATTCAAAGTGGGTGGGCGG
>GN8820S02F9HVW 
TTTTTTTTTTTTTTTTTTTTTTCGTTTTCTTCATTCATCTTGAATCATGTGGATATGTAT
TTTCCTTATTTTATTGTACAAAAGGAAAATGGTCTTGCCACAACACATATGCATGAACAT
CCTCAACTGTTAATAAACATT
>GN8820S02IZGZ7 
GGCAGTGCAACTTTGAGTAGCCCGTCAATGGAAACTTTTCGCCGTAGGAGGCTCACCACC
AGCAAAAT
>GN8820S02JC8C1 
TGACATTGGTCTTCTGGCTGTTGGTCCTGTACTTGGAGCTGAGCTTGACATTGGTC
>GN8820S02IWROZ 
CGCGGTCGCAGCGGCAAAGGCCAAGGTGGAGGCCATTTACAAGGATATGGAAAGAAGTGC
TCTACCGTCAGTGTGGAGGTAGCTAAGCCCAAGCACCGATATGTCATTGGTCCGAAGGGC
TCCACCATCGCCGAGATTCTGCAGTTGACCGGTGTGTCTGTAGAGATGCCTCCCNTAGAC
TCCCCTCC
>GN8820S02HLH6Q 
TCCGTGGTGGTATGCAGATCTTCGTGAAGACTTTGACCGGAAAGACCATCACCCTCGAGG
TAGAGCC
>GN8820S02F2KRN 
TTTTGGTCATCTTTCCGTTGTTTATTTTCTAATAGTTTTGGTAGTTTTCTAACATTATCC
GCGATGAGCAACGCAGAGACAACTACGGATTTGTCTTTCTACAGAAACCATTCTAAAAGA
CGGCGGACGAGGAAGTGGAGAAGGCTTCAGCGTCCAGCAGTAGTACGTTATTGGCCGAAA
AGGATGTCCCGGAGGTCAAGGAGCGGCCCATAACGCCGGAAGACGAGCTCATCTCCACGG
AAACTCTGCGACCCTCACCTGTCCAATGGCCAGAGCGTTTTTCCCGGAATGGACGAGTTC
CTCTCCATGAGCGACACGCCGATGTACACGCGCAGCACCAACTACACCAGCAATCTGACC
GATGATGATATGGTTAAGATTAATGAACTAGCCCAGCTCCCTCCCGAGGATCTGAT
>GN8820S02JZWRL 
AAAGCGCGCAGAAGAACAATGGATTTGATAAACGATATTAGTTGCATAATCCTTATTTCT
GATGCACTGTTATGCACTCGATCCAGGTGCGCAAGGCAATCACATAGGTATGCCTAAAAC
AAGTGCGTGCTGATTAAAGTCGTCTGGAAAGCACTTGCCGCCGAGCTAAGAACGACTCCG
ACCGAGCTTACAAAGCGAACTGAGCTCCAATGTGTTCAAGCCG
>GN8820S02G2GJJ 
CAAGGCGGCTTCTCCTCCAGCGGCCCATAACCCCNCCCCNCCGACGACGGTCGGTCGNGA
CGAA
>GN8820S02HQDVB 
ACATCATCCGGTGCATCCATCCAACTGATAACCTGCTTGCGTCCGTTGCCAAGTAGCAGG
CCCATTGAATCACAAATCGTAATACTGGACTGACCGTCGCCGGCGAGCACATTAACAGCA
TCAGCAGCATCGGCAACCAAGTTGTTATCGTCTTCAGCAAGTGGTTCGAGCAGCAACATC
CTCCATTTCCATACACCATGGATGCACTGCTCAACTAGGAGCACTCTCTGGTTTGACTGA
CGGGCTTGCCATGTACATACACCCGCAGCATAAGG
>GN8820S02JU2TV 
CATATTCTTGCATCGCAGACAAATACCTTAATGCGCGAGATCAGCACCTGCAAGGCACAC
AGGGA
>GN8820S02H6LJS 
AAAATGAAACTACTGATTGTTGTTCTTGCCCTGGTGGCCGCAGTTTTGGCCAGACCTCAA
TTTGGACCTGGTGGTCAAGGAGGATTTGGTGGTCAACAAGGCGGCTTTGGTGGACAGGGA
GGATTCGGTGGAGGTCCTGGATTTGGTGGACAAGGTGGTTTCGGTGGCGGACCCGGAGAA
TATGGCGGTCAAGGTGGTTTCGGTGGCGGCCGGGAGGATATGGCGGTCAAGGTGGTTTCG
GTGGCGGACCGGGAGGATTTTGGCGTCAAGAGGTTTCGGTTGGCGGACGAAGGACGGGCG
TTTGGTCGGAACAACCA
>GN8820S02JLKF8 
GGCTGGTGTTGTTGCTGTTGCTGTTGCTGCTTCTGCTGCTGCTGCTGCTGCTGTCGAA
>GN8820S02J7CRE 
CTCGTCACCTGAACGTCCTGCTGGATTCCGTGATCGGTGATAGTGTTATTGGCGAGGCGG
CAGCCCGAAAACGGG
>GN8820S02G5BTK 
GGAGGATGAGGCGATATCATCTGGAGTGAAGACCACGATTCTATGTTCTATCCGCCAGAT
GCATTC
>GN8820S02FR9FC 
AGAGTTAGAATAGTTGCATTATTGCTGCTTGGCTTTGTTGCTGATGTTGCGTGTTGCATG
TTGCTTGTTGCTTGTTGTTAAGTTGCTTGCTGACTGACACTGGACACTGACACAGAGACA
CAGAGGCCAGCCTGTTGTTCCATCTTCGTTCTTGTAATGTAGTACATATCATTCGTATAT
AATAGGTATGTAGCGTAGTGTTATTAATTAATGTATGTGTTTATATATGCATGCTGCTGA
>GN8820S02FJXQS 
TTTATTGAAACCGTTGGTAAATTGTAAACATATATAAGTAGAATGGGCCGAAATAAGGGA
TATGCTATTCCATTTTAGAATTTGTGGATTTTCTTTGAGATTTTTCCGCCATCGTTTTGG
ATTTTCTTTCAGCTTTCATGTCAGATTTCCTTTCCGTCTTCATTTCAGGCTTTGTATCGG
ACTTGATTTCAGACTTCAGTTCGACTTCTTTTCAGACTTCCCTTTAGAC
>GN8820S02FPBUH 
TCGTCCTTTCCACGGCGGCAGCAGGAAGACAAAGAACGCGTATGATCAACTGCATAAATG
CTCCC
>GN8820S02GWER0 
TTTTTTCATGTTCAAAATATACTTTTATTGCACGACTCTTGAATGAAACAAGCTTTTTCA
GATGGCGCCCGTGCAGGGACCCCACGTCTCTAAACTATTTCGATGTCAATGTCAAAGAGC
AAGACCTAGGCACAATTATAATTTATCATGTTTGCAGTGAAATCGGACAATAATTGCTTG
GGATTTGTATGTGCATTGTCGGTTGG
>GN8820S02HQ21N 
AGAGTTAGAATAGTTGCATTATTGCTGCTTGGCTTTGTTGCTGATGTTGCGTGTTGCATG
TTGCTTGTTGCTTGTTGTTAAGTTGCTTGCTGACTGACACTGGACACTGACACAGAGACA
CAGAGGCCAGCCTGTTGTTCCATCTTCGTTCTTGTAATGTAGTACATATCATTCGTATAT
AATAGGTATGTAGCGTAGTGTTATTAATTAATGTATGTGTTTATATATGCATGCTGCTGA
>GN8820S02FKCCZ 
CGCTGCGATGAGGTCAAGACAGAAGAAACTAGTTACCCTTGGCTTGTGCTCCCTTGTTTA
G
>GN8820S02FXVSJ 
CCGGAAAGGTGCGTCGCATATCCGAGGCGATCCTGCACTTCTCCGTGGGCACCAAATTAT
GGCGACCGCAATAGCTAATTTCGAGGACATAGTCTGGTCTGCAGTAGATGGACTGGCAGT
AGCCCTCGCGATTGATGGGCTTGTAGGACTGTTTCTTGGGTATGGCCTGGTTGGCTCCTC
GTAGTAGCACTGGCCAGGATAGTCTGGATGCACTGCATTTCCGCGGTAGGTAAGATCCGC
CGAGCGGCTCCACAGATGCCCAGGAGCACCAGGAGACAGGCGACTCTGGCTCGCATAGTC
GCCGAATGAGCGGAGGAGCT
>GN8820S02H75B5 
ATCAATCCGCAGGGCGTCCGGAGCGCCCAGTGCAATGCCAAATTCGATGTGAGCGAACAG
CCACCCAGGAGCCCANGGTTAATGTCAGCATGATTCCCGAGCCATGGGT
>GN8820S02IOOC5 
GCTCCAACCATGGCATCTACATTGGAGCACACGCTGTCAACCGACCCGACCGCGAGGTGG
ATCAGTCCAATGTCGTCCAGCTTCACCTCGCGGTCG
>GN8820S02GGKRI 
CGTCCATCCTCAAGCTGCTTGCCGGCGAAGATCAGACGCTGCTGATCTGGGNGGT
>GN8820S02GHQCJ 
TTTGGACTTTTCTACAAATTTTCTAATAATATATTCAAAATATTTCCTTTTTCAAATTCA
AAATGATTTTGCACAGGCTCATTAAGCTTGTGCTATTTTCTAGTACCATTTACTTGGTCA
AAGAACTAGGAGTTTGGGAGGATCCATTCGAAGCCAGAAACAGTACAGTCGGTAAAGAAG
GAGAAGAACCTTTGGAGACGAAAAATTCAAACGCAAGTCAGAGGAGGGCGCAGATATTGG
AGCCACTATATCCAAGGAACTCCAGAAGAAAAAAGAGGATTTGGAGAAAAAGTTTTGCCC
CAAAGGCACCTTCTGCGAGCCACCACCAAAGCCCCTAAGCAAAACAGTTGGCGAGGCACT
ATCTAACACATGGGGGGTCTTAAAAGGGATTCCGTCCTACTGGAGCGAAACCTTCGAAAC
GGTGGGCGCTAGGA
>GN8820S02I3VDD 
CAAGACCGTTCCGCCAATGCTGGACCTGGCCAACTATCGAGGCGTCCACCGAAGACTGCA
GTCCCTCGCTGGAGTCTTA
>GN8820S02GXJQ3 
CTTCTATTGGGAGCCAGTCAAACATGGTCCATCGACGGGAGATGAACAGCACCGAGAGCA
GCATCCGCCAGCAGATTCGCAAGCCAGTTCGCTGCCAGAAGCCAAAACCCAAGGCAAAGC
CAGCCGAACCGGGCCAATTCTAGGGGAACGCGTGTGTGTGAAGGTAGTGAAGTGCAAAAC
GTGGACGCGAGTGTGTGTGCCAGTGCCAGTGTGTTGTCCAAGGACCTCATCGCCCTCCGC
CCACTTGAAGTCAGACAACGA
>GN8820S02JETQ0 
CAAAGACATCCGCTGCAAAGATGGTTCTTGCCCTTGTAGCTGAAGATCACATGGACCTTC
TTGGTGCCGGGTCCATGTCATCTTTGCAGCGGATGTCTTTGCTGATTAGGTGGTTCTTGC
CCTTG
>GN8820S02JYHHV 
CACGACACGACACGACACGACACGACACGACACGACACGACGACGACGACGACGACGACG
ACGACGACGACGACGACGACGACGACGACGACGACGACGACGACGAC
>GN8820S02JM4DR 
GATGGCACGAGTCTCGTCCTTGCCATACAAGTTGTTAATGGCACGGCACACGTACTCTCC
AGAGT
>GN8820S02GSM2Z 
TTCTGTGCCCGCTGCAGGGCTTCTCTCTTCTGCTGGCACAGAACGTCGTG
>GN8820S02FTE7N 
GCAGCTGCAGCAGAGGCTTCTGCATTGGCCTCGGCAACTACTATGTCCGTTTCGGGAGCA
ACACTAT
>GN8820S02JGX8Y 
CGAGCTCCTTGCGATGCTTTGAGCGAGTCATGGTGTTCAGCTTGTGGGCAATGCGTTTTN
>GN8820S02H1IZC 
CAATTGACGCACTCGCTGGGCGGCGGCACTGGGTCCGGAATGGGCACCCTGCTGATCTCG
AAG
>GN8820S02GHC6S 
CAGGACCAAGTGAAGGGTCGAGCCATCCGATACCATTGAGAACGTTAAGGCCAAGATCCA
GGACAAGGAGGGGAATCCCCNCCC
>GN8820S02JR8P4 
AATCGGATTCCTGCGCTGAGCTGAGCTGAGCTAAGCGAAGCAGGAGGATCGCAAGGAAGT
GAGGCGGAAGTGAACGGCGAGGAGCGAAGCGAGTTAAGAGAGCAGGCAAGCCGGCCGCAC
TTGTAATAATACTTTCATAGAACCTAATTCCTTGAGCTAAACG
>GN8820S02F2J8B 
ACAACTTGAAGCGAATGCAAGACGAGAGTAGCCTATTGAAAGTTCAGCAGACTTTT
>GN8820S02HWTLL 
GCCCAAGAGCATCAGAAGCTACAGGCGGGCTGCGGTGGCTTTTCAGTCGGT
>GN8820S02HRTYF 
ATAGGTCACATAACAAACAAGTCACACAAGTCTAAGAAGCATGCCCACAAGTCCAAGGAG
GTGGCCGATGAGCTACGCTTAATTACCCTCCATGAATGTTTTGAATGCAGCTCCAGCTGG
TAAATTTTGTAGCGGCTTGACGTGCTGGGCGCCGGCAGCAACCGGGGTC
>GN8820S02I8I62 
TTTCGAGCCCTTTCCATGTATTCGATTGCGCGTGAAAATCAGTTCAAAACGTTTCTCGAG
CTCCGCAA
>GN8820S02HPY6R 
TTGGTGTAAAGTTTATCTTTGGCTTGGCGGCATAGCCAAGTGGTTAGAGCTCGACTGCTG
GCCTTCTGGCTTTGTGTGAGCAAAGTTTCTGCCGGCGTAAATTAGTTAAGAAAATTGCAG
TGGAGGTTTCC
>GN8820S02IDX05 
GTTTTGATTTGAATGTAAAAGCGCACGCTCGCCCAGTCGCTGTCCAGTTGTTGTCCAGTA
AAGTCCAGCGGAGCAGCAGCAGCGGCAGATCGGTCGCATCAGCAGTAGCATCAGCAGCAG
TTCCCCGCAACAGTGATGTAGAAACCATAAAACCGTATAACGATGGTCAAACAGTGTGTG
CGTGTGTAAAACAATAACTAAAAACCTACAAGCAAGAAAAACGAAAAAACGAAAACGAAC
GAACAAGGATAGTGCGCTAAAAAGTGATAATTCGTATACCAAAGTCGAGAGAATCTCTGT
AAATTAGT
>GN8820S02GMNL8 
CTCTGAAGCTTTTCACGCTATTCCACGTTGAGTGAACGTAGGTAAGTGAAAAGTTGTATA
CAACTGAATCACAAAAGTGTGTGCCTCGAATTCTTCAGCTTGCGGAGAAACGAGGAGCGA
GCATGCTTGCCGTGCACTGAGCCAAAATGCTCGCATCCCTACATCGAAGGCCCTACTGCG
TTTTCATTAAAAAGTGTCGGCTTGGATGTGCCTGCAAATTTGGATATATTCGCCATGATC
TCGATAATCGATGTATTTCCGTTCTGGACTGCAAAATTCCAGTGCGACAGCTCAAGGCTC
CCATTTGGTAAAGTGTATTTATTGGGATCAATACATTT
>GN8820S02G2IHF 
GATCTCTTTGCTCTTGTTCAGCTCTTGTTGTTTCTTGGTCATCAAGTCTTTGGCCC
>GN8820S02G8UPU 
GAGCCTTCGTCGCCGTCGCCAGTGGATTTGGGTGATCACTGTTATTGTTCTGCTGCAATT
GTGCAATGGGCAGCAGCAACAGAAGCTGCAGCAGCAGCAGCAGCAG
>GN8820S02GDIH4 
GCTGGTGATATAGAATCAATACTTGTCGCAGCAGCAAAGCGTCAACTCCATAAGACAACC
ATGTATGCAGCACAAAGTTTAAAGACAAGTAGAGATATTGAACTGCTTGTCCTTGAAAAC
GACGACATCGAAGGGAGTGGCAGGAGCACAGATCACCTGCTGTGTGTG
>GN8820S02GTGLT 
AACACAACACAACACAACACAACACAACACAACACAACACAACACAACACAACACAACAC
AACACAACACAACACAACACAACACAACACAACACAACACGACACGACACGACACGACAC
GACACGACACGACACGACACGACACGACACGACACGACACGACACGACACGACNCGAACA
CGACACGACACGACACGACACGACACGACACGACACGACACGACACGACACGACACGACA
CGACACGACACGACACGACACGACACGACACGACACGACACGACACGACACGACACGACA
ACGAC
>GN8820S02FYB99 
GCTTCTGCTTCGGCCTCTGTTTGCCGTTCAGCGATCCACTGCTGCCGCTGCCGCTGCCCC
CNCACTACTCGT
>GN8820S02GOT4A 
CCAGCACCTGCCGTAGATCATCTTTCGCCGGAACTCTGCCCACTGGTAGGTGCTGGAAAA
GATGATCTACGGCAGTTACTAGTATGAAGCCACCCAGAAAGGACCAAATCCAGTGAAAGA
CTCC
>GN8820S02JRCV3 
ATGGCCGTGAGCGGGTGTCGCTGTGTGCTCCGTTGTGTATGTGTTGCTGCCTTTTTGTCT
GTGTGCCTTGTGCAGGTCCTGGAGATTCTGGTGGCAGCCTATTCGTGTCAGAAGCACCGG
CAATGGCAATGGCAACGTTTACGTAGCAAGCAATTCAATTAGAAATGCGGTAGCAACGGC
AGAAACAAAACAACACTCAAAATGGCTGCCTAGACAAACAGAGAAAATGAAAAGGACAAA
GGCAACAGAGCAGCGGGTAGAGGGGCGGTGCGGGGGCGAGGCGATTGTTTCAGCGAAAGG
ACGACTGACAGACAGGCTCTATCAAAAAAATGGTAAGCAACAGACTGGCAGGCAGACAGC
CAAGGACGCAGCACTCGCGACTCGTTTATGCGGAAGCTGCTTTACGATAATGGCTTAAAC
GGTCTGGAGGTGATTCCAGAGGAATCACAGGATATTTG
>GN8820S02HHO72 
GCAGGAGCAGCGAATGCGGAGGATGTGCTATTCGACATGTTCGCCAGCGAGGAGACGGCG
TCATCTCGAT
>GN8820S02I6KMH 
GCACACATGGATTCGATTCTTTAACTGCAGGACATCCTGTGTTTCCTGGTCCTGCTC
>GN8820S02IH85D 
CGGTCTGATTGGCCTGAACGGATGCGGTAAGTCCTCGCTGCTGGCCGTGACGTCAAGATC
GCCAACTTTTCGATCACGTCTTTGGNTCCGAGCTGCTGCAGGANACCATGCTGGAGTTGA
ATTCGGGCGTCGCTAC
>GN8820S02GQO6V 
CATCCCAGCCACCCTCGAAGAGCTTCTTCTTGTCGTCATAAGAGCGGGTGTCCACACGTC
>GN8820S02FO2O6 
TGCCTACTTGTTAATCGTATTCTTCCAGTTCGCAAGTGTCTCGCAGCAGCTGATCACTAT
CTTGAGGCCAAATGGAATTC
>GN8820S02H9U21 
CTTTGAAGATGTTCTTCAGGGACATGCGTGTGTAGGAAGGATCAACTAGCGGCACGGCGC
CCAAGCTGGCAATCTTTTCCGTTACACTCATCGATTTTTTC
>GN8820S02HI3H4 
GCAACATCCAGAGCTGCATAGGTACCAACAGCATGGTGTCCACATCGGAGGCACTGCACC
CACCCACGGCAATCGCTCGTTGTCCACGGTTCGTTCAACTTCGGCCCAACCTCCATTGCA
ATCCATTGCAAGCAAACAGCGACTCCAAGTACTTCATAAACACCATCGCCGAACAAAGCG
AC
>GN8820S02GVAVX 
GTGGCGATGCCATCCATGCGCTGCTTATCGCGCTTGAGGAAGTCCACGAAGTCCTGGTAG
CTGGCTCCATTGCGCTGTTGCTCCAGCCAGTTGTTGAATCCGTTGCTGATCTTCTGCTGC
CACTGGGTCTGCTGCTCGATCTGGACGAGGCCTGAGCTCTGCAAACGACGCAACTCCTCC
CGCAGCCAGTGGTCCACATGGTCGATGTCCACGTGATGCGTTTGGGAAAGGCTCTGGAGG
CGTGCGTGATCCTGGGTGAGCTCTCGCTCCACCTGCTCGTAGGGCATCTCTTGCTGCTTC
TTCAAGAGCATCTCTATCAGGCGCTG
>GN8820S02JWY8S 
TTAGGAGGCACCTGTGATCCTGGTGGATGTCGACCTTGATTTGGTGGTCGAAGGGCGGAA
>GN8820S02JA2CS 
GTCAAGTCTTCACGAAGATCTGCATACCACCACGGAGACGAAGGACCAAGTGAAGGTGGA
CG
>GN8820S02F8NG6 
GTGAATCGTTACAAATGTTGTCTACAACTATGTTTAGTATATGCCATATCTAATAAACTA
TATCTAGGTTATCTTGTTCCTTTGAGCTGGCTTCTGTTTTCGTTTCTTTTGTTTTATTCT
TTGTATGGTTT
>GN8820S02HOFB8 
ATTGAATCAAGTGAACGTGTTTACTTGAGCTTCCTCTAAAGTTATCAAATCAGACTTCAC
AGTGCTGATCAACCGACATTCCTGTTCGAAACTACTTTCTTTGATGGTTTTGCTGTGCTT
GGCATTTGACTTAAAACCAGTCTCGGCGATGAAGTGTCGCCTTGGATTTGTAAAAAGGGG
TGGAC
>GN8820S02H7W9R 
GTGAGCACACCACCACCACAGAACTCGCAGAACAGCAGCAGCCTACGGCTGGACTCGCAC
GTACCCGGACAGTTTACGGTATGGTGTGGTGGCTCCTGATCTGGTCAGGGATCTCCTGTC
CGTGCCACCGACCGTCGAGTCACCTCAAAGGATCTCCCTGCGGCAGTTGCTCCACTGGCC
AAGTCTGAAATCTCGAATATGGCGCCGCCAGCGTAACTGTCAGTCCCTGCAGCCGAACAT
CCGGCTCAATCCACCGGAAAGACTCCGGCCGACACCCATCATTGTGGTGGAGAACTACGA
TGTCCGCCGTGTGCA
>GN8820S02FJHBY 
ATTTTAATTTTACGCAATGGGTCGCGTTATTCGTGCACAGCGTAAGGGAGCTGGTTCCGT
GTTCAAGGCGCAC
>GN8820S02HEX5G 
AATCCGGCTACCAAGGTCAGGGATCCGCAGATGAGCAACGGCAGTGGCTTCCAGATGGTG
GCCAATGGCCACAAGTAATAGTTAGACGCTGGTGTTGAACTTTAAAGTTTCAAGAAATTA
CAGACAGGGCATCTAGAATTCGGTCACGCCAAAGGCAGGGCATTTACCTTTAAAACATAG
ACCAAGTATTTATACAAATTTAGTAATACTCACACGTAAACC
>GN8820S02G5KHU 
TTCGCCGAGGCAGAGTTCAAAGCACTCGCGTCTTGACGCCACCGACACGGTACGCTTAAC
TTCCGTCTTGAGCTTGTAGTTCTGAACACGATCGACGTACCAGGCTCGGGAGCGA
>GN8820S02IXCZS 
CTCGTCACCTGAACGTCCTGCTGGATTCCGTGATCGGTGATAGTGTTATTGGCGAGGCGG
CAGCCCGAAAAGGGAGTAACTAA
>GN8820S02HC9V9 
CCACCCGTCATCCGGATGCTAGTGAACAGGAAAGGACTTGATGTGACCCACGTTTAGGTA
GGGCTGTGATTGTGTCCTACACCAGTAGTCTGGATGCACGTGTCTCTTGGTCCACGCTGA
TCAGTGCTCTTAAGATACTCGTGGACAATGAGGAGGACCGCACGATGGTGTCTTCAACGG
CGGCATTGAGATGTGTTTCGAGGCGCTGCACACGCTACATTCCATGCACCACGAGGCCAC
CGCCTGCCACGTGGCCGGAGACCTATTCGATCTCTTGGGCGAGATGCTACTCCTCCTAGC
CACTCTTCGAACCCGCACAGACAGTCCTGCTACAAAAGAAGCAGCAGCAAACAACAGCAG
CAGCTGGAG
>GN8820S02IHAQ9 
TATCCGAAGATGACACCTCCGAATCGCAGAAGGTTCCAATATATTGTTTT
>GN8820S02I191V 
TGTTGTGTTGTGTTGTGTTGTGTTGTGTTGTGTTGTGTTGTGTTGTGTTGTGTTGTGTTG
TGTTGTGTTGTGTTGTGTTGTGTTGTGTTGTGTTGTGTTGTGTTGTGTCGTGTCGTGTCG
TGTCGTGTCGTGTCGTGTCGTGTCGTGTCGTGTCGTGTCGTGTCGTGTCGTGTCGTGTCG
TGTCGTGTCGTGTCGTGTCGTGTCGTGTCGTGTCGTGTCGTGTCGTGTCGTGTCGTGTCG
TGTCGTGTCGTGTCGTGTCGTGTCGTGTCGTGTCGTGTCGTGTCG
>GN8820S02IGXQF 
GGACACGGAAGGTAGTGCACTGAAAGTACTCGATAAGCCAATGCTGGATGTTTACTTCTT
GCCGCACGATCTGCAGCGCTTGGAGAGCTACGCCCGCCAGCAGTCCGAGTTTCGTCTAAT
CATCGATCTGCTCACGGACATTGCCCAGCTGTATTTTCAGGGCGGATCGATGGTCTGCAG
CTTG
>GN8820S02GCXOW 
GCGGTACGCAACAACGGTGCGCATGGTGGCGCTTTCGGAACGCAATGCCTGCTGCCGCAA
CTGAGGAGACAACAACGGTGCGCATGGTGGCGCTTTCGGAACGCAATGCCTG
>GN8820S02FTEN3 
TTCCGCCATCTGGGCCACTAACTCAAGGTGGACATCCACCGGGATCACAGGTGCCTCCTA
A
>GN8820S02HTKS0 
ATCTCAATCGAAACGAAATGAGGATTGAAAATTGAAATTGAATGAAGATGGCCTTACTCG
GCATTGCCATCACCGGCCAAGTTGAGGATATAGGCCAAGGATCCTTTGGCGGTGTATAAG
GATTTGAAGTACGTGAGTGGCAAGGTAACGTTAATGGTGTTCTTCAAACCGGGCACCGGG
GATAAGCTGAGCGCAGGCACATCAAAATCGGACAATCCGTGCAACTGAAAGTTGTCAATG
GACCCAGTGAAGCTAGAAAGCAAATGAATTTGTAACGCCTCTAAGCGCA
>GN8820S02FNLXP 
CTCCCTACCTGCGAATCATCGAACCAACACTATCTGCAATACTGTATCATATACACCAAA
AGCCAGCATGTTACTCATCAACTCAACAAC
>GN8820S02FQUTS 
ATTTGGCGATTCCGTTTCAGGTTGGAGTACGCTCGCAGGAACCCAATGTATGAAAGCAAG
AATTCGTAGCGCTCCCTTTCTTCTCCACATTATCAATGACGGAGCCTAAAAGACGCGACT
CAAAGCCCACTCCATTGGCATTGGCATACATCTTGAAGTCGTAGTGAGATCCCGGGCTTA
CTGTTGGCAAGATGTGTAGGTTGCTTATCCGCGAAAAGATTTCCTCGTCTACCAACGGCA
GCGGCGCAGTGCAAACATTGAGACAGCTAGACAAAAGTCCAACCGGTGGGTATTGAACGC
TTTTGAACGTGTGCAGCAGATCAACGCACATCTCGGTAGGATGCACCATTTCGGCGCTGA
ATGCCGGATATCGA
>GN8820S02IVLUU 
TTCTCGATCAGGCTCTGGAAGATGCGCATGTTCAATATCAATCTCAGGCTCAATCACAAG
GAA
>GN8820S02JPC9W 
GACTCAATCTTGTGGGAGCTGATCATGCGCAGCAACGGCAGCATGAGAAGGAGTCGTCCG
AATCTGGCTATCTGGGCGGTGAACTGCGTCTTTGTGTGCTGCGACAGCATCACGTGCGCC
TGATCCTGAAGATTCTCTATCTGCGCCGGATCTTTAAGTCCGCGCGTTTCCGGCCGGAAG
AGAACTATCGCCTTGAGGCACGCGAATTCAGCGGGGTCCACCAGCACCGCCTTGTATTTG
CAGAAGATCTCGTGGAGCGTTCGCACATCCGCCGCCAGCTCCTCCTTTGTTATGCAAGTG
TCGCCATTGGCATTGTTCTCTAGATTATTGCAGTGCTCCGCCACCGAGAAGAGGGCGCAG
CCGGTGGGATCCAGGGGAATGCACCATTGGA
>GN8820S02FPS1L 
TTTGCAATTTATCTGTCTTATCCGCTTTGCATACAATTCATCGACTAACTTCCCTAACGC
AATAAGCTAATATAGGAGTGGGTTAGGTTAAACGGCAATAAACTTGTTTTGTTTTTGTTT
TG
>GN8820S02GDYTK 
TTCAGTTTTTGCTTGAGCTTGAGTATCATATCGATGATCTCCACCTCCTGCTTGTCGTGC
GCCCAGTGCTCGAGATTCGCCACGGATAGCGCCTGCAGCTGTAGATCCTGCAGCGTTAGC
TGCAGCTCCCGATGACGTGCACCGTACCAGCCGCGAAAATTGGGCGATCGAAAGAAGCGT
CTGTACAGGCCCTTCCAGTCGCCCTTCAGCGGCGACGTTAGCTGCGGCCCAGCGGTTTCC
AGCGTGTCCAGAAAGTCATCCAGCTTAAAGCTGTTGGCATTCGGCGCCGACTTAAACGGA
CTGATGTCCTTCTGCAGCGGCATCAGTGGTGCCATATACCGTTCCAGTGGTATCATAAAG
CTTTGCGTCAGCTCGAGCAGATGGCGTCGTATCAGTGCGGTTTGCA
>GN8820S02J1ACQ 
GGCAGACATTTGAAGATCTGTCGTCGGTACAAGACCATACGATCTGCATGTTATCTAGAG
>GN8820S02F8L2N 
TGAAACCAACTGAGGGAACGAGTGCCAAGCCAACAACTTTTGAAACCAACTGAGGGAACT
ACGGCCAAGCCTACAACTCTG
>GN8820S02H31HU 
TTTTTCTGCTCAACCTTTCAACTGATGAACATTTCTCACAAGCCGAACTCCCTGAGATCT
GACTCCATGCAAAGAGGCTGCCAGTCCTGCGTGCAACGATGGTCTTCCACGGGTTTAAAC
ATTTTCTGGGGATTACGGCAGTTGTAGGCTGACATGGCACAGCGGCTCTCAAACTTCAGA
ATGCATTGTCCATTGGTGGCACAGACCGAAGGATCCTTTTCGGGACAAGAATAGTCGCAA
TTATCCTCGGTCACATCCGCATAAACCCTTTTGCCGTGCTGGTCAATGCTCAGGCTATTG
CTGTTTGAAGCGGGAACCACTTTAGCGGCAGTATAAGCGATGAAGCGTTTAAATCCGTAT
GTGAAAGATGTGCCCAGGTGGAAGACAAGTCTCCCCCATTCCCCACCTCATCGACACCCT
CCTCCGAAGTG
>GN8820S02G4RB1 
TCTTGCTCCAGCACTTTTACATAATCTTGAAACTACAGCGAGAACCGAGATGTCGTTCAC
ACAGATCGCGCGCAGCTGCAGTCGACTGGCGGCCACTTTGGCCCCAACGGAGGGTCGCCT
CCGGCATTCTCATCCAATCACAGG
>GN8820S02G9B7C 
ATGAGATCGGTGAACTTCTTGATTCCTGTAGAGCCCGAGAGGTTTTGATGGAGGTATTAT
GCCAAAGTGCCCAATTGGTAATAGGATACCAAATCAATCAGAGTCCAGACCTAAACAATG
TGGGTTCAGAAGACTCTGGGGAGCCACCTGTGCTTCGGTACACTGTGGACAGCGAACTGC
ACGACTATGAACCAGATCGCATTACGGCTCTATTGACGGTGATGTCAAATACGGTGGATC
TGCTTTTCTATCCCGTAGACACCATTTGCTGGCTGGCCAGTCACAAAGTTTTCGTANGTC
AAAAAACAGAGACCTGGCG
>GN8820S02GDOSP 
CGGACATTAGCAGCACGACCAATTCGGTGGCAATTTGGGCACGAATGCGCTCCCTCGGCC
>GN8820S02GFISO 
AGTGTACATCGCGAGTTCACAACAGAAATTAAATGGTTGACTTCTACTACCTG
>GN8820S02HKMDJ 
GAGAAGAAGGATCGAGTCATCGATGCCCTGAATGCCACCCGTGCTGCCGTGGAGGAGGGA
ATCGTGCCCGGGGC
>GN8820S02FGPDS 
ATTTTCCCAGTTCCTTTTCCGATTCCGTTTACCCGAAAGTGGTTAGGTTTGGAAAGGCTC
TGCTTTTTACGTACTTTACCGTAACGAAACGAACGACACACACAACGAAATAGCAAATAG
CAATAACATAGCTTTCTTCACTCGCTCACTAGCTACCTCTCGACCGCTCTCACTCGCACA
GCAGCAGTAGCAGCAGCTC
>GN8820S02GV697 
GGAAAACACCTCTGAAAACCCACCCCGTCGCCTTTCTTGTTCTTCACATTGCACATTTAG
TCAGCAAACAAGGCTTGCAAGCAAAGAATTGAGAAAAGACCAAGTCCAGTGTGCCAGCCA
TTCTGAGTCGAGCTGAAAGAAGCTACGTTTTTTGTCCAGCTGGATCGCAGTTGTTTTCCT
A
>GN8820S02H07IW 
AGGCAGCCAATTTGATGAGGTCAACATACCAGCCGGGTGGAACGTGGCCAGTAAGGACTA
CGGCCACATGATCATCGACGAACC
>GN8820S02JJ5F1 
TCAGAACATTGATATTGACATCAAATTGAGATTTATTAGTTGNGCGAAACTTAAATTATT
NTT
>GN8820S02IBBN2 
TTCTCCAGGACTTGCTCCAGAACTTTCTACAGGCTTATCCTTAGGACTTCCACCAGAGCC
CC
>GN8820S02HTZS7 
GGACTGCTCTGGCTTCCATCCAGCGTGGACTTCCTCTCGGCGGCAGTTGTGGCGGACAGA
GTTCCGCCGCTCCTGTGGCTGCATCACTGGACTAGCGGCTATACGCACCTGTTTT
>GN8820S02GNJ8C 
AATTAACAGAGCCATCAAAGGCTGTCCACCCAACTGATGGCCAGAAGTTGCTCCTTCTGC
TGCTGCTGCGCCCAGTGTTGCTGTTGCTGCTGCGGTGCCAGTTGATGCTGATGCTGCTTT
TGCTCTCGTGCAGCGCATGCTTTTTGCGGGACTAGAACTGGCCGAGTGTTTGCTGTGCTG
GCGTTGGTGTTGTTGTTGCTCACGTGCCATTGACACCTCATCAGAGGCATCGGACGACGC
ATTGACGTCACGGCCATGGCCAACATAGCGATCTTCATCCTGGCGTAAGCAATTGGCCAA
CTCTTGCAAAGCGCTCCATGCGCTTAACTATAAATAACCTAGAATTGTTCTACATTCGCG
GCTAGTTGCTCTTGCCAATTGCTTACGCCAACATAGCGATCTTCATCCTGGCGTAAGCAA
TTGGCCAACTCTT
>GN8820S02I6U7W 
CTGGACACCAGCAAGGAGCTGCTCAGCAGACGGCTACGAGTACTTGCATCTCTTC
>GN8820S02FX86Z 
GACTCAATCTTGTGGGAGCTGATCATGCGCAGCAACGGCAGCATGAGAAGGAGTCGTCCG
AATCTGGCTATCTGGGCGGTGAACTGCGTCTTTGTGTGCTGCGACAGCATCACGTGCGCC
TGATCCTGAAGATTCTCTATCTGCGCCGGATCTTTAAGTCCGCGCGTTTCCGGCCGGAAG
AGAACTATCGCCTTGAGGCACGCGAATTCAGCGGGGTCCACCAGCACCGCCTTGTATTTG
CAGAAGATCTCGTGGAGCGTTCGCACATCCGCCGCCAGCTCCTCCTTTGTTATGCAAGTG
TCGCCATTGGCATTGTTCTCTAGATTATTGCAGTGCTCCGCCACCGAGAAGAGGGCGCAG
CCGGTGGGATCCAGGGGAATGCACCATTGGA
>GN8820S02HAD3A 
TTGCTGGCGATATGATACTAAGGGTAACGGCCATGAAGTGCGACTAGAGAAGCATCCAAC
TGTAGTGGGTCTTATAAAGCCTCGACAACTGTTGAGCTGGCGGTGAAGCGAAGTCAGAAG
CTAACGCGACCCTCTTC
>GN8820S02IXRHN 
GGAAGTGATCGAAGAGCAGAAAGTGAAGGAGTTGGAAGATCTGGAAGAGATATTAG
>GN8820S02I9L5Z 
CGAAGTGATAGATCTGCTTGGCGGAGCTTCCCTGCGAGGCGTGACCTTCCAAATGGGNGG
>GN8820S02I7OW0 
TTTTCCAGTGCGACTCCTCCAAACAAAAGCGAAGTGGAAAATAGGCGAAGATAAAGGAAA
CCCAAGAGCGAAACTCCAAATTGCGAATCAGCAAAGGATCAATGGCAACGAAATAAGTAA
AAGAACCAGTGCGAACAATGTGCGAAAAGTGGGAAACGCGAGCGGCGTGGTCGTTTCCGT
CGGAGAGCGGATAATATAGCCATAGTAGTATATTGTAGTAGTGGA
>GN8820S02JG7B2 
TGCAACTGGAACCATCATCATTTAGGTCACAAAGCAATTCCAGTCAGGGTTTCGTATTAG
TTGACGAACTGCAGCACACGT
>GN8820S02GXC59 
TGGAGCACCAGCAGCAGCCGCAGGGACGCCAGGAGACGGCGGCCACCGTTCCCGCTCAAA
CCCC
>GN8820S02FM78N 
CAACGTACTTCAGAGTCTTGGCATCGTCACATTTGGATATAGGCGGTAGAATGCTGG
>GN8820S02H7ZC6 
GTGGAGCATTTGACCTCCGCAAAGGTAACGTCCTTCATGATGATGATCGGATCACGTTCA
CTGGCGTAGTTGGAGAGCACGGCGTCGAAGAAGGTGCTGCAGGCGCACAGGACGACGCGA
TGGGCGCGGATGAGCTGACCCTCGCAGGCCAGGGTCACGTCGCGAAGCAACCGCGATCCA
GCAGCTGGGAGGAACATGGTCTGCAGATTG
>GN8820S02IIVVG 
TGATCGACTTGTTCAGCTCCTTGCCATTGAACAGATCCTGCAGCAGGCGCTGCACCTTGG
G
>GN8820S02GXMZZ 
GCTCCAAATCCAATTTAGCACCACGACTACATAAAGTAAACCAAACTGAGCAAGCGCCGA
AATATTTATCTCTAGCAATTAAAGGCATATTTATAGAGCAATTATGATTATCGAACCGGT
TGGC
>GN8820S02HJMP3 
GGCCAGTCCATGAAGGATGTCACCAAGCCGAGCAACTCGTCCACCATCCTTGGTCA
>GN8820S02F4M76 
AGCTCGCATGATGACGATTGTGATGACGCAAGTGATGCTGCTGCATGGGCAATTGGGGAT
CGAGGAAGGCCTTCTTCTCGACATCCTCGATCGGCGGCTGATGGTTGCCCTCCAGTTCGG
CCCGCAGATGCTGTTCGTGCCGCAAATGATGTGGTGCTGCTGATGGGCCTCCAGTTGTTG
CGCCTCCTGCAATTGCTGCAATCTCTGCTGCTGAGTGGGGACTTCGATGACCGCCAGGTC
GGGGCTACTGTGGCCATCACAGGTGCTCCCTTTAGATCACTGCTATTGGCCCAGACGGAG
GGGCACTAGTATCAGAACTAGCCAATGCATTTCGAAGATCGTTGCGTTTCACCGGCGGGG
TATTTTTATTGTTTTATATTGGT
>GN8820S02JBKKK 
TGGAGCACCAGCAGCAGCCGCAGGGACGCCAGGAGACGGCGGCCACCGTT
>GN8820S02H8BFA 
GGCAACCAGGCGGTGCACTTCCGTGCTGGTTAGGAGAAGCAGTCCGTAGCCTGCAAGAGC
>GN8820S02IIYR7 
GTTCTAGGCTGGACATCAACAGAAGGGTAACTATAGTACCACCCGAAGGCGAACTCTCGT
TTGGATATGGCTTTCGTCCTGGATTCTATTGA
>GN8820S02FGTBZ 
TACCGTCGAGGAGGAGTCCATATATGGTGAGATCTCCGATGAGGAATGGGAGGCCATCCG
CTTTACCAAGCAGGAAAAGCAGGCCGAGATTCTGGAGTACATGAAGGAATTCCTGAAGAC
CAATGCCAAGTGCTCCAGCTGCGCGAGATGGCGCGTGGAGACGGCCATTCCTGGGGCAAA
AGCCAGGAGAATCGCAAGTTTCGCTCAACTCCCAACGCGACGCTAAGAACCGAATTTTGA
GTTCATCAACATTGGCTATTGGACACCCGTGCTGGGATTCGTCTGCCAGGAGCTCGCCTT
TCCGCACATCGAGCACCACTTCCGCAACATAACCATGGACATTCTGACCGTGCACAATCC
ACCCTGGCAAATCCTTACCAAGAACAGCAATGGGGTCATCGTGGAGCACAAGGGCATTGT
TATGGAGATCGTCAAGGAGCTGAGT
>GN8820S02IW13D 
AGCGATTTCGCTTGGCCAAACAATGATGACACCGGTTTGCCGGCCACCCTGATCATTGTT
CGA
>GN8820S02GZ7OD 
CTCAATATTCATTAGAATAGGCACAGCAGCGGGATACAAGTATACCGATGCCAA
>GN8820S02G72Q2 
TTTTTCATCAGTGCCAACAATCAGTTGATTAACTTTAATGAACCTGTACTTATATAAACC
GAATGTGTCGTATTTTTAAATATGTATGTGAGAATTGCAAGTATTTATATAGAATTTATT
TAAGTATCAATAAAAACACAGCTTGTAGCACGTTCTGATATTGAACTTTAAATCGATCTT
CAGAGCTTGTCTTCCTAGGCTATCCTACGACACGTGTGATGTGGACCCGTGCGTATGTAC
CCCTTGGGACACAGCGATGGATCGATGTTGAAGATGCTCTGCACCAAAATATCCGAGGCT
CCCGGTATATCGGGCTGACTAATAGATACTCCGCTGGGTTGGTTCTTCGGAAGGGGCGGC
ATGGCCATCGTCCACTGCCAGCTCAGCATTAGTAGGCCTACTACGATCAGCACGGATCTT
GATAGCATCTTCGCGGTTTTCTCCAGGTGACTCGACTA
>GN8820S02HF8HW 
ATACTCCTCCTCGCTCTCGCGCTGCCGGCGTTCCCGCATCCTTTCAGCATTTCTGGCCAG
ACGGCGCTGGCGTGCCTCGGGGCTCTCGTTCCACCTCTGCTGGTGGCCAGTGGTGGAGGC
ACCTGTTATGGATGCGGAACTGGCACTGCTGGTGGGTCCCAATGGAGTGGGTGGCTGCTG
CGATTGCTGCTGCTGCAATTGCTGTTGCTTCAGTGGTGCATAAAGCTGGAGATGCTGTTG
CTGGAACTGCAGTTGATCCTGTTGCTGCTGGTGAAGATGTTGCTGCTGGAACTGTTGCTG
TTGTTGCTGATGCTGCTGCTGCTGTTGTTGATGTTGCTGCTGTACGTGCTGCTGCT
>GN8820S02IH7AX 
GGAACACCACTCAGACTCCACCGATCTGGAACAGCACCACTCTTGGCCTTGAGTAGAGTT
ATTGCCCNCCACGAC
>GN8820S02F83NQ 
TATATTGGAACAGATCATGGATGCGAATTGAACCGCCTAATGACTTCCGCTTCCTTGGTG
GATCGATTCCGTTTCGTTCGTAGCGAATACGTGAGACTAATACAGTTGGT
>GN8820S02FT7XV 
TGGACATCCACCAGGATCACTGTTGCCTCCTAATACTGGATTGCCACCGGCGTCTATTCC
GTCCGCC
>GN8820S02GCAQX 
AATATGAAATCAACATGAAATAGAAACGCAATCAGAGCCAAATGGAGGAAATGCAGGAAG
CAGAAAGAAGTGGGTGGAGAAGGAGAGGGAGTAGGCGGA
>GN8820S02H7J07 
CCAGATGTTATACAAGTGGCGATAAAGACATGTAAAGCTAACGACGATCCTGAATCGGCA
TTTCTTTGGTCACTATTACATTTTTC
>GN8820S02GEGXT 
GTGGGAGTGGCCTACAATGCCAGCATTGGTGGAGTACGAATGCTGGACGGAAAGGTCAAC
GATGTGGTTGAGGCCCAGGCATTGAGTCTTAATCCGTCACACATCGATATATACAGCGCT
TCCTGGGGACCGGAGGATGATGGCTCCACTGTCGATGGTCCTGGTCCGTTGGCCCGCCGA
GCCTTCATCTACGGAGTGACCAGCGGACGACAGGGCAAGGGCTCGATATTCGTTTGGGCC
TCTGGCAACGGTGGACGCTACACTGACTCCTGCAACTGCGATGGCTACACCAATTCGATC
TTCACCCTTTCCATTTCGAGTGCCACTCAAGCCGGCTTCAAGCCCTGGTACCTGGAGGAG
TGCTCCTCCACGCTGGCTACCACCTACAGCTCCGGAACG
>GN8820S02JW51G 
CCACCGCCACTGCAGCAGCCGCAACCAAATAAACAATGACCCATTCGTACATATTTGGTA
GTCTGTGGACCGAACGGTAGGGCGGTGCCCACGCATGAA
>GN8820S02GUUJQ 
CGAGGAACACGCGCACGTACTCCGCGTAGTAGGTGGGATCCAATTTAAGTCGCCGACAGA
CATAGTCATGGAGCAGCTGGTGCTGCTTGGTGGCCTTCAGCAGCTGCACTTGCGTTTTGA
AGTTATCGCCGCGGAGCAACTTGATCAACTCTTGAACCTGGGGATCCTCNCGCCATTCGC
CAGGATGTTCTTCAGTGTGGCAGCAGGCAAAAGTGGGCGAGCTACGCGGACGAGGTTGGT
GAGTCCACGCTCAGCATTGGTGGGGCACTCCTTGTTCTCCTTGGGCTGCAGGACGAGATC
CAACGTGTCTTTGGGCGTGGAGTTCTCGGCAGTGGCTGCGGTGCCAACTGGCTTTT
>GN8820S02ID4ML 
GGCAGTCGAACTAGGGTTCAACACTGCAGCTGAGGTGTTAAGGGATAGAGCTACAACCAA
ACCCAGATTTGAGACGAAAGACCGAAAACTAAGTGCTGGCGCTCTGCAGTCACTCGCTGG
TTAATTACAATTTTATCTATAGCTTTCTATAGTAATTAACCAGCGAGTGAC
>GN8820S02GQIL4 
CTTCTATTGGGAGCCAGTCAAACATGGTCCATCGACGGGAGATGAACAGCACCGAGAGCA
GCATCCGCCAGCAGATTCGCAAGCCAGTTCGCTGCCAGAAGCCAAAACCCAAGGCAAAGC
CAGCCGAACCGGGCCAATTCTAGGGGAACGCGTGTGTGTGAAGGTAGTGAAGTGCAAAAC
GTGGACGCGAGTGTGTGTGCCAGTGCCAGTGTGTTGTCCAAGGACCTCATCGCCCTCCGC
CCACTTGAAGTCAGACAACGA
>GN8820S02JDUES 
GTGTTAAGAAAGTCGGTGATCAACTGTTCCGCTTCGGCGGCCATCACGGGATCCACTGGC
TTGAAGCCTCCCAGGGACTCCTGCGCCTCTCCATCGTTAGTGTTATCCAGGATTTCTTCC
ACAAGAGGACTGGT
>GN8820S02G4AIT 
GAAGCGAAATGGAGGCGTCAGCAAGTATAAATTTGCAGCCGGTGGTGAACGTTCCTACGA
TTTATAAGGATCCCTGGTACATGATCACAGTGCTGGTCCTCTATCTGTACTTCGTCACCA
AAGCGGGTCCGCATTTCATGGAATGGCGCAAACCTTACGAGCTCAAGCGACTTATCTTGC
TACATAATTTCATCCAGGTGGTTTCCCGCATATATGCTATCAAAGAGGTCCTGTACATTA
CGGACAACACC
>GN8820S02FL34F 
AGCGTCAGAGGCAGCTCGGAAAGCTGTTCCGCTCCTGGAGTCGCAGGTGTACGGCTGGTT
GCCGCTCAAAAGTGGAGAGCGAGCCGCCGATCTGAACTTTCTGCATGCCGAGAAGGTGCG
CTGCGGCATGACTGTTCACGGGA
>GN8820S02J6ZRN 
GGCTGGTGTTGTTGCTGTTGCTGTTGCTGCTTCTGCTGCTGCTGCTGCTGCTGTCGAA
>GN8820S02GTG0F 
CGATCTCCACCACGTGGCGCTTTAGCCGGACATACAAGGTGGCCACCATATCCACCTTGT
ATATCCGATCTCCACCACGTGGCGCTTTAGTCGGACATGAAAATAACTTAAGCCAAACGA
ACAAACTTTCGGGATGATCACAGTTTGCATTCCCTTGGCCCAAGTAATTCGCTGCCCGGA
AGGGGTTTCGGATGGCTCCATGTCGGAGTAGCTACACGTAGGCACCGCCACCTCCACACT
GGGTGCTCCATATCTAGCCGCCGATCGGTTGGATCGGGCGGCACAATATGCACTTGTCGC
GA
>GN8820S02G3017 
CGCCGCTTGGATCACCGAATCAAATTGGACATCCACCAGGATCACAGAAGCCTCCTAATT
>GN8820S02FKMUL 
GTTGCAGCAGCAAGGGCGGCAGACGCAGGCCGACGCATAGGAAGTAAGGCGAGAGCAACG
ACCGCCCACTACAGTAAGTTAGTATCCGGTAC
>GN8820S02JICJ3 
CACTTGGCTTGTAACACTTTGCTTAAACACATGCGATAATCCGTTTCTGATTTTGTTGCT
TCTTCT
>GN8820S02GOHDT 
GCAGCGTCTGATCTTCGCCGGCAAGCAACTGGAAGACGGACGCACCCTGT
>GN8820S02JK600 
GGCTGGTGTTGTTGCTGTTGCTGTTGCTGCTTCTGCTGCTGCTGCTGCTGCTGTCGAA
>GN8820S02GG7R0 
TTTTGGAGCAGCGGAATCACTGTCTCGCCATCGTCAGAGCGGAAAATGTTCTCCACGGTT
TTCAGATCAATCTGGGAATAGAACTTGGGATTGATCACATCCACGCCTTCCTTGATGGCT
CTCTTAATCGCAGCACACAGCGCAAAGTAGCCGGTATAGCCATCGACCTTTATTTGGTGT
AGTTATTGGGGGTCCAAAAGCAAAAGTTCAGGGTGTCCAACACAAAGACCCAGTCGGCTG
CTTTGGAATAATCCTCCGGCTGACTTGGATTGGGATGTAATTCGTGCTGCGAGTAAGTTT
TCCACAGCAATGTCGTTTTTCTATTAGGTCCTTTTACGATTTCCTGGGTCAGTTTCTCAA
TGCCTGCAGGCAGAATACGAACATGCTTGGCTATTTTCTACGATATAGGCTCCAGACGTT
CCCGGGGACTTAGTTTGCTGCTGGACTATTTTAAC
>GN8820S02HGQ0U 
GTGCGTGCAAGACCGTAGGGAGCCAACTCAGGATCAGACGAAAACGTAAACGTGTGAATT
GGCAGGCTGAGCCCTATCACGCTGGAATGCCCGCTTCCAGGCGACGAACCGTTCAGAAGG
CCTTCATGAGCAATGAGCTGCGCATTGTGGTGGCCACCATTGCCTTTGGTTGGGCATCAA
TAAGCCGGACATACGCGCGGTAATCCATTATAATATGCCAAGAACTTTGAGAGCTATGTG
CAGGAAATTGGTCGAGCAGGACGCGACGGGTTN
>GN8820S02IWJ5K 
TTTCTTGTAAATCGTTAGTTTATTATACGCTTAAGTCAAGAATCTAGGCACTAATTGCTG
CTTTGCGTATTTATTGGTTGCCGGTTGCCCATTTCTTGTATAAAAATATGCTCATCAGGC
ATTTTGTACAATTAGTGCTGAGCAGTTAGCAAAAATTATTTGTTAAAATAAAGATTGAAT
TAAATAAATTCATTCAAGGACATCAGCATCAACGGTTAGGGTCCATGCAGATTTGGATGC
TGGCCACTTGAATTCTGGAGGGCTTTGGCCACCTCCTCTTGCAATGTACTTGGTGGCTCC
GAAACAATATCCGTATGCATAGATAGATACTTTAATTTATTTGTAACAGCTGGACGAAGA
TCAATAAGGGAACAGTGCTGATC
>GN8820S02HBWXA 
TCATATCCAATCTGGCCATACATCACGATCCTAAGTACTGGCCGGACCCGGACCGATTCG
ACCCGGACGCGCTTTAGTTGCGGCGAACAAGGCGCTGCAGGCGCCCACTGTCCTACATGC
CC
>GN8820S02HWNK5 
GAAACTTTTGCGAGAATCCACTAAAATATACGAGCCACATCCTCATGAGGTCCCAAAGTG
ACGCGCGTTATCAAAGGATATTCGTCGTCCTTGAGACGTTTCTGTTCACCATTGTCGCGA
ACAATGAAGAGTGAAAAATTGCCAGGCGAACTGTCCACCTTGTATTTCTCCAGCACCAAG
TTGNTAACCTCAGTGGTGGTCACCATCGAGGAGA
>GN8820S02G0CSP 
CAGGACTCATCGAACGGCAGGAACAGCTCGCTGACCAGAGAGGCCAGCGTGGACACACTA
GCGTCCAACCTCGCCGCCTTGTGCGCTGTCAATCCGGATGAGTATCGGGCACCGGTCAGC
ATCTTCGCCAGCGGCAACCTCTGCCTGCCGTATCTGTCGCTCCGTACATGGACCTGCTCA
GCGATCCCATGGTGCTCTCCTATGTCATCGGCACCTCCAACGTGCTTTTCCAGCAGAAAC
GTCAGCTGGCTGACGTCCTGGTGGACATCGAGGCGGCCAATCTGGATGCCCACGATCCGG
AGCTCAGGCGTCAGCTGGTGCTGAGCACCGAGGATCTGCGCTACATGGACTACATCATGA
AGCATGTGCAATCGCCAAAGGAGGATGCCGAGGGCAGCGAGTACTGGATA
>GN8820S02GV4KD 
GATTGGACAGCACCGCTTCTAGAATAATAAACCCTTGCAACCGGAACACGGCATAGTCAG
AGTCTCGAGGCCACAATTCTGGCAGTCGCTCGAACACATAGAAGTTTGATAGCACTTCCA
ATCTGTCTTGAGCTTCAGGCAGGATTAGTTGCAAACTTTGCTGCAGGGCTCGTGTCCACT
CCTGACGCTCTGGCTGATCAGCTTTTTCCGAAAACACTTGGGCGCATATTATTTCCAGCA
GGCGCAGACAGAGGCGAAGCTCATCGGTCATCTGATTCCAAGGAGTGGATGCTAGAGCTG
TCCATTTGGTGTTCTTAACCAAAGTCAATAGGAAATCCACATACAATTGTAGA
>GN8820S02G8UI8 
AGACTGTTTCGTTGAAATCAGTGGGCTTCCGGTGTCACCGGCACAGGGATTCTCGTCCAT
GGTGTTGTTCAGATTTCCGGCGCACATCATCTCCTCCTTGAAGATGTGGACTTTCTTCTC
ACAGATATCCCGGGGCGAATAGCTCCACGTCAATGTGCAGGATGTCCGAGGCCNGGGGAC
CGCCCTTGAAGATCCTTCCCCACGCCCACGCACCGT
>GN8820S02GF2TT 
ACCCACAACTCGGATAGCTCTCGAAATCGAATTTTCTTCGCAACATCTAAGCCGCTGCAC
CGTTTACAATTTACAATTGGCTTAATGTAAAACTGTTCAATACATTTAGTATTTAAAAGA
AAATTAGAAACTTTC
>GN8820S02H4QD1 
CGATGAAGAAGGTTCTATTGACCAAAGCCCAGCACATCCAACCAGTCGTCGCTAGTAGTT
CGGATGTTTTGGTGATCAAACCAGTCGGTTCCCTGCGAGTGATATCCATCTCAGCGCCAC
ATAGTGCCTCTACCTACATCCAGCGCAAGTCCTTCCAGCCCGTCTACGAGGACTCTTCAA
TTACTCATGAAATACCCACGACAAACGACCCTTACCCAAACGGGTAGGATCGACGCGATA
AACGAAGAG
>GN8820S02F62FL 
CTGGTCGGAGTCTTTGCTAAAGCTGTAGCTGCACTGACAAAGGCAGCGGCAATTCTAGCG
GCAGGGGCGTGCTTTACTAGGCGG
>GN8820S02IXGZ5 
AATGTCTGTGTGTCAATAAGATGATTTAATGAAATCGTCTGCAATTTCGGTTCGAATTCG
GCAAAACACGGCGAAATAAACTCGTTACGCATACGCCGTGTGGGCAATTGTATTAAACGA
TGCCATTCATTGAAAATTGCTGGCCAAAGCGAGCGGTTTAGGTTTTTT
>GN8820S02HGMSD 
CAGAGGAATATATCACATGGTACACATGGTATGTGATATATTCCTCTGCAATCTTATCTG
CTATAATACCTCTGTTTATTAGT
>GN8820S02IN84E 
TTATGCAGCTCTGTGTGTGGCTCACGTTGTCGTAGTCTTTGGTGGTCTGCATGGGCACCC
GCTTCAGCGTGTTGCTTTCGAAGGGAAAGTTCGAGTTTGATGTGGACTGCGTGAGGTTCT
CAAACTTGCGCAGGCGAGCATCTTGGCGCAAATGATGCGGTCCCGCCGCCGGCAGGTTAA
TGGAGGCGTGCAGAATTGCACCGCCCCACCG
>GN8820S02JIDO2 
CCGGATTCGCTGCCGGAGACCGAGGACACGGAAGACATGTTGCACGTGACAAAGGTGCGA
ACTTCCA
>GN8820S02GTCWJ 
TATTTATATACTTACAACCAACCATGAACGAACACCAACAAACAACATCAACGCTCGACG
GAATCGAATCGAATCCATAGACTCGAGCATCCATGCGAAAACTGCAAGGCTCCCTATGGT
TACCAAAATCACATGCCACTCAACAATAACACCGAAAGCTTCTCTGTAAGAGACGATTAA
TGTATACTGCACCCGTATAAACCCATCCACCTAATTGTGCCTGCTCCCATATCGATATCA
AATATCAAATAGATCAAGATCCGTAGGATTTACATATGTGCATGTTTCCCCATTATCCCA
TTTGCTGG
>GN8820S02HGBS5 
AGGATTTTGGATATTGGATAAATCCGACCAAAACATGTAGACAAACTACGACGTAGACAG
GGGGGGGNGGGAGGAGAG
>GN8820S02F1UKM 
GCTCCTTGCAAGGCAAGGTAAATTTTGAACGCTGTTTATTATATAAAGCAAACTATGACG
ACCACATATGTCACTGCGGGTCCAGTGCCCGTCCAGCAAACCACATACATCACCACTGGA
CCCCAGCAGACCACGTATATCACCAATGGACGCCAACAACAACCACCACCGCCCN
>GN8820S02F2ZFE 
GGAGTGGAGTGGTGGCGATGTGATGTGTGTGCTCTCGAGTGTGGCCACAGTTGACGATGA
TGATCATCATGGTGGCGGCCACTTTGACGGCTTGTTGGGACTAAATTAAATCAAAACTGG
N
>GN8820S02ID87G 
AAACTTGAGTGCGACTGAAATTTCTAGTTTGCGGTAGCAACAATCTGGATAATTGGCATC
CCCACTTCT
>GN8820S02IXGG3 
GCATTGCTAGAATTTGAAACTATTTGAGTTTCGAGAAGAGACTGTGAGCAACGCAATGAT
CCAATTCAGCGACGAAGTCGAACAATTCCTCCATGCATGTCTCAGTGGTTTTGGACTTGC
CATTCACACGATCATTGCACTCTTGATACTTGTTGTACAGGGCGCAATGTGACCTTTGGC
CTGGCACTTCTCCCTAAGGGCTGCTTGCGGATCAACTAACTCCTTTTCGTCATCATCGGC
CTTGAGGACAGGCACCAAAACCCGGCTATTAAACGCCATTCCTTAGGCTTTCAGTTAACA
AGACTAATTATTTTGCAGGAAATGTGATAAGCTAACACTCA
>GN8820S02GVZF8 
GCACACACTACTTTGTACACAAGAAAGAACCAGAATAGAAGCGATGGATCCCAAGGATAA
GAGTGTACACTGGGAAACAACTTGCATTTATGCATCCACTCCTCATCCACCCT
>GN8820S02GALVN 
ATTAGCGACTCTAAATAAATGTAAATGAGTTAGCTTAGAGTGACCATATCCCACC
>GN8820S02JLLMB 
CGGACACCATTGAGAATGTGAAGGCCAAGATTCAGGATAAGGAGGGAATCCCCCA
>GN8820S02JFB8U 
TTACTGCGATCTTCTTCGGGAGGAATACGTTGCGGCTTAAATGAGCAGGATGCGTGGAAT
TTACGCCCTCAAGACGTCCCCAAGAAAATAGACACATTCCC
>GN8820S02GE46T 
GGAAACGCCAACATGGGTTTCGCTACTCTCTGGTACTCGCATCCCGCCAA
>GN8820S02I223R 
TTTTTTCGTTACATTACGTTTAATGTTCAACATTTTCACACATGGGTGACAGTTATATAA
GGTACACTC
>GN8820S02G9VB4 
CTTGGACAGTGGAATATGCCCCGGTGGGCTGGGGACGTCCGGCCGTGCCGCCGGAAAGTA
CCTCCCACGACCACGGCGGCGCTACGACAACTAACCGCCATTTACTAACGTAGGAGGTTC
G
>GN8820S02FNG92 
GTCTGTCTGGTCTGTCTGGTCTGTCTGGTCTGTCTGGTCTGTCTGGTCTGTCTGGTCTGT
CTGGTCTGTCTGGTCTGTCTGGTCTGTCTGGTCTGTCTGGTCTGTCTGGTCTGTCTGGTC
TGTCTGGTCTGTCTGGTCTGTCTGGTCTGTCTGGTCTGTCTGGTCTGTCTGGTCTGTCTG
GTCTGTCTGGTCTGTCTGGTCTGTCTGGTCTGTCTGGTCTGTCTGGTCTGTCTGTCTGTC
TGTCTGTCTGTCTGTCT
>GN8820S02HS5QN 
CAACAGCAGCAGATCTAACTCCGGCGGAGAGTATCCGGGCAGTCATCGAAGTTTATGCCC
>GN8820S02H78UO 
GCCGCAGAGAATCCTCAAGCGCTTCAAGATCTTGCGCACGATCTTGCGCAAATTGCACGG
CTCCCTGGGA
>GN8820S02FNYKW 
TTGCTGGCCGAAGCGGTACGCCTGCTCTTCCGGCGCCACGCCCCAACGAAGTCGAGCTTC
CGTCCTGGCGGGAAGGGACCGGACC
>GN8820S02IOYJO 
TTTGGATCTAGTATTCCCGAAGATTACCAAGTGCAAGTTCCACAAATTTGGTGACTCTGG
CTCCATTCAAATGCACGATGCCCTTTGCGTGATGGCGCTGAACATCATGAACGAGAAGAT
CTACATTATTCTGTGGTTCTGGTACGCCTTCCTTTTGATTGTTACTGTTCTGGGACTGCT
TTGGAGAATTTTAACCCTGTGCTTCTACAGAAATGTCACATTTACCCGCTGGTCTCTCTA
TTGGGCCAAGCCTGGCCAACTGGACGAAAACGAATTATTGGCGGTAATTGATAAGTGTAA
CTTTTCCAACTGGATGTTCCTTTTCTTCCTGCGCTCCAACCTTTCGGAGTTCCTATTCAA
GAAGGTTATCTATCATTTGGCTAGTGAGTTCCCCAATCCCGATCACGATAACGATGTCAA
TGCCTATCGAGAGGCACCGCCCA
>GN8820S02H9EPN 
GTCTGTCTGGTCTGTCTGGTCTGTCTGGTCTGTCTGGTCTGTCTGGTCTGTCTGGTCTGT
CTGGTCTGTCTGGTCTGTCTGGTCTGTCTGGTCTGTCTGGTCTGTCTGGTCTGTCTGGTC
TGTCTGGTCTGTCTGGTCTGTCTGGTCTGGTCTGGTCTGGTCTGGTCTGGTCTGGTCT
>GN8820S02IWAEF 
TGAAGGGTGGACTCCTTCTGGATGTTGTAATCGGACAGGGTGCGTCCATCCTCAAGCTGC
TTGCCGCG
>GN8820S02GUZ22 
TTGGACTATTGGGAAATTCAGTGAGCATTTATGTTTTGACGCGAAAGCGCATGAGATGCA
CGACGAACATATATCTAACGGCACTGGCCATTACGGATATTGCCTACCTGACGTGCCAGT
TAATCCTGTCACTCCAGCACTATGACTATCCCAAGTATCATTTCAAGCTCTACTGGCAGC
TCTATGGCTATTTTGTCTGGCTGTGCGACAGTTTCGGTTACATCTCAATTTACATAGCCG
TGTGCTTCACCATCGAGAGATTCATTGCGATACGCTATCCGCTCAAGAGGCAAACATTCT
GCACGGAATCGCTGGCCAAAAAGGTGATAGCAGCGGTGGCCATCTTCTGTTTGCTGTCCA
CACTATCGACGGCATTCGAGCATACAATTACGATTGGTACTAGGCAGATTGATGACGCCT
ACCAGCCGTGCAACCAAACGGTGGCCAACATCTCGCCCATGCCGCCGCCACCCG
>GN8820S02JR5EA 
CAAGGGACGAAGTGCCGGCTCCGAAAACTTGTCCCATAGCGAGACCACGATGGAGAGGAT
G
>GN8820S02FQM5Z 
GACGGACCATAAATCAAGGACAATGGCCTGCCTGCCGCGATCGACTCTCATCTCAGCCCG
GGCCGAGTCCTCGGATGTCCTTGATTGACCGCACTCCTCGGCCGTCTTTGCCGGAGCTGA
AAATTAAGCGAGTAAATCAATAAACATGGCCAGACTCTCGCCGGCTCGTTAAACTGCGCC
GTTCCTTCGGAG
>GN8820S02F34CU 
TTTCGCACCTCTAATCTTCAAACGCACATTTTGGTTTATTTTGATTTGAATGCTCTAAGA
TTCATTTAGTGGCAAATAATTAATTATGGACGACGACATCTCGCTGCCCGCCGACACTTT
GGCCATTTTAAACGAATTTCTGTTGGAGAGATCAAAAACGCGAAGCCGAGGAGGAGAATC
AAATCGCCAACGACCGGCAAGGATGCCCAGTTCGAGGAGGATTGGCAATTGAGTCAGTTC
TGGTACAGCACGGAAACCAAGCACGCATTGCGTGATGTTGTGCGTAAGCTTCTGGCGGAG
CGCAC
>GN8820S02G0SP0 
GGATGTCCACCTTGAGTTAGTGGCCCAGATGGCGGAATCGAGCCCGTGGATGGG
>GN8820S02FN2RC 
AATATGAATCAACATGAAATAGAACGCAATCAGAGCCAAATGGAGGAATGCAGGAAGCN
>GN8820S02HJBWW 
CTGCCTGTGCTATATTTCCATTAACATTTGTCACTGGCGATGGCGTCAATGTTGCTGATG
CTGCCCATGTTCGCTGATGGTGATGATGAGCTGTCTGCTGCTGCTTGCTG
>GN8820S02G8G5J 
TTCTTTTATCGCTGAAATCTCACGGATAGCAGCCGTTGTCTTAGGAACATTTGCTATTTT
ATGGGTTCCTTGGTTGGGATCTCTGCAGGCCGTACTTCAAGTACTCCATCGCCTGTTTCC
TGTCGCCCGAGGAGTTTTTGAGGACAAGGTGGCCAATGTTTGGTGTGCCGTCAACGTAGT
TTGGAAACTAAAGAAGCTATCAGCAATAG
>GN8820S02HFQCD 
ATGCGGATGCGGGTGTCCAGGATGCGCTTCGTAGGCGCTTCTCGCCGTACCCGGCGATAG
TTCGCCTCCATTGGGCGCCATTAGTTCTCCGCTTGGACCAACGCTAACATGACTTTGGGC
ATAACGCATTTGCTCATATTGCTGCTGTCGCTCGTCGGCCTGCTGCTGCTGCTGCTGTTG
CTGTTGCTGTTGCTGGTGTTCCGAGTGATAATTGGCTGAAGGATCTGGGACATCGTTGCC
CTCTATGAAGGGTCCTCTCTGCTGGTGCAACGTATGTTGCTGCTGTTGCTGCTGCTGTTG
TTGTTGTTGCTG
>GN8820S02FYOSB 
CCATGAGGGTAGTGATCAGTGAAACAACGCCGACGAATACTTATTCGCCAAACGGTACGA
CAGCGATGGC
>GN8820S02GN05T 
ATCAAATGCACCTACGAGCATGATCACAGCCGTCACGACACGAGCCCTGCAGA
>GN8820S02II0T8 
GAGCCCGGTCCATTGATGGTCACGTAGAAGACCGGCAGGCTCTCGAGCAGCACGGTGCCG
GTTAACTTGGTGCCTATCGCAATTTCACCGATTTGGTCCGTGATCTTGTAGAAGGTTCCC
ACAACGGACCGCATGTGACCGCCATGGGAGGAGTATAGCGGC
>GN8820S02H8RPK 
CAACAAATGTCACTTCAACAGTGGGTTCAACAACGGCCTCAGGAACTGCAGACTCAACGA
TGGGTCTG
>GN8820S02HOP0T 
TGCGGATGGAGACGCTGACGGTGATGTGAGCTTCTTCGCCTCCTTCTGGCCACTATAT
>GN8820S02F90VH 
ATGAATTTGATGATGCCATGTGGATGCTCTGGTGCCATGAAGTCCTTCCACGTTAGGTAG
TGGTATTGGGTGATTTGTCTACGGTCCTCCTCCTCGCCGACATTGGCTTTGTTCTTGGAA
ACGTTCAGGGTACGTTCAATATAATCACCAGTCTTACGTTCTTGTGCAAATTTCACTAAA
ATATCTCCGAACTGTTTCGTATCAAATACTTTTCTTGGCCAATATTTCGTCGCACTTGG
>GN8820S02JLBN7 
GTATGGTAACGATTCGATGAATGTCCAAAGTAATGCCAATTCGCTGGAGAACGTCACATG
TCAGGCAGGACCTTGTTTGCGTAGCACGTAATGAGTATGTATCTTACTAACTAACAACAA
TGGCTTGTAGCTTATGAGTATGTATCTTACTAACTAACAACAATGGCTTGTAGCTTATGT
CATAATCTAAGTACTGGTAACATTCTGGGTGTTCTGTGTGTTTTC
>GN8820S02HE3Z3 
AGAACACCGGCCTCGGCGGCTACAAGTTCAGCTACAAACTGAGCGATGGCACCAGTCGAA
CAGAGGAGGGCGTGGTCAACAACGCGGGCACCGACAACGAATCCATATCCATTCGGGGAT
CCGTCACCTGGGTGGCTCCCGATGGCCAAACCTACACCATTAACTTTGTGGCCGACGAGA
ACGGTTTTCTAGCCGGNGGGTGCCCATCTGCCC
>GN8820S02FT7BN 
TTTTGGTTCTTCGCTTTGATGGCAATGATCTTGGAGTTGGAGGCTGAGACGGGCGTCGAG
GGAATCGGTAGCTCCGGCAGGACTTCGGGCCTTACCCGATGGATGCTGCTGTCGCGGGTG
GTGGTCTCCTCCTCTGGGAAGCTCTCGAGGATCGCCTGCTCGTGGGAGGCCACATGATGG
CGACGCGGTGGCTGCTGTTGACGCTGTTTATTGTGATGTTTGTGGTGTTTGCGGGACTTT
CCATGATGGTGATGTGCTGATTGTCTGCTGGTTGTTATCTCCATGGGTTTAATAGTGGTG
GTGGTTGTGGTGGTGCTGGTGCCCCTTGTACTAGTTGTTGTGGCTGCAGTGGTTGTTGTC
GATGTCGTAGTTGTTGTTGTGGTAGATGTTGTGCTACTGGAGCTGCTCGATGCGTCCGCT
TTGCCCAGAGTTCCCAGCT
>GN8820S02G5ANX 
AAGCCGCAGCCGCCAGCCTTGCTGCTCAGCATGAAAGGAAGCTGTCAGACTCCGGGTCAT
TGAATCGGTCAACAACCTTCGATCGCTTCTTGATGGACATGGTGCCATCAAGCCGGACAA
ATCCGTACTTTCGCTTCCTCGCGAGCTGCTCGAACAAGTCCAGGGTCTGTGTGTAATTGG
AAATGAGAACCACCTTGTCGTTGCCCTCTGCACGTATTGCTGCCAGCATGAAATCCAGGA
GCATGAACTTGCCACTTAGCTCTGGATTGAGATCCTTTGGTTTGTAATTACTAGGCAGCA
CATTTTGGGAGTTTTCGAATCCCTTTTCCCGCGCAGTGAGCTTCTCATATATGAGATCCG
GATGACTGCAAATCTT
>GN8820S02ISBLQ 
TGTTGCTGCTGCTGCTGCTGAACAACAATAACAATAATAAGCCAGCGCCACTTGCTAAAG
CAAAGTCGAACGTCGAACTCAGCTACCGCAC
>GN8820S02GTL5P 
TTGCATTTCGTAACAATACAGGACACAGTCCCCGTGATCCATGTCGAAGCGGAACATTGC
GTAGGCCACGTTCTCCTTCTTTTCGTTCTGGGCCACCAAGTAGCGAGCCCAGTTCTTGTT
CAGCTCGGCGGCTTTGATCTTGGGCTGCCAGCCCATCTTGAGTTGCTTGTAATAGGGTCC
CACGTTCGTCTCGGCCAGCTTAAAGGCCCATTTCAGCAGTTTGGAGCCCGCATCCGACTT
CGCTCGGCAGATGAGTTTGAATTCCTCTCCGCTGGGGGCTTTGTAGCTTTGGTAGCTCAG
AGATTCGAGGGGATTCTTGGCCCTGGCAGCCGTCTCCACAAATCTCTGTTTGGCGCCCTG
ACTTAGATCGTCCTGATTCCGCATTGTTTGCTT
>GN8820S02FXI6N 
TGAAGATCTGTGCCTGTCTGGCCTTCTATTACTTTCTAACCAACTCGACTCCACTGGGAG
TGGCGAAGGAACCGTAAACGTTAGTACTGTACGGCCGAA
>GN8820S02HJV6T 
AGGTGCAGGAGGAGGAGCAGAAGTCCAAGTCCCGCAAACTGAATCGGAAGAAGCGACACT
ATGCGGACGTGGACAACCAGGTGTACACCTTGGAGGTGCTCATTGCGGTGGACAATAGCA
TGAAGCAATTCCACGGCGAGGACCTGCAACCATACATTCTCATCCTCATGTCGATCGTGT
CCAGCTATTTTTGCGGACGCCAGCATTGGTAACTCCATTCGCATTTTGCTGGTGCGACTG
ATCAGCCTGCCGAATATCAACGACCAGACGCATTCCAGCAA
>GN8820S02FPS0B 
ATTCATATTTAGCTGTGCTAACTATTATATTGTATTGTTTGATTGCCCAACCTACAACTT
CCACGACCAATTTGCTTACAGTTTC
>GN8820S02HWP8K 
GGGAATTGTCATCTCTACATACGAAGCAGGTCCCACGGTAATGTGCATTGCATTCGTCTC
TTTTCTTTGGAAAGAGTATGTCAATAGTTGCCTCATTTAGCACGCACAATGTCACATCGA
AGGATTGATAGCTGCGAAGTTCCCCTGGCTGGGGTGTGGGTGTAACTTCTGCCTCCTTCC
AGTCAGAAGGATAAAAGTACCTGTACAAATGATCTCTTTGCCGATCTGCCCACGG
>GN8820S02F998Z 
GGCAGCATAGTTGGCAAAGTTGTGTTGGGCCTCACTCGCAACTCCAACTTATCTGCCGAC
GAGATGGGAAACGTTAAGATTCAATACCACACGCTGCTTTCTTTAGGTGATCGATTAGGG
TTGCTTCATCTAGGTAGTTGAGAACCCAGGTTCTTGTTCCGGAGGATCTTAAGTTCGTTT
GGTCAACAATTTNTCGAACGAA
>GN8820S02GODP7 
ACAACTTGTTGAACGAAAGAAGGCCAGCTCTCTGTTTTGTTGCTCCACGCACACACATTC
CGACGAGTGTTACACGTCACCAGATTAAAGGAACTATCGCAAAAACTAATCAGTGATAAA
GATGCGCCAGCTGAAGGGAAAGGTGAAGGAGACGCGCAAACAGAAGAAGGAGCGCAAGCT
GGACAACCTGGAGACCCAGGCGAAGATCCGCACCGTGGTGCTGCCGGCGCTCGGCGTTTT
GGCGGTCTTTCTGGTGCTGTTCGTCTACTTGAAGACCCGCCCGCGGTCTTGGCCTAATGT
AGTCATAAAATGTAGTTTATAGTCGTGGTCAGTGCAATTGAATCGTTGTAAAGACATATA
GCCTTAATAGTACAATTAAATCACAGTTCGT
>GN8820S02GMRRR 
GGACGCTCGATCTGGCATAAAGTAGGAAGCCCTAAGTGAGTCGTAAGTTGTGGCCTTCCC
TTCTGGGGCCGACCGGTATGGGTAGTGGGCGAGCTTGACATGATTACGATGCAACCCACA
GCAATACTATTTGTTATCTTTATGCGCTGCCTGCTGTCACTCGAGGCGGACTTCCTTCGC
GATGTCGATGTAGAATCATGAATTGAGCCTTTGCATGCGCCAGTGACAAACGATGATGCT
TCCGTGCTCATCTTTCCATCGGATCTTTCCCATTGCCCCGCGAAGTCCCAGCCAGAATGG
CATAAATTCTGGGCAAGCAGGCGAGGAGGTGCTGGTGGTGAAGGAGCAGTAGGATCTGTT
GCTGCGACCCGCTGGCTTTCATTTCTAATTTTGTCATTTGGTCCATGGCTACCGATCGGC
CCGGACGTTGCGATCCGTGGCCGGCGAT
>GN8820S02GTN4D 
ATTATGTTTTATATTATATGGATGAATTAATCATACACAACATATATTTGCTCATTTAGT
TCCTCAAGGAACACCCGCTATTCTTATACCTTTTATAGTATGTATTGAAACTATTAGAAA
TATTATTCGACCTGGAACATTAGCTGTTCGATTAACTGCTAATATAATTGCTG
>GN8820S02GTX07 
GAGACCATGATCTTGGCCGAGAGCTTGGCAAATTCGTGTGGCACTCGTTGCCGTGGAAAT
AGAGTCCAATAAGCAGCTTGAACTGGGCTGCTGACATGGGATACGGTTCCTGCGACATGA
CCACAATGGTGTCGATGCTTTTGCCCGCCTTCTGTTCCGCCAGATTGGCCAGGATTTCGC
GGTAATTCACAAAGGATGCGGAGCACTTGGCAATTTGCCGGACCATTTTGTTCGTGGAGC
ACTGCTGCATCACAGGACGCAGTAGTGCATCCAAAACGAGCGACTGCAGATCAAAGACTA
TCAAAT
>GN8820S02H4F0U 
CCGTGGCCACGGCAGCTGGTGCTTACGGATTGCGAATTGCTGATTTGCGAACCACATAAG
ACGAAGACTGAAGATCGCAGATGGTCGAGAGATTGGGGTTCGTTTTGAACTTGATCATAT
TTAGTTGTTGTACACTTGCGGTATGGGGCTTTGGAAACTGGAAGTGCTCCGGACTTTCGG
TATTTTTACTTT
>GN8820S02JH5M4 
TACGCATTAGCAGAGATGTTAGGCAAGCTGGTAGCTTGGGTGGCATCACCGCCGATAACA
CTTGTGTAACAATATGCGCTATCGATAGATCACGAACACAAGTAAACCC
>GN8820S02IDLY3 
GTCCATCCTCAAGCTGCTTGCCGGCGAAGATCAGACGCTGCTGATCTGGGAGT
>GN8820S02IM5P4 
AACAGGTAGTATCCGGCGGATAGTCCACTCAATCCAAAGCCGTCTTGTTTGAGTAGCTTG
CC
>GN8820S02ITJ8I 
GGCCGTGGTGGCTGTGCCCGACGCGCAATAGTACTGGAGTTCGTCATCCTCGTAGCAACT
AAGAGCGACTGAATAGCGGCCGACTTAAATTAGAGGGAGGTTCTTGGACGTCTGTTCTTG
TCC
>GN8820S02J1E1O 
TTGGAACACTAGGAGGAGCAAATTGACACGGCGGAGATGGGTTCACCAGAAATATACGTT
TTTCCTCAAGGAAAGTTCATACACACATACAATCACCAAAAAGAGCAGTTCAGCCAACAA
GACGATAAAGAGGCTACCTACTGGAGAGATAGAGACAGAGACAAAGACAGAGATCAGGAT
CACAGGATGAGCATGTTAGGCAGGACGAGGTGGATGTCAGGAGTTGGAGAATGGACAAAA
AATCAAGAAAAATTCAAAATTCAGAAAAGTCACCAAATGAATAGAAAATATTTTTAGAAA
CAAAATTTAGTAAATAAAATAGCGACAATAAAATTTAGTCA
>GN8820S02GDYES 
GCAAGAACGATCGCACGTATCGCTGCTCTCGCCGATGGTTACTACTATCTTTTTNTTTTC
GTGTGCTATTTCTTT
>GN8820S02G6NQT 
CAAATCGAGACGATTCGGTTACAATCTTAGTATATAGAGAATACGTTTTGTAGAAGG
>GN8820S02HRRUS 
AAACAAACGTGCTCGAAATCACCCAATCTGGATGAAGACATAACTGGGATCCGGGCCATC
CTCTCCGATGAGTTCGACGAGGATATT
>GN8820S02IOXW0 
GCCACAATGCATCACAATGGCAGTGGGGTGGGTGTAGCTTGGTCTTCAGCCTCTCTGGGC
GGCAAAACTAGGCAGCAACAGCGGTCTCACCTTCGATGGCGGCAACCCGAATATCATCAA
AAACAACCTGGGACAAGTCGGTCAACAACATTTGTGCCTCAGCAGCAGCAGCGGCGGCGG
CGGCAGCAGCGGCGGACGAATGTCTCATGTACGGCGGATATGTGGCCTCGGTGGCGGATA
ACAACAATGCCAACTCAGACTTTTGTGTGGCTCCGCTACAAA
>GN8820S02JQIWC 
CTTCCGCTGCTCCTGGCTCTCCTGCTGATGTCACAACTGCCGCTCCTGGCGCTCCAGCTG
ATGGATC
>GN8820S02JM4N4 
GATTTGGTGGTCGAAGAGGCGGAATGGAACCCGGTGGCAATCCAGTATTAGGAGGCAACA
GTGAT
>GN8820S02F3DRI 
ACTAGACGTAAGGTTATTCCAGTGCGTGTATGTGGAGTCTGGTGACGTACTGAA
>GN8820S02HYX6L 
TGCAGCAGTGACGACGATTGCCAACCGGAGCCAAGATATCAAATGTTCCGCAACGCGACG
AACTGCCGGCAGTGGCTGCTCCCGA
>GN8820S02HOVJN 
GTCGAAGAGGCGGAATAGAGCCCGTGGATGGGNGGATATTCCTCCATAGTAGGNGTC
>GN8820S02G4HAE 
TGTATAGGTTCTGCTCCTTGCTCATCCTCTACAGACCGGCCTGCAGACCAAAGCCAGGAC
CCTTGAGCTCCTCGCTCAGGGAAGCGGGCTCGACCCTTTGGCTCGCT
>GN8820S02IAJF5 
TGCGATGTGGATATCCGTAAGGACCTGTACGCCAACATCGTCATGTCCGGTGGCACCACC
ATGTACCCCGGTACGTTGTCCGACTCGTATGCAGAA
>GN8820S02GFYZ8 
AATTAGGCCGCGCTGGATAACACGTACGTTCAACATGAGACGTGCCACATGCTTCAGCTC
CGAGCTATGCTCCAACTTGGTGATGTGCTCGTGACCATGGCGACGTCCGGTCCAGGGATC
TAGTTCTAAAATCTCAAGTCCCAGGAGACGACTAATCCTTCCAAGCTTCTTTTGTGCCAG
TTTGGATAGCTTCAGCGATTGATAGCTAACTCCTTTTGTATCCTCCTCCTCATCTATAAG
TTGCAGCAATTCATTGGATTCCTTCGGCGTCAATACATCGTGATGCAAAACTATATATGG
ATCTGAACTGACA
>GN8820S02F25LI 
TTTCAATTATGTAGTATGTCCTTTCGTCGTCGTTGGCATGTTCCAGTTTCTCCGCCTCTT
TGCCAAAGAGATTCTTCCACACCGTGGTCTTAACAAAGAGAAGCATTTGGGTTAGTTTTG
TTTCTCGCTTGGAGCTGCGCTCCCTCACGAAATACAGGTCGATTATGCGGGTGCCTACAT
CTTGACCCAGTCGTGGAGTCTTGTTTG
>GN8820S02IE5LA 
CGCCGGGAGTAGAACTTCTCTCGTAGACGTAGTTCATCGGCAGGTAACAGAGCGGCGCAT
GTGACGAATACAGTT
>GN8820S02GDEB0 
GTGGTGCTGACTCTGCTGGTGGTGGTGGTTCCTGGCCAGACCAAACTGTCGCGTCAGAGT
GATCTTGAAGGCCTCGCGGAACTTGTGGCTCATGATGTTGTACAGTAGCGGATTGATGC
>GN8820S02JVEND 
TTGCTCTGCGTTACGCAAGGATTTGGATTTGGATTTCGTTATAGCTTAGTACCTTTGTTT
TCCCAATCTTATTATCCTTTGCAATACGATTAATTTGTTAGCTGCAATTGTTGTTAAATC
CTTACGCTGCACAGTTTATAGATCCTAAGTTGTATGATATTTTGACTTCCGCCACATCCT
TACAAGCACTTCAGAACTAAACGATGGGCAGCGATTAAACCTTGTATTAGAGACGTATGC
AGAAACTACATCTGAGAGTTGTCAAC
>GN8820S02GFUZ6 
AAGGAGGAAATGTCTCGTATCCGGTCGCTCGTCGATTCGAGCCGCCCTGTTCTCCTTTTC
GTATCCAGCGACGTTCGTCGCGGTCCTGG
>GN8820S02JSL1D 
GGAAACTGCCCAGCAGCACTTGCAGGCTTTTGGGTAGGTACTCGAGGGAAAGGAACTAGA
CCGGGACGAATCACAGAGGC
>GN8820S02HDIYE 
CCAACGCATCCCATTCTGCAGCAATCGGCCGAGGAAATCCAGCGGGTCTTCGACGTGAAC
GTGTTCTCGCAGTTCTGGACCATCCAGGCCTTCTTGCCGCACATGCAGGAGAAGTGTCGT
GGCCACATCATTTGCATGTCCTCCATTGCCGGCTTGGTGGGCATCTCCAACCTGGTGCCC
TATTGTGCCACCAAATTCGCTGTACGCGGTCTGATGGAGGCACTGCATGCCGAATTACGA
CAGGGACCTTTCAGGGATCTGATTCGAACCACCACCATCTTTCCCTATATGACCAACACT
GGCCTCTGCAAGCATCCCAAGGTGAAGTTCCCATCGATCCTGGGCCTGCTCGATCCCAAG
CA
>GN8820S02FYG55 
CAACTCGCGCACCTGTGCGTCCAGCTGGCTTTTATCGTCCTCATAAAGACTGGAGGGTCG
TGCTCCCACCT
>GN8820S02GWS6H 
GGCTTTGCTTTGTTTCTGTTCCTCCTTCTCATTCTCCTTCTCTTTCTCAATCTGTTCCAC
TTTACTTCATCTTCGCCTCCTCTTCTGTCCTCTTCTGCCTTCCTCTTGCTTTCTTAGGGT
GGTGTGTGTGTGTGTGTGAGTGTGTTGCATGCTGCATGCTGCACGTTGTTGCAAGACCAT
GCCTTGTTTAACCTACGCAAACTCTTAGTTAGTTAGATCTTAGCTCGCTCTAACCACACA
AAACTCGTCCGCCATTCTATTACCATCAGTTATCATAAGTTAAACGTACTAAATCAAGGT
GGTGTTGTAAAAAAATATGCAGTGACTCTTTTTAAATATACATATACATTGGGTTCATTT
>GN8820S02GRGUB 
AATTCGTACTCTTTGGACGGTAACGGAACAAAATTCCTAAATAAATTTCCTAGTTTTTCG
TTTTCCGGAACAAAACAAGTAACGAACAAATACTAATTCCACCATGTGCAGCTACTTCCT
TGCTACTTCCTTGCCGCCCGTCCTTGTCGTCCCT
>GN8820S02G5DEP 
GCGTGCTTAAGGGTCATTGTCTGGTTGTTATACAGTAGTTTGGAATTTTGGGCATCAATA
ATGCCGGTGTCTTTAGCGTGCGTTAGGTTCAGCTGCTTGTACAGACCAGTCTTGAAGTCT
CTGATCTGCACACTATGCTCGTCCAGTAAATTCGTGTTTAAGGCTTCGGCAAAGTTTAGC
TTCTCACCCGACTTCGGATCGACAAAGTGTCCATCCACCTCGTCGTAGACATTCTTCACC
ACAGCCTCAATAAGACGAAGAGGCTT
>GN8820S02G969O 
ACCTTCGAAGTTGCTCCCGTCGGACTTGTCGCTCTTTTGTCCTTGAGGTCGAGGAATTGG
ACCCATTACCGCCTGTTGTTGGCGTTTCAAAATCCCCAC
>GN8820S02J6HZU 
AATGATTCCATCGCTGCGTTCTTCCGTCACCTGGCTTGTGGTGCTGTTGGTCCTTCTGAT
GGAATTGGTTG
>GN8820S02GSZ7W 
GGCCAGCAGCTGCAATGCAATCCAAGGTAGTGAGAGCAGCGAAGAGGCAGAGCTGAACGC
TATGCCGAAGCCTCCGACTCCACAAACCCCC
>GN8820S02I0DGE 
ATACACATACACACACACACCAACGCAGCGGGCGACCAACTACCTCCGGCGACAATTTAC
TTTGGTA
>GN8820S02F3QCX 
AGCGCCCTGCTCATCAATAGTCTTGTTACTTTAAGGGTAAAGGTAGGCGAGAAACCAACT
TTATTGCCACGAGACCACCATCGATTGT
>GN8820S02IKQER 
GCCAGATATAGTCCTTCTCCAACTGGAGCTTGCTTCGCAAATCTGGGAACAATTGGAGTA
ACATAGCCAGCTTTAATTGCGCTTCCTTGGGCATGCAGTCGGGCAGTTTTCCAAGCTGAC
TTAGCACCATACTGCCATCAGAACTACCCATGAAATTGTTCACAAACAGCTCCCCACTCC
TTGGGGGTTTAAATCTATCGGGATATGCCTGATGACAAAACCCCACAAGGATAAGGATAG
CTGGCTATCTCTAGAAGTAGCTCTAGCTAAAATTCATATAAACACTTCGTACAAGACAAT
>GN8820S02JYBQF 
CTTAGCCTTAACATTCTCAATTGTGTCCGATGGCTAAGATCCAAGACAAGGA
>GN8820S02GAMLC 
AAGTCCGTTGTGGCGAGATTTCTGGATCACATTAGCATAACCGCCCACTCTCATCCTGTA
TATAACATCCATTTTGAGCAACAGTATCGGAGAGCAGTAGGAAAGAATATTGAGAAAAAC
ACATACGCTCATTTTTA
>GN8820S02GGZ28 
TTTCCGGGCCAACACACCTGTCGGATAGCTCTACACTCATATTGGAAAACGTGGACAGGC
ACCACGCAGGCACATATCAATGCTCAGCCGACAACGGGGTTAAAGATCGCGTATCCATGG
ACATTCAGTTGACCATTCTCTCGCCCCCGAAC
>GN8820S02HDFO1 
GGTGCTCTCAATAGCGTAGCCGATTGATACTGACTGGCACCGACTGGGGCGACGCACTGG
GGTGGCCGGGCGACAGGAGTCGCTAGTCCTGAACTGGGCGAGGGAACCCG
>GN8820S02IB9QD 
ATACAGAAGCTGCTGGGAGTTAGCACGATCGGTTTCCGGCTCCAATGCCAATAGTGCGGC
ATCGGAGCCACCTGGTCCCTTTGGACACTACAACTGCGATAGTCCTTGGAGACTGATTGA
ATCGGCGGTGAAGACGATGAAGGCCAAGCAGGGCGATAATGTGGAGTTCGTTCTGTGGAC
AGGAGATGCCCTATCCCATTCGGCTCAGCCGCTCTCCGAGCAGAAGCAGCACGAAATCCT
GCGAAATATTACAGAACTGCT
>GN8820S02JMSA7 
TACAATCTGCACCTCGGCGGTCAGGATCCTTTGATCCGATTGGCTTATACCCAGATCCAG
ATCCAAGCAGTCG
>GN8820S02HA241 
CGATGCCTCCGAAGATGCTGTTGATGCCGAAAACGCCCGGAGAACTGGTCCTGCCCAAGG
CCTTGGAGGACGTTCTGGCTTTGAAGGATCAAAGGGCAGCCGAGTTCACGGTGGACGCCG
ATTCGCAGGGTGGCAT
>GN8820S02GRG13 
GACGAATTCAAGAGCAATTCTTGGACATATTGCACAAACAGACGAACCGTCAAATGAAAT
TCCTGCCATGGGTTTTCGA
>GN8820S02FU8T5 
CTCGCTGCAAATCAACATCAGTTTGGTGTGCGGGAGCGTGTGTTGAGTAAGTCCCACAAG
TCCTCGGATTCCCAAAATGTTTGCTATATGTAGAATCGTTCAGCGACGTAGTCCTCCTCC
GCCGTAACAACATCATCAGGCTTACAATTGTAAGCCTGATGACGTAGTCCTCC
>GN8820S02HW6TC 
GGCCCACTGGTCTGCTTGGCAAACGAAAGATTTTTTNTTTAACAAACACTCATCAGTAGG
ACATCTTC
>GN8820S02F8R1W 
TCCCACACGTGGCGAATCATGATCAAACGTCGTTTCCTGGCTTAGATTCCTCGGATTCGG
GCGAGGAA
>GN8820S02JONHB 
CAAGCAAGCAGAGCAGCAACAACTGAATCAAAGCATAAATGCCGCAACCAAACCA
>GN8820S02H154X 
GGCGGTTGATGGGCAGCCAGCAGGAGAAGACTCGGTTGGCCCAGGTGCAGACATCCGACT
CGGCCTCGTTGTGGTCGATGCACTTCTCCAGGCCGTGCTGGACCGTGGACAGGTCTTTGC
TGCTCTTGGAGGTGAACTGGGCGATCATGGCGCGCTCGTCAAATCCCTTCTTCTCCGAGA
ACAGCTCAAGCTTCTCCAGGAAGCACTTGACGAAGCAGCTGGTGCGCCGGTGGGCGGGAA
ACTCGTAGTTCAGGTACTTCTCGTAGATGTCGTCCGGCACGTAGTAGTCCTCACGGCACT
CCTCGAACGCCTTCTCTGCGTCGGCGTGGTCCTTCAGCAGGAACTTAGGCCGTAGTCTGG
GCCGACCAGAAACGTAGGC
>GN8820S02HULJS 
AATGTCTGTGTGTCAATAAGATGATTTAATGAAAATCGTCTGCAATTTCGGTTCGAAATT
CGGCAAAACACGGCGAAATAAACTCGTTACGCATACGCCGTGTGGGCAATTGTATTAAAC
GATGCCATTCATTGAAAATTGCTGGCCAAAGCGAGCGGTTTAGGTTTTT
>GN8820S02H9M5F 
TGAGGATGGACGCACCCTGTCCGATTACAACATCCAGAAGGAGTCCATCCTCAAGCTGCT
TGCCGGCGAAGATCAGACGCTGCTGATCT
>GN8820S02IOIW5 
AACATTGGAAGGCAGTTGACCAGCATGCAGGGCTTGGCTAGCTCATTGTATCCCACTT
>GN8820S02HDEKY 
TTCGGCAATCTGGAGAGAGCATAGGATGGTGTTATTGGTGTCGATGCTGCACTTCCTGCA
GTCACTTACCTTTTCGCCC
>GN8820S02IV2NP 
GGTGGCAATCCAGTATTTAGGAGGCAACAGTGATCCCTGGTGGATGTCCACCC
>GN8820S02IHT7R 
CCTGCGATCACTGGGATACGTGTTCACAGGTGTGCGAAAGTAGCGGTAAGGGTTATGACT
GCCGTTGCTTGGATGGATTCGACTTGGGCTTCGATCGGTTCACATGCAAAAGCACCGCTC
CGGATGAGCCTTACGTTATCTTCACCAACAGGCAGGACATTAAAGGCATCAACCTAAAGC
CTTAAAACGTGGGGAACTTTTACAGTTCTCTGAGGAATATTATCGCTCTCGATTTTTTGT
TACAA
>GN8820S02FNKIB 
TTAGAGATGATTTAATAAACAACTCGCGCAGCTTGCACACCATGCTTGTCGCACTTGACA
TAGGTGTCATAGAGAAGCTTAATGTCCGCATCGTTGACCAGGTCGCTTTCCAAGTGCTCC
TTTACCTCATTGAGATTCAGTGAACGGCGGTCCCTGCCCAAGAAGTTCGTACTGTTGAAA
CTGCACTCTGCGGTGCACTGATTAAGCAATTAGTTTGGTACTTGTTTACGCTCCTCAACC
GAACTCACAAACATGTACGTCTGCTCCTCTTCATCCGTCTCGTATGGAATCTTTTCGTGC
CACTCCATCTGGCAGTCGCTAAACTGGGGACTCTCGTCGTGCAGGTCGCAGCAGAAATCA
>GN8820S02FR8FQ 
GGGAAATAAACAAGAGAAGAGATCGCCATGGTTGATAGCCAAAATTTTACGTTAGCGAGA
CTCCCGAACGAGCC
>GN8820S02FRZEK 
GGACATGATGCTGTTCGCCGCCGTTGAAGAGTACAATGGAAGTTTCACTGTTTCGCGTCT
C
>GN8820S02HY7RD 
CCCGGTGGATGTCCACCTTGAGTTAGTGGCCCAGATGGCGGAATCCAGCCCGTGGATGGA
GGGTATATT
>GN8820S02JF138 
GCCGCGTATATTGCAAACTTTGCAGTCGCCGTTTATAATCACATTGCCAGGACTCAGGGA
GTT
>GN8820S02GO3NI 
ACCAATTTGGGCGACATCCACTATGAACCAGATGTGCAGGAGATGTCCGTATTGCTCGTA
TATAGCGGTTCCATTACATTCAGCATAAAGGTTAACACGG
>GN8820S02FIFE6 
GACTGTTTAGGATCTTGTCATGGATCCGAAATATAAAACAACTGAATCCATTGTAATGAT
GTGGCACGTTGTTTCGGCCATATCTGGTCCAGCAATACTTCTTGTACCACGCGATTAAGG
CCAGAATGCACTGTATTGTGGCTACTGAGGCTGGCAAAACGAAGCAGGAGGGCATATCAT
TTGTGTGTCCATTAGTTCAATGTACACCAGGGAGCAGCCAACGCTCGCGCTCAGAATAAT
>GN8820S02J5388 
ATGCAGAAGAACCACTTTGTGCAGAGCCTGTCCTACGCCCACGAAGGACCGACTCGAGGA
GGGCCGACGGGTAGTGCAATAAGCCTCGATC
>GN8820S02HCN7S 
CGGTGGGACGCTGGGGTGGAAGGATCGCGTCCAGCGCGTCGATCAAGCACTTGCCCTCCT
GCCTTGCCTTCCTTGCGCTCCACGGACCATCCCTTGAACCAGGGCATCTTCTCGGACGGC
TCCAGCATATTGTCGCCGTGCCATCCGGAGATGGGCACGAAGGCCACCGAGGCCGGATTG
TAGCCGATCTTCTTGATGTACGAGGACACCTCCTTCTTGATCTCCTCGTAGCGGGCCTCG
CTGTACGGCGGCTCAGTGGAGTCCATCTTGTTGACGCCCACAATAGGCTGCTTCACGCCC
AGCGTGAATGCCAGAAGGGCGT
>GN8820S02FVGZ8 
ATGTGCACGGAGTGGACAAGAACCGTCACTCTGGCGGCTTCGAATACATCGTGAATGCGG
ATGCCGTGAAGTTGGCGGACGGAAGCACGCCGAACGTCTACACGGGTCGCTACGATTACG
TGATNAAGGACCTGATGTCG
>GN8820S02GHBIY 
CCACTCCGATCACCACCGAAGTGGCCGGTGCTGGACAGGAGATTTCCACGCGA
>GN8820S02HV7GU 
TTTTTGGTTGTGTGGTACGAGTATCAGTGTATTTATTTTGTTTTTCCTAATTTAACAATA
AGTATGTATGCACTTCGTCTTGCAATAAACGAAAAGGTAGAATTGGAACAGATAAAATAC
CCAAGTTTTGTATAAGTTATGATACACAATTGTTTTAAAATCTGGAGAAATAATTGATTG
TTTAAACTAGCTAGTGCTAAAACGATTACATTTCTATTGAAGTGCTCCCAAGTAGCTGGC
GGCTATATAAATTCGTCTTAGGCCTGGAGCATGGGCCGTTTTTCCTTGGCCTGGAGGTGG
TCGTTCGTCGTTGCGTAGCCAGTGCCGCCTCGCTGCAGGGGGAATGATGTCCTTCTCCTT
GAG
>GN8820S02GJBJ1 
GTCAATATTAGATTTAATCCTAAATCCTTGAATAAATGCCATGTTTTCCGGACTGAATGG
CGGATAATCTGTGGCCCGTAAGCTCACATCAGACAATTACTTAGTGGACAGCCAGTAGCC
AGCATTCATTCCACTCGAATCAACTGGCCATGAATAAGCGGAGCACTCNCAACTCACTTG
ACACTCACGCTGGCACTCGAATAGAAATGGGCAAACAGCGAGTGGCCGAAATGCGAGTCG
GAAAATCCATTGGCTGTCCCGCTCTCTCATTTTCCAGAACAAGGATGCGAATGCGAATGC
GAACGCGGATACGGATACGGACATGGACATGGACTACGGATCGACCGGACCCATTCCGGC
CATGTTGTAATGTAATGTAATGCGCGTGCTGCCAG
>GN8820S02HU590 
GCATTAACCCATCTGGAGCGGGTTCCGTCCACCGGCGGCATGCTGGGTGGTGGCTCCTCA
CTGGCAATCAATACCGCTGACCTGGGACCCGGACCAAGTACCTCATCGGGCGCCAGTGGA
TCACTGCAAGCACAGGACCCGCTGGGACAGCAGTCATCTCAGGTGTCATCGCCACAGCAT
TTGCAGGGAACGATCGTATGATACAACCTGATGTGGGGGCGCCGGACTCCGCTCCTCCAT
GTCGAAAAACAAGTAGGATATAGAATACGGCCAGCACACACAGA
>GN8820S02GEHF6 
GCGGAATCGCATCCACGATTTCCACTTTCCACCAGTGCCTGTATGTCACCCN
>GN8820S02G14QH 
CGGATCGATATCGGAGCTAAAGCAGCGGAAGGCGCTGCTAAGCAAATTTCGACACACAAC
A
>GN8820S02HRYXS 
CAGTACGAGGATAGCCGTGACCAGGATAGCCAGTACGAGGATAGCCCGCCGA
>GN8820S02ISFJX 
GGCAGCATAGTTGGCAAGTTGTGTTGGGCCTCACTCGCAACTCCAACTTATCTGCCGACG
AGATGGAACGTTAAGATTCAATACCACACGCTGCTTTCTTAGGTGATCGATTAGGTTGCT
TCATCTAGGTAGTTGAGAACCAGGTTCTTGTTCCGGAGGATCTTAAGTTCGTTGGTCAAC
AATT
>GN8820S02HD83Y 
GCACTAATGATGAGGCGATTGTTTGGTGGTTATTGTCCCGCTGCCCGATCTTCGGGTGGC
>GN8820S02JDKSX 
GGATCTGTTCGCGGATGAGATAACCCTGCAGGTGATGACGAACTGTCACGTTTCTCTCCT
TCCGGCACACCACATGCTGCAGAGTCTCCTCCAAATCCTCGATCTTAGCCACATCTCTAG
GGTAGTCGGCTTTCAGTTTCCCCTACGTGGACACCACCAGGAAGAGCTGCTCGGATACGG
TGCCGTTAAAGTCCTCGATCAGCTGAAGCATCCGCTTGTTGTCATAGCTGATCACCTGCG
TTCCTAACGTTGCATCAGACGGCATAAACAAGCAGGGGGAAGTACTAAAAGACAACGTAA
GCAAT
>GN8820S02HLZZ4 
TCTCGCTGGTGGTGGACATCTGCTGGTAGATGTTGCTGGGTGGCAGTTGCTGGTGCTGCT
GGAGAGCCTGGTGTTGCTGGTGCGTCTGCTGCGCCTGTTGCTGC
>GN8820S02HDAVC 
CCAATAGAAACCTGCAAAGGGTCCGGAGCCACGGAACTTATTGTAATAGCTCGTCCAGAT
CTCGTTAAAGGATCGT
>GN8820S02FQNI7 
AGTGCTGCTTCGTGCGCGAGGTAGCCAGGCTCAAGCTGACGCCCGGAACGTTTACGGAGA
CGCTAATGGGTTTAGCGGGTGGACACTCTTGGGTAGGTGAGACTCGGTCGTCCACTGGCC
GTCGGAAACGTAGA
>GN8820S02JNPQY 
AGCTGGCTAACCTCAAGTGTGCTGAAGTAGGCACAGTTGCGTGGACCCTC
>GN8820S02GJRYR 
CTCCGAGGTCAGTTCGCTAACCACGGTGTCGCCGATGATCTGGAGCACACAATTTCGCAG
CGTGTGAGACTGCAATCTGTAAAN
>GN8820S02HI45P 
GCTGACCATGCCGGAACCAATTAGAACGAACTCAAACATATTCGCCATGGTGAAACCATA
TATGCTAAAGCGATACATCTCAGGACCAAAGACGGTTGCCACAAACAGCATGCCACTAAC
TCCC
>GN8820S02GTX7V 
GCCTGGAGCTGTCAGCTACTGCTTTCACTTTCACCATTTGCATGTGTTGATTTTCGCTTT
TGGG
>GN8820S02JTTHF 
ACACGGTGCTCTTGATTCTAACCATCTCCTCGATGCGCATTTTCAGATCTCCTGCTCTCA
TGGCGCTGAAATACTTCGTAGGCATCTAGCAGCGGTGAACTACGATGCAGATCCCAGTGG
CGGGGCGATCTTGTCTCCACCGCTTAGGTAGTGCGGTAGTGCTAGGCGAGGAAACGGAAG
AAACAAGCAGCATCAGCAGCACCCATGGGCGAGTTTGTTAGCGGCGGAAC
>GN8820S02G2996 
GCCGGTGATGAGATTGCACGACATGAACACCCTGGACAGCTCCCGGACAAGATGCGCAAG
GCGGCCTTCGCCTCCGTTTGCCTGTTCGGCGAGGACGGCAACAGCACCATCTCCGGTATC
TGGGTGTGGCGCGGACAGGATCTGCCAGTCGGGG
>GN8820S02GK4NZ 
AGACCTATGTTTCCGAGGAGATGCTAACCGGTGGCAAGAAGGGAGGAAGGACGA
>GN8820S02JCIPV 
AATATGAAATCAACATGAAAATAGAAACGCAATCAGAGCCAAATGGAGGAAATGCAGG
>GN8820S02IEILV 
GCGGATCCAGCTGCATTGCCGCCTGCGGATCCCTGCTGCTGGATCCGCCGCAGAGGGCTC
TGGGTGGCATAGGTTCCATCGGAGGTGACCTTGTTGCTGGCG
>GN8820S02JWA77 
AAGGCGCACAGGTTGCGGAGTTGGAGACGAAACAGCAGCTCCAGGCGGTCATCCAGGAGC
TCTCACAGAAATTGCCCCACTTTCAACACCTAAAGCGCGTCCAGGATCGCAGCGTGCTCA
TATGTCCCAGCTCAGAGATCGGAGTGTCTCAAAGCCTGGAACAAC
>GN8820S02GE642 
TGCCACCTGGCGAGCCTTTCGAAAGACCTCACGCCATCGGTGGCGAGCGTTCGGAGGGCG
ACGGATCCAGCTCTGGTTCGTCCGTAAAAGAGCGCGTCCTCACGCAACTGCTCACCGAAC
TGGATGGCGTGGAGGCACTGCAAAATGTCACCATAGTCGCTGCCACCAATCGTCCGATAT
GATCGACAAGGCACTGCTTCGTCCAGGCCGAATTGATCGAATTCTCTACGTGGGACGTAC
CGCCAATAGTGAAGCACGTAGAGAGATCTTAAAGAATCAAACTAGCGTGCCA
>GN8820S02JG355 
TGAGGATGGACGCACCCTGTCCGATTACAACATCCAGAAGGAGTCCATCCTCAAGCTGCT
TGCCGGCGAAGATCAGACGCTGCTGATCTGGGAGT
>GN8820S02G15WD 
AACAAATAGAATGCTGGATATCGCTGCACAACTCCTTGCCGTGGGCCTCTTGTGGG
>GN8820S02H1R9V 
GGGAGTCAGTATCAGAGGAGGGAGTAGCGTTCCTTCCTTCCTACCATTGTTGGGTCGACG
CCACTCGATGTTC
>GN8820S02G4OIO 
GCTTAGTCGGTAATCCTGGCCAGCGATGGACTAAAGTCGCACCGCTGTCCCNCC
>GN8820S02GSET1 
AGAGTGTCTTGAATGGCTGGAAATTGACCACTCCCAGCTGATCGTGCAGTAAACGGAAAG
GCGGTTTCGTAATGATCCGGCCTTGACATGGTCCAGGACCAGAGGCGAGTTGTTGGCCCA
TTGTTGGGCAGGAGACAAGCCTTTGTTGGGAGCCGCATAGTAGTTGCTGTCGAGGGCTGG
GCCTTGATCTTGGAGGCCAGTTCCTCGGGCACAACCAGGTCATCATCGCCCACATCCCAG
CCGGCACCCTCCTCTCCACCCGCACCACCATCGCCATCGTTGCTCAGCGCGTCGTGCATC
TCGTCATCTCCGTCTTCATCTACGTCCCAAGTCGGCATCCGCCTCCCCAACCATCT
>GN8820S02FTYI7 
CCGCGGATGAGAACCAGGCGGCGTAGTGCCTCTTGTGGAACACCAAACTCCTCGAGGTAG
TGCAGCCAGGCGACGCTTTCATCGG
>GN8820S02GQU1O 
TTTTAGCTTGGGCTTCTCCTCCGGCTCAACTGGAGCTGCTGGAGTTGCTGTCTGCCCCGG
CGGCTTCTGCTTGCCTCTCAACTGCTTGGGAAACGAGAACATGGCGATGGAGGCCAGCAG
CATGAGGCTGCCAATGGCCACAGGCCCCAGCCACCAGGCGCCAATCCAGCGCGGATCCGT
GGCGTCGAAGCCGGGATTCGAGAAGTTGACATACCAGCGAGTGCAGAAGCTGCCAAAAAT
GAAACCGGATGCCGGTCCCAGGATCCTCATGCCAATGGTGACGGCCATGTACATGGGCGA
CTGCTTGCTGCCTACATTGTCATCGATGTAGGGTATGCCCAGTGTGGCCACGGCGGTCTG
GCCAATGCCCGAGCTGAGCAGGCTGCCAAAGAAGATGCACAGCACGATGACGGTGATCTT
AGAGTGGGAGGCCTGTTCCAG
>GN8820S02HQU8O 
GAGCCCTCGACGACTTCATCTCGCCCTCGGCGGCAATGACCTTGGCCCGCGCCTCCCTCG
CTGCCTCCGCCTCGGCGGCCATCGCCCGCTGGAGGGCAGTTGGCAAGGATACGTCCTTGA
TCTCCACGCGCTCCACCTTAACGCCCCAGGGATCGTGGCCTCGTCCAGGGACGATCTGCT
GGTGTGCGAGATGGTCTCGCGTTCGGTCAGCAGCTCGGACAGATTCCTGGTGCCGAGCAC
ATTGCGCAGCGTGGTGG
>GN8820S02GZYTA 
GCTCCTTAAAGTATGGTTGCGTCAGAGGCAACTGGACATAGGTTACAGTGGGTTTGGTGC
CCACATCTTAGCCGCTTTTATTGTGTACCTAAATACGCAGCGCATTCTGCATCAGTCAAG
CAGCAGTTACCAAGTGGCACGCACTGTATGGAACCAACTGGCGAACACGGACTGGACGAA
AGGCATTAGCCTGTCTGTTGCTCCCATTCAAACGGAAGAATTAAACAAGTTTGCCGAACA
CTATGACGTTTGCTTTATAGACTTCACTGGACAGCATAATCTATGCGCAAATATTCCGCT
TTACCTGTATCAGAGAGTTCGAGAGGAGGCCAAACTGGCGGTGGAACTACTGAACGACAT
GAAGCTAAACAGTTT
>GN8820S02JLK4K 
GTGGGTGGAGGAGCAAACCGGGCTATGAACTGTGGTGGTGGTGGAGCTGCTGCAGCATAA
TGAACGGCTGGTGGTGGTGGTGCTGCAAATCCGGTGTAGGTGGTGGTGGTAGTGGTCACT
GGAGCTCCAAGGGAG
>GN8820S02GL9O9 
GGCCATCGGCTGGATGGACATTGCGGAGTTTGTTTCTTCGTAATAGATAATAGTTCTTAT
ATGATGCGACGTCGTCGATTGGTCGACAAAATAACAGAAGTTAGTCATCGATTGTAAGAC
ACAAGAAGAAGTAGCCACTAGAGATTCTATTGT
>GN8820S02IBLW0 
GGGACATTTCACTCCCATATCCTCCTGCAATAGATGCCCGCATGCGCATTTCGAAAGTTA
TCAAGTTATCAACCATATGCGCACTTGGCGTTTCGGCTAAGGTCAGCAAATTAGAATTTG
GTCGAATTTGTTTGTATATCAATATGGTCACTAAAGATGCTGCTGTGTATTTACCTTGTC
TTTGGTATATATATACATTCTTTGGTATAGCATCTACCT
>GN8820S02JO9SP 
CCACCATATCCAATCGAAAATTCGCTACTGGGTGTTCTTATACCAAATCCAGACCTTGCA
AGACTAGGATTTATTCCCAAGGCTCCACCAAGTGCCCTGTCAATGCTTCGTAAAAGCTCA
TCAATATTACCAAAAGCACTGTCGGCTAGGATGGACAGAATAAGTGCTAAAATAAAAAGG
CGAGACTGCGCAGAATTAGGTAGCAAAGACTTCTGAGATAA
>GN8820S02FGWK1 
GTGGATGACTAGTGGCTCCTGGCTGAAGGCCTCTACGTTTTCGTAGGGTCCCAGGGTGAT
CTTGTTGGAGGACACCGAAAAGGGTTTGACCTGGGTGTGCGACAAGATGTTCGAGGAGCT
GAGCTTGACATTGGTCTTCTGGCTGTTGGTCCTGTACTTGGAATAGAGGTGCAGATTGCC
CGTTATTTCACGAACTGCTTGTCGTTCTGCCGTATCTCCTCCGGATGTGGGCGGATGCCC
TTAGAGGCCACGGTCTCGACGATGAACGTCTGCTTGGCGGCGGCCCTGGGGAAGGTGAAC
GTGAAGCTCTGCCTCCCCTCACGGGCTCATTCCG
>GN8820S02HU112 
CATTCGAAGTTTGCGAATTCAGAGAAGTGAATGAACTTGAACTGTTTAGTTATGCATCCC
CACC
>GN8820S02IQFIN 
TTCCGGTTCCGGTTGCGTGGCCGTTTCCGTTTCCGGTTCCCTAGCTGGCCAGTTCTGCCA
TGGAACACGCACACGTTTTTGGTACAGAATCCTCCTCGCAAAAGTAGAGGGATTACGTTT
TTTCGGGGTACGTACAATCCTGGACCGGATGCTACGATGAGCAGGTTTCTTCCACTCGGC
TTGCAGATGTTACG
>GN8820S02GHHZO 
TGCTGTGAATGTGTTATGCTATACTAGTAGCGCCATTTAATCAAGATTTAATTAATATAC
ACGTTTAAATGTCAACAAAACTTTAATAGCATTGGGAACAACAGATACCTTAATGGGTCT
TGCATCGTACTCCTCGCCATCGATGGNGTAAAACTTCT
>GN8820S02H8KA9 
ATAGGTGGTTGCCTTGCATCTAATCGGCTCCCGGCAGGCAAGCGGCGTCTGATATTGGAT
CAACAGCTGACAATTACGAGGCAAGAGTGGAGCTGCCGGCCAGCAGTGCTGGCTCCATTG
TCC
>GN8820S02F0LNY 
TGAGGATGGACGCACCCTGTCCGATTACAACATCCAGAAGGAGTCCATCCTCAAGCTGCT
TGCCGGCGAAGATCAGACGCTGCTGATCTGGGAGTACCTCCT
>GN8820S02G7IWE 
CTCGATAGAACTGCACTCTTTGCCATCTGAAGTGTGCATTTCGGTGTATGAGTTACACTC
ATCTTGCTTGTCTTGGAATTTACAAATTAAAGATGCGACTATCAATGTGAAATAGCCCTC
CAGAGTCAATGATGGAACTATTAGAAAAGTTTGTGCAAAATTTGGGTTCCTTAAGTTTTA
TTTATTATT
>GN8820S02GW3CN 
GGGCCACTAACTCAAGGTGGACATCCACCAGGATCACTGTTGCCTCCTAATACTGG
>GN8820S02JXM2I 
CCATAGACCAATCACTTCATCAAGCGATTGTTGTGGTGATAGAGGCGGTGCACCCTT
>GN8820S02INOFU 
CTCTGGTTCCAGACGAGGGTGTCATTATTGGGCAGCGGATCGCCTGGCGCAATGAGGGTC
CAGCTCTGCGTCATCGGACTATATGCAAAGTTTT
>GN8820S02HBAQO 
GCCGTGAACACCATCCGGCGGATTAAGCTCTACTCCGATTCGCTGGCGCGTTACGGCAAG
TCGCCCTACCTTTACTTCCCACTGTACGGCCGTCGGGTGGAGCTGCCCCACCGGGAGTTC
GTCACGTCTGTCGGCCGACTCTACGGCGGGCGACCCTACCATGCTTGTACAAGACCCACT
CGACGAGATTGTTCCT
>GN8820S02HHN5M 
TTCTTGTCCAGGATTTGTTGAGATTAGGCTCGAATTTTCATGTTTACTCGGTGTTATAAT
ATCCGGATTACTTTCGTTTTGT
>GN8820S02JGUBO 
GAAATCTGGGAGTAACTTCTCACTCGCAAGCAATCAAATAATTTCTTATTCCCGTCTCAA
CAAACGGATTAAAATTTACTCATGTGGCCCACACTTCGTAAACCCATTGGCAAGTTTAGC
GGGCCGCTGATGCGTTATGGGAGTGGATATCCAGGCGGCTCTCCTGGGGCGAACTTACCC
TTTGGCTTGGATAGTCCAATGCGTTTCACGCTATTTTACCTAATTGCGGGAGTCGTGGGC
TTTGGGGCTCCGTTCCTAGTTATTCGCCATCAGATGCTTCGTAATGTAACCAATGATCCC
AAGG
>GN8820S02G71JR 
GGCAAGGTGCCATTGCTGCTGCCATCACCGTCCGCCACGCGCGACTTTCCTTCGAGAGCA
TGCGGCAGGCGAGAGTACTGCAAGGTCGAGAGGCGGGCGGTCTGGGTCCGCCCACCGCCA
CCTCCTCCGCCAA
>GN8820S02J142X 
CGTCTGGTTCTTGAAATGCAGAGGCCATCCTGACACTGGTGCATCAGCGAACCGCCAGGA
CAGGAGTGCGGCTGAAAGGCTGGCACACAGCCTTCATACTCATCGT
>GN8820S02IOZPX 
GGCAGCATAGTTGGCAAGTTGTGTTGGGCCTCACTCGCAACTCCAACTTATCTGCCGACG
AGATGGAACGTTAAGATTCAATACCACACGCTGCTTCTTAGGTGATCGATTAGGTTGCTT
CATCTAGGTAGTTGAGAACCAGGTTCTTGTTCCGGAGGATCTTAAGTTCGTTGGTCAACA
ATTT
>GN8820S02F4ITX 
GTCAAGAACGTGTCCGTGAAGGAGCTGCGTCGTGGCTACGTTGCCGGTGACTCCAAGGCT
T
>GN8820S02FUDV2 
TTTTGATCGCCATCGCGTTCCTTGCGACGGGCCTTGCCAGCTACGCATAGAAAACTATCA
ACTGAATCCTGAGCATAACGGTACAGGGTACCAATGGTATCACCGATTTTAGAGGGTATT
GTCGTCACTTGCCACATAAAACGAGCGGTCTTCAATAGACATTTAATCACATACGAAGTT
TGGGGCGGTGGGGGCGATGCGGTTGTTGTTGTTGTTGTTGTTGTGCTTGTTATTGTCGCC
GTTGATATTGTTGAGCTCGACGTTGATGGCGAACTTTTGAACTTTTTCTTTGGATCCGAT
TCAGACACAAACGTTACTCCTATTCTTGTTGGCACCTTTGAGCTTAGAGTTTCTTTCATT
TTTTGGTATTATTTACGTTGCTTTGGTCATCTTGCCTTTTGGCGATTTTAAATTGTTTTA
TTTTTGGTTGTTTTCCTCTTTTTATTTATTTATTTTTTTAAC
>GN8820S02G3YN8 
TTTCAAAAATTTGATTTATTTGTGATCTGATCGCTCGCTGCGTGTAACATTCGCCAGCTA
AGTTAGAACCAACACTAATTAATGTGTAATTGCTAGTACTAGCTGGAGCCCCGCCCACCG
CCCCTTCTAAGGGGTCGGGGGTCGCGGGGTCACGCCTTTGGCTTGCAGCTGTTCCTCCCT
TTCTGTTCCGATTTGATCTGGATCTGGTCTGCTCTATCCGCAATATGTGTGTATTTGAAT
AAATTCAATAGAGTATGTCTTAAAACAATTTTCATATGTAGTTGTATAAGTAATGCATTT
AAATCCAGCAACAACATTTATGTAGTAATTA
>GN8820S02HP184 
TTACGCTCATCGCACACAGAGTCGACTGAATCAGGAAGCCCACGATGAGCCG
>GN8820S02FTSJ7 
GATCAACCGACATTCCTGTTCGAAACTACTTTCTTTGTATGGTTTTGTCTGTGCTTGGCA
TTTG
>GN8820S02IXPCA 
GTCCCGATTCCATGCCCATTCCACCACTCTCGATTCCATTCCCATTTTCCAGAGCCGAGC
CCGTCAACAGGCGGCTGGCAGTAATCCGATCTTGCAGTCGTGTCAAGTGTGCTGCAGTCC
AGATACAAGGAGCATGCACTCACCAGCACATCTGCCAGCAAATACACCGCACAGATACAG
ATACATTTACTAGATACTATGTAGTATGTGCATAGTACCACTACCAGTTCATT
>GN8820S02H508X 
TGCCACCTGGCGAGCCTTTCGAAAGACCTCACGCCATCGGTGGCGAGCGTTCGGAGGGCG
ACGGATCCAGCTCTGGTTCGTCCGTAAAAGAGCGCGTCCTCACGCAACTGCTCACCGAAC
TGGATGGCGTGGAGGCACTGCAAAATGTCACCATAGTCGCTGCCACCAATCGTCCNGATA
TGATCGACAAGGCACTGCTTCGTCCAGGCCGAATTGATCGAATTCTCTACGTGGGACTAC
CGCAATGTGAAGCACGTAGAGAGATCTTAAAGAATCAAACTAGCGTGCCATGCCGATATC
AAACGAA
>GN8820S02G4683 
CGGCGCTGTAAGAGTTCCATTTTTATGCGCTTAATCTGCTGTTGCCATTTTTCAAGGTTC
TTGCCCCATCCAGCCCAGTATTGTAG
>GN8820S02HV5HY 
CATCGGACACAATTGAGAATGTTAAGGCTAAGATCCAAGACAAGGAGGGAATT
>GN8820S02IGFGF 
GAATACTTGCCACACTGTCCACATTGATGCTGCCACTCGTGGTGGCCCATGGTGCGCTGA
TGGGAGCGCAGATTGGACCTATCCGAAAAGGCTTTGCGGCAACTGCCCATCAGGGACACA
CAAAGGGGCTTTTCACCAGTGTGCGTCCTTGTGTGTGCAGTCGCN
>GN8820S02IFRDZ 
CTGGCTAGGAAGCGGACCTTTCAGTACCACATGAGGCTACGTTGCTCCGGATCCGGATCG
TCGACAATCTCGCAGAGATCGTCTTCGTGCTGTTCCAGTGCAATATCCAGCCTCTCCTCC
TGTACAATTGGCGCTTCCAGCCGGCTCTCCGCC
>GN8820S02HKU9M 
GGTGATGGTCTTTCCGGTCAAAGTCTTCACGAAGATCTGCATACCACCAC
>GN8820S02HU416 
TTGATGAGTTTGACGGCCCCACGCGAGCTGGAGTTAAAGTACGATGCCAACGAAACGAAA
GAATTTGTCTCGATCCGGCC
>GN8820S02F09M9 
CTGTTGCAGCTCGCGGAGGCTGTGCAACTCACCCACCGCATCAGCACCGTCCGCACTGCT
CTGCTTGCATAGTTTGCAACGGATGTAGGCCGCGTGGGGCGAGGTGCTGGAATCGATGGA
ACTGTAGCACCCACCTGTCGATTCGTCTCCAGTTCCTCATCACAGTCCTGGCAGCGGTAG
ACGTCTTCACCCACCTTTGTCATGTGCAAAAGTTCCAACTTGGTCAAGCCATGGTGGTCG
TTGATGTGCTCCCGCCATTCCTTTTTATTGTGAGTTTTGAAA
>GN8820S02GB2FU 
GAATCATCTGGTGGTCAAACAGCGTCGGGAGCTGGCCAAAGAAAGGCCGGAGGCACTGGC
TCCGATTGGAGTCTTCTGCCGCATTTGAAATTCCTGCAGCATCACCACCATCCGATTAAT
CACCGAAATTCGGGTGATCTGAGTAGGAGCACACTGAAATCCAGCGACGGGTCACGATGA
TGAGGA
>GN8820S02F7WT3 
CCAGCCAGATTAACATCAATTGTGTTCAGAACAAGGATAACTTTGCGGAGCTGGAAAGTC
AGTTTATAAGCTCCCTGCAGCCGGGCTGGGAGTTTATCAAACAAATTCCGGAAGTCACGT
GCAGCAAAATTTTACCCAGCTTGGTGGTTAAGAGCAGGACTATTCAACTGCATCCGGATG
GTG
>GN8820S02JFMCF 
ATCGACGGGGAAGTGGATGAGGAGTGGATGCATAAATGCAAGTGTTTTTCCCAGTGTGCA
A
>GN8820S02ISM72 
CAACGATGATGCACTGCTCAACAATGGAGGATCTCTTTATTTATAAAGGAGGTGTGCTCT
CTACTCTTTAGGAA
>GN8820S02H84L4 
GTTCCTTTGGCGACTGTGGTTTTGTTTGTGGCGAGGGTGGTGGAACAGATCTAGGTTGAT
TCTGGAACTGTGGACTGCCCTCGCGGATATGTGATTGTTTACTAGGCATTGTTACTGGCA
AGGGGACTCGGGGATTGTTTGGANGGGGTTAANGGTTGNTCCGAATTTTCTTAGCAGCTT
CTGGATTTAGGTCCTCCTCGGACAGCACCTCATTTGAATCATTACCCCTGCTTGCGGACA
TCACATCCAAATCATGCTGCAAGGCTTCTTTTAGTTGATAATTAAGATTCTGCAACTTAT
CCTGGTCAGATTCGCTAAGTGTTTCCATCCTCTCGTTGGC
>GN8820S02HJ7LS 
CGTCATTTTCCGCATTGGGGCGTCGTACAGCAGCGACAGCTCCAGCTCGATGGGACCCCT
CCTGCACGGCCGGCTCCTTCTGGTCCACACCAACCAGTAGGTCATCCGACTTGATCGAGC
GAAAATCGCTGGTGTCAAATAGGGGTTCGTCATCGTTGTTGTTGCTGCTGGGATGGTTTT
GCTGGTTGTTATCGAGTTGTTGTTGTTGTTAATGCTGTAGGCATTGACCATGGGCACCAC
CAGCACGTTGTCCCGTTCCTTGTCCAGCTTTGGCGGAGCAGCCACGTTGACCCGGTGCTG
GTACCTCAGTGCCTGGGTCTTGGCCCGGTGTTCTCCACACGGATTGCGGAAGGCTGTCGG
CCGGGGTGGGGAACTTTGCTCAGACCCGTCAGGA
>GN8820S02IBP4Q 
GTGGACGATGACTTGGTTTCGTAAAACTTGACTCCGATTTGCGGTAGCTAGAATGCTCCT
CTGTATCAGCTGTATAGCCACTGGACTTAAAGGAAGTCTCCATGGTGGTCAGTTGTGGCT
GCTTGCGAATACCGGGCTCAACATCCGATTCACTGCCACTATACTTGTACCGATCACTTT
CATAGTCGCTTTCGTAGACTCCCAATCGGGTGGGTAGAACAGGAGGTGGTGGTCTGTAAG
TGGTGTTACCCAAAGGCTTAGGCTGAACAGGTGCTGCAGTGTTTGGTGTAAGTGTGGGCA
CCGAGTGCGGC
>GN8820S02I0958 
CGATATTCAATGCAGTTCTTATTCCGTTGTAATACGATTCACCTGTTCAATGG
>GN8820S02JIYXM 
GCTACCCAATACGGCAGGAGTAAAACTGAACTATCTGGTCAACAAACTGACTGAATTCCG
CACCTCGCAAGTGGAGAACCTTGCGAGAGATTCCAGCCTCAGCAAGGGCGATGTGACCAC
CGTGAATCTCACCCAGTTAAGTGGCGGAGTCCAGAGCAATGTGGTTCCGTCACTTTTCGN
GGCGGTCTTCGACATACGGATTGCCAGTCGTGGGGG
>GN8820S02H885B 
GAATACTTGGAGCCGCTCATGTCGTAGAAGATTCTCACACTGCTTAAGGCGGC
>GN8820S02FSCVB 
CGAGGGCGTGGCACTGCGCGAGAGACTGGTGGTGGTGACCTCCGATTCCACATAGCATTC
GGCGGCGGGAAAGATCTCCGCTATGGACTTGCGCTTCATCTTGAAGTTGGGATCGCTGGC
ACAACGAATGGTCATGATCTGCTCGCGAACGCTGAGAGGTCGGCCATTGGCGGAGATGAG
TACTCCATCCCGTACTGCCTCGTAGGCATTCAGTTGAAGATCGGCGCAACTGCGTCTGCG
TTCCAGGGCGTTTTGCATGCGGACCACGTGCTGCTGGCGTCCCAAGCCGCTGCACAACTG
CCGGAGTTCCA
>GN8820S02FSN4K 
CCAGCAGCAGCAGGTTCCAGTCCGTGTCCTCGACTTGCGTCTGCTGTCCAAGGTCCTCTA
GCTTTTCGTTCCATCCCAGCTCCTCAATTTGCTGCTGCTGGCCGAGATCCACTTCCTGTT
GCAATGGCTCGTCCCCAGAAGCCCGGTTCCACTTTCCTTAAGCTTGCGCTTGCACTGGCT
GAGGAGCCGGTGGGTCCACCGCTAGCCGAGGCGG
>GN8820S02FSYOT 
GGTATGCAAACGGCCTGTTTACATGGAACTTGATGTTATTTTTCCAGAAGACTTCTGCGG
AAC
>GN8820S02IF7SQ 
GTAATCCCCGCAAGATGCTGACCATGGAATCGGATATGAAAGGCAGCCTGCTGCATGCCA
CCATGCCGCCGCATCACACAAGTGCCGCGTTGCACGGACATGCGGCATCGCCGTACTCCG
CCCTAGCTCCCCTTATGAACCTGGGCCAGTCGCACCTGCCCACTCGCAGCTGAGCCATCA
CAACCACCATCATCACCACATGAGCGCCCATATCGCGGCCAGCCAGAGTCCCAATCCGCT
GAGCTCGCTGCAGTCCTCGATGGCGAACACCCTCAATGGCAGCCAGGTGGGGCAGCAGCA
GCAGCAACAGCAGCAGCAGAGCTCCCCGCTGCACAGCTCCAGCGAATTGAGTCCCACCCA
GAGCAGCATCGGAAG
>GN8820S02G3859 
ATGTCTAACAAGATGCATGAGAGTCGACAGATTGAGTGTTAGCCAGTGACCGCGTTTGTC
CACGATTTACTGGCTTGTTAAATAATTTTGAGATAAGATGCAATGAGCGTCGCGACAGTT
GCTTATGTTATTGAATCTAGTTAACTTCTCTTTAGGTATAATACTTTGGCAGCCAAAAAC
TAAGAATGAGCTAGGCAAAAGGTCCTGACAAAGATGCAACAAACTAAAATTAATAAACAA
CCAACTCGGACGCTGACATGGCAGTAAGCTAATGGTTAATGCGAAAATGACTAAGGGTAC
GACTTAGAGACTAAACTAGAAGGCTTAACGACTAAAGGAG
>GN8820S02HAZ93 
AGCAGCAGCGGAGGAGATCAGCAGCAGTTGTCGCACAGCGGCAGGCAGCGGGATCGGGAG
GCGCGGTGGAGAGGATAGCGCACTGCAGCGGCGCCGGCGAGAACGGTGGTA
>GN8820S02F93MJ 
GCCCACGCCCACGCGAGGATCCGAATCAGCACAGTCAGCAGGGCGGGCAAAAATAGGGGC
GTGGACATGGGTAAGGCTGTGCCATCTAGTGCGGCTGCAGGACGAGGATGCAGATGCAGA
TGCGGCACGGTGGAGTCTGGCGAGGTCTGAATTGGTCTGNGGAAGGGGCTGAGTGGAGCG
GAGCGGAGGCAAC
>GN8820S02GRW0Y 
AGATGTACTTGGGCGTGTTGGGCGCCTGCAGGACGCGCTCCAGCAGCGGCTGTTGTCCGG
GGTGCAGGCAGCAGGAGACGCAATACTCATAAACACCGCAACAGTGGGTGCTGGTATTGC
ATGTGCGGCAGCTGTAGTATCCAATGCCGGGCAGCTCCGGTTGCAGCAGCCGTTGGTTAG
CACCTCCTCGCGTCGGCACACGAATCCTCGCTCGTCCGCCAGCCATTGGCGGCCCTGGAC
AGAGTTGCGGCAGCGTGCCTCGGGATCGCCGCGCGTGCGATTGAGCTGCTCCTCCGGCGC
CAGAAGCTGCTGCGTCCACAGGAGCGGTCGTGTGCGCTGCACCACATACTCGTCATAGTG
CAGGACCGGAAAACGACGTCCCGATACGAAAATGTGTCCGAATCCGTAGATGAGCAGCA
>GN8820S02GMWWC 
ACCTGGTGTTGTTGCCGAATTGTTATTGTTTGTTAAATGAATGCATTTTG
>GN8820S02F7MP4 
ACTACTGGCAAATAGCAAATAGAGCAAGACAAACAGCAGCAGCAGCAGCAACAGCAACAA
CAAGCGCCTGTGTGTCCGTGTCCCCGTGTGTGTGTGTGTGAGAGAGAGCGAGAGCGCGCG
CGTGTGTGTGTGAGAGTGTTTGTACATGTGCCAGTGTGAGTGCGTGTCACATATCAGCAG
AAGAAAACCAGCAGCAGCAGCACTAGAAGCAGAAGCAGCAGCAGCAGTGGAAAAGCGCGC
AGCCAAGCAGGAAAATTTGTAAACCAAGTCGGCAGAGCAGAGACATCGCAGGAGCAGCGC
AGCAGCAGCGACGCCAGCAGAAGGTAGGGCCAGGAAAATTTCCGTTTTCCACACAGCAGC
AGCATAGCAGCATAACTCACCACACCCTGATCCTGCAGCAGCAGCATCTGCG
>GN8820S02H01CI 
TGTAGTGCAAACCACCGTATCCACGTCGACTGTAGTCAGTGCGTCATCAGCCGTTAGCGG
CAACTCTCGTCGCATGCGAAAGAAGGAACTTCTTAGTCTTTATGTGGTACAGAAAGATAA
TCACAATGACGATAGCTCATGCGGACTGCCAGCCGCATCCGACACTTTGCCCCCTTGAGA
ATTTGCGAAAGTCTGAGGAGGAAGACGAACTTTC
>GN8820S02FXRGH 
CCGGCATTTCCGAGCTGATTAGCCTCCGAATCTCGACCAGAACCCGGTCCGTTCGAGCCT
CCAGGTTGTCGAGGGCGGTGTTTAGGTCATCCAAGCTGGAATTGACTCTGGCCATCAGAC
GCTCCGAGTTGTTGGTCAGCTCGATGAGGTCATCGAAACTGCTGGCCTGGCGACTCTCCA
TCGATATCCTGTCCAGATCCAGCTGCAGCTGCTCATCGGCGCTGTCCATCTGGGCTTTAA
AGGGCTGGGAAAACAACTTTCGATTTAAATTTAAATTTTTCTTACCTAACCTAAT
>GN8820S02IN2MO 
CATTACATTTCGAGTCAGAGTGTATATGAAGACAAACTTCTCTAGAGGATACAAGGACAC
TGTCGATTTCTCAAT
>GN8820S02GI91G 
AGCGGACGTGTGCACATCCTGGAGGCAACTCTCAACATTGAATACCGCGCTGGGAGG
>GN8820S02I0IK3 
ATTAGGCGCGTGATGATGACGAGCCGGGTGTTGTGGCTCTGCCTTTTGGTGGCCATAGTT
CCAGCTATGGCCAAGCCATCGGATGCTGGTGATCCCTTTGCCGACGACTTGACTTCGGAT
TATGCGAAGAAAATCATTGTGCAAGCGAAAGTGGCCGAAATGAAGACAATGATGAAGCCG
GAGGTATCGCCCTGCGACGACTTCTACACTCATGCCTGTGGAAACTGGCATCGCCACAAT
CCTGCCCAGCTA
>GN8820S02JM3UD 
CTGACACTTGAATGCACATTCGCGAACAGCAATCCATATGCATCCGACAATATCCTCCAC
TTGGCTGACAATAAGGGCGAGACCTCCATAGTGCTGGTAGGTCGTGGGACGTGGAA
>GN8820S02GWMM1 
ACTCCATCGATATCCAATTCCAGCTGCTTGTATAGTTTATTTACACTCTGCTTAATATTG
TGACCAATCTTGTAGACCTGGTCGTAGTCGGTTATGTTGGTATTTATCATCAGGGAATCT
GTGTCTCCATAAACAACGTCATAGTTCATCTTTTGCACGAGTTGTTGTGTGTTCGTGAGG
ATTTCTCTGCCCTTGTGGGTGACCAAAGCAGCCAAGTGCTGGGCAAAGAACCGGGAGTGG
GCGAAACCCAAGCAACCATACATGGAGTTCGCAGTTAGCTTCA
>GN8820S02F6UQC 
GGATACTGCCAGAAAGTGGAGGGTGCCCGGTTCACACCCGCTGCACTCAGAGCCAGTTCC
TCGGCGGTGGCTGTGCCGGTGGTCATCAGGTCGCCGTTGCCAGTAAAGTACAAATTGCCG
CAACTGGTGG
>GN8820S02GK8PC 
GGCACGGTGGCTGCTTAACTCGTTTCGCTGATCCTGCTCCTGGCAGTGTGCAGCCTACAG
GCGCGCCTGATCCTTCCCTTATCCCTGGACGATGGACAGCTGGAGACCAAGGGAGCAGCC
CTCTTTGCCACCTCCCGCGTGGATGATAATAGTGCCGGCAATTACCGACTGCCAAATACA
ACGGAACAGGAGTCCTACAACGTGGAACTCTGGACCAATGTCCATAATGGCGATGCCGAA
TTCAATGGCACCGTCAATAT
>GN8820S02GFOFS 
GCACTGTTACTTCAAGCGTTCCGCTTCGAGTTCACCTCGCTTTCAACGGTCTTTGGGTTC
TTAATTCCAAGCATTTGAAAAACTTCACAGTGACACTTACATTCACCCC
>GN8820S02GQTWJ 
TTTCCACGTTCTACATTCCCTTCCTAATATTGAAGGCCAGAAAGTTTGCCTTGCTCTACA
CCCTTGGCAGCCTCTTTTTCATTTTGAGCTTTTGCTTTCTCTCCGGATTTGGATCCTTTT
TAAAGCAAATGTTTTCCAAACCAAGACTGCTCACCTCGCTTTCATATAGTTCCTGTTTGA
TTTTAACCTTATACTGCGCCTTGGTGGCCAAAAGCACCGCATTTACAGTCCTTTTTGCAG
TGGCGCAAATAATTGCATTGCTCTTTATGGTCCTGGGCACTGTCCCTGGGGGAGCTACGG
GGCTCAAGTTCTTCGGACAACTCTTCAAGAACACCGTTTCCGCTTCAACAAGTGTACTGC
CTGTATGAAGGAGGGGAAATCTGGAAAATGAGCTCCACCACCGCAGCAATAAAAGTAACT
TATTAACTCATTGATAAAATCTAAAATAAAACTTATTTGTGATACCACGCG
>GN8820S02GMUOL 
GGCACCGTTGTTGTTGTTGTTGCTGGCGGTACTACTGCTGTGACCGCCGGTGTGTCCACT
ATGCCCACTATGGCGTGTACCATTGCTGGCGCCACCTGTGGGCGAGCTGCTGCCAGCACT
GGCACTACTCGAAACGGACCAAACCTACAGCGGCTGTGGCGCCCGTGGATGCAGTGGCGC
CCTGGGTGGCACCACCTACGCCGCCGCCAGTGGCCGTCGCCACCGCTGTGATGCCCTTGA
AGTCGCCGGTGGAGCTGCTCCAGCCGTTGCCCGTCGGCGATGTGGATGACGATGTGACCA
TGGCCGGCGGATGTGGTCCTGCCGGCGGATACGGATACGGTGGGTGGTGGT
>GN8820S02H4MTF 
TTTAGCTTGGGCTTCTCCTCCGGCTCAACTGGAGCTGCTGGAGTTGCTGTCTGCCCCGGC
GGCTTCTGCTTGCCTCTCAACTGCTTGGGAAACGAGAACATGGCGATGGAGGCCAGCAGC
ATGAGGCTGCCAATGGCCACAGGCCCCAGCCACCAGGCGCCAATCCAGCGCGGATCCGTG
GCGTCGAAGCCGGGATTCGAGAAGTTGACATACCAGCGAGTGCAGAAGCTGCCAAAAATG
AAACCGGATGCCGGTCCCAGGATCCTCATGCCAATGGTGACGGCCATGTACATGGGCGAC
TGCTTGCTGCCTACATTGTCATCGATGTAGGGTATGCCCAGTGTGGCCACGGCGGTCTGG
CCAATGCCCGAGCTGAGCAGGCTGCCAAAGAAGATGCACAGCACGATGACGGTGATCTTA
GAGTGGGAGGCCTGTTCCAG
>GN8820S02FJM4O 
AGCAGGCATTACCGCTACGAACGCTGCCGGGACCAGCCTAGTTGCCCACGGGACCGAGGA
AGTTGGGTGCC
>GN8820S02HH49N 
CAGCCATTGAACTCCAATTACCAGTAGAATCACAATCCCAATTGCAGTCACAGAATAGAG
GATCACAATCCCAATTGCAATCAGAGATAAG
>GN8820S02H6IEL 
TTGGGTTCACAGGTTGTGAACCAACAACCACTACAACCTGTGCACCAACAACCACAACAA
CCTGTGCACCAACAACCACG
>GN8820S02FVKQW 
GTCAACATGTAGCTGTATGAAAATTTCAACTTTGAAAGAAGCTACAAAATTTAGTTCAGA
AGGAAGGAAGGAATATCTCGATTACCAATGCTGCCCTGCTGGATGTGTGGCGCTATTTAG
CAAACTAGAC
>GN8820S02HJVET 
TTTTTTGAATTTCTGTTCTATTTATTAGACTAATCAACAATTTCATGGTATATTGGTAAT
GGCTGATACA
>GN8820S02H2NR4 
CGAGCAAAGCACGCAGCTGTAAACATTCGCAAGAAACGAAAGCAATCTCGGAATTTAGCG
CGCAATTCACCAGTTTGAAGCAAGAAGTGACCCAAAATGGATGTGGCAGATGCTCAGGTT
GGCCAGCTGCGCGTAAAAGACGAGGTGGGCATTCGGGCCCAGAAGTTGTTTCAGGNTTTC
CTCGAGGAATTCAAGGAGGATGGCGAGATCAAGTACACGCGCCCAGCCGCCAGCTTGGAA
>GN8820S02HINTB 
GGCACCGTTGTTGTTGTTGTTGCTGGCGGTACTACTGCTGTGACCGCCGGTGTGTCCACT
ATGCCCACTATGGGCTGTACCATTGCTGGCGCCACCTGTGGGCGAGCTGCTGCCAGCACT
GGCACTACTCGAAACGGCCAAACCTCAGCGGCTGTGGCGCCCGTGGATGCAGTGGCGCCC
TGGGTGGCACCACCTACGCCGCCGCCAGTGGCCGTCGCCACCGCTGTGATGCCCCTTGAA
GTCGCCGGTGGAGCTGCTCCAGCCGTTGCCCGTCGGCGATGTGGATGACGATGTGACCAT
GGCCGGCGGATGTGGTCCTGCCGGCGGATACGGATACGGTGGGTGGTGGT
>GN8820S02FLD2W 
TTTGCTTTAAACCATTGGTTTATTGTTCTACGGAAACATTGAATTCCTCTTTTAAGTTAG
TTCCACCAAACTAGTTGGGGAACTTACTTCTTTTGCCTTTGCCCTTCTTGGAACCCTTGG
CTTCCTTGGCGGCTAGTTCCGCTGCGTTGTTCGATTCGGAAGTCACAGGATCGGCGGTCG
GCTTGGCACCAGCTGGAGCGGCAGCTCCTTTCTTGCACCCTTGTTTGATTTCCTTTTTGC
CGGCATTTTCACAGAAATTTAGGAAAAAATCACAGCGTATTTTTTCATCAGCCAAAATCG
ATGTTGCTCG
>GN8820S02I9QX0 
GTGAAATCGTACACATATTAGATTGATTAAATTTTGAGTTGTTAAATGGAAGCATCAAGT
TTGTTTTTATGA
>GN8820S02HJVRF 
GTCCACTCAAACACTCTCCGAAACCCAAAGCACATCCTTCCATAGCCACACATTTTCGTT
AATGGCG
>GN8820S02FMMD1 
GTGCCTACAGAACCGGACTCTATGAGTTTCACAGCGGCAGCCAGGTGAAATCGGTGCCCA
TGCTCTTCGACGACGACATGTTCGTGAAGTTCGCTGAGCTGAGGGATCTGGATGCGCGTG
CCATTGAGCTGTCCTACGAGCACGCCGAGGAGCTGTCCCTGCTGCTCATTCTGCCCAACT
CAGCGTGGTGGCCGTGCAGGAACGTAGGAGGAAG
>GN8820S02G0EQI 
GTTGTGTTTGCCACATCGATGCGTATTCCTTTACCTGGTCGTGATAATGGCCCGCGGCAA
AGCGAATACGCACAGCCTTGAACGCTAATAAATCGGTGGAGCTGGCTGCGATGACGATGT
GGTGCTGGGCGGTGCGGCCACCACACTTGATGTGGTCGATGATGGCTGGAGGAGGATCCA
TTGCCGCAGTTATTGTTGTTCAAATTGTTGTTGTGGCGCTGCAGTTGATGGCTGCGCAGG
GGCTGGAACTGCGACTGCTGTTGCTGGAGCTGCTGATGGTGCTGCTGTTGCTGCTGATGG
AACGGCAATCTCTGCTGCTGATACTGCATGTTGTGCAGACAGTAGGCGTTCATGTTGCTC
GTAGCTGGCTGATAAGGATACGCCCGAACGTTCTGCATTT
>GN8820S02HOJJN 
GAGCATCAGATCTAAATTTTCAGTTTTGTACATTATTGGAGGTATCAGCACTATTTGTCA
GAATAGAGCT
>GN8820S02JEPLR 
GGAGCTCAAGGAGGTCGTTGAATTCCTGAAGAGTCCGGAAAGTTCTCAAATTTGGCGG
>GN8820S02FZU5X 
ACAAGATCCGCAAGGAGCTGTTCATCGCCCNCCCGGAGGCATGCACCGACCCGGCCTAGT
TCGTGTACTGGCCGGCCCGACGAACGGCCCCTACCCCTTC
>GN8820S02H6XNH 
ACGAGGCCAAGGATCCGACTGCTGCGGCGGACACGCCTGCATTGGACATTGACAAGGACA
CGGCGCAGTCGTTCTCCTTCTCCTTGTCGTGGTTAGTGTAGAAGCTCAGCGGACTATTCA
CATTCGCCGTCGTCGTGGTGGTGCAGTAGTTCTCATCCAGACTGCTCCGGCTCGTATTGA
ATTTGGCCTGCTTGAGGGAGCTGTTCTGGCTGCTCCCGTTGCTGGAGAGGAAGGGTGGTC
CACGCAGCTGACTCTCCGCCTTGATGACGAAGCAGATGAGGATGGCCGAGCCCAGCAATA
TGCACGATATGCCGAACGGATATGCCAACAAAGTATCCGGTGATGAATTAACATAAGCGA
TAAA
>GN8820S02G91TB 
CCACTTTGGCTTTCTCACGCAACTGACGCTGTAGCATACTTTCTATATTTATTAAGGTAT
TGCGATACAAAGATACACTTTGAACTCTTGATAAATCTCCATGCTCTGATACCTTTGCTA
AAGGGGTACTTTTTCCGTTTCCG
>GN8820S02JGEJB 
CGGCAATCCTGGACACGCCTTCATGCCACCCGCACCGCCGGGAGCAGGCAGTGCTGCTGC
CGCCGCCGCTGCTGCTGCAGTGCGTCTGGGCAAGGGTGACTTCTCAGCACCACCGCCACC
GCCGCCGCCCAGCAATCGACTGCAGCAATCGCCTTCGTCGGCATCGGCCACCATCCCTCG
TTCCGCTCCGACTTCAATGTGAATCTCCGCCAGCAGCCGCCGCCCATGAAGTCCTGTCTG
TCCTGCCACCAGCAGATCCACCGGAACGCGCCCATCTGTCCGCTCTGCAAGGCCAAGTCG
CGCTCCCGCAATCCGAAGAAG
>GN8820S02JKY0C 
GAGCAGCGCGATCTCATGGCGCCGCTTCCGCTGGCTATAGCCTGCGGCCGCCACTGCTGG
TGGATCGTGGACCTCGTCCATCGCTTCTTCTCGCTTGATTCGCCGCCGAGTTGCGACTTG
AATGGCTGCCGCCGGTGGGCAATGGGAC
>GN8820S02FQNX9 
GCTGTAATGGATCTACGTCTGCCGCTTGAGTTCGTTATTGACCTGCTGCTGATTGCGATT
G
>GN8820S02ISVDO 
CTCGTACAACGCAAAATGCACTTGCTGCGGGATCGGCTGGGAGTTGCGGGTGGGCGGAAG
GGGTTTCTGGAGGGGTTTGGCCCGGCAAACGGCCGTAAAACTCTCAAAAACGTTAAACGA
ACCGACAAACAGCGAATGCCGCACGACAATGATACGTCTACCATCCATACATATCCATCC
ATCCACACTCAAATCCGTCTGGCGTCGACGCTCCACCAAGCCACAGATATAGGTTGTTAG
ATCGGGACTGGAACTTGGACATATCTGTAATGGTCTGATTGCCCCTTGAGTTTTATTTCG
GAGTCTGCTTTATGGGCTATGGCGCTTGCAGTCGTGGGGCAAGGCACACAGGGGATAGG
>GN8820S02IE1BU 
GGACTTGACCTCAGTGGTGATGTTAGCAGGGGCGAAGACCACAACGGTACCGGGCTTCAG
CACACCAGTCTCCACACGACCCACGGGTACTGTTCCAATACCGCCAATTTTGTACACATC
CTGCAGGGGCAGACGCAGGGCCTTGTCGGTGGGACGGGCTGGGGGAAGGATGGCATCGAG
GGCATCGTCA
>GN8820S02G3CL4 
AGCGAATATTGTGGACTCGAGCCGGTCGCCAGAGTCCCACGGTTGCCGCCAACGCCGAGC
TAAGGTCTCCAGCCAACCGGGCCATGTACGCCACCAACAATGGCGGCACGAACAAGGCGC
CAAACAGCAATGCCACCTCCATGTTCGACAACACCATCACAGTGACGCCCATAAAGATGG
AACTGGGCCAGGCGTATGCCAAATCGCAAAATTCAGCGGCTATGCAGCGAAGAACACCGA
ATGCAGTGGTGGTCACCTCCTCCTCCACCGTCTCCTCCGCCCAGCAGCAGCAGCAACAGC
AGGGCCAGCAGCAACAGCA
>GN8820S02FX3SX 
CCGTTGGATGTCCACCTTGAGTTAGTGGCCCAGATGGCGGAATCCAGCCCGTGGAT
>GN8820S02HP2YC 
TGTTGAGCTAAACGAAAATCAAATGTATAATGAGCGAGCGTTTTCAGTGAAAACTTCAGG
TGATTCTTACCCTCGAAATAAGGTAAATATTTTACTACACCAA
>GN8820S02GS9OJ 
ATGTCCACCTTGAGTTAGTGGCCCAGATGGCGGAGTCCAGCCCGTGGATGGGG
>GN8820S02GJ1X1 
ATGGATTTCGCCAAGAAGATACTGGGAAAATACGGCTGGAAAGAGGGCGACGGATTGGGC
AAGAACAACACCGGAATCGCAGTTCCCTTGAAGGCCGCCTTGAAGTTCGATAACGCGGGA
CTGGGAGTGGATCGCGCCCAGGAATTCAATGACCATTGGTGGGAGCGCTGCTTTAACGAG
GCCGCCAGCAATGTGGACGTCCAGATTCAGCAGGACGGACAGGTGTCCACCTCCCGCAGA
AAGGGCGAGGAAGCGGTGGAGATATCCACTAGAGGATTCTCCGCGCGCAAGCTGAAGAAA
GCGAAGGAGCAGCACGCAAGCGATGGAAAGGCCACCTACGATAACTTCCTGCAGACTTCG
CTGCTCACGCAGAGCGGTGGAGAGGTTGAGACCT
>GN8820S02G137E 
GTCTGTCTGGTCTGTCTGGTCTGTCTGGTCTGTCTGGTCTGTCTGGTCTGTCTGGTCTGT
CTGGTCTGTCTGGTCTGTCTGGTCT
>GN8820S02H7UGT 
CAGGCCACCGTCGTTTCCAGGAGATGCTCGACGAACAGCGCGTCGCCGAGGAGGAACAGA
>GN8820S02HW063 
GAAAGTCCATTGCCAAGCAAGTCTATGATTTGATAAATGACCGGCCAGCCGGAGATCGTC
GAAGTTGTGGAAACTCTGCGGCCTTTGGCGAACTTTGCTTGGGGAATTAATAAGCCGCGA
TTTGTGGCCACAACTCACAGTAATATGTTTTCTGGGTTGGAGGCTATATTGTCGGTTTAT
C
>GN8820S02I503J 
ATCGACATTGCCATTCCGTGTAGCGCAGAGGCGAGTCGGTGTTCGTGAAGGCAATCACGG
G
>GN8820S02HO79F 
TTGGTCAGTTCGTTAACGACGTTGTACCGCAGCTCCTCGCCGCCTCCATTATCGCCGAGC
CTGTGCAGTCGAGCCAGCAGGCGGGAACTGGGCGCCACCTGCTCCTCGCTCTCCTGGGTA
ACCCCGAAGTCATCGTAGTCCACGGTGAGCAACAGATCCCTCAGCGAGGGCCACTTCCTG
GCGAAAGCCGGCACCCGCTGCTGCTTCTGTTCCTGCTGTTGCTGTTGCTGTTGCTGGTAC
TTCAACTGGTCGCCGTAGTAGTTGTTATCATCGTTTCCGCCCCCCAAGAGCTCGCTGAAC
AACAACTGCGTGTTGCGCGCTGGACGGGCCATGGCGTCTCCCGGTCCAATCGCCACTGAC
AGGAGCACAATGACAATGGCCCAGTGGACAGGCGAGCAGCCACATGTGGTGGGCGCGGAC
AGGGCGGACATCCTCAACTTTGT
>GN8820S02HLTPT 
CAAATACCACAAGGGAGGATGGAATGATGATGAGAGAATGTAAATCGGCGAGATACTATT
GATATATATAACAGAATTCTGATAGCTGCATTACATCCCACAATGCGAATAAAACCTTTT
ATCAACGCTAAGCCTAGGCAATTATTTATAACTAATTATATAGCGTTAAACATCAAATAA
CTATAATTAGCTGTTGAAAGGTTTTCATTGCATGTTCTGTTCCTTTGATTTGTGTTCGTT
TAAATTTCCATTTGAAAATATCAGCATTGAAAGAGTGTTTAAAAAGTATAGTCAATAAAA
GCATTTGTAAAGGT
>GN8820S02HXQUC 
GTCGGCTTAAGACTGACTGTACAGAGTTTTTGATCGGCTCGAAGTGAGTCGCGAGAAACG
GGAATGTCTAATCAGTATATGTGTACAAAAAGAACGGAAAATAACGGTATGGATGCACAA
CAAATTATGCGCTTAAGTGTAAGTAAAAATGTAAACTGGTTTCATGTGTTTATGCATGTG
C
>GN8820S02HB1G2 
TTATCAGCTCGGCCCTGGCCCAGCAGGGCAATGTCCTTGTGCACTGCTACTTCGGCGTCA
GTCGCAGCTCATCCACTGTGATCGCTTACATGATGAAGCGACACAATCTGGACTTCCTGC
CCGCCTACGAGCTGGTCAAGGCCAAACGGCGCTTCGTCCAGCCAAACGCTGGCTTTGTCA
GCCAACTAAAGCTCTTCCGGCGCATGGGCTGCAAGATTGACCCCAACTGCCAGCGCTACA
AGATCCATCGCCTGCGCCTGGCTGGCGAGCAGATGCGCAAGGCCAAGATCCTGCCGCAAA
GCTTCCACAGCGTGGTCCGTCCGGATCCAGATATAACGCGCGAGAACCCGGAGCCCATAG
TGTTCCGCTGTCGTCGTTGCCGCCGCGTCCTCGCCTCCAAGTCGCATGTACTGGAGCACA
AGCCGCGTGACAGGCCGCCGCAGGAGGTGG
>GN8820S02GCM3N 
CACCCACGCGCAGGAATCAATAGTTTTTTNTTTTATTGATCGCCTCTACTAACTTCCAG
>GN8820S02F0XJB 
ATGACCAGAGTAACTCAGTCCGCAGAAGCCGCAAACATGCAAACCAAAAGGGCCGA
>GN8820S02FYQER 
ATCCCGTCACTAGCATCCACGGTGATCGCACGCAGAAGGAGCGCGAGGAGGCACTGCGCT
GCTTCCGATCGGGCGGACTG
>GN8820S02HL7JT 
TTCGAAGAGTCAGCCAATAGAGGGCAAACTAATAGTAAAATAATAATAATCATAATCAGA
ATCAGAATGTTACCGCCAATGGAAGTGCATACATTGCGAACTGGAGTGGCAATCCATATG
GAAACGGTCCAAACCCAAGACCGCCCTTTCCTAGCAATCAAAACGGGAATGAATATGCTG
GTGGTTTATGGTTCGCATAGTTTCAGGGGCGGATTTCGCGGCGGTCACAACAAACGGGGC
TTTGGACGACACAATGACGTGCCACGCACATATGGGGAACACCGCAAAGCCAAGGCCCGT
GCTGAGGCGGAGGCCAAGGCTAAGGCTGAGGCGGAGGCCAAGGCTAAGGCTGCGGCGGAG
GCCAAGGCTAAGGCTGCGGCGGAGGTACGCCAATTAGAAA
>GN8820S02JYLYH 
GTGCCACAGCTGCCTGCGCGAGCGTATCGTGCGCGCCTTCCTCATCGAGGAGCAGAAGAT
CGTCAAGG
>GN8820S02JBXQQ 
GATGTCTTGCACAAATCTGTGATGGGATAGAAGGATTATGATGGTGAAGAGAAGAATGTG
A
>GN8820S02HFYQ6 
TTTATTTGCCCTGATTGGACCGTTGGCCATACAGAAAATCGTTGAATATATCGAACAACT
TTATGCCCAGGCCTCTGAGCCGCCGGCGAAGTCGCCTGGCAATGAGGTGGCCAACGTTCT
GCTATCCACCTCCCGGATTCTGGGCACCGAATTCGACGAGGTTTTCGGCACGAACATCGA
TAAGGTGCGTNTATATAGCAGCACCTGGTCAGATCTCCTGGCGAATGGATGGTGCATCGC
TTGGATCGTTCTGCTGGCGGCCATTACACAAGGCGCCTTGTCCCAGGCTTCGACGCACAT
ACTCAATATGACGGGCATCAGGATTAAAACGTCCCTACAGGGTCTAATTTATAGAAAAAG
TTTGCTTCTCAATGCGGACGGTGGCTGCGATAGCAGTGATTCTGCGGGCCAAGTTCAGTC
AACTTCTTCCACTT
>GN8820S02JXQ6U 
ATGGGAATCTTACAAACACAAGCGCCGTCAATGCGGGCGGCAACACCAACGCTGCCGGGC
CGGA
>GN8820S02F9BG0 
ACACGTGGCGAATCATGATCAAACGTCGTTTCCTGGCTTAGATTCCTCGGATTCGGGCGA
GGAAT
>GN8820S02HDD11 
TTTTATTGAGATGTATACTTTTGACTACAATCTGGATAAGCTTTAGTTGTAAATTTCTTT
TGCCGTTTAGTAATCTATTGCATCAAAGTTCAATTTAAACAACAAACAACAGAATAGTAC
AAAGAACCATGCTTTCCTATGAATTTATTTTTTATTTAAGTATATGAGCGAAAATTTCTT
TACATTCGAGTAAACGCGGTGCTG
>GN8820S02FHHG7 
GCCAGATATAAAGTTCGTACACGATGTTAGAATATCGGGCACAGCCATGAGACCATCTTT
CATTTCCGAAAGAGTGACGAAACGGTATGCCATCAAAAGTGCCACAATAACCAATGTTGG
TATGGCCAGAGATACCAGGATGCGAGCCACAACGACAATGGCAAAGCTGTCACTATCAGG
GTCGAGAAGAACGGACCGA
>GN8820S02JJQ0B 
GTCGAGCCATCCGATACCATTGAGAACGTTAAGGCCAAGATCCAGGACAAGGAGGGAATC
CCCNCCCAGATCA
>GN8820S02H0OG8 
CTTAAACTGAGTGTTCTTCTTTTCTTAGTTTACAACTTTGGCGTGAGGTGGTCATTTGCA
AGAG
>GN8820S02IKPT2 
GGAATTTGGCCTGTGACTGCAATTGGGACTGTGATTCTGAAGACTGGGAATTAAACTGTG
ACTGCAAC
>GN8820S02I5OC5 
GCAACATTTTGCCGTGTGCTAATCCCAAAACATTTCTTAGGCCAACAATCCTGCGACCTA
CAAGTAGGTTTAGGCCACTCTATCTCTTAAGAGCTAATTTATTTACAATTGTACGTAGGC
TACGACCTTTGTTGAGGGCCATCGCTCTTAGTGAACTGCTAAAAACACACATACCAAAAA
AGAAAAACGAAAACCGGCTTCGAAGGTTTACTACGGGTTTTTAGTTCGTCCCACTCCGAC
TGCTTTCGAAAGACGAATTAGCTTAGCATAAATCAGAGTGAGCCAGGC
>GN8820S02HLMQ3 
AGTAATCGATTAATACAGCGATAACATGAAATCGGAAGAGATGTCAATCACTTTGTTGGA
CGAAATGAATATGAAACACATGCTTNTAAAGATAGCG
>GN8820S02FJLCB 
TTCGCTTTAAATGTCCCTGCTGCTTGAGATGAATTTTGCTTACTTAATAATGTTTTAAAA
CGCCGTGTAACCATGAGACTAGCCCCC
>GN8820S02GGQJ4 
CCTTGTTGCTGCAACGTCTTGTGTCTGTCAAACGTCAGTCTTGGCGTTGTGGAGCGTTGA
AATTGAAAGCTCCGCTCGCTTTATCTTTCGGCCAGGTGGGGCAAAGATGGAATAGAATAT
GGGGACGTAGCCCGGGCCTTTGCATTCTCAATGTGTCTCTTTGATTTATTATTTTCGACA
GCCCTCCCCATGGAACTCCGCTTACAAGACTCGTGAGTCTGAGCAGAAAAATACACCAAG
AGCATGAATTGGTGTTGAACACAGTAATTTTTACATTAAACTAGATGAAAGTAATTGTTT
AA
>GN8820S02FK8I7 
CTCAGCGATTTCGCTAAGACAAAGTTAAGCGTTACCGGCAAGGGTCAGGCCAGAGACGAT
TTTCCATTGCTTATTCTTGATCTCGACGGGAACGGAGAAGAATCACATCCTTC
>GN8820S02FM3P1 
AGGCACCTGTGATCCTGGTGGATGTCCACCTTGAGTTAGTGGCCCAGATGGT
>GN8820S02H9DKU 
AGTACTTGCATGTGTTGCCTCTCCAGCATCAGATGAATGATTTTACCTGGCTTTCGGATG
AGGAACGCGTGTAAAGCAGCAATTAATTTGTACTACAGAAAACTGTTTGCCGGCCGTTTG
TTCCTTGGCGA
>GN8820S02FWECN 
AACTTGGGATTCACGAACGAGAAGCCGGCGAACTCGTCCTGGTTGATGCAGCGCACCACC
TCGTTTCCAATCGGTGTGAGCACTGGATCCTCCTTGGTGAACTCCGCATCGAAGTTGTTG
GCATCGCGTGGATTTTTCATTTTCGGTCGGAATGGTGGCTTTATGTTGCGCTTCTCCAGC
TCCTTCCAGTCCAATTTGGCGAAAAATGGATGTTTGCGTATCTCGTTCTCGTCGCCAGTG
C
>GN8820S02HVUGZ 
AGGGCGGTTATAAGCTAGACTTGCCACAACCAGGTGGCCCGTACAGAAGGTAGCCTCTTC
GGTAGGGATTCCACGTTGCGTATACCACAGAGAGCTCTTAATGAAGTCCTGGCAGTCGGC
AATGATTCGCTGCGAAGTTCCGCGATCCAGCACCACCGATCCAGTGGGACGCCTTCTGCG
CGGATGTCCGAAGGGTCTCCATTCCGCACCCATCGCTGTGTACAGCACGGTTTTGCCCTC
TGTGGCCTCCAGAGCCAGCTGCCTAGCCTCTTCGAGGATATCGAAATATATACCTTTATT
GTTACCAAACGCTGTAAGCGTCACTGTCTCCCAAGGAACACCCATGT
>GN8820S02G4L41 
AATGGCATACCCGGAGTGCCCGGCATCAATGCCTGGAAGCTGCAATATCCCAATGGCAGC
TCCTCCAACGATCTGCTCATACCGCCTTCTATAACAGACATCCAAGTGCCGGACTTCCAA
CGCACGGTGATTGTGGAGGAGGGAAGATCCCTGAATTTGAGCTGCCCGCCACGGAACTCC
GACACCGCAGGTGGAA
>GN8820S02FVYVF 
TTTTAATTTTTCAACGCTTTTAAAATAATTAATCAGTAAAATTTTCTTTATTAAAAACTC
GTTTGTGGTTTTTCCATGAATAGTTATCCTAAAATCGCAACTATAATTTCTAGTCATTGA
GCGCACAAGTCTTAAGTCGTATTTGTTGCGTTAAGTAAACTGTAAAAATCATAATACATA
ATACCAGATTGGGATTCCGTATAAATATCAGTTGTCTTTTCACTGGAAGTCCGTTTTGTT
GTACGCTGGAACATTGATCCAATGCCTTATGACTACACCTAGATCCTAGTTAAGTGGCCT
TAGTAGTTAATTAAGTTTACAACATTTCGTGGGGCCGCAGAACAGCGTTGTCGCGTTCCT
CCGAAGCCACCAACACGTTTTGAAGATTGCACAATTAGCCAATACATTTGATTCCAACTT
GTTGCCAAGGAAATGAACAAAATTATACTACGGACTTTGAGTATTAAACAAAATATAGCT
ATGTACAA
>GN8820S02GL6C0 
CACAAAGCAGGCGTTCTTGAAGTTCTCCTGGATCTTGTCAGCTATCTTGGCGGCTGGGTC
GTT
>GN8820S02GD9BO 
TCCCACACGTGGCGAATCATGATCAAACGTCGTTTCCTGGCTTAGATTCCTCGGATTCGG
GCGAGGAA
>GN8820S02FUDNW 
TAGATGACGTAAGCGTCATTACATGATACTAGTGATGTAACGATATACAAATATAGATCT
GCGCATTCCAAACGAATTGCGGATATGCTTATACTCGATGTACAAACGTCTAGATGGAGT
GATCAGCCGTAGCTAATCGCGATGGCGATAACGAATTTACAAACNCTAACAACGAGCCGA
ACT
>GN8820S02I9C94 
TAGTCGTTTAATGAAATAGTATATTCAAACAATCAGGGCCCATAAAAGAGTAAGCCAATA
ATTTATGTACTTATCGCCTTACTTCAGCTTCCGAAAGTGCAGATTGAACGCCAGGAAGGC
GATGGCCAGAGCGATTCCCACGCTGGAGAGGGTGGCGATGGTGTAGAAGGCCAGTGGAGC
GATGGTCGCCACCCGCAGCTTGAACACCCGCTTGGCGATGGGTACCTGCCCGCTGTGCCA
CTTTCACCGGCCGGCAGCGGGGACACCGGAAGTCCAGGGCATCCGTGGCCGGATAGTAGA
>GN8820S02GS5P9 
GGTTCCTCCTGGTGGCGTCCTGCATTCCAATACGCCGCTGTCCACTAGGCGACCTGGTTT
GCTGGCCAAAGCCCAAGAGAAGCCAATTATCAACCATGTGGAGATCATCCAGGCCGCCTG
CGACCTGAGCTCAAACGAGGGCCTTGGAGGAGTGCCACCACTCTTCGCCATGGGGGA
>GN8820S02G6WEJ 
AGACATTGTAGCCCATTCCGGGCACCAGTCCGCTTACCTCAAAGTACGGTCGCTTTGATT
TTGAAATTTTGGGATGTCGTGTCGTTCCGTTCATGTAAACCTCCATTATAAAGTCCTGCT
GCAGGCCGCCATTGAAGCCCTCGATGCATTCGATTTGGAAGCCCGTCGATGTCTGGTTGA
GCACCGTGCAGTTTAGCAACGGATCCGGCTCGCCTGCTGGGAATATTGTGTATACGCAGG
GTTCACTTTGATCGCCAATTTCGTTGGTGGCCCAGCAGAGCAGCGTACCGTAGTCATTCT
CCGTCATGGGCGTGTAATGGGCTATACTTCGGCCCCGATCCACGG
>GN8820S02GNN0H 
CTCTCCTATGGCCGCGGCTACGATCCAATCGGGAGGCAACCACCGTCTCTTCCTCCTCCG
TCGCAACAGCACTGGTCCAGCAATGGGTTCTCCGACGACTCCGCTTCCTGCTTCCGTCGG
GGAGTCCTATATTGAACTGGCCAGCGGAGGCCATGCGTCGCGTGGAGGGACATACGCACC
GN
>GN8820S02FXKIH 
GGGCAAGGAGCGAGTATTGCGGCGACTCCGGCGGCGGGTAGGCGGGCAGATGGGGTGGCG
GATACGACTGCACCATAAGGGGACTGGACGAATAGGGCATGTAGGGCACATTGGAGCTGC
GCAAGCTGGTCCTGGCAGAGGGACTACCATACTGCGAGGACTGGGAGCCGACGTAGTGGA
CGATATCCACTGCCACCGGTTCCCGTAGCGCCCACCAGCGGGACGTCAGAGTGGCCG
>GN8820S02GH7PX 
CACCGGACAGGAGTCCTGCGAAGGCATTCGACTGCTGCAAGTCTACGCAGACCCAGATAC
CGATGAAAGTTTCTACACATGCGCTTGGTCCTACGACTCTGTGACCGGCGATCCTGTGCT
TGCCGCGGCTGGTTACCGCGGCGTCATTCGCATATTCAATCCGGTTAAGCCCAGTGCAGA
CAAAACTAACATTGGTCGACGGGCGACGCCACTTAACG
>GN8820S02ILK39 
CTTCGTGGTGGTATGCAGATCTTCGTGAAGACTTTGACCGGAAAGACCATCACCCTCGAG
GTAGAGCCCTC
>GN8820S02I0Z5Q 
TTTGGGTTGGGACGGCACTGTCCGAATCTTAAGCAGTTTGTATAAAATACGGGCCCCGCC
GCCCCAACCGCCACATATTCATCGCAATGGCGCTCAGCTCGACTGTTGTCTGTCTTCTCG
CCGGTTTGCTTCTCCTCAGTCTCGCGCGGGCAGATGTGGGCGTGGCCACGCAGCGTCTTC
GCCCAGCGGATCAGCAGAAATCGGCCCTGTATCCAGCAGCCGGCTTTAAGCCCTCTAGAC
AGTTTGGCCTTCCGGCAACCGACCAGCAACCGAAATCCGCTCGCCTTGTGGCCAACAGTG
AAGCGCAGGAGGATCTCGACGACGCCGCCGAGGAGTTGGAGGTGACGCAACCAAAGACAG
TTTCTGTGCCACGCCTAGTTCCTGCTCCAGGGCCAGCATTACCGGTAACTCCCACCATCG
CATACTATCCGGCCGAAGCCGTGGGATTCGT
>GN8820S02F0L13 
ATCGTGGACAACGCTGTGGCCGGAATGGCGAGCGAAGAGGCTGCTGCCGCCGCTGCGGCT
GTTAATAACAGCAATACGGGAATAATCCCGGAAACGGGAGTGCAAGTGGGTGTCCCAGTT
GAGGGCGGCGATCCAGGTGCTCCGGCGGCACCGGGCCGCATCCTGACCCGTCGTCGGTCC
GTCCGCNTGCAGCAGAACGGCGAGCGGAGCAGTCGACTACTCCACCTAA
>GN8820S02FQDJC 
GTTCTCGGTCTTTATGATGCAATGCTGTTCGCGGCACACCTTCTGAAATTTGTCCCGCAG
CAGCACAGTCTTGTTGAGATTCCGCTGGACCTGCTCCTTCTCCGTCTGCTGTCAGCCAAC
TGGCATTCTTCTTTCTGTCCACATCGCGTTGCAGCAGTGTTTCACCGTCTCCTCAAGAAT
CGCAAATCTACTTGGGGATCGATGAAATGGAATGATTTCATCATCCGGGACGCAGCTTGA
CTGCTTTCTCCCACAGTGGAGAAGAAAACTTATAGCCGTCGGCCGAAAGCGAAAAGTCAA
TCTTTGAAACGAAATCAAATGAGAGCTGCTACAAGGAACTTTTGAGG
>GN8820S02GVE4J 
GTAAGTGGTAGATGTGTTTCCGGCGTGTCTGGTGTGTGGGTTCTGCCCTGGTTGCAGTCC
GGAGTGGATCCGTTTCCGATTTGGAACCGGAATGGGTAAGTGGTAGATGTG
>GN8820S02F4NEJ 
CCGAAGCCTTCGGGTGGAACAGATAACGCTGCAATGGATGTGGATGACTTCCTGCAGGAC
AACGAGTGTCTGCCCGCTGAAAATGTGGCCGTAATTGATGAGCTCATGAGCGAGGAGAAG
CTGGAGAACTTGCGTGCCATGGTCAGTGGTAATGTGCGCNGAAGCTCTACTTCAATCCCG
CTTATTTTGAGCCTCATCTACTAGCGGAACCGCCTCAAGCTGCCATTGAGTTCCTGCAGA
AGATTCGCGAGGTCATCGCCATTGCCAAGTACAAAATGGCCTCAAAGCGTTACCAACCCT
CTCTGAACATAATTCCGGAGGAGCAGCATCCGGAGTCCAGTTCCAGTTCACCCATGTTCA
ATATTCCGCTGCAGCAGAGTCTGGCGGGGAAGGGAATGGGCGATAAGCGGAACAGCAT
>GN8820S02JKI77 
GGCCATGACGCGGATGCGCAGGGCGTCGTTGGCTGGCTAAAGCGGTAGCGATGGGTGGTG
GTGGCCTACTTTGGCCTGACGTCACTGGCACTGACCACTTGTCTCTGGTTCTCTGGCTGT
TCGCGATTCGCGATTTCTGCTCGCTGGGTAACTCGGTACGGAAGTGGTGTGTCTGGCGGA
TTCGGGATGCCTGCCCGGCGCTACAAGCCGCATCCACAACTTATTATCCGGTTGAGTTCG
CCTCTGCTGCCACAATTGCCACTTGAAGCTGCCGCCCGTGGGTTGCACTACACATTCTCC
CGCCGCAGCAGCTTTGGAATCCGGAATCTGGGAACTGGAAACTGGGTACTGGTTG
>GN8820S02J3R6N 
ATTTGCAGCTTCATGATGCCGCCCTCCTCGTTGGGCACGTACTCGTAAAACGCCAGCGGG
GCGAGAATCTCTGCGTCGGGTCCC
>GN8820S02HWFTG 
AGACGATCTCATGCGGCTCATCCCAACCGACGATCTCGGTGACCTCGAACCGACCCATGG
TCAGCGGCACGGGTCGTCGGTCCAGCGAGGATATGAAGACCACGTGGCGGTAGTGACCGT
GTTCGCCATCTCGAACTGGCAAACGCTTCAGCAGATAGCCACCATTTGCTGTCTCATGCG
TCGTGTGTCGTT
>GN8820S02FYU39 
AAACAAGGCACAAATGCGATTTCGACTTCCCTGCTGTTTACTACGCGCTTTGTCTGCTTT
CCCGTACCTGCTTCG
>GN8820S02GCIK0 
GGAGTTTGCTGATTAAAGGCGTCTGCGACAACGAACTTACCCAGTGGCAGAATAAACA
>GN8820S02JOEHQ 
TGACATTATTATCAGTCGGATTAGATTAGTTAAGACGTAACCTCTCCGGTCTTTTGTTCC
GGCTTGTGTTTGGCCAGAGTTGAGGGCGGACGGAG
>GN8820S02FPAM1 
CGAGGAACACGCGCACGTACTCCGCGTAGTAGGTGGGATCCAATTTAAGTCGCCGACAGA
CATAGTCATGGAGCAGCTGGTGCTGCTTGGTGGCCTTCAGCAGCTGCACTTGCGTTTTGA
AGTTATCGCCGCGGAGCAACTTGATCAACTCTTGAACCTGGGGATCCTCNCGACCATTCG
CCAGGATGTTCTTCAGTGTGGCAGCAGGCAAAAGTGGGCGAGCTACGCGGACGAGGTTGG
TGAGTCCACGCTCAGCATTGGTGGGGCACTCCTTGTTCTCCTTGGGCTGCAGGACGAGAT
CCAACGTGTCTTTGGGCGTGGAGTTCTCGGCAGTGGCTGCGGTGCCAACTGGCTTTT
>GN8820S02F96TI 
GGAGTTTGCTGATTAAAGGCGTCTGCGACAACGAACTTACCCAGTGGCAGAATAAACATT
TTAACT
>GN8820S02FTLAH 
CGCGCAAATTTTCGAAATGAGATGTTCGAAAATCAGATGGGCAGCGCTGCCAGCGTCGCT
GTTTGTCGTTGTTGCGTTTTGCGTTGTTGGGATTTAAGTGTTTTAAACCATTTTTNTTTT
GCGTATTCGCACCTGTATTTTGGACGTTAATGAGCAGCGTGGGAGGTGGG
>GN8820S02G56K0 
GGGAGCACCACCAGCCGAGGGAGAGTAGAGAGTAACGGAAGAGAGTGCGAATCG
>GN8820S02GQVNA 
GTCATATATCCAACATCAGAGGATGAAGAGGATTCCCACTGGAATCCGGACGTTTCCAGT
GCGGACAAGGCTACAGATAAGATAACCGAGGCCCTGATGGATTGGTGCGTCGTGGTTAGT
GCGCGGGACATCGAAACGCACTACGATTTCTTCTTGGTCTTTGTCGCCTTGGACAGCCGG
AGGATAAGATTATCAAAGAATTCAAGGCTACCAGGCAATACAGATGCCTGCATGTGGATT
AGCTGCACCGAAAGATGTTGCCCAACAATATGAAATAAAAGAATCGATTCTTAGCTCTA
>GN8820S02JIC4Q 
TGCAAACTGGAACCATCATCATTTAGGTCACAAAGCAATTCCAGTCAGGGTTTCATTAGT
GACGAACTGCAGCACACGTGGCACAGCCTACAGTCTGTGGCCCAGGAGCAAATGACCAGA
CTGCGCGTCTCCGCCGTTTTCCACCGCAGTGTGGAGGCCTATTACCGCCAGTTGAGGGAA
CTTCGACCCCTTTGTA
>GN8820S02IFESX 
GTAGGTGTATTCCTGGATGACTTTCAGATTCTTAATAATGAACTCCTTGATGGCCTGCAC
ATAATCGGCGGCGGCCAGGATGAGCTTCTTAAAGGCATCGATCACCTTGCCCTCGCCCTC
CAGACGACCCTTGAACTTCTCCTCCGACACCTGGGCAATGAATCCCCGCAGTCCCAGTGC
ATTGGCCTGGACCAGTGCAAACAGCTCGAAAGCATCCTTGGGCACCCTGCCACGCACCTC
AAAGTCACAGCACAAGATCTCCTCCTTTTGGCCTGCCATCTCGAGTAAGATTGAATTTGA
CCAAAAAAAAACAAAAGGT
>GN8820S02JO8RJ 
AGCGTGTGATATTTATTCGCTTCGTTTCGTGAAGTGTAGCAGAAGTGTAGTGAAAAGGAC
AATTCGAATCGGACAAGTCGCCGGCAGAAGACACGATATACGAGACGTTCGACAGAACAT
CTCAAGTGC
>GN8820S02HVA51 
CCGTCTGCGCATCGTTGCGCATTATGGTGAGCTTAGCAAATTCGCTTTGCTGAGTGTTTT
>GN8820S02JRDKA 
AAAGAAACTGAAATTAAACGGTGCAATTGTTGGTTAGTACGCAAAAGAACGATTTGTTTT
CATAGCAAACGTAAAGTTTTCGAGCCCAAGTTGAACATACGTCACTTTAAAAT
>GN8820S02G7F68 
ATGTTGGCATTCACTGGATTCGTTGCGGGGATGGATCTCAACTATCCGCAATTGTTTCAG
CCGGAGATTGCCGGTTTCTTGCGGCTACGTTCGGCGCTGCGGGGTAACTGAATCCGATTC
CGAATCGGAATACAAGTCCGGATCCGCGGAAGCCCATGGCGGATGTGTCATTAGTGGGCA
AGGCAATTGCGACCGCTTGCCAGCGCCAAAAGGTCGTAGGGTTGGGCTTTCGGGGTTAAC
GGGGCGAAAGGGTAGGCTATAGGAAGACACGCACCGCCACT
>GN8820S02GG4SN 
CTTAGAGCTAAACAGCTACGTGCAATTCATCGGATTTTTNTTTTGTTATTTGTAGTTTGT
TAACAAATAGTAGGCTACTTGTCTTTACATTACTTTTAAATTTATTGCGACGGTATTTAT
TGACTAAACTTTCCGGTTTGGAGTGTTCGTTTTAGGTACGAATAAAACGGTGGTGCTGAA
TTAAATTAACCTCCCCATAGAACGGCCGGGACGGACCAAGAACTTAACTTTTCTCAAGTA
ATTCGCGACTCCTCCTCCAGTACTTCCAGCACTGAAGAACTAATTCGAGCAGCA
>GN8820S02GN9X3 
GCAGCTGCAGCAGAGGCTTCTGCATTGGCCTCGGCAACTACTATGTCCGTTTCGGAGCAA
CACTATCACCC
>GN8820S02I6H9G 
CGCGGTCGCAGCGGCAAAGGCCAAGGTGGAGGCCATTTACAAGGATATGGAAAGAAGTGC
TCTACCGTCAGTGTGGAGGTAGCTAAGCCCAAGCACCGATATGTCATTGGTCCGAAGGGC
TCCACCATCGCCGAGATTCTGCAGTTGACCGGTGTGTCTGTAGAGATGCCTCCCNTGACT
>GN8820S02FVXTF 
GTTATTCCATCATCACTTCACCGACGACATCCAGACCAAGTCGGCTATCTTCACCGTACA
TCGCATTCGTTGTTGGCCGGATCGATGGGTAAGTAATCGTTCT
>GN8820S02FUM06 
TGCAGCAGTGACGACGATTGCCAAACCGGAGCCAAGATATCAAAATGTTCCGCAACGCGA
CGAACTGCCGGCAGTGGCTGCTCCCGATCCTCCAGCGCAACCAGCACAGCCGACGGCTCC
AGTTAGCGATCATAGTAGGGCACTGCGCTATGCGACCACCTACGCAGATTCCACTCAGCG
ACATGGAAGCACCGCAGGCATCGCAGGCCGTCTACATGAGCACCACAGTGCCGCAGAACA
TGAAGGGCATGAAGATCGCCGGACGACATACGCCAACTCGCAACGGCCTCAGGCACAGCC
GCATGATCGTTGTCAATCACAAAAACCACGACAGTCTCCAGGCCACCAGGAATCTGAATA
TATCTCGCCAGCTTCTGGTTATGCAATTA
>GN8820S02JQ5R1 
CGACGAAGGAGTGCCTGCACCGCTTCTGCATGTCCAGGCAGATGGGACACATCAGTTCGC
GGTGTCCCGCC
>GN8820S02J0OXN 
TTCTCGCGCATTGTGACGCCGGCACCAAAATTATTGTTGTTAATTTTAGTGGGCTGACTG
ATTAATTCGGCCATGTTTCTGCTTTAAGACGAATTTCAGGCGCACAGGTAAGTTTATTTC
AATGTTATTCAATTGATTATTTAGTTGGGTTAACACTCTCGCTGATGGCACACATATCTT
TGGTTTTCCTGGATACTCGGGAATTTCACTGGGTCACAAATCCGATGCAAATATATATGA
GCTCCAAACACAGCACACACTCTCGTATAAATATATGGGTTTATCAATTCTTTTTTGTTT
TTTATT
>GN8820S02FM9MF 
CGTTGAGCATTCGCCGGAGGTAGCCCACATCCTTGGTGACGCCAGACCAGATGCGATTCT
GTGTGGCCTTCAGGTTGGAGGACAACTGCTGCTCCAGGTATGCCAGCTTCTTGCTCTGGA
GGCCCCGAGTGATAAATGTCATGATCATCACAAGATATCCCAGCGAGAAGATGAACCACA
CGATCACAAAGATCTGATAGACCACGAACCAGCCGCCGAACTCCTTGGGCTGGTTGGCTC
CAAATGTGGGCACATAGTCACCGAATCCAATTGTTGTGGTGGTCACATAGCTGTAGTACA
GCGAGATGGAATAGGGCCAGTTCTCGAAGTAGGTGAACACCCACGAGGGCAGCAGCAGGA
AGAGAGCTATTCCCGGAATCAGGGCAATCACCAACCGTGGTGATCAATCCCAGCTGCGG
>GN8820S02G7UYW 
CTGAATTATCGCATCCAGGAACGTTAGGTATTTGAATTTGCCCCNCCCGAGGATGAGTGG
ACTCCTCA
>GN8820S02HJ761 
GTATTTTAAGATGTGGCAAGTCCTGGATAGTTTCTCCACTCAATGTACCCAGCTCGTTGT
ATCTGAAAGATACTGCGGTCAGGTTGGGGATCAGAGCTCCTCCACAGCTCAGTTTCAGGG
TGGCATCGCCCACAAAACGTTGGATCTCGACACTTTCCAGATCCACACAATTGTCCAGGT
ACTCCAAGCCATAGCTCGAGATTCCCAAGGGTGGTGTCTGAAAGCCATCCAGCGAAACGT
GCCTCTTTCCGGCCACTCTTTGGGCGCCCAAATCGAAGTAATTCATCCCCATGCTACTGT
TCTCACTGCAATCTATTGCCAGAGGCAGCCCAAAAATCGCTTTGACTCCTTTCCGACGAA
AATGTCTTATAGAGCGTTG
>GN8820S02G6J1F 
TTGACTGGCGAGCGGCTTCTTGCAGGCACCGCCGCAGCAAAAGCAAGCTTCGTGCCACCT
CTCCCCACTGCGGCAGATGGTTTTTCGTTTAAGGAAGTCGG
>GN8820S02G192N 
GAATCATCTGGTGGTCAAACAGCGTCGGGAGCTGGCCAAAGAAAGGCCGGAGGCACTGGC
TCCGATTGGAGTCTTCTGCCGCATTTGAAATTCCTGCAGCATCACCACCATCCGATTAAT
CACCGAAATTCGGGTGATCTGAGTAGGAGCACACTGAAATCCAGCGACGGGTCAACGATG
ATGAGGA
>GN8820S02FX27S 
GTTGAAGGCCACGAAGCCGCGGCTGCCTCGGCTGAAGGAGATCTGGTTGCTGCCGTTGTC
CCACCAGTTC
>GN8820S02FXDYD 
TTCTTCATCGACAAACACTCCCAGATGTTGGAAGGAGATGACCTAAACATGACCACCCTC
AGGATGCTCTACTATCCGGC
>GN8820S02GQU36 
GGCCCACAGAAGACGATGGCATTCGTATGGTTTATTGGCTCTGGTTTTGCTTCACACCTA
TGCTTATGTTCAATTGGTATGATTTTACAAAGGTTGATTTGATTATACAATTGTTATTTT
TAATTTGTAGTAAACAATTGATATTTTGTAATTTACTATATCTATGTGTTT
>GN8820S02G3PUZ 
GGAAAGCAGCTACTGGAAGAAGGTCGGTAATGCTGAATCGATCGTTGGAAATGAATAAAC
AGCATTGATTGAACTAACTTCTAAGTAGCTGCTTTTCCCTTCAAGGATCTATGGCCTACC
TTCTCGCTCTCGCATTCCGCGTGGGCGGGATCCTTTCCCACGCCCCGCC
>GN8820S02G7ZTB 
CGGGCGAGGAATCAAGCCTTGTGCACTGTTGCTGTAACAATGTGTATGCGC
>GN8820S02IVYGD 
GAAAACAGACGGAGTCTGCTATTGATGAAAAATCCCAAAAGGCTGAGGTGTCCGAAATTG
TCTCCGAAAGATTACTGATGAGGAAGGCACAAGAAAGTCAAATGGAGGAGGTTAAGGATT
CTGAAGCCAAGCCTAAGAAAGCAAAGGTCTTGGAGAAGAAATCAATCGAAGAAGCGAAAC
TTGAAGACAAAGGAAAACACAGACGGACTCTGCTATTGAT
>GN8820S02INPWS 
TACAATTGTCACATAAACATGTGATAAGTTTAGCATAAAGTTATTCGAACCGTAACTACG
AAATTCCACTTCCATTCGAGCCTTCGTACAAAACTCATCCCTTAGCCCAGTCGATTTGCA
TAAACGCCCAACAATTCGAGCAAATCTCAGCACCGTGTCTGAGAAAACATCTGCCCAGCG
AAAAGAATGCAAAAACAAGGCAAGGGGGCGATATGGACACTAAGGAGCGGTAATAGTGGA
AAAACCAAA
>GN8820S02GLN45 
AAAGACGAAGACAAAGACAAAGACAAAGACAAAGACAAAGACAAAGACAAAGACAAAGAC
AAAGACAAAGACAAAGACAAAGACAAAGACAAAGACAAAGACAAAGACAAAGACAAAGCA
AAGACAAAGACAAAGACAAAGACAAAGACAAAGACAAAGACAAAGACAAAGACAAAGACA
AAGACAAAGACAAAGACAAAGACAAAAGCAAAAGACAAAGACAAAGACAAAGACAAAGAC
>GN8820S02FOUNI 
GGCTATTTTGTCGTTTCTATTGAAGGCTGCCTCTACCAGCTCGCGCTGCTCGCTTTTTNT
TTTCGTCGTTGGCTACTCCCGTCCTTACGCCCACCTGAGTAGTTTGGGGCGCTGCACAGA
GATCATACCTCCGTGGACAACGCTGCGAGGGTCGGTTCCTTAGAAAGTAAATCTCCGCCC
AGCTCTATGGAGTGTGTGTTAGTTGGGGCTGTTGATCTTA
>GN8820S02GREWS 
AAAAAGAAACGAAAATGATCTACTCGGACAATTGCTGTTGCTGCGTGGATCTGAAGTGCG
GAAGCATCCTGATAGCCATCGTTGAGGTGCTAATACGTGGACTAGATCGCTTCTTTGTTG
ATCGTGACGGCCTGCTGGGACTTTTTCCTTCGTGGTGAGCGGTATCTACGTTATTCTGCT
GCATTTTTCTTTACTGCTGGGAGGCAGTTCTTGGGCCGTGAGATATTTTCTTGTTGTCCT
TACC
>GN8820S02I1WC2 
TTCACGAAGATAATTCAAAAAGCTTTTTATTTCAATATTCAGTCTATCGAAATTTCGTTG
CCTGCATCTGTGCGGCGATAGCGAGTATCGATAGCCAGC
>GN8820S02H9YYP 
CGCCCTTTAGACTCGTCGTTTAGTTGGTTTAGTTTCACACAATAGGGTAACGAACACAAT
CGATAACTATATGAAATTTACTAACAATACATAGCTGTGAATTATATTTATATATCAACA
TAGATAATTATACATATGTGTCATATATGTATGGTATTTATGTATATGGCTGGTTTAACT
GCGTTCCATTTGCGCTACCGACTAATTATTGTTCGTCTTTCCTTTCGTTTTGCGTATCTT
CTGGTGATTCGATTCTGACCTGACTAGACCTGAAGCGGGCCAAACTGTTTGTTAAACTTA
TAAGTAAACTTGGATTCAAATAT
>GN8820S02I0IN8 
GTAGACAAGGAAGTCACAGGAAATCAATTTCATCATCATCGATCATTGACAGTCTCTAAA
ATTATTCCCATCATAGAAGAAATAAAAA
>GN8820S02IUDMN 
GACCAGCGGCATAACACGTTGCACCTGAGACTCGGGCACCCGTAAACGCGGAACTTGAAC
GATCTTTCGGAACTGTTCCCTTTGCAGCTCCTGCATTCCGCGCACCGAGCTGGGAGGCTG
CAGCTCCTTGACGTCCATGTTTCGAAAGTAGTGACGTAAACGATTCGTTATAATCGTTAA
ATCCTTCNTCTGGACACTATAAACATCCAAACACGTGCGACCTAGATTCTGGTGTTTTCT
TGAGTTTGGAGCACGCAAATCAGGCTCCTTTGATATGGAAGGCTGGAGCAGCTTGTAGAG
GACTTGCAGATCTCCAAAATATCAATTAAATCTTTAAATATATACCTCTATTAATTCCAA
AATTCAAGATCGGATGAAAAAAGCC
>GN8820S02HQDYR 
AAACAAACGTGCTCGAAATCACCCAATCTGGATGAAGACATAACTGGGATCCGGGCCATC
CTCTCCGATGAGTTCGACGAGGATATT
>GN8820S02HJ39P 
AAGGTCTTCGGGTATTCCGATCGTAGGCACTATCCAATTCTGCATCCGCATCTCGCTCAT
CAGGCACCGGGGCGTTTN
>GN8820S02GDBTL 
ACGTGGCTCCGAGGCGCCACCTACGGACGGGTCGGTGGGATGGCCAGCCAGCTGGACATC
TACGGTGGCGGTGGAGGCGGCAATAGAGTTGGTTTGTTCGGTCTGGTTCGATGAGGCCGC
CGAGTGGGCCGGGCTGCTGGGGAAGGTCTTTAACTTGAGCTGCTCGACAATGCGGCCGCC
CTCCTTGAGGCACCTCCGATTCGTGCTGATCCCGGTCGTCGTCATCGTTGCCAGTTTTAT
CACAGCTATTTTGCTTACTATTATTGTTATTGAGATGATTGCGCTGTTTCCGCTGGCGAT
GCTGCATGTCCGTGGTGGAACCTGCCGCCGTGGAAATGGAGTTGCGGCCATGGATAAGCG
CCTGTTCGCTGGCATCCTCCTTGT
>GN8820S02H1TCW 
GGGTGTTCTTATACCAATCCAGACCTTGCAAGACTAGGATTTATTCCCAAGGCTCCACCA
AGTACCCTGTCAATGCTTCGTAAAAGCTCATCAATATTACCAAAGCACTGTCGGCTAGGA
TGGACAGAATAAGTGCTAAAATAAAAGGCGAGACATTGCGCAGAATTTGGTAGCAAAGCT
TCTGAG
>GN8820S02IKTRY 
ATGAAACTGTTGAATTAACGATAAATAGTTGTGAGTTCGACTTCAGCAAGTACTCCAATG
TCTCCAGGTGGTACGACAATGCCAAGAAGGTGACTCCAGGATGGGATGAGAACTGGAGGG
CCTCATGGCGATGAAGGCGTTGTTCGATGCCCGTAAATTGGCGGCTAAGTGATCGGTATC
ACAACTATTTATTGTTTATTATGAAACAGTTTCGAA
>GN8820S02FW88Q 
AGAGGTGGAAACCACATTATAGTTGTTCGCGAAGGCCTTCTCGATTAACTTGGTATGCTA
TTAACACCTCCTGGTGCAGACAGACGTAGTAATTCATCTTTCAATCCGCACACGCCTCTT
C
>GN8820S02G98G1 
TTTTTCAGTGGGGCAGAGTTTTATTTTTTAGGTCGTTACATCTCTAAGCGCGACATTGAG
AACGATGAAGAGATCCGCCAGACCAGCGTCCATCAGAGGAATTGTCGTTTCGCCGACGAG
AACATCCTGGATGTGCACAAGTTCTATAGCTACAGTGCCTGCACGGTCCAGTGTCGGGGA
TCGGCAGATGGAGTTGTGCAACTGCTCCAGTCACCTGTCCCCGAATTCGCCCGATTGGCA
GCTGTGCAACATGGAGGGTCTGGAGTGCCTCAATCGCAACTACGAGGACCTATCGGTGAT
AATCGCAAAATGGTCGAAGCTCCGTGGTCGAAAGGGTCTGGTCTGTGATTGCCTGCCCTC
TTGTACGGAAGTGGATATCACTACGGTGTACGACAGCAAAGAAATATGGCTGGCAGTCAG
AACGCCATCTCCAGAATCGAAGTGGGCCTCATAGAATTG
>GN8820S02JPMO9 
GCAACTCCTGTTCTACAACATCATTTGACTTAGACTACTTGTGTTTTGGGAGTAACATAG
CCTAGCAGGACTGGAAACGAACCGGCGGCCTTCATGCGCTCGAAGGACTTGTTGGCATCG
TACTTCGAGTAGAAGTCGGCGTAGGCGGCCTTCTTGGGATCGTTGACCAGAATTTTGTTA
GGCGATGGTCACCACGGCGGTCAGGCCCAGGGAAACGGCCAGGTTGCGCTTGATGGTGGC
ATTGTGGAGGCCACGGAGCACGGGTCAGGCAGAGGAGGTGGCTGGAGTGTTGGCCA
>GN8820S02GLX2Z 
AGATCAGCCTGCTGCCCTCCTACGAAGATGCCCTGCGCATGCCGAAACTAGTCAGGCCAG
TGAAGTCAATGATGGATCTCTCGGGACCAGAAAGAGCCCGCAACTCACGGAAGCTCAGAC
GATCGCAGACCCATGCCGATGGTGATGGATCCCAGTCGGGGGCGGAGGACGGACTGCAAC
TGGACTCTCGCCAGCGATTCCGCAGCGTGGAGATGCTCTCGAACCGTACAAGGAAAGAAC
CGACCCAACTACGGACCGTACAGACGCACTGGTTACATGGAGTACAATACAGTCGGGCGA
GTCGACG
>GN8820S02FGP5E 
CCGGCACATAGAAGATACCTTCTGCGACAAAGAAGTTTATGGAAGCACCCATAAAGACTG
AACTGTATGTATTGCCACAGTTGTTCTTGTTGGCGTCCACGGAGGATTCGCACTTTATCG
AAGGAAAGTTGTTCCACAGCAGCGCCTCCACGTAATACAGAACAGCTTTGGTGTGTGAGC
AACTGCCGGTTATATCGATACCACAACCAGGCTGTGATCTACCACCGTTCATGTAGAAGG
AAGCTTTTCCAATTGGCTGGCCGAAGCCCAAAATGGCACCGTTTGTCTGGATTGACTCCA
CATATAATGCATCATCGCTGGACAGACGCTTTTCGGTGTTTGAGTAACTGATCA
>GN8820S02IBAT5 
GTTCGACGACGCGTCTCTGGGAGGGCGAGATAAACGAAGATCAGGGCAAACAGAGCCATG
ACCCC
>GN8820S02GQ8AG 
TCTATGCATACAACGAAATACATTGCTTTTACAATAAATTTCCCCTTCCCTTTCTCACA
>GN8820S02J3H5L 
GGTGGTCACGGGAGTCGGCTGAGTGTAGATTGGCTGGGCGATGGTGGCAGTGCCACGTGG
G
>GN8820S02FUMOK 
GTTGCCGTCCGGTTCAGACTTCTGACTTCCGAGGAATAAGGATAAATTTTTGTTTTCGGT
TTGT
>GN8820S02FRJ45 
CACCTCCAGAGGACACTGTCCCTTTTGGTGATGCGCACGAGGAAACCTTGGCCTGCTGGC
TGCTTGATTGAAACCCGTTTCCGAGAGCTGATGGAGACTGCTGGTGAATGACACACACCG
ACTGCGGGGTGCCATTGATGCCCGGACTGCACTGATCTGCTACCGGAACTGGGTTCTTGG
CTTTTGTCCAGGAAGTACTGTTCTCTGTGCCCTGGTGATGATCGCTCGTTTTGTTTAATG
CC
>GN8820S02GIQ6Q 
CTGCAACAGCAACAGCAACAGCAACAGCAACAGCAACAGTCGATATGAACAATATAACTA
CAAATACTCGT
>GN8820S02ILULI 
TTCTTGGCACAACTCATATACAGAGTTCCGTGGATTTCCGTGGCATCGCCGATAATTATT
TCTTGAAACATGCTAGAATTCAATTTCTAAAACTCCAATCAAATTACCAATATACACGTC
TCGAACAGAAACCTAATTTGAATGCCAGCGAAGCGGGTGAAATGTAGTTAACTTTCAGTC
GATTTAGTTTGGTTTCGAGCTCCCTTCAATAACCCTTGTTCTAAGCTCCAAGTCCCCCAT
ACCGTCACCATTAGTTCTTATTCCCCGGGTTCTTGTCGCTATTTCTGCTGTTCCTGCTGT
TGCATCGCATTCTCATTGACAAGTTTAATTGATGGGCGTCAGCGTCAGCTTTTGGCTTCA
GCTCGACGGAGTTTGGGGAAAAGGCCATGGCCAAGACACCATCCCGCATACCCCACTTTG
CCCATCACACTCTGA
>GN8820S02HL21D 
GTTGTGTTGTGTTGTGTNTGTGTGTGTGTGTGTGTGTGTGTGTGTGTGTGTGTGTGTGTG
TGTGTGTGTGTGTGTGTGTGTGTGTGTGTGTGTGTGTGTGTGTGTGTGTGTGTGTGTGTG
TGTGTGTGTGTGTGTGTGTGTGTGTGTGTGTGTGTGTGTGTGTGTGTGTGTGTGTGTGTG
TGTGTGTGTGTGTGTGTGTGTGTGTGTGTGTGTGTGTGTGTGTGTGTGTGTGTGTGTGTG
TGTGTGTGTGTGTGTGTGTGTGTGTGTGTGTGTGTGTGTGTGTGTGTGTGTGTGTGTGTG
TGTGTGTGTGTGTGTGTGTGTGTGTGTGTGTGTGTGTGTGTGTGTGTGTGTGTGTGTGTG
TGTGTGTGTGTGTGTGTGTGTGTGTGTGTGTGTGTGTG
>GN8820S02H0OMB 
TTTTATACTGTTAGCGTCAAGGAAGACGTGGAAATGTACTCAGCCCTTTCCGTATCCATT
GAAGCAGAAAGTCCCCTGGGAAGGAGTTTAATTTACACAATATCTTCCGAGAGTCAATCG
TTTGAAATTGATTACAACACGGGATCAATTTTTGTCGTAAATGAATTGGATTACGAGAAA
ATAAGCTCACACGATGTTTCCNTTCGAGCGACTGACAGTCTTTCTGGTGTTTATGCTGAA
GTCGTTTTATCTGTTTCCATTATGGATGTCAATGACTGCTACCCAGAAATTGAGAGTGAT
ATATACAACCTAACCATTCCGGAAAATGCATCGTTTGGAACACAAATTCTGAAGATTAAT
GCAACTGATAACGACTCGGGAGCAAATGCAAAAACTTTCCTATTACATTGAGTCCATTAA
TGGGCAAAATAATTCAGAACTGTTTTACATTGACGTCACAGACGGAAATCTGTA
>GN8820S02IHR5K 
GAAAGCCGCTGAGGATTCGACCACACTATCGTTAAGTACCACGATGTTGGGTTTGATCGA
CGTGGGAGGAGCAGGCTGTGGCAGCAGCTCGCAGATCATTGGGTTAGGTATCTGGCTTAC
ATTGGTCACAATGGGCTTGCATGAGCGCGGTTTCGGGC
>GN8820S02ICXIZ 
AACTATCTGCGCCTCTGCGTCATCCTCGAACCGATGCAGGAGCTGATGTCGCGGCACAAG
GC
>GN8820S02FRC0C 
AAGGAGGAAATGTCTCGTATCCGGTCGCTCGTCGATTCGAGCCGCCCTGTTCTCCTTTTC
GTATCCAGCGACGTTCGTCGCGGTCCTGGCCTTCTCCTTGGCCAAAGCCGCTTCACGGAT
G
>GN8820S02JCT1T 
GACAACAACAAACACAACAACGACGCGACCCAAATCACCCGACCATTCGCATCTGCATCC
GCATCCGCATCCGCACAAGAAATACCCTTGTAGTG
>GN8820S02FUTTG 
CCTCCAGCTGTTGGATTAGGGAATCTAAAGCCACCAGGGTTCCGGTTCTACCCACACCAG
CACTGCAATGCACTAAAATTGGACCCCTTTGTCAGGGAGGTAGAC
>GN8820S02F57XY 
TTTTTCTGCTCAACCTTTCAACTGATGAACATTTCTCACAAGCCGAACTCCCTGAGATCT
GACTCCATGCAAAGAGGCTGCCAGTCCTGCGTGCAACGATGGTCTTCCACGGGTTTAAAC
ATTTTCTGGGGATTACGGCAGTTGTAGGCTGACATGGCACAGCGGCTCTCAAACTTCAGA
ATGCATTGTCCATTGGTGGCACAGACCGAAGGATCCTTTTCGGGACAAGAATAGTCGCAA
TTATCCTCGGTCACATCCGCATAAACCCTTTTGCCGTGCTGGTCAATGCTCAGGCTATTG
CTGTTTGAAGCGGGAACCACTTTAGCGGCAGTATAAGCGATGAAGCGTTTAAATCCGTAT
GTGAAAGATGTGCCCAGGTGGAAGACAAGTCTCCCCCATTCCCCACCTCATCGACACCCT
CCTCCGAAGTG
>GN8820S02HDXKC 
CTCCTCTGCGTGTCTTGAAGAGGACAACATGGCCAACATCTCGAAGAACTCTTTTCGTCG
GCCAGCTCGGTGTAGGTGCCA
>GN8820S02F3EV0 
ACATTATCATGATCAACATCAACTGTAGCGTTCCGAAAGTGTTCATATACAGAGGTCAGA
CTGTAGAATCGTAGGTGGAAGTTTATATATGTATATATATATATTAACAGCGATAAGCAA
TTAGAGGGAGTGGGGCGAACAACAGAGAACAGATGGAAC
>GN8820S02G3Z2I 
GTGGAGAATGCTGCCTTTGGTTCGCTGGATTGCAGAGCTCGAGGGAGCAGCCGCCTTTGG
TCAACACATCGGTCGCGGAGGACCGATCGCTATCCGGATCGGAATGCGTATGCGGATGCG
GAGAGCCCTACATGCCCTCGCAGGTGGACATGCAGTCCTTGTGCTGGCGAAGTTGTTCTC
GTTGCCGTCACAGCCGCCGAACTTGAACTCCACGCACTTCTTCTGCTCCGGATCGTAGCG
CCAACGGGGGAGTCAGGGCGCGGCAGACGCCCTTGCGTGCCGGCATGAGGCAGAACTGCT
CCGGATGGGTGTTGCGCCCGGTATTGGCCACATCGTCCAGCGAGATGGCGTCAAAGAAGT
CGCTCACGTCGTCGTAGAGGTCCATGGGAAACGCCTCGCTCCATCTGATCCCCGCCAGCA
GGATCAGCACCACTGCCACTCCAACGTACTCTTTCAGCTGTCCGCGCA
>GN8820S02JUKTI 
ATCCTCTCCAAGACGATTCGATTGCTCGCGCTCCTGTTCCCAAGGCTTGACTTGCGGCAT
GTTCCGATAGTCTGGACAGGACTACTTTT
>GN8820S02H39ZB 
GGACGTTTCCAACACTGCTTGTCAACTCAACCTAACAAATCAGCTGTGAGTTTGGCGTGT
GGAAAAGTTTGATTGGGAACAAATCGGACGTCTTTAACAAAATCTAGCCAACATGAAGGT
TATCTACAACACCCTGTTCAAGCGCACCTCCACCTACGCCGTGGCCATCATCGCGTCGGC
CTTTTTCTTCGAGCGCGCTCTCGATGTCACGTCGGTTGCGATTTTCGAGGGCATCAACAA
AGGCAAACTCTGGAAGGACATCAAGGGCAAATACGAATAAATTAACATGATTTGTTGTAA
TTAGCAATAATAATCAACGTTTATTCTAAA
>GN8820S02JZC7Z 
CAGCGATGTCGTCGAACCCGAGGCGGCCTATATGGGTGGGTACCCTCGGGCGGAGTGGCC
GAACCCGAACGTGGCCGACGCGGTGGGGTTTTACGTATTGGTAGTGAGGAC
>GN8820S02FOJFN 
GGATTGTTGATGGCGGCCTGTTTGGCGTGGATGTCGCAGTAGAGCTTGTTGTTGAAGTTG
TAGTAGCCCTCGGTTGTT
>GN8820S02HOYMX 
CACACGGATAAAGGACGAGGATAGCCGTGACCAGGGTAGCCAGTACGAGGATAGCCCCGC
>GN8820S02JBYI1 
CTCACACGCACGCCACACAGACGCACGTTAGTCACAGCAACGCACACACACACTACCAAA
CGGCTACATTTTTNTTTCGAGTGTGTTCGACTATTCAATTTAATTTTGGTGGTGGAGCTC
GCCTGAACAAAAT
>GN8820S02GQUBD 
TTCTTCTGTCTTCAAGATTACCAGGAATGTTTAAATGGATTGGCAATGGGATTTCGGTTC
CAGTCGGGAAATTCTTAATTTGGCAAATGGAAATCAATAAATGTG
>GN8820S02HSMME 
AACCCCAGCGCCTTTAAACCCAAAATTAACGGCACCCAATTCAGGTGATATGCGTCTGCA
TAACAAAGGTTGCAACTGCAAAAGAATCGGGCTGCCTCAAGAACTATTGTGAGTGCTATG
AGGCAAAGATTCCCTGCTCCAGCATATGTAAATGCGTTGGGTGTCGAAACATGGAAGACC
GTCCGGACGTGGACATGGACTCTCTGGACGGATTGATGGGTGTCGAGGGTCAGAAAAAGG
ACAAAGCTATAAACAAGCAATTGAACGAGAATCGCGCAAATATATATTTTACGGACGATG
TCATTGAGGCGACCATCATGTGCATGATATCGCGGATTGTGATGCACGAGAAAACAGAAT
GTGGCCCGTGGAGGACATGGAGCGCGAGGTTATGGAGGAAATGGGCGAAAAGTCTGACA
>GN8820S02GYB0X 
AAGAAGCTGGTTTCTTTCGCAAGAGAATGCTGGCCAGTGGTCAGTGGACAGTGATGAAAC
TAGAAGCTACATATATGGACAGTCCTTGGAGCTCATCACCATCGCATCGAGCTTGAGCTG
GCAGCACTCATCCTGATGCGAGCGAAAGCGTTGATGACGAAGCTGAGCAGGTCGTTGCCC
TCGTCGTCGTATATGTTGCGAACGAAGATCGTGCGATGGAGTGGCGGACGTGGACGGACG
GCGGTGGAAGTTGGCGATTCCGTCTTGTTATGCGTGCGACGAAAGAAAT
>GN8820S02H5VTH 
TTGCTCTGCGTTACGCAAGGATTTGGATTTGGATTTCGTTATAGCTTAGTACCTTTGTTT
TCCCAATCTTATTATCCTTTGCAATACGATTAATTTGTTAGCTGCAATTGTTGTTAAATC
CTTACGCTGCACAGTTTATAGATCCTAAGTTGTATGATATTTTGACTTCCGCCACATCCT
TACAAGCACTTCAGAACTAAACGATGGGCAGCGATTAAACCTTGTATTAGAGACGTATGC
AGAAACTACATCTGAGAGTTGTCAACTTTAGGAACTTTAGAGAAA
>GN8820S02H0CZT 
GTCAATTGTGTTCCCCACTTTGTTTAGAGAATATTCTTTAACTCAACTATATCCTTGTAG
TGGATTGGCGAACACGACCATTGGTGGTGATCGTGAAGCTCTGGGCGCAGTATCACGACA
TCAACGATGCCAAGCGCATGACCATTTCCAGCTACTCGCTGGTGCTAATGGTTCTGCACT
ACCTTCAGCATGCCTGCGTGCCCCACGTTCTGCCCTGCCTGCACTCCCTGTACCCGGAGA
AGTTTCAGCTGGGGCAGCAGGATTGCCTGGATCTGGATCTCATCGAACCCATCGAGCCCT
ACCAGGCGCTAAACACCCAGACGCTCGGCGAGCACCTTCTGGGTTTCTTCAAGTACTACA
GCACCTTTGACTTCCGGAACTTTGCCAT
>GN8820S02HXPGF 
AATGTTATGGCGTAATAGCAATGACTAATGGAACTGGGCAGTTTCAGAACATTTCCCGCC
AGGCCCTCAGGTGCTACTCGATGAGGCGGACCCCT
>GN8820S02IBWFC 
GAAGAAGCACAAGACTCCGGAGGATTGCTTTCTGGAGGCCTCGGATGCTTTGAGTCGTCA
GCACAAGCAGCTGCTGTCTGCAGGCATCGACCAGGCG
>GN8820S02H597U 
AGGCGGAATAGAGCCCGCTGGCAATACAGAATTAGGAGGCACCTGTGATCCCGGT
>GN8820S02G7OT2 
TGTGACTTAAGATTAAACTTAGATATACGAAACCAGCGCTGACGAAGCAGATGCAGATTA
TTCCCGTAACGGAAGAA
>GN8820S02F0VHW 
GACCATCACCCTCGAGGTAGAGCCATCGGACACAATTGAGAATGTTAAGGCTAAGATCCA
AGAC
>GN8820S02GTFRJ 
ATTCCCAGCTAAGCAGCATAATCAGCACTAATGGATACGCCGAGGTATTTTCACGAAGGC
AAAAGCTGCACTTTCGCTGCGGACAAACC
>GN8820S02IGOAR 
GAGAAGCGCACTAGCCGCTCCACAGGAATGAGCTATTATCTCAATATGTACACAAAGGTG
GTTTATTTATTCCGAAACGTATTTGTAATTTAACCTCAAATTAAGTG
>GN8820S02I96Q3 
ATAGAGCACTTTGAGACCTCGAAACAAGGACTTCGCCAAGGACTACGGATTACTACACTT
TGCCGCCAAGCTCTTTGGCTGGCTTAAAGGAAACCCNCCAAATTAAGAAACCTAATCTGA
AACAAGGTCGAAGCGCGG
>GN8820S02FYUUC 
TTTTCTAAACATTTTTCTAACGAATTAAAGATAATAAATATACATAATCTCCTTGGGATT
ACATAAAGACTAACTTGGCAAAATGGTTAAAGCAACTACCAGAGGTGCGACTTCCAAAGC
AACGAAAGCTGGATCAAAGGGAGCAACGAAGGGAACCAAGGATAACTCCAAGCGATATCG
TGACAAAATCAAAAAGGATCCGATTAAGTTCAGGAATACCGAGCCAGAGAAACCGAGCGA
AGTAGGATTTATCGCAGCAAACTGAAGGAAGTAGGTTAAAAAGAAACAAAAAAGTTTTAA
AAACAAAGACGAGAAACCGACCGACTTAGACAGACAAAGATATCGGGAAGAAAAAGAAGG
AGGAGCTCGCCAATCAACGATCATTGG
>GN8820S02HQLPO 
CGTCATTTTCCGCATTGGGGCGTCGTACAGCAGCGACAGCTCCAGCTCGATGGGACCCCT
CTGCACGGCCGGCTCCTTCTGGTCCACACCAACCAGTAGGTCATCCGACTTGATCGAGCG
AAAATCGCTGGTGTCAAATAGGGGTTCGTCATCGTTGTTGTTGCTGCTGGGATGGTTTTG
CTGGTTGTTATCGAGTTGTTGTTGTTGTTAATGCTGTAGGCATTGACCATGGGCACCACC
AGCACGTTGTCCCGTTCCTTGTCCAGCTTTGGCGGAGCAGCCACGTTGACCCGGTGCTGG
TACCTCAGTGCCTGGGTCTTGGCCCGGTGTTCTCCACACGGATTGCGGAAGGCTGTCGCC
GGGTGGGGTAACTTTGCTCAGACCCGTCAGGA
>GN8820S02HWBI8 
TTTTGTGAGGCGAAACATCGGAAAATTCGGTTTTGCTTGATTGCCTGATTGATTGCTTTG
TTCGGATGTCGGTGGATAGTAGATGGATA
>GN8820S02FR7VB 
ACGGAGATGTGGGAGCTCCTTGCTCACATCATGCCTGCATTCGCCGTGCCGCACACATGT
CCAACTCCGCAGGCAATGCGAATTCGAGTGCCGGCACTGGGCAATCCGGTGGTTCATCCT
CCATGTCAGCAGTGCCACCGGGTGTGTTCACACCTTCGCGGCTCTCCTTCCACCGGTTCA
CCATCGACCGTGGTGCCTGCCGCTGCCTCACTTCTGGCAGCGACCGGAGCAGCCTCCTCC
TCCGCCTCTCAATGGCCAGCAGTAGTGCCGGCGGCG
>GN8820S02G0ALM 
TTACATGACATGGCAGCAAAAGTATCGGCGGGGCAGCAACATCATCATCAACAACAACAA
CAGCAGCGGGCACATGACGTGGAGGAGCCACTAGACTGCGGACTCCGATCGTCGGCGGCG
CTGGAGGAGATGGCACGCAGCTTCATGACCAACAACCCCTACAATTGCCTTTCCGGGCAG
CGAATCTGGTCATAACCAGCATGGTAGCGATACCAAAGAGGAACCGTCGTGGAAGGAGAA
GATCGAGGGCGACGCTTAGGCTTAAATTTACATAAATAGCAGGTCAAATGACAGTTAAGT
AACAAAAGTGGAATGATTGCAAATAATACTACAAATACACTAAAGACGG
>GN8820S02GLBHP 
TTCGTGGACTGGAGAAACTGGACAGGATTTGTAGTGCTTTAGGATGCTAGGCGTACGCCT
GTTGTTCCCAGCTGGATTCCTCTTTGCCCTTTGTTGCTGCTGCTGCTGCTGCTGTTGGCG
ATTTTGCGGCTGGGAATGCGAACGCATTGCAGATGTGGACCCCGCTGCAGATCCTCCGAA
CGGAACACCGGGTGGCGGATGGATCTGATGCACGCCCACATGATGTGGATAGGGCGGATA
GTGCTGCTGCACCTGTCGCATCGTCTGAAAGTTTTGTTGCAGCTTCGATTTCGGGGCAGC
ACAGTTGAAAAATTGTTGCGAGGCAGGAGGCGCATATTGCTGATGTTGCTGCTGGGCTTG
CTGATGTGGCTCCTTTGGAATTTGATATTGTTGCTGCACTGGTGGCTGGATTTGCTGCTG
GGTATTCGTTGGTGCAGCCGTTGCTGTTGTGTTTTGAGGGCTAGTA
>GN8820S02FGLBX 
TAACACTGTTGGGCAACGTTGTGTCCATGCTCTTTTGGTCGGTCACGAGTCGATAATATG
TACGGCGATCTTGTACTGCCACTCGCTTTTGGTTTGGCTCGATACGGTTCC
>GN8820S02JSYEA 
ATGAGGAACATGTTTCGGTGCCAGGTGCCAAATGCATCATCATGATCTCTCTTCGGCCCT
TCCCT
>GN8820S02IHMAM 
ACTGAAGCGACATCGGTAGACAAATCGCCAGAACGATTTTCTGGCAATCGTATTTCGCGA
AATCCGATGCCAAAATGCTGCTGAGCAGCTCATTCTGAAAGTCTTTGGAGAATAAACCCA
GGCACGTTGAACACACGCCCAGATGGGCCCTTTTAGATGGTTGACTCCCTTCGGATATCA
AAGCTCTTCGTTTTCCACATTTTCATTTAGTTTTACATCCAACTTTTGCAAAGTCTCATT
GATGTTTCTATACTCCGCG
>GN8820S02HAKCK 
GTTGGTTTGTGTTGTGTTGTGTTGTGTTGTGTTGTGTTGTGTTGTGTTGTGTTGTGTTGT
GTTGTGTTGTGTTGTGTTGTGTTGTGTTGTGTTGTGTTGTGTTGTGTTGTGTTGTGTTGT
GTTGTGTTGTGTTGTGTTGTGTTGTGTT
>GN8820S02IIPGU 
TTTTCCTCTTCTCTTTTCTCTCCTCTTTTTCTTTTCCTCTTCTCTTTTCTCTTCTCTTC
>GN8820S02IO5QR 
GTGTACAATCCAGCATCGTCTGGCGGCGGGCACCTCTGAGCAATTGTCGGTGCAGTTGGA
TGTG
>GN8820S02GYFXV 
CCAGCCAAACCCGCTGTCCAATGATGAACTGCTCTGTGTTTGCTGGGTGGCACTCGTCCC
GGACAGATTGCCTTCATTGGAGACACACACTTTGCTGCTGGCGAATGGGCGGGTGTTGTC
CTTGACGAGCCTAATGGTAAAAACGATGGCCTCGTTTCGGCTCGCACTGGAAGTAC
>GN8820S02F5WUI 
CTGGCAATTGTTCGGGTAATAAGCTAGAAACTTATTCTGTGCAGAGGAACCGTTAAAACC
AAATTTAGAGCAACGTTCCAGTCGGAAGCATTCAGAAATCGGTAATAAGACAGCCACTTT
GAGTGTCGTAAAATTCGCTGACCTCTTTGGGCCAAAATAAAATATTTGCCAGCGTACAAT
AACGAAACAGAGAATATATGTAAATGCAAATAATCATTCAAAAAGCAATTATATTTCTTG
AAGGTGACATCCGGATTTGAGGTTTAACAACCCGCGTAATTAACCATGACTGTGAATTGA
ACAGCCTAGAAACGTA
>GN8820S02IGIH3 
TTTGCAATTGGGACTGTGAACCAGATGATTGTGGGCTTATCTCTGATTGCAATTGGGATT
GTGATCCCTGAAG
>GN8820S02J1HS8 
AAAGGTTTGTACGAGACATTCCGGTCGATCGTATATCGCCTTCTTGCCAAACTGATGGGC
CACCC
>GN8820S02IF9J0 
CCTTGGGCCTCTCCGTGGGCGATACATTGAGTAGTACCTCGACTTATAGGACG
>GN8820S02GEUP4 
CCTCAATGGCCGAGTCATCTTCGAAGTGGCAATGAAAATCAGTGTTGGTACGAAAGTTCT
TTTCACTTGAACAATTTGCGCAAGCCGGAAATGAAATTTCATGATCGGCTGAAGNGAAAG
GCGTTGTGGAAGTATAG
>GN8820S02H23WC 
CGTCCATCCTCAAGCTGCTTGCCGGCGAAGATCAGACGCTGCTGATCTGGGNGGT
>GN8820S02GXNLV 
ATCGGTTACTCCGGCGGATCAGCGCAATGTGGAGGTGAAGGCACGGATTCCGGGTGGATC
TGAGGGCTTTGAGCAGCGCCTAATCTTGGCCAGAAACCTGAGCGGCAGCCAGGATGCGCA
GTTAATCGAGCAGAGGGACGTCTTCTTTGAATCTCCGCTGGGTGGACGGCTTAAATTGCG
CTACTTACAGACGCCATCGCGCTCCCAATTGGTCTACTACGATCGTCCCGATGTGGCCGG
TCCCAAGCTTTCCAAGTTCAACAAGACGGAGGTGGACGAACCGGAGGTG
>GN8820S02IR3JQ 
ACTTCTTCAATTTGGCTAAATTCAGGTGACGGAAAGCTTCGTAATTCTCGGGAGGATCTG
GACATGTCTACGTCTTCAAGAAGTCCGCAGTTTCCACAATACCTTATGGCACACTGGGAA
TCAACAGGGATCAGTGGGGTCCCGGTCGTAGAGACAGCGGATCGAATGCGTTTTGTATGC
ATTGTTGGAAAAAGGTTACTAACTGAGCTGGAACCC
>GN8820S02HSRQB 
AGCTGGAGCCCTTACTGGTGTCGATGAGGGCGGAGGTGCCAATAACTGAATCTAAAGATG
CAAAGGAGGAGATCGTCTACCAGGAATATGAGAAGACGGAGCGCGATTTTGATGACCCTA
AAGCCAAGGTAGAGAAGACCATCATCAAGGTCAAAATTCCGGTGGACTCACCCGAAGCCG
AAGTCGAACTCCAGCCCGCCCAGTGGTATACCACCTCCTTCCCAACTGCCCAGCGATATA
CCACCTCCTTCCCAACTGCCCAGCGATATACCACCTCCTTCCCAACTGCCCAGCGATATA
>GN8820S02GIXSI 
CAATTGGCGAAGTGATAGATCTGCTTGGCGGAGCTTCCCTGCGAGGCGTGACCTTCCAAA
TAGGGNGG
>GN8820S02H9YAS 
TTCACTTGGTCCTTCGTCTTCGTGGTGGTATGCAGATCTTCGTGAAGACTTTGACCGGAA
AGACCAT
>GN8820S02FGRMC 
TTGCAATTTATCTGTCTTATCCGCTTTGCATACAATTCATCGACTAACTTCCCTAACGCA
ATAAGCTAATATAGGAGTGGGTTAGGTTAAACGGCAATAAACTTGTTTTGTTTTTGTTTT
>GN8820S02H29H8 
CGAGGAGGAGGAGGATGACTACGAAGAGGAAATCGGCCCGGAGGTGCGCATCAAGCGGGA
GCGGCGTTCCAAGCTGGATCCTTGGCCACCCGGGCAGGTTCCGCCGTGGAAAGTTAAGCA
GTGTTGTCTTCCTTACTGCCGAGCCTTCCGTGGCGATGGCATCAAACTGTTTCGGCTGCC
CAACAACCGAACCTCCATACGCAACTGGGAGCTGGCGACGGGCATGGTGTTCAAGGAGTC
GCAACGAAACACTCGCCTGATTTGCAGCCGACACTTTGAACCCGAGTTGATTGGCGTAAG
ACGTCTCATGCGAAACGCCATTCCCACGAGGCACTTAAGTCCCCAGGCACCATCCGATGA
AGTGAAGAGAAAGCCGGATCCTCCACTCCCAATCGCAACCTGTTGCATGGCTGACTGTCA
T
>GN8820S02G8JO5 
CCTCGGACTCGGCGCAGAGATGTGCATATTTCGGGTTCGCTCCGGTCTTGCAGGACTCCG
CCGCCTTTTTCCGGTCCGTC
>GN8820S02FUAJE 
CCAGAAGATACATCATCGACGTACACGTACGTTGTTGTTGGCCAAGGCTTGTAATTAGTA
TTCTGTTG
>GN8820S02IK6A7 
TTTTTTGGTTGTGTGGTACGAGTATCAGTGTATTTATTTTGTTTTTCCTATTTAACAATA
AGTATGTATGCACTTCGTCTTGCAATAAACGAAAAGGTAGAATTGGAACAGATAAAATAC
CCAAGTTTTGTATAAGTTATGATACACAATTGTTTTAAAATCTGGAGAAATAATTGATTG
TTTAAACTAGCTAGTGCTAAAACGATTACATTTCTATTGAAGTGCTCCCAAGTAGCTGGC
GGCTATATAAATTCGTCTTAGGCCTGGAGCATGGGCCGTTTTTCCTTGGCCTGGAGGTGG
TCGTTCGTCGTTGCGTAGCCAGTGCCGCCTCGCTGCAGGGGAATGATGTCCTTCTCCTTG
AG
>GN8820S02J7ARD 
GGCATGCAGGAGCTTAGCGTGTTGATGCGTTGCAATTACTGCAGTTTGGCCAGCTCCATG
TCCACACTGGT
>GN8820S02G9B57 
GAAGTTAGGGAGAATCAACCGGCGGGTACCAGGGTGAGAGGAGTGCCCCTGATGCAGGCC
TTCAGCGGTTCCATCCTGGACGAAGAACTGGCCACACCCAAAAACGGTTACGGTACACCA
TTATTGACGGCAACGTGGATGATGCATTCGCCCTCGCAGGAACGTAAGGCCAACAAGAAC
ATTCAATAAGTGCCAAGTCCCTGGTGATTAATGGCGATGACGAATCCGGTGTTTGGCTGG
TCACCAATCGTCCGCTGGATCGAGAGGAGAGGGCTCACTATGACCTGTCCGTGGAAGCAT
CAGATGTCGATGGTTTAGACAGGACAGTTTCCAAAATACAAATCACCGTGTTGGATGAAA
ACGACAATAGACCGATTTTTCAAGTCCCTGGACTACAAGTTCGCCATCGCTGGACAGAAA
TTAC
>GN8820S02GI3Y5 
GTGGCCTTCTCCAAGGTGCAGTACATCAAAGTACTTTGGTCTGCCGGGTGCCATCCTCGC
ACAGATATTCGAAATTCTCCGGATTGCCCTC
>GN8820S02GU5F5 
ATCAACGAACAATTGTGGCAAATTGTATTTATGTAATCTAGGTATACCGGATAAATTCTA
TCGTGATTGTGGCATTAAGTACAAAAGTCCGTATGGACATAAATATGTGATACCGATTCA
CTCAAAGGACTGAAACAACGACAACACAAACACCAACATTTACAACAGCAATCAAACTGC
AGCATCAGCAACAACTGCAATCCATTAAAACAAGAATAAGCACATACAACAAAAAAC
>GN8820S02H0785 
GGCACCGTTGTTGTTGTTGTTGCTAGGCGGTACTACTGCTGTGACCGCCGGTGTGTCCAC
TATGCCCACTATGGGCTGTACCATTGCTGGCGCCACCTGTGGGCGAGCTGCTGCCAGCAC
TGGCACTACTCGAAACGGCCAAACCTCAGCGGCTGTGGCGCCCGTGGATGCAGTGGCGCC
CTGGGTGGCACCACCTACGCCGCCGCCAGTGGCCGTCGCCACCGCTGTGATGCCCTTGAA
GTCGCCGGTGGAGCTGCTCCAGCCGTTGCCCGTCGGCGATGTGGATGACGATGTGACCAT
GGCCGGCGGATGTGGTCCTGCCGGCGGATACGGATACGGTGGGTGGTGGT
>GN8820S02HT025 
AGCCTTTCGATCATGCACACTGTGCCCTGGTAAGGTTCTTCGCTTTGCATCGAATTAAAC
CACATGCTCCACCGCTTGTGCGGCCCCG
>GN8820S02HQPSQ 
ATAAACAGCTGTCGCAGCTGAGCTGTGTTGAAAATTCAGTCGAAGGGGTTAGTTT
>GN8820S02FW8IL 
GGGCCACTAACTCAAGGTGGACATCCACCAGGATCACTGTTGCCTCCTAATACTGG
>GN8820S02GE8W1 
TGCTGCTGCTGTTGCGCCTGCTGTTGCTGATGCTGGCGTTGATGTTGCTGTTGCGACATC
TGAATCTGTTGCTGGCAATGTTGCTGCTGATGATTCACCTGCTCAATGACGTAGCTTTCA
TTGGATGCTGGTTGAAGCATCGTGTATGTTTCAGTCTGCTGCGGATAAAGATCGCTCGCA
CTGATGTAGTACGTTGTGGTCGTGGGTGCAACACTCTCGACGGGTGCACTCTTTATGGCC
TCAAGTCCGCCAACCGATGA
>GN8820S02HRJ4B 
CAAATAAACGCGAGTTGGACTTCAAGAACATGCTGGCCGATCTGAACGATGCTCCGCCC
>GN8820S02JVNXB 
TGGCTCCTCCATAGCAAAGGATCGCACCTTGAAAAGCGACTCGCAATCAGAAATCGTCGT
CAGATGATCCTATCGGTTTTGGTTGTTTATGCCTTTTAGATAAACTTTTAATTAA
>GN8820S02IDETA 
CGACAACCAGCAGATCCAGGAGGCATTCAACCAGCGCTACAAGGGACAGCAGCGTGCCAA
CGGAGCAGCCAACTCGACCATGGTCCATCTGGAGCCGGATGCTTTGGAGGAGCAGCTGAA
GAAACAATCACCGGGTGCCGGTCGCGTCAAGAAGTTCTCCATGCCGGNTGGTCTGCGACG
TCTGTTT
>GN8820S02G9X2N 
CCGGTTGGATCGACTGTTGGGCAGTGCCCATTCTGGCACTGTCAATTCAGTATGTTTATC
ATCCAGTTCCACCACTAGGACCTGATCCTCAAGCGGATATAACTACGCCAGAAAAAGAAG
AGATCTTACTGAGTCCTATGAGGATTCCAAAAGTGGGAAAATCACCTGTTAGTAGCTGGC
AGCAGCCACCTGAACAGTATAGTAAATTTGATCCTGGAACGCTGGCCGCGGACCACGTTA
CTGTGGAACTGGAGATTGGAAGCTCCGTGCTTATGGCTTATGGAAATGTGCTGCGCAACT
TTATTAGCCTGAAGGAAAATATTTTCGGCGAGGATCAGAATTTCACAGACATGGAGCAAT
CGAATGTAAATATGAAGGAG
>GN8820S02JFX8O 
AACCGCTGCATCGCCTACAATCAGTTTCGAGAACGCACATAAATTAGGCGTGTAACACTA
TCAAAGTTAATATAAATGTAAATTGGCGCCGCTTGTTGCTCCTGCAACCCG
>GN8820S02JLW5Z 
CGACGAGCGGGTTCAGTGCTTTCATCCTTGGATACTCACCAATTGCATAATGGCCACCGC
GCAATAGGAGAAGATGATCAGGAAGTACATCACCACCCGGATGACCACATTGCGCTGCAT
CTCATCCGACATGCGGAAGAGGAAGCCACTGAGCCGGCCGTTCGGCGAGGACACATCCGC
ATCGGACATGTACATGATCCAGAGCTTCTTGTACCAGGACACGATCAGCAGCATGGTGAG
CAGGATAATCGTGGTGCCATCTATGTACCAGTAGTGATAGCGAG
>GN8820S02HEM3W 
GAGGATTCTCCTTGTTTTCTGCAAGTTCTAGAACCGCAGTGGCGCTTGAACACGCAACCA
CGTGAAATCCAGCAACAACAAGTCTGCGCAACATGAATTTGGACGAGTTCTCCGACTTCA
ATATAGGTCAGCTTCTGGGCCCAAGCGCACCGCTGCAAGATGCTCTGGTGGCGCCGTATA
AGCAGGTGTCGCTGCCCAGGAGCAACCAAGATGTGTACGCCAAGCGAAGCCGGCTGGCCG
AGCGAATAGCCCAGAACGACGAGCTGATCCGCCAGGTGAAACAGCTGCAGGCT
>GN8820S02HFEWE 
TGTTCAAGAAGTGCAAGACTTATAGAGACAAGCAGGAATACAAACAACTTATCTTCCTCT
TCAACGTCCTGTTCGTCTCCTTCGCCCTCTCCCTCCAAATACTTCAGCAG
>GN8820S02GQFIL 
CAGCAGATGATGTTGTCGACTTCACACAAATCGTTGAGCTCTTGCACGTGCCCTTACAGT
CCATATATACGTACAAGACACGCTTTGAGCAATCCATAAAACAACCTCAATTCTTGCCAG
GTGATTCCAAAAACTGTAACTGTGCAATATTTCGGAAAATACCAATGGAGAATGGGCACA
AGAAGGCGAATTAATTTGAAATGCTGTATAGTCATAAAAAAATAATGAGGCATGGCTACA
AAGAAATATTAATGCAAGCTCAAAACAAAATAAAAGTGATTGTAATTGAAGCGAACTTTC
TGAAGCCCAGGCTAGTCTCCAAGAGGTAAACATTAATGGACGTATTGCCCTTCCCTAGAA
GTCTGATTATAAAAATGAAGTTTCGTGTCAGCAAAAGTTCATAAAAAAATACGA
>GN8820S02FWN99 
CAAGAGTGAGAAAGTGGCAAACTGCTGCAAAGGCAAGCCAGAGAATGCTTCATATTATAA
ACGATGGCAGTCCGAACAAAAAAAAAAT
>GN8820S02JN2KP 
CTGAGCACACACAGACACATCATAAGTTTCTTACTCATTATCCAATCATTTATTGACAAG
ATTTACTAACTAAAACCATTCCCAATTTCTATTTCATGACTAACCAAACAAATAAAAAAA
TAAAACCGACAAACAAACTAACCTTACCTAGACAAACTAAACTACAGT
>GN8820S02I3T7D 
GGAATTTGGCCTGTGACTGCAATTGGGACTGTGATTCTGAAGACTGGGAATTAAACTGTG
ACTGCAAC
>GN8820S02GC720 
GGAGAAAGCTCGTCTGCTCCGCAACACTTCTAACACCATGGAATCAGGTTTGGGACACTC
CGTTCGGCTTGA
>GN8820S02HV2TY 
ACCGGCACATGGAAACTGCCGAATCGTAGTCCACAATAGCGTTGTTAAGTTTTAGAGCGT
AAGATGTCCGTAGACACTACCACCTGCTGGCGTTCCGCGACATGGCGAGGGCGTGGCCTG
CACCTGCTTGTAGCGTTCCGTCTTTGAGGTCGGCTGATTGCTCAAGTAGGGATGCGTGTT
TGGCTGCGAGGAGGACTGCTGTCGATTCGTGGGACTCGATATGGATGTGGATATGGACAT
GGTGTCCGACTTGCTG
>GN8820S02JJP2B 
TTTTCTGCTCAACCTTTCAACTGATGAACATTTCTCACAAGCCGAACTCCCTGAGATCTG
ACTCCATGCAAAGAGGCTGCCAGTCCTGCGTGCAACGATGGTCTTCCACGGGTTTAAACA
TTTTCTGGGGATTACGGCAGTTGTAGGCTGACATGGCACAGCGGCTCTCAAACTTCAGAA
TGCATTGTCCATTGGTGGCACAGACCGAAGGATCCTTTTCGGGACAAGAATAGTCGCAAT
TATCCTCGGTCACATCCGCATAAACCCTTTTGCCGTGCTGGTCAATGCTCAGGCTATTGC
TGTTTGAAGCGGGAACCACTTTAGCGGCAGTATAAGCGATGAAGCGTTTAAATCCGTATG
TGAAAGATGTGCCCAGGTGGAAGACAAGTCTCCCCCATTCCCCACCTCATCGACACCCTC
CTCCGAAGTG
>GN8820S02HVAPL 
AGCGGATCGGGAGGTACTCCTCATCGCGGTGGCATTCCGTACTGAGGGAGGATTATTGAT
GGGAGG
>GN8820S02H3N32 
AGGATTTGCCGACGATGGCGGCAGATTGCATACGACACGCGGCTGTGGAAGAACGTGAGC
CTGCGACCGGAGGTCTCCGGACTGCACGTGGGCTCGCTGGAGATGCTGCTGCAGCTGATC
TCGGTGAGATTCGGACCGACTCTGCGCTACATCGAGCTGCCCATCGAGCTGATCACGCAC
ACGGTGCTCCACGAACTGTCCGCCAAGTGCCCCAATTTGACCCACATGCTGCTGGACTTC
TCCACAGCCATGCAGCTGCACGACTTCAGCGAGATGCAGGCCTTTCCCACCAAGCTGCGC
TACATGTGCGTCTGCCTCTCGGAGGTGATCTTCATGGAGGGCTTCATG
>GN8820S02I5TA0 
ATTTTGATGCGTGCACGAGAGGGTGTTGTCTGAAAATAAAACTCCGAACTGAATTTTTG
>GN8820S02HHNTH 
GGGGTGTGGTCTCCATTGGTGTGGTGGTAACGTAGTCAATCTCGTTCGTAGTTTCCGTAC
TGGGCACATCCGTGGTGGTATCCTGATTTTGATCCGTTCCGCAATCGTTGCGTTGCCACT
TGAAGACATAGTTACTGATGCAGTTCTTCTCGGAG
>GN8820S02H8B88 
GTCTCATTTTCATTTTATGACCCATTTAAGACAAACTACAGCAATTACAAGTATATTGGC
CACAGACCCAGACGTGCGATGATTATATGAATTCTGAGTTCATTTCGCACACTTGTTCTT
ACAAAAGAAACAAATTAAGTTTCTGAACTTTAAAACCACCTGATAGAGATTGTCACTGCC
AAGGGAATCACAACAAACTTTAAACTAAATCATATAAAGATCATAAACCGACC
>GN8820S02FQUFA 
GGAGGCTTCTGTGATCCTGGTGGATGTCCACCTTGATTTGGTGGTCGAAGAGGCGGAATG
G
>GN8820S02FW9P7 
ATGTACATTAAACAATCTACAAAAACCAATCTAGGGAATAGACAACAACATGAAGCAGCA
GCGCAGCACACGCTCATCGACGCCCATTTACAAAGCTATAAACATAGTATCAAATTTTGT
AAAAAGATCAATCAAAGCGATGATCGCGCAAGTCGAACGATAAACTCGATCNTGTATAT
>GN8820S02FY7UQ 
ACACGAGCTGTTCGACCCACCAAGAGGATTGAGTTCACCGAAGCTGATGGA
>GN8820S02GK59U 
TTTTATTACTATGAATCCCGGCTATGCCGGCCGCCAGGAGCTACCAGAAAATCTAAAAAT
CATGTTTCGCACTGTAGCCATGATGGTACCAGATCGACAGATTATTATAAGGGTTAAAAT
GGCAAGTTGCGGGTTTAAAGAAAATGTGGTTTTATCAAGAAAAATGTATACTTTGTACAA
ATTGTGTGAGGAACAATTGTCAAAGCAAGTTCATTATGATTTTGGGTTACGCAATATATT
GTCAGTTCTTCGTACTCTTGGTTCACAAAAACGATCAAACCCCAACGATACTGAAGAAAC
AATAGTAATGCGAGTCCTAAGAGATATGAATGTATCAAAGCTAATTGACGAAGACGAAGG
TCTATTTGTGTCATTGGTAGATGATATGTTTCCGGGAATAAAATTAACTACGAATGTATA
CAAGGACCTGCAAAAGGCGATTATCAAAGTA
>GN8820S02GZWCA 
TACTATACGTGTTCAGGTGGCTGCTGCCAGCTACTAACAGGTGATTTTCTCACTTTTGGA
ATCCTCGATAGGACTCAGTAAGATCTCTTCTTTTTCTGGCGTAGTTATATCCGCTTGAGG
ATCAGGTCCTAGTGGTGGAACTGGATGATAAACATACTGAATTGACAGTGCCAGNTGGGC
ACTGCCCAACAGTCGATCCAACCGGCAGAGCGCTGGC
>GN8820S02GAXC5 
ATTTGCAGCTTCATGATGCCGCCCTCCTCGTTGGGCACGTACTCGTAAACGCCAGCGGGG
CGAGAATCTCTGCGTCGGGTCCCGTCCGTAC
>GN8820S02F1DN9 
TGTGGATTATGCTGACGACACTACGCGGACAACCTAGCCAATATCGCAAGAAGGGATTCG
TTTGTCTCAAGAACAAT
>GN8820S02F4WTU 
GTCACACACGCGCGCAACTTTGTCTCATCATAAATCTGAGAAGCCAGCACAGCGGGTAAT
TCTCCCTGAAGCGTGAAAATGCCAGAGTACCGAAGGCCAGAGGAGAAGATGGAAGCCACA
GCATTGTTTGATATATTTACCTCATATCGGATATTTATGCCTTTCCTTACCAGGTAGCGT
ATGGATTTATGCCACAACGATTATGTCCAATGGCCAAAGTTGCCACACAGCCAACTTTAC
CAAAAGCCCTACAAATTAGCCGAAAGCTTAAGGAGCGCTCGGGCTATACGTGTGGCATTT
AAATTATTTCATCTGCACC
>GN8820S02FK8SG 
AGCGTGATCAAGTCCATATTTCTGCTCAGTATTTTGGCTGTCTGCCTCATTCCCC
>GN8820S02JX4I6 
GTGGATACAACAAGGAGTCAAAGAGCTACCGCATCACATTTGCTCAACGTGCCAGGAACT
GTGAATAAATCCATGGAATTCCGTGCCAAATGCCAGCAGGTCGACAAAAGCTTAGGCAGA
CGACGGAAAGTACAACATTCAAATCTGTGACGAGGAAATGGAGTCGGAGCTGGNTAGTGC
TCTACGAAGAGTCCGCCCAGCAGGCAAAGGGAGTCGTAGGACTAGAAGATTTCAGCTCAG
AGTTGTTGCCGGATAGTGAGGGTGTCCTGGATGAAGACGACTTTCCACTGGATGCAGAGC
CAACTCAGTTTTCACTAAGTGAAGATGAGTTGGATCTAGACAGAGACACAGAAAAAG
>GN8820S02J1ZMB 
CCCGCCGATCCTGGCGGTGATCCTAGAGTGAAGGGCTGGCGCAGCTGGGCCAGCGGCTGC
ACTACCGACGGCCGCGGATACGGCGGCAAAGTGGGATTATGATACGGCTGCAGTGACTGC
ACGAACGTCGTGCTCTCCGAGTGCGAGATCGGCGAACTGGAGCGTCCN
>GN8820S02GF8LZ 
GCTTATCGCAAACAGCTGTTGTTTGTTTGAAATTGTTTGGTTAGGTGTTACGTTAGATTT
CAGA
>GN8820S02FP8XH 
CTGGTTAACCGGCTCGGCCACCTGCTAGTGACACGCCTCTCCGGCTCGCCGCCTCCTCCG
TGCGGGTCGCGAGCCTGGATACAATACTGATTTTGGTTTTGAATCCGATGTGGATGCTGA
TGCGAGTGCGGATGAGGATTCGGAATCCCAGTCCCTGGCCCGATCCCTACTCGCAATCGG
AGGTGGAAAGGCGTGCATCCACTGATAACGGCGAAAACAAACACTTCACTGCGCTCAGTT
CTCAGTTGACTGTTGTCTGCACTCGGCTCTCTGCCCGATTAACTGTGCTTTGGAGCCACT
GCCTTTCGCTTGCTTTCACTTCCGTTTCCGGTTTCCGTTTGCTCGTTGTG
>GN8820S02I1912 
AAATTTGTCATTTGTAAAGATGCCACAGGGAAAATTCAAGAAGGCCAAGCTACCAGCAGC
GATACAGAAAAGAAGAACCAAAAGCAAGCTGCTTTCACCCGTCGATCAAATGCGCCAATT
CAGGCGAAAAAGGCCAAGTTCAATGAGACGCAGAAGATCAAGTCCGTTATTTCGAAGTCG
GTCAACGAGCGTGGAGAGCGAACTGCGCTCCCGCGCCCACGAGGGCTACATCCAGTTGAG
CAAGGCCCAGGAGGCGGTGGCCAAGCACCACGCCTCCCAGGCGAAGGCGGCTGCGGCGGC
CAGTACCGCCAAGTCCGCGGAATAGCTTACTCTAGGCATAAGTACTCTGTTGATAACCAA
ATGACCTG
>GN8820S02IB86G 
GTCCACCTTGAGTTAGTGGCCCAGATGGCGGAATCCAGCCCGTGGATGGGG
>GN8820S02G1BR6 
GATCCTGAAGCACAAGTGCAACGTGTTCATCAACCGGCAATTGATCTACGTTGAAGAAGC
GCTCGTAGGGAAAGGTCTCCTTGGCGGATGCCTTGCCAGGATCGGCAGAGGC
>GN8820S02IAU65 
AATTGCTAGTTCAAGATCATTAAGACATCTTACTCGGCTTCTCTACAGGCGCC
>GN8820S02ICSTS 
AAACTTTTTATAAATCCAAAATAGTCGCAATTTCTGCTCTGAATATGCGCGTTCCCGATT
TATAGACAGCATCCAAAAGATGAAGAGAAGGCTCGGGGGTCGGGTGGCAATGAGCAGTGG
GTGGCGATGGGCAGGTGATGATTCCTTTGCTTCCTGGCTTGCTCGCACCCACAGTGGCGA
CTATCGTGAGGGGGTTGGGGTAGGAGAGT
>GN8820S02G2LJ6 
GTGCTCTTGCTCTATAGTTGGACGGAAATCCATTTATGTTTTATAGTTTTTAAGCCTAAT
TTATGTAAACGCACACAAACACACACAACTTAAACATCAACTAAGTAAGTTTATTAGTGT
ATCTGCCCAGTTC
>GN8820S02I4WB6 
CAAAGTCCACCAGCTTGAGAGTGTGAAGATCTGTCAATCGCAGGAGCAGCTCCTTCAGAA
CCCTTAGCAGTTGTCCTCCAGTGCCGAAGAGCTTTATTCCTTCAGGATCATTCGGCTGCG
ACATATTGCACGGAAAGTGGTAGACCAGAGTTCGTATACGACTACCGATGCCAATGAACT
GTGTATCTGGATTCACCTCTCTGCCCTTGTCAATGTTCCACGTTAACATGGTCATGAACT
GAAAGATATTATTGAAACTGTGCCACGGTCGAAACTCGATTCCCCGCACATATCTTCCGA
TCCTCGAAAGGCAGAACTGGGTTCGCATGTGATCGAGA
>GN8820S02FZ08Y 
ACTAACTCAAGGTGGACATCCACCGGGATCACAGGTGCCTCCTAATTTGTAGTTG
>GN8820S02HLCGG 
CAAGCGGATGATGTGAGCTGCGTTGGGGTCCAGCTTCCAGCGTGTGCTTATTGCTCAGAT
TTTCCGACCCGACTTGATGCCTCACCAACTGCGAAAAGTGAGTAGCGATCTGCTGGGAAT
TTCCCCAGATGCCTCCACCCAACCTTCTGTGGAGCAGTTGCTGCGCAGAGCAGCTGTGAT
CGCCCG
>GN8820S02HYTJ9 
GCGGTTTATTGCAATAGTTACATGGTAGGCTTATTGTAATGTCACGTAGTATAATTGGTA
TTTGTAATCTATATAATAATATGTATAGGG
>GN8820S02GRPO9 
CCACATCCAAATCGGTGAACTGCTCCCGATCCTCGTCCACAAAGTACCCGGACCTTCTGT
GTGGGCGACTCGGGACGAGCAGAGGA
>GN8820S02GNUBR 
GGCAACATGGGTCAACAAGAATCTATAGAATCTGTATTTTGTATCAAAACAAATGACATT
ACCCATCATCATGTTTTGAAGTCTTTAAGTAAAAAGTAGATTTACTTTCAACTAGGCGTT
TGTCAATGACTTTTCTTCACTTCACGTAATATCAGAGGTTCGCCTGCCTAAGGAAGTTTT
GCCTCTAAGCTTAGAAGTCCTCATTGAACCGCATATGGATAACCAAACTTTGAGGATCAA
TAAGAATGCACTTAAGATGGATTGGAGATTACAAAAAAGGTGTATTTCCATGCACATGAC
ACTTTGTTGATCGACGTCAGCCAAATCAATTTAACTACATTAAATATGGGAGATGGGACG
TTGG
>GN8820S02HPR3B 
ACCACCATGCGAGACAACCGTCACGTGGTGACTGAAGAAGCACCGCATCGTGGAAGTGGG
CGGAG
>GN8820S02HYNV1 
GCGGTGATCCTCTCGTTTTGCCTTGTTCGCTGGTGCAGTTTACTTCCTTAAGAAACATCG
CATAGCCCAGCCATTCTC
>GN8820S02GBMPK 
GGGGTCTGCTGCTGCTGCTGTTGTGGGTTAAATAGGCTGTGGGACTATTCCATCTATCTG
CGATGTTGCTTGCTGCTGCTGCTGCTGTTGCTCCAATTGGAAATTGGGCGACTGTCCGGC
AGCAACAGCTGCGAATGTGGGTGCAGCCTGGGGCGTTAGTGGTGCTGGGGATAATGGCTG
CTGCTGCTGCTGCTGTTGCTCAACGTAGCTGGTGCTCAGCTGCGATTCTCCAGTTGCAGC
TGCAGCGCTGTTGTTGTTGCTAGCCGCTCCAACAGCTGAATCACCACCGTTTTGATAGTT
GGCATAACCTCCTGCCCCTGGCGGCACGTCCATAGCGTCCTCGCGCTGCTTGAGCTGCTG
CAACGTTTGATGCAATTGCATCGCCGCCGTGCGCGCATAGTCCATGTTGTTGGGG
>GN8820S02FYTAI 
CCTTCAGCATGTCCTGTGTTTCTCCAGCTTGTGCGAGAGGAACACCTCGCCAACCAGGAA
CGGTATGTCCTCGTCCTCGTCGAACAGCTCAATCTCCTCCAGCGCCTCCTCCAAGCTCTT
CAGCTCATTGCGCTTCGTTTCCAGCTCCGCTTTGAAGTCATCCATGCGGGCGTTGTGCTT
CGCAAAGCGGTTGATCCGCTGCTGATCCTCGAAGGAGATGTGCACGTCATCGTGGTTCTG
GAACACTTTGTTCGTGCCGCTCGCTACTTTTGCTGCCATTTTCCCGTTGGTTTTAATTAA
TTTAATAATAATTTATGATATTTTACAAACAGTTGCTGTTTT
>GN8820S02G8XDR 
ATCGCAGCCGGAATCCGGCCGCTAATTGTGAAAGTTTTCCGTGTGTGCGAAT
>GN8820S02GQN7Q 
CGGGTATCTAAGTCTACGACACTCTAGTGACGTCCACCGAACATGTTGTTAAAGTGCGGC
TGCTGCTGCTGCTGCTGCTGCTGGCA
>GN8820S02GU5U0 
CTCTGGCAAGCACTGGAGAACGGAGTGTCTGCCAGAGTATTTTACCCTTCACTTCGAGCA
GGATTAGTGGGTCACGCATGGGAATAACGTTCACCAGATCGCCCATGGTAAAGGCACCCA
CCGGATGCACTCGATCCGAACGGAAGGTGCCACCATTCAGGATGACCACATCGGCGCCAA
CGGCGGCAAGCACCACGTCGCACACCCAGTTGCCCAGATTTGTTTCCTGGGTTCGTACGC
GGGAAAAACGGCCATCCAATTCCACGCTAAAGACACCCATGACATCCGAAAGCTTGCTCT
CGATGAACTTGGCATATTTGGAGAGCTCCTGTTTCAGTTCCGGATCCTCCGGAATTTTGG
CCGTCATATCGAAGCACTTGACGT
>GN8820S02HFIXI 
AACAGTGATCCTGGTGGATGTCCACCTTGAGTTAGTGGCCCAGATGGCGGAATCCAGCCC
GTGGATGGGAGGTATAC
>GN8820S02H4PNP 
AGTTAGAATTAACTTAACTTTCGCGATAAATAACCAAGCAGCAACTAATTTTCGCCCTCC
TGGGGTC
>GN8820S02G4GXD 
TTCGACCGCACCGCTCGCGCCGAAGAGGACCTAACCCGTCAATTGGCCAGCGTGTCCTTA
AAACCAAACAGCCTGTGGCTTCCACCTCGAATGAGCAGTTTTTTGCCAGCAACCTGCATT
ACTATCCCCACTCTGCCCCACGCCAACTGCGGTGGGCCACTACCAGACCTATGCCGAAAT
CAAGGGCCTCTGGTTGAAGGGTCATTTCTCCCAAGCTTGTAACCCCACCTCGCGGTCGAT
GCAACCGCCTCGTCGTATTTCTATCACCAACGAGTTCCCGGATGATCAACCGAAGCCAGC
TCCCAAACGCCGCTACTCGCTTGTCCGCCGCAA
>GN8820S02IJA9X 
ACATCATCGTTGTGCCACACGGACTTCTACAGGAGCCATTCTTTGCAGCGGATAGCCACG
ACATATTCAAGTACAGCCTGTTGGGATTCGTACTTGCCCATGAGTTGATGCACTCAGTCG
ACACCGTGGGTCTTTATTATGACAGATATGGGAACATACACGAAATCGGACCGCAGATAT
CCAGTTCGCCACGCTTTGTGGCGGGTTTACAGTGCCTGAACCGGAACAGTACACAGTATC
TGGACGAGCGTATTGCAGACATTGCTGGACTGGATCTGGCCTATTCCACCTACTTCCAGA
ACAGCTCGCAAATGAGTCTAACCGATTTTACGACCATTCCG
>GN8820S02FGUSH 
GTAATCGATGAGGCTTGCGTTTCAATGGGTGGTGTAACAAATAGTGCGGGTGGACT
>GN8820S02HBBNG 
CTACGACATGCATCTGGAGGGCGAGGGTATCTCCACCAACGACTACGGCGCCATGGAGCG
CATCTAATGGTGGACACCTGTGCTACGGTCCGCCCATTGAAAACGGCTTCTACTACGA
>GN8820S02FQV27 
TGCCCACTTCTCGGCTATCACGGAGAAGGACATCAAGAAAGCCATGGAGACGTTGGGCGA
TCCCAACCGAAGAACGAAGGCC
>GN8820S02GVLVO 
TGAGTCGTGGCCCTTAAGAGCTGTGTCTTCCTGCGCAGCTTTCCTCTCGAGCGCTCCTGG
TGCTGAGCCAATCCCAAGAGTCCCTTGGCATCGGTGATCTCCGTCCTTTCGGTTTTTTTT
TCGTTTCCTCCTGCTCGCCCGCCTATTTGTTTTC
>GN8820S02IFM0H 
TGCCTCCACTGGCCTCCAATATAAATGATCCACGCGGTAGAAAGGAATAAACCTGCCTGA
AACTAACAACAATAAAGACAACGACTTGGGTATAGCGCTGCAAT
>GN8820S02G2FJO 
CGGGTATCTAAGTCTACGACACTCTAGTGACGTCCACCGAACATGTTGTTAAAGTGCGGC
TGCTGCTGCTGCTGCTGCTGCT
>GN8820S02HEGBY 
GCCGCTTGCCTTTTCATTGGTGGGCAGACGCAGCGTACCATTGTCATAGATAAAGAAGTC
ATTTTTGTCGATATGATACTTGTTCGACAACCACGTCATTTCGTATACCAACTGCAGTAG
ATGGGCTGGTTGTCCTGATCGTGATTGTAGGGCGTTAGGATGGGTATGCATGGCAAATAG
TACGGGGAGTGGGGCTTGCTGATGGTCAGTCTTGTGACGGCGT
>GN8820S02GP081 
AACATTCATTTATCTTGATTGCGTTTGAGTGAACTCAACTAAATACTCTCTATTTCTCTC
GTTTCA
>GN8820S02H1XCI 
GCACGACTCGACGATGCTTCACTCAAACTATCTTTTTCTGATCGGCGGTTGCTGCCTGGT
TTTCGCTGTCTCAGCGCAGATTCCCATCACGCCGCGACGTTGCCCGGCGAACGAGACTTT
CCTGGCCTGTGGTCCCGATTGTCAAACGGAGTGCGCCACGCTAGGAAAGCCCTGTCTGGT
CAGGCACATCCGATGTCCAGATGGATGCTACTGCAACAAGGGCTTCGCGAGGAACGCCGC
GGGCACGTGCATCCCCCTTCGGCGGTGCAACGAAGGCGGCTACGGAAACTGAATTAACTG
AGCATACTGTCAAATTAGAAGCAGCTGAAACACTGAAAATGG
>GN8820S02F4CRZ 
ATTGCGAATATTTTCTTCAGTCCAGCTGCGCTCGCCGAAATAAGGCACCCAGCCTGGAAG
GCGCAGATCGCAGGCCAACGGAGCCTCCTGCTGCAACGCCTCCGGACACTCAAACAGTTT
TCCACAGTTCGTAGAGAAGATCCGCGTGTCAACGTCTAGGGCCTGGAGTTTCACTGTCAA
ATCGGATTGAACTATGTTCGTGTTTTTTATAGCCGCCACCTTCAGGACGCGAACACGCTC
CTTGGTAAATGTG
>GN8820S02I0GC7 
AGGCGCTGTTCCAGAAGGAGGACAAGAGCCACTGGATCCCATCAACCAGAAGTTCGACCC
CAC
>GN8820S02FL4F9 
GGCGGAGTGGAATCCGCCAGGGAGGAGGACGTGGGCGATCTCTCGCAGGTGTGGCGACCC
TATTGACCCAACCGGATCATTCAGCGATCAGCGCCGACCGGTATCCACCTGCACCCACAT
CTGAATCTGAATCCGAATCCAAATCTGAATCCCAGCCACCCACCGCTGCACCTGCACATC
GAACTGAACTAGGAGAGCAGCAGGATCACCACAAGAACTGTACAATTTTTTGTTATC
>GN8820S02HY0YY 
CCTTCTGGATGTTGTAATCGGACAGGGTGCGTCCATCCTCAAGCTGCTTGCCGCG
>GN8820S02F9MJB 
CAACCAAACGAGCAGTGGCCATGGATATAGCCATCGTATTGCATACCATTCAGGTTTCGG
ACTGTAAACTATCTCTAAAACAAAAT
>GN8820S02G7WDB 
CTTCTGTGCCGTGGCCTTCGTGCTCAAGGACAAGGGCTGGATCAAAGACCAGGCCACCGA
GGGACTCAAGGCCTTCATTCGCCACTATCGCGAGGACGCAGACCAGCAGAATCTCATTGA
TTGGATCCAGGAGGATTGGTTGCAGTGTTGCGGCATTGATGGTCCCNGGACTGGGACAGC
AACAACTACTTCAATTGCTCGTCTATCGCTATTGGCAGCAGGGAGGCGTGCGGAGTGCCA
TTCTCCTGCTGCCGCAGACGTCCGCAGGAGGTGATCAAGAACAAGCAATGCGGCTACGAT
GTACGCAAGGAGGGATATGGCATGGAGTTGTCC
>GN8820S02HLI1G 
GAAATGGTTTTGCTAGACAATTCGAACTTTATCCTGCGCCTGGAGAAGATCGCAAATGCG
GCCAAGAAGGACTCCTCCTTCACGCTGACGTTCAAGCGATATGATGGCAACGATAAGCCC
GTGCCGAGGGAAGGACGGCCACCGCTGCCCAAGCCGGAGACCTACATGTGCCTGATGCGC
GCCCAGTCCAAGTCCCAAAAAATTTCCACCGTTGTCCGGCAGGAGGATGTGCCCGCCATG
ATGAGCATGTACTCGCAGTTCATGAAGAGCAAGATGGACGGGCTAAAGCGGGTTAAGAAA
GTCAAAAGCAAGGCCAAGGCGACAAAGGGTTAATCGGGGCATAGTCTTAGTTAGATTTTA
TTTGACTGTTTACTGGTCGTTTG
>GN8820S02JJ2ZG 
CGCGCTAGGCTGAGCAATGTAGATGGGCAGCTGGGAGGTAACAAGCAGGGCCGGACCAGC
TCCACGATGCGTCGCCGTCCTTGTCGGCGAGCAGCATGGACGACGGCGGCTAGCGTTGTT
GTTGTCGTGGCG
>GN8820S02F5RD6 
GTCCGCACGAATCAGATTGGCTCGCAATATCGAAGGTCTGCCCTTCTTCCCAA
>GN8820S02FG8HT 
CGCGCAAAAGATTGCCCAGAGATTCTGTTTTGGTTTCGGCTTGTTATTATACGTTTTATT
ACACTATATACTCCAGTAATTATCTTATAAGTTGTATGTATTATGGGATAGTATGGAATA
CTTGGGCATTTGGANATTATTTAGAGCGAAAGTATCACTGCTG
>GN8820S02G5952 
AAGTGAAATTGCGTTTGTAGACCTGCAGGATTTAGGCTCTGATATTTTTGTTTGGTT
>GN8820S02F17Q3 
GGCATCTCCGATGTGGAGAAGAGACTTGGTGATCAGATAGCCAAGATACGGAGGCTCAAC
TTTGATGAATCGAATCTGTCGAGGGGAGTGGGAGTAACTCTATATTGGCTCCTACTCTAG
CATCCTGGCATTTCGATGACGATGCCGTGGAAATGGAATCTGGCGGCATTTTATACCCTA
TACCATCGAATCGTTTAAGCCTTGGCGCAGCTTTCGTTCCCTTTCCCTTTCGATTGAGGG
GTAATGCTCTGATTGGTACGCAGAAAATAGATTGGTACCGCCCTGCTGCAGTCCATCGAT
GACCTGAT
>GN8820S02IAXTD 
CATCGAGGAGCCCATATAAAGTACTCGTGACGCTCAAGGTACAAAATATACGTATTTCGG
TTCAAAAGAGACGCGAAGACGGAGGAGACCACTACGCCATGGGTCAACAGTTTACGATTA
GTTATAAACAGAGTAGACGACTAAGACAACCTCTTGTGATCTTCTCGATTTGCTTTTCCA
GACGATGTTCGCCTCTTGTGATCTTCTCGA
>GN8820S02IYA5U 
ACACCAGGATTCAAAGTGCAAGCTCAGGGTTCGCCAGCGGGCAGTCTGCGCTGCGCTTCT
GCGGCGGAAGTGGCGGAAACGGAAATGGAAAGAATGGAGTCATGAGCATTATTTGTGCGG
AATTACCTTTAACGAGGTGACTAGCTAGCGGTCCTGTTGCATTACCATTACCGCAATCTG
CAACCCAACCACCGATCCCACCCAGCATCTTGGGCCTCTGCTTTCGAGAACGCCAAGTTG
CCGGCAAAAATTGCACTTGACTCGAATGCCAATTACATGGGTCTGCAGATGTCAGCGGAA
GAGGAGAAATCGGAATGGCAGAATGACTGGATGGCT
>GN8820S02I51TF 
GCGCGAATGCTGAAGAAGCTGCAGGGCGACGCTGACATCCTTCAAGTGTCCTTATACCCC
>GN8820S02GG8X8 
GCAAATCAAAGCCACAACAACCAAACCAGAATCAATATGAAGTTCTTCTCAGTCGTCACC
GTCTTTGTGTTCGGTCTGCTGGCTCTGGCCAACGCTGTTCCCCTGTCGCCCGATCCAGGA
AATGTGGTAATCAACGGGGACGTGCAAATACTGCAATGTGCACGGTGGAAGTAGGAAGTA
GGGTAAGGAAGTACTCGCCTTAATTTCG
>GN8820S02HMA5Q 
GTTCAATTGTTTACAAAAAGGTAGGTATGGGCTATTTAGGCCTTTAGTTGCACTGAGATG
ATTCACTTGAACAAGTTCGAGGAAATACAACTCAATCAAGATGCCTTGCCCATGCGGAAG
CGGATGCAAATGCGCCAGCCAGGCCACCAAGGGATCCTGCAACTGCGGATCTGCTGCAAG
TGCGGCGGCGACAAGAAATCCGCCTGCGGCTGCTCCGAGTGAGCTTTCCCCCAAAAAAGA
TCTGGAGTAGAGGCGCTGCATCTTGTCTCTCTACAACCCTCAACCATA
>GN8820S02GPS0A 
GTCGTTTGTGGTCAATGGGTACAGTGGTAATAATGCCTCACCACATCCACCTGTGGTTCC
AGTCTCCACAACGCCCTGGACTCCACCTGCCGATCCGGATATCGACATAAGGTTGGGTTG
TACTACTCCCAAAACCGAGGTCAATGGAGCACCCACTCGCTGTGCCGGGCAGCTGGTGTT
CGTGGNTGAGTTCAATGCTGCAAAG
>GN8820S02HR296 
ATCGGCTGTTAATCAAGCAGACACTTTCCAAGGAATAACGTTGGTTTTCTCCGTCGACGA
AG
>GN8820S02F8JPG 
GTGGTTGGGCAGCAGCTGATGATCAAAATACTTGTCCCCATAGCCACTGCCACCGGCGTA
GGATGAGGATGTGGAGGTGCTGCCATGCGGTAAATTATGCGAACTGGTGCTCTCTTGCAG
CATCTCGAAAGCTCCATTGTCCTTGCCACCGCCACGCTGCTGCTTTTGCAGCGAACCCAG
ACGCAGGTTATCCGGATGTCCTGACACCGGAACGCCGCTGTCATTGAAGCGCCTATAGCC
ATGCGCACTGGACAGACTAGAGTCGCTTGACTTGCCCGATTCCTTATACTGATTGCAGGA
GTCTTGCGAACGCCTGGAGGCA
>GN8820S02JFDDR 
CGTGGAACCAAGTGAGCAGGCGCAGGATGTGCGGGTGCTTCAGTCGCGACTGGATCTCGA
TCTCGCGTAGAACCTGACGCTGCACGCAGCCCTTGCGCAGCTCCTCTTTGAACATCACCT
TCATGGCCACCAGATAGTGCGAGTGGCGCTCCCGCGCCAAGTAGACACGTCCAAATTTGC
CGCGTCCCAAGTGGGCGCCCATCTCAAAGTCCCGGGGACTCCAATCGTATGGCTGTCCAT
ATGCGTCGTGGGACATCATCTTGAGGCACATATTCTTGATCGGCTCCTGGTGCTCCTCGG
GCACCTTGGCCAGCAGGTGCGGCAGGTGGTTGCGGTTGGCGTGCTTCGCGCGGGAAAGCG
TCATGGCGCTGACTT
>GN8820S02GZ1KN 
ATCGAGCAGCTGCCGGAATCGGAGACCAGATTGTTCCAGTGCACCGTGGATATGCTTCAC
TACTTTGCCGGCAAGCAGATCCGCAACGTCGCCTGTTTGGGTGGAAACATCATGACCGGT
AGTCCCATTTCCGATATGAATCCTGTGCTCTCGGCAGCAGGAGCTCAACTGGAGGTGGCC
AGTTTTGTGGATGGAAAGCTCCAAAAGAGATCAGTTCACATGGGAACTGGGTTCTTCACT
GGCTATCGCAGGAATGTTATCGAAGCCCACGAGGTGCTGCT
>GN8820S02H62EV 
AGGCCACGTACCGGAGTCTGCAAAGCAGTGGTCCCTCGAGCCTCGAGTCCTGCAAGACTA
CCTCGATGCT
>GN8820S02HYVTQ 
ACATAAATAGCGAAATGGTTAAAGCAGTTTGTGTCCACAGCGAAGTGTTAAACATGGTTA
CGGAAACGGAGAATCCATTTTAGTGCTGCGGCGAAGGTGGATTTCTCTGGAGGACACTAT
TGAGTCTCATCTTCAGCGGCGAAAAGTCAATTTTCTTGAAGCGTGGTAGGGAGGCGAACT
TTTTCATGGTGCCTCCCTCGGGCTGCAACTCATTGGACGTGGCCACAGACTGAATCATGG
GTTCCAGACGCGCTGGTGCGGGCAACGCCTTGCTGGGCGAATGCCCGATTTTGGCCAGCG
TCGCATACTTTTGCAAAAGACGACTAGCCTTTTCCGCCGCTTGAAAGCGATCCTCGTACT
CCTTCTCCAGATTTGGCTGTACAAAGCATTCGTTCGCTACGGGAAGAGCAGAT
>GN8820S02FUHGC 
CCTCGATCTGCTTCTTCGCAATCTTTCTCCTTTCTTCTTCCGCTTGTGAAATCCGGTGAC
GAAGTCGTTGAGATCCTTCTCGTTGAAGCCCACGGAAAGCGATTTGTTCTTGAGCGCTCG
TTTTTGTATGTGCCGCCTGAAGGAAGTATTT
>GN8820S02G9532 
GTCCGATCAGAGCGTCTGTTGTGTTTGCTGTTGCTGTTGTTGTTGTTGCTGCTGTTGTTG
CTGCTGCTG
>GN8820S02HMAA7 
CGACAATGTTATTGCAATTGCAGATTATATCTCTAAAAGCTCACATCGGGGTTTTAACAG
GGTGTGGAGTGCTCTAGGTCGGCAGATCACGATGACCCATCATGCCCGTCAAGGACAGTT
ACTTACAACAAATGCTCGAAGCCTGGTCACTTCGCAAATCAGTATCGTACGACCTTAACG
GCCAATTCTTAAGTGCCAAAAGAAAAAGCTCATAAAGACCACGCAACCTAAAAATGTACG
CTTCATGGAAGAAAGCGTATAAGTATAGCAGTCT
>GN8820S02FOMCS 
CTTCAATTTCAGCCAGTTGCGGGATATCTTGGCAATCTCATAGGTGGCCTCCTCATCCAA
TGTTTTGACCATGAGGCCCTCGCAATTTCCTTTGATAGACTCCTCCAGGAACTGCTGCAC
TTCGTCTATGTCATTGGTGTCCAGAGCAGTGGCGAACTTCCACTCGCCCTCGACCTCTTG
AAAGTGCTCCAACAGGAGCTTGCGACGCTCCGACAGGTTTTTGGTCACCAGAGCAGTGCC
ATTGATGTACAGCAGATCGAAGATGTAGACACAGACTTGGACCTTGATTTCCTCGATATC
AACGTTCTTCCGTTTGCGCGTGCTGAGCACCTGAAACGGCAGAATCTGCTTGCGCTCCAC
ATCCCAGGCCACAATTTCG
>GN8820S02IGUZK 
GGTTATGAACCAACTGGAAGTGGGCGAGTATATGTGCGGCATGGTGGACACGTGTCCGCC
GCATTTGAGCGGCGAGGATGTGTACAGAATGCTCACGCACAACTTCAAGAGGCACTACCT
CAGCAATAGGGCACCATTTGGCCTGTATTTCCATTCGACTTGGTTCAAGNGTCGACTATC
TGAATGCATTTCTGAAATTCCTCGACGATCTGCAAAAGCTGCCGGATGTGTTCTTCGTGA
CTAACCAGCAGGCGATTCAGTGGATGCGCCATCCCACGCCCAGCAACCAGCTGCACCAAT
TCGAGTCCTGGCACTGCCAACCGAAGGACTTGGATCCCCACGAGCAGGTCTGCAACACGC
CGAATGTGTGCAAGGTG
>GN8820S02IKTZZ 
CTGGCAATTGTTCGGGTAAATAAGCTAGAAAACTTATTCTGTGCAGAGGAACCGTTAAAA
CCAAATTTAGAGCAACGTTCCAGTCGGAAGCATTCAGAAATCGGTAATAAGACAGCCACT
TTGAGTGTCGTAAAATTCGCTGACCTCTTTGGGCCAAAATAAAATATTTGCCAGCGTACA
ATAACGAAACAGAGAATATATGTAAATGCAAATAATCATTCAAAAAGCAATTATATTTCT
TGAAGGTGACATCCGGATTTGAGGTTTAACAACCCGCGTAATTAACCATGACTGTGAATT
GAACAGCCTAGAAACGTA
>GN8820S02IKJJD 
GTGTCAATGGAAGTCAGTAAATACTTGGATTAAAATAGCGACCGGATAGCCTGAGATTCG
TCGTAGTAACGAAGCGAACCCCTGCGAAAACGGAGGCCAACTGCTCGACTTAATTGTCGA
CCACTGTCAATATTAGCGCCATCGCAACTGCTGGGTGTGGGCGAATCTGCGCCCCGCCAC
CGGTAAGCTGTTCCAAGATTCGTTCGCGCTTTCAGAACCCACTCATTTCACTTTGGCTTT
TCTATATGGCACCCAAAGATATCACTCGAATCATATGGCAAAACACACTCACATATCTAT
AGCCTTGCTACGCTTTCATCAGCAAATTGCTTTTTCAGTTTTTTCAGCTTCAATCTTTTT
TGTTTTTCCACCAAGCTGCCCACTTGAACCTTTTCGCACACAAA
>GN8820S02JLB81 
GGTGAACATTTGCATGAGGACCGAAGCCTTGTCCAGCAAGCCATGCGCCTTGCTGTGCAA
GCTCTCGCCGGAAGAATGGGCACCCAATCCCGAGGATGGCGGGTAGGTAGCTGTCGTAGC
TGGAGCGTTGTTGGCAACGTAACTTGCCTGTGAACTCCGTGCTGTCTGCTTTGTCAGCGT
AGCTGTTGTACGCACCGGATAGAAGCTTCAGTCGATCCCCAACGGATCCCTCAATGGCAT
CGCACTGAAGGAAGGCAATGAAGCGCTCCAAGTCAGTTATCTGCGTCTTCAGTTGGGCCA
CCAGTTGCTCCTTCATCTTCAGAGGGCCCACAAACTCGCCGATGGCATTGTCGACCTGGT
GGCGCAGTTGTTCCGTGCTAAGGGCCGGCGAGTTCGTGCTGCTCTACCCGGAGATTGAG
>GN8820S02H0MLI 
GAAGAAGCACAAGACTCCGGAGGATTGCTTTCTGGAGGCCTCGGATGCTTTGAGTCGTCA
GCACAAGCAGCTGCTGTCTGCAGGCATCGACCAGGCG
>GN8820S02JDSPV 
AATGTCCTGGCTATCCTCGTACTGGCTATCCTCGTCTCGCTATCCTTGTCCGTGGCTATC
CTCGTACT
>GN8820S02FSCVT 
GGCGTTCGTGCAGGAGGCGTTGTTGTGCGCATAGAGGAGATCCTCGTCCTCGTGTAGACC
TGTGGACACGTCGATGGGCACTGTGGGCTCAATGGCCAGGGCCGGAAATGTGGGCTGCGC
ATCCACCTGGTGGGGTACAACATCATTTTCTGGCGATGATTTGTTCACACTGAAAGATGG
TGTTGTGGAAATTCAGCTCCGGCGTCAGCGATTCCTTTTCCACGTAACCCACTCCGCTCT
CGGAGTTGCCGGAACTGGGATTCGTGCTCAGATTCGTGGGTCCTTCGGATTTGTAGGTCT
GATCTATCAGATCCATGATGAAGTGGTTCGCCAGCAGCGTATGGTCGATGAACTGCTGGG
TGTCCACTTCCTTGCG
>GN8820S02FWE3Z 
AAACAAGTTACCACGACGAAACGAGAACCCTAACCATGAATTGCAACAACTTTTGGCAGC
AGTTTGCTGTCTAGCTGCTGCCCTTATCCTGAAAACTAAGGCACAAGAAAA
>GN8820S02F4Q0M 
GAATCCAACGCCGCACGTTCCGATCATGGGAACGATTTCCGGGTACTCGGAAGCCGTGGT
CCGTCCACCCAGTCTACGATGCACGCTTACGATCCTGGGACTGGGGTGATCTTCTTCGAT
GAGATCCAGCGCAACGGAGTGGGCTGCTGGAAGACCAGCAAGCCCATCTCGGCGGAAAAC
TATGGCTCTGTGGATTCCAATGCCGAGGATATGATTTATCCCAGCGACTTGTCGATTGAC
GAGGATGGCACCATTTGGGTCATGTCCAACTCCATGCCCATCTTCATCTACTCCACACTG
GA
>GN8820S02JJBJV 
ACAAATAGAGAGACATACACTTAAGGCGGCTCACTGGGCGGAAAGGAATGTGGCAGGATG
GCGGGATGAAGGGGTCCGTGAGTGACAGAGATGACAATCAACAAAAGGAACCCTCACACA
CACACACACTCGTGCACATACAACACATGCACACACACACACAC
>GN8820S02I33M0 
ATTTTCAATGTGGAACTGAACTTAGTTGAAACTAAATTTGACAATACAATGCGTGCCTAT
TTGCTGCTTGCCCTGTTTGGATGTGTGCTTTTGGCCACAGTTTCCGCAAATCCGGTGGAC
ATTGACGACTTGGAGGACCTCGAGGAGGACAAACGAATTGCTGATGAGCAGGATAATGCT
AACGATGATGAGAAAGACGATGAGGATTCAAATGAACCCGAGTCCGACGACGACTTAGAT
GAGCCTGAATCCCCGGAGGACGATTCCCAGAACAATGATGATTCCGAAAGCGACGAGAGC
ATCCAGTACAATCAAGATGAAGAGTAGCTCTAATGGGAATTAACCCTTTCTATTCTTTA
>GN8820S02F7YB7 
GTCACTAAGTCAAGGTGGACATCCACCAGGATCACAGTTGCCTCCTAATTCTAGGCTTGC
CGACC
>GN8820S02H04UG 
ACACTGGCTCCACGTGCAGCGCGCAAACAGCGGATAATTTAATAATTTAATATATTTAAA
GGCTGTAACAATGGCCGACGATGCCGGCCAGGACAAGCGAAAGCAGCACCGCGCCCGCCA
GTCCGGCGTGAAGGCGGACAAGAAAAGCTGAAGGCCAAGAAGGACTCCAACCAGAAGGAG
CCCGAGTTGACCGCCAGGCAGAGGAATCCCAAGGCGTTCGCCATCAACTCGGCGCAGCGA
GCAGAGAGGAACTTCCGGCGCAAGGAGGACCTTACGGCCAAGAAGCAGCATATTCCGGTT
GTCGATCAAACTCCGAACGTACCGCCACCCGTACTGATTGCCGTGGTGGGACCACCCAAA
GTGGGAAAGACAACGCTGATCAAGGACCTAATTAAAAGCTTTACGCGGACGAATGTCACC
GATATAAAGGGTCCCATTACTATTGTGACCTCCAAGAAGCG
>GN8820S02HS9G8 
CACCACAGCACCAGATGCCACATCAGTAGCTGCCCCTCAGCCGCGAGGGAGTATGGTTGG
TCACGAAGGT
>GN8820S02GXN0H 
TTGCTCTTGGCGTACACAGATTGCGAGCGATTCAGGTTGCTTCTGGTCAGAGTGGGCGAA
CGGCAGTACAGTGAGCGGGTTCCACCGTACAGAGGTTTCTGCTGCTGATCGTACTTCGAG
GAGAGCGGCGGAGCAGTGTACAGATTCTGGCAGTAATTGCCCTGACCGGCATTGGCCACT
ACGCCCGGCATCTGGCCCATGTTGGCAGCTTGGTGCTGACCATTTCCGGCCGCCTGTCCT
CCGCCATTGCCATTAGACTGGCCACGCGGGTAGGTGCCCTGCGACTGCTGATACTTGTTG
GGCTTCTCCATATCCATGTCGTAGTTCAGTTCGTCCTCCGAGTGAATCGAACTGGAATCG
TTGTCGATGCTGCCCTTGTTGTGGCGCAGGTTG
>GN8820S02HLDQD 
CGGAAATGTGGCAGTTCTGGAGCAGGATGGTAGACATATCTACAACCTGGTGACCAAGGA
GCGCAGCCACGAAAAGTGCACTTACGCAGCTCTCTACTACGCATTGCTGGCCATGCGGGA
ACATATGAGGGAGCACGGAGTGACCAAGTTGGCCATTCCCAGACTTGGATGCGGCATCGA
CCGTTTGGATTGGTTGCGCGTGCGGAGTCTGCTGGATCTGGTTTTCGCCGAGGATAGCGT
GGACATAATTGCATTCTTCTACACACCGCCACAAATGGTTAAGGACACGTTGAACGTGGT
TTGTCCCACCTGCCGGCACATGAAGACCATCCATTTGCCATCGAGGTCCGTTAGTGGATC
AAGAAATTCGCTTCATCGCGAAAAGACTCCCTTTTAATGTATATAGCCATCTTTGTTTGA
CACTCGAAATGGTTTTGCTTGGGACTTGTGGCAT
>GN8820S02GRT9B 
ACGTTCGATGAGTGGGTACTCAGGTTCAAGCCAGCACTGGAGGATTGAGTGGGTGATGAG
GCCTGGCTTTTGTAGTACCCATGGCTAAAGTGATGCATGTGCGTGGGGTGATGCTGGTGG
TGATGTGGGGGTCATGCCGCTCACCGCGACCACCGGCTGTTGACTCTCAGGTTCTTGTTG
ATCCGTATCCGACTCGGTTCGTTGTTTGTGGCGGCTAGCGATGAGCTGCCATTACCGTTT
GGCAGGGAACTGGAGCTGGGCAAAAGTTTGGCATGCTGATTAACGGTGGCTATAATGTGC
TGCGACGGTGGTGGAGCACCTGCCGTTGGCTGCACCACCTGGTGGTGCGACGACTGCTGG
GTGGTGGGGTGAGGTGGAGGAGGTAATCTCATTGCT
>GN8820S02JAH6R 
GGGCTTTGTACAGAACTTGTTGCTTTACTATCTCATAATCGTAATTAGTTATGAATTAAT
TAGCGTTACTTTGTGTTTACTTCATTAACTAATATTTAAACGAAGGCTAGCGTGACAGCT
TTTGTGTTTCCAAATTATGCCAATGCTGAAATTAAAACTACTAAGACTAATCAATTAAAA
TTAACAAAACGCTGATTTAAAAACTATGGCTCTCTAGGGACTAAGAGCTAATTAGATAGC
TTCGACCACTTAACACTATTAGAATATTTTTCTTTGCCGTTTTCTGTTCA
>GN8820S02H8LVV 
TTTCCGCACAGCCATAAAGACAACTGTGGATTTGTTGGCCAAACATGGTTATGACAACTG
CAAGGGCTACGTTGTGGACATCTCAGATCGGGAGCAGATCTACCAGCGTGCCAGCCAGGT
GACCGAGGAGGTTGGTCCCGTCGACATATTGATTAACAATGCCGGTATCGTGTGCTGCAA
ACCCTTCTGGGAGCTGCACGATCGGGTCATCCAGAACACGTACAACATTAACATCATATC
GCACTACTGGACCGTGAAAGCGTTTCTGCCTCACATGATGCGCAATAATCGTGGTCATAT
CGTTACTGTGGGCTCGGTAACTGGAATGCTGGGCACCTACGGATGCAGTGACTACGCGGC
CACCAAATACGCCTGCATCGGTTTCCA
>GN8820S02GI49L 
TTCGATTGGAGCCGCTGCCATGGGCATGCCGTTCCAGGTGCTGCCGCCGCCACCACCGCC
GCCGCAACCACAGTCGGGTAAGAATGGCACCCAAGGTGCTAGCGCCGCACCCCACCACCA
CCCCACCAACAACCCACGCACATTAGTCGCCACCCACCT
>GN8820S02H45YQ 
CCTTCCGTGCCCAAGATCGGAGACATCATCTCACCAGTACATCCAGACCCAGCGCCTGTT
CCGATAGCAGGGAACTGTCCTCTGTCGACAGCCTGCTCCATTTCTGAAAAAGTGAGGTCT
TGGGATTGGGCCTGGGAGTATCGGCAGCTGGACGGACGAATGGAGTTGGCCTTGGNGTTG
AAATGCGAGGCGAGGACGAATTCACCTACTTCGGGTTGAGCGTTGCAGCGCAAATCCGTA
ATATGCCATTGGCCAGTGCCATGCTAATGCAGTCGAAAATCCAGTATATGCTCTCTATGG
AGCGTCGTAAGATTAACGGTCATCCTGGCGATATGGACATATTTCTAACTAAAAACTAAG
TTTCTTTGAAAATGGTGGAGATTACATT
>GN8820S02H0DCW 
GGCGACAGGGTCTCGTAGTAGTGGTCTGAGTCATCTACGAATGTGCTCACTTCCATGGTG
ACCTTTGCGTCATTTTCGGCTCCCTCCGCTACTGTCACTCGCATGGAGGTCAGTAGTTGG
GCTCGTTGGTGGCTGTAACTGCAGCGCTGGCTAATGGCTGCCGCTTCGTTTTGGTAAATG
GGTTCGGGAGCGGGTCGAATGGGTTCGGCGGACACGGGTCCGTTGAGATAGACGGTGCTG
CTTCCCTGACAGGTGA
>GN8820S02JGRKP 
GCGATATTGAATCAAGTGAACGTGTTTACTTGAGCTTCCTCTAAAGTTATCAAATCAGAC
TTCACAATGCTGATCAACCGACATTCCTGTTCGAAACTACTTTCTTTGATGGTTTTGTCT
GTGCTTGGCATTTGACTTAAAACCAAGTCTCGGCGATGAAGTGTCGCCTTGGATTTGTAA
AAAGGGTGGACAATGCACTTGGCCTTAAAAAGTAGAAAAAACTAAATAAGTCAAATTAGT
ATCATTGTTGAATCAACTATATTGATTCCACCCAAATAAAATACATGTTTGTAACATTAA
CGCAAAAAAAAAAAACAAAAAAAAAGTAAACGTA
>GN8820S02G10JA 
TTAATATTTTTTGTACGATTTTCTAGAGATTTTTGTCGGTCGTCCTGATAACACGATGAT
GATTTTACCTTACTAGGTCACATTTAAGTAAGTCTTCTCTTTTTTAGTTGTATTTTATTG
TGTATTTTTTAGTATTTTTTTGTTTTG
>GN8820S02IAWDR 
GGCTCTTACTTTGGTTTCCGGGACCGGCTTCTTTCACTGGCGAGGATTCCTGCGAGTTTC
AGGTACACGGGTCCCTGGCAGTCATTGCGGCCATGTTGGATGCTCTGGGAAAAGTGGATG
GATTGCGGCCGGCGGAGCCGGGAGAGTTCACAAAGAGAGCGTTCTTTGGTGGCAAACTGG
ATTTGACAGGGTGGAGGGAG
>GN8820S02FTXKQ 
CGCATTTGGCGTGATCCTTGCGAGGTTCTGGCAATCCGGAGACACAATAGTAACAGTCGC
CCAGGATCTTGATACGCAAACAGTGATTATCGTGTGCCAGCTGATCGAAGCGGCCAAAGA
GCTCGTTGAGCAGGCGGACCAGCTCCTGGGCACTACACTGCGGGAGAGCACCGTGAATCC
GACAATGTCCGCGAAAAGGAATGCTCACATTCTCGTGCTTCTGAATGTAGATGCGATGAA
ATTAGCCCACGCCACCGGCGACAGGATGTCGTTCTTCATCTGCATGGCC
>GN8820S02HVQ1N 
ATAATTGCAATTAGAATTTGAATTTGGTTTGCAGTGTTTTTCTTTGATTTTCGCCACTCG
AATGCTTAGCATCTAAATAGTTTCCTTTCGCGCTCATCAATTATTGTTTGATAGTTGTTA
AGTATTCGCTTAAAAATCACATAATTGCTTGATGAATTCCATAATGTTATTGTGTGTAAG
AGGAGTGTG
>GN8820S02IK6H5 
GTGCGGCTTGTAGGCCTCGTCCATCAGCGAGTTGGTATCGTACAGAGGGNGGC
>GN8820S02IB7JA 
TTGAGCAGATTGCGCAGCCGAAGACCAATGGACTGGCCCAACCGCTTGTTCGCCAGCGCT
GCAGCCTCAGCCTGGTTAGCTTCCTCCTCGGCGGCTGCTACTGCAGCCACCGCTGCAGCG
GTACCCTTTCCAATGAAATGGGCACCCCGCCCTGTTTTCGGTCCACCGGAGCCCAGCTTG
CTGCCCACCGACTGGCTCTTCGATGGCGTCGCTTTCTTGTGCTTGCCCAACAGCTGGGGC
TGATTGCTGGCCGAAACGGAGTTGGTTCCCTGCTCACTGGAACGCATGTAGCGGGAGACC
ACTCCCTTGCGCTTCTTCAGCACCTTAGACGGGGTAANCGGGATCTTCTGGCTAGAGCCA
CCGCCGGCAGACTGCGGTGGTCTGCCAGGCGTCTTCTT
>GN8820S02GAPXL 
CGATTCCTCCATTGTCCGCCGATGGAGAGGGACTCACCACAGAGAGCCCAACAGCTAATT
CCCTATCCGAAAATGTGAACCTTTTCCAGTCCCTGCGTGTTCTGCAAGAGGGTGAAACTG
ATGGCGATGATGTGTATGCCCATCGGCAGACGAAACCTTTGTCACCACATCAAACTGCTT
GAAAACGTCCACATTTTCGGCATTAACCGCCGGCTGTTCAGCGGTATTATGCGTGCTAAC
AGTAACCCTCTTCATTGCCTGTTCGAGACTAAAACGTCGCAAGGAGTCCTCACTGTACGA
CTCTTATATTGCACACAAAGGACAAATCGATTGATAGAAAACCAAATTGGCCAATTTGTG
GCCTTGTTCTGAGCACATTGTGTATATAG
>GN8820S02JWJI9 
CACCCGTGTCCATAGTTAAGATCAAGCAGACGTTATGTCCGTACTACCAGGACCATACTC
GCTACTTCAAGGCCATACCCACGGAACAGGACAACATAGCCAGTGCCAAGGCGGCGGCTG
CCCAACAGAGGTTCAACAGCGCCGGTCTGTCGGAGATCCACGACTACGACCTGTACTACG
GGGCCGGCGGCAGCCGGTGGATAACAGCAGTCTGCAGCGACGCCAGGCCTCGCTCTACAG
TCCGCTGGGCCACACCAGCCATTGTCATTACCACCATAGCCATGGCCACGGGCATGGAAG
CCATCATCACCATCACCACCACCAGCCGGGCTACGGCTACAGCCATGGCCAGCGGCCCAA
CTCGAGAAACTCGCTGAACAGCCGCCTGAGCAGCTCGCACAACTCACTGAACGTCTCGTC
GG
>GN8820S02FIAU2 
ACGGACCAGGACGCCCGCACAAGAACAAGCCACACAGCGACCTGCGGCTCTTCAAGTGCC
TCACCTGCGGCAAGGACTTCAAGCAGAAGAGCACGTTGCTGCAGCACGACCGCATCCACA
CGGACGCACGACCCTTCCCGTGCTCCGAGTGCGGCAAACGCTTTCGCCAGCAGTCGCACC
TTACACAGCATTTGCGCATCCACGCCAACGAAAGCCCTTCACCTGCCCATACTGCTCGCG
CAGTTTTCGGCAGCGCGCCATTCTCAACCAGCACATACGCATCCATTCGGGTGAGAAGCC
CTTCGCCTGCCCCCGAGTGCGGCAAGCACTTTCGCCAGAAAGCCATCCTCAATCAGCATG
TGCGCACCCA
>GN8820S02H8WYD 
GCAGTTTTGGCGGCACAGCGCAAAGGATTCCAGGAGCAGCACCACCAGCGATGCAAGTTC
CGGCCAAAACGGTCGTGTTATTTCGCC
>GN8820S02GVPEP 
CATCGAGGAGCCCATATAAAGTACTCGTGACGCTCAAGGTACAAATATACGTATTTCGGT
TCAAAGAGACGCGAAGACGGAGGAGACCACTACGCCATGGGTCAACAGTTTACGATTAGT
TATAAACAGAGTAGACGACTAAGACAACCTCTTGTGATCTTCTCGATTTGCTTTTCCAGA
CGATGTTCGCCTCTTGTGATCTTCTCGA
>GN8820S02GUGON 
TTATGGCGAGCCTGCTGATCATTGTTTCTCCGACTCCTTACTTGACCACTGGACAATCAT
ACAATCACCGGCTTTTCACATCGGAGTGTTTCCTGCAGACGACGCTGGACTGCGACGCAC
TTTTTTCTACCAACACAGATGGGACGCTTGCATCAGATCTGACGGGCCGACTGGCCGATG
CCTGGTACACGATGGCATCTCCGCGGCGGCGAGATGTGCAGCGACGTCAAAATCATTTCT
CCTGACGCTATTAGAAAATCCATCTTTACTTCCAACGAGGACTTGCGACTGCGGTCTTCC
GCCTTATGGCTCCTTATGGATCCATCTGCTGCTGTATTGGGCACACACCAGC
>GN8820S02GGCU9 
CGCGCTTTCGTTCGTCGGCGGTAGCAAGACCCTTGTGTTTAGCTCCAGACTCCTCCCCTC
CCTTTC
>GN8820S02G4DTY 
TTGTAAATTGATATAAACACGCAACTGAAAGTACCGTCAAGGTAAACGTAAACGCGAACA
ATAAACAATGAAAAAGAAGCCCGTAAAACGATACAGTAAAGCAGATCGGAAACCACAACA
CGAACCTCTTACAGAACCTCTGAATAAAAAAAACAAAC
>GN8820S02I2ZC9 
GATTCGGTATCGATATCCCCACGGACGAGTACCGTCGACCAACTAGGTGGACGATAAGAC
AATACTAG
>GN8820S02J6AUM 
TGACCTTGGCTCTGGTCGCCTTTGACCCAATAGAATAACCTTTCCTTCCAACTAACCTCC
TCTTACTGGTCGTGCGCCAGCCCACCCTCGCTCCTCCCACTCACCT
>GN8820S02H6RH3 
CCGGCGTGTCTGAATCGAATTGGTATAGTCATTTTAGTAAAGTTACGATGTTCAAATACT
CAAGAGCAGCAAAGTGAAACAAATTGCCAAAGAGGGCAATTAACTTATTTATTGTTTCCA
TTTAACAGGTTCTCCCTGTGCACAGACATGATCTTACATAATCCTTAAAAGAAGGCTCAC
AATGTTAAACNTTTTATGTAGACAAGGAGAGGAATGTGCATTGGCTTGC
>GN8820S02GBIQR 
GCCGTTGTTCGACAAGCTCAACGTGAATGTGATCAGTGACACCCAGGTGTTGCAGAAGGA
GTATCCCCTCGTTTGTCCG
>GN8820S02ITECR 
ATGACAGTGTGGAGCAGTGTGATACGAAGGCAAAGAAAAGAAAATACCATAGCGGAGGAG
TTTTCCGAGGCATGTGAGGTTTCCCAACTGGAAGAGCCCATAAAATCCAAGAAAAAGAAG
AAAGACAAGGCTGAGAAGGCAGGAAAGGAATCCCCAGCACATCAAACTCCAGAAGATCCC
GTCAAGATCAAGAGGAAAAAAATAAGACACGGGAGCCGGGAGAGGAAGACGGTGTGGAAG
TCGAAGAGCCAGTGAAGATAAAAAGAAGAAGGACAAGAGAGCGGATAGGCAAGCAGGGCT
TGGAGCAACTGAAGGACTGCCCCAGGATGTTGAAACTGATGAACAAGTAAAGTCAAAAAA
GAAGCGAAAAACGGCGGACTCTTCGGAGGAATCGGAAACTAGCA
>GN8820S02GLWQQ 
TTTGGGGACTCCCTAGCCACCTCCATGTTCGTGGGTTTCTGGCTGCGCAGTCTGATCGTT
ATCAACCTAGGAAACCTGGTTCACTCATCCCACTTTATTTGGAGCATTCACAAGGGCTTT
AAGCCCACCGATTCCAACAGTATCTTCCTGATCACAAAGAGTTACTGGCCGCAGTACCAC
TATCTGCTGCCCAGGGACTACCAGAGTGGGGAGTACGGCAACTATGCCTCTGGCATTGGG
TCTTCCATGATCCGCGTGTTCGCCGCCCTCGACTGGGCCAAGGATCTGAAGACCATTGGA
TCCGTGGCCGTTCGCCAGGGACTGACCAAGGCGGTGGAGACTGGTCGTCCGATCGTCGAG
TGCATCGAGGAACAAGTGGAGCTGGAGGAAAACGCCCTGCCCGCCAACCATTTCCTCAAC
CGGGAGAAGTTTATGTGAGCATATTGCATCATCGGCCCACTAAAACGGTGCGACAAATGG
ACGCGGCAGTCGTAAAAATAATTAACCG
>GN8820S02JB8X0 
CTGAGTTGATATTGTTGAGTTATCAATATTAGAATGCACCGATAAATTATTGGTTGTGCT
CTTCTCAGTAATAATTTGTGTGGG
>GN8820S02H8YD8 
GGGAGAAAGTTCTTGCCAAACGTTCCATGTCCACCGGCTTTTTAACAGCCAAAGTCACTA
TGAAAGACGCAAAGGTGAGTTTCCCAGCTGATCGGAGTGGCGCCTGCAGTTACATCATGT
CGTTTGGACTTCGATTGCTGTGTCTCTGTATTTTCCTGCTGCGCGCCGCACGTGGCGGGT
GGTGG
>GN8820S02HG2Z3 
GAAGTGCTGCGAATGTCCGGACCCATGCCCAAAACGGGGAAGGAGACCCGCCCTCCCTCG
TTCGT
>GN8820S02F4EGC 
CCTCTTCTATGACATTGTTTACAAGAATTCTATCGAAGATGACTTTCAGCACCTGGCAGA
TTTCGCCAGACACTGCTTGGGCAATCCGAAGGAGTTTAAGGATACACCCAAGCCACAAAG
AGGCTGCGGAATCGTATATTGCCGGACTCGAGACCAAGTGGAGCGCATGGCGTAGGGTAA
CGTAAACAGGAAGTCGGAGCAGTAGCCTATCACGCTGGTC
>GN8820S02I8B81 
TTTTAAGGCCACTAAATCAAGCGGATTTGGATAAAATGATAAAAAACTTGCAGTTGCTTG
AAAAATTAGCCAATGAGACATATTATTCACCAGATCCCACCAAAAAGGAGACATACTTAA
CGCAAGATCAAAAGGCGGAGGAAACTAAAGAGCCAACTGGAGAGGAAACCGAGGAACCTT
CTGGAGAGGAAACTCACAGTCCTCGGGAGAGGAAACCAAAAGTCAAACTGGAGAAGATGG
CGAGTTCTTCGAAGATGAAGAGGAGGAAGATGAAGCGACTGTGGATAAACCAACTGATGT
CATACCAGTTAATTTTCTAAAATATCCCGAGCACGAAGCTGATTTTAAGTCTTATCCAAG
GTTTGCAATCCTTCGAAATGGCTATGTGCATCACATGAACTTGGACTTTTAGCGTTTACG
CAATTTCATCACAAATTCGAGCTAATGACGTGTTCTCAAGAACATTGTCAGTTAATGTCG
ATAGAT
>GN8820S02FIPA8 
ATCGCTGTTGGGAGGAGTATAGCCAAGGATTTGGGGAGCTTAGCGGAGAATTCTTTATGG
GTCTGGAAAAGCTACACTTCCTAACAACCGCGGAGCCTTACGAGCTGTTTGTCTATATGG
AAGATTTCAATGGAGTGGTACATGATGCTCGATACGAGGATTTTGCCATTGGGAACGCAT
CGCGTCCTATGCGCTATCTTGTTTTGGGTTAAAGTTAAC
>GN8820S02J1QSF 
ATACGCCTGCGCCTGGCAGAGTAACGCGAAACTCTGACCAAAGTGGCGCACAAATGTATA
GCTTTTCATATCGGAAGCAAAAGTTAGGTCCCTTAGCACTAACGGGTTCTGTGATGACCA
ATCGTCCTTTTGTGGCACTTAATCGGGTTTCTCCGGTCAGACGATGTTTGGTTCGGCACT
GGTAGCTCTTGTATCCGTCCTCGGGTCCAACCTCACGGATGTGCAGCTCTCCAGAGGGCA
ATACCAGGTACTTTCCATCAACGGAGTCGTCCGGGAGGGCCGGCAGGATCTCCACGCCCT
CCTCGTCGATCCAACTCAACTCGAACAAAATCAGCCACGAACGACGGGATGGAACACTTC
AGAACGG
>GN8820S02JKK4N 
TCTCCACCTCCAAGCTGCTGCTCAGTGTGTCCGCCGTGCTGCTGGGATTTGGCCAGGTGG
TGACCGCCTTTCTGCAGGAGCTGGTCTTCCAGATGGGCATGACGCGGGCCAACTGGACGG
CCATCCGCCGTCCGGTGCACTTCACCAACGGCCTGCTGGTTCTCCTCTGGGGCGCGCTGG
CCCACTGGGTGGTGGAGCGGTACTCCTTCCAGGCCACCGTGGGACTGGCCGGCGCCCTTT
ACGGAACTACCACGCTGCTCTGGAACTTCCTCTTCTTCTGCTGCCAGAGCAAGGATTGAG
GGACTGAAGAATTCGCGCACTCTCACACAACAAGGCATCGTATATGTGTGTGTGTGTGTG
TGTGCTGCTGTGGCTGACGTTGTTGTTGTATTTGTG
>GN8820S02IR3H6 
CGACAGCAAGAAAGCGAGCTTAGTGATACTTGTGGGCCAGGGCATTAGCCACACCAGCCA
CCACTTTCTGATAGGCAGCCG
>GN8820S02JU5KJ 
CAACGGGTGAGCTCTCGTTCAGCTTTCGCTCATGTTCTGCATCATTTCGTTTGCTCCTTG
AT
>GN8820S02I6NQ7 
CAAGAAGTAAGGTCAACGCTGTGACCACGTCAAGCACCCAGATTACAATTGCGCCGACTG
GTGGCCAAGTGGTGTCCGTCACGACGCAGGCTAGGGGAGCAACTGCCAGCATAAGGAGCA
CGAACACCAGCACGACGACTATAACAACGCCGTCACAAAGCCATCTCAATATGAACATAA
GTGTGGCCAGCGTCGGAGGTGCTGCAACTGGCGGCGGCGGTGGAACAGCGACTGGAGAGC
CCAAACCACGCTTAAAGCGAGTAGCCTGCA
>GN8820S02F23V5 
GTTGTTCTTAACATCTAATTAGCTTCCCACCGGTTGCAATGAAAATAATTTTGAGCCTGC
TGCTCCTGGCTCTCTCTATCGCTCAGTTGGACGCCTCAAGGTCAGCCACATCCGACCAGG
CTCCCATTGTCGAGTGTCCCGGACGCAGTGTTCCCCAGCTCCGTGCGGAAGCGTCGAGTC
AGAGATCTCGCTGCTATTTTACTTACG
>GN8820S02IPLQL 
AGCATGTACAGCTTTCCGTAACATAGCCCACTCCTGGCATTCCAGCATTTGGCTGCGGCA
GCATATCTCCG
>GN8820S02GZYQI 
GCTTGGCTTCCAGCAAACGTTTGCCGATAGTCAGCTCCTTGCGATCATCATGCAACAACT
CCTGGTGGCCGCAAATCTCTCCTACATTCAGAAGAAGTTCATTCTCTATCACTTCCGCTT
CCGGCTGTTCCTTGCTTCCTTGCTTGGGTCCTATTAAACACACATCGTAGGGTGCTAGGA
GCTTTGGCCAACGGAGTTCGTGGTCGGAGGAGAGGACTTCCAGAGCGGCAGCAATAACCC
TAGTGATGCCAATACCATAACAGCCCATGACCAGCGATTGCGGCTTGCCAGTGGTGTTGA
GAAAAGTGGCGCCCAAGGGTTTGGAGTACTTGTCCCCCAACAGGAAGGTGTGGGCCACCT
CAACTCCTCGAACTTC
>GN8820S02JB0WW 
ATCTGCATACCACCACGAAGACGAAGGACCAAGTGAAGGGTGGACTCCTTCTGGATGTTG
TAATCGAC
>GN8820S02J22BI 
GCCGTCGGTAGTGCAGCCGCTGGCCCAGCTGCGCCAGCCCTTCACTCTAGGATCACCGCC
AGGATCGGCGGGTCTGGGCGGTGGTGTGGGCGGCGGTGGAGTGATGGGCTCTGGCGTAAG
TGCCGGTGGTCATGGAGTCGGTGTTGGTGTAGGCAGCAACAGCCAACGGCAGCG
>GN8820S02IFIFE 
GTCTTTCTATAGGGAGTATGCACTTGTACGAAGTTGGTAGTAGGAGCTCAGCTCCGTGCG
ATCTTTTGTGCCACATAGGCTGCGCTATCCGGGGAATTGTGCCAGTTGGGCGGCGTTACA
AATTGCATTAGGGTTTGCATGTAGTTGGGAAGATACATGAAGCTGGAGAAGAGCACCAGG
AGCAGCATCACCAAAAAGAATCCATTGATCAGCTTCTTTTCCCAGGGCTCCAGCATGTTC
ACGCACGTCACCAGTTCGTACTGGCGGTAGGCGTGGCTGGCAAAAGTGTTTTAAATTTAA
CATTTTCTAATGACTAAAAGTACCAATAAAATACGCGTCGCAGGAAATTAAGTTGTAAAC
AAAAACCAATATGACATTT
>GN8820S02GBNZJ 
CGTTCCCCATCCTATTCTTTGCCATCAACCTTTTGCTCTGCCCCTTCTGCCTTCG
>GN8820S02GRKRO 
CCGGAACATCCCTGCTCTCTACACATACATATAGTTAACGACTTGATATTGTTA
>GN8820S02IQQ9N 
CACGAGCTGCTGGTGGATAACCTGATGACGTGGCACTCAGACGCCGGCAACAGCATCACG
AAGGCGGACAAGATCCAGTTGGCACTGCATAAGCTGGAAAGCGCCCC
>GN8820S02FJ93I 
CCCAATCGTAGTCGAAAACCTTGACGATAATCGGCTGGAAGGGGTCCTCGATGGGCACGA
TGAAGACCTCGTCCCATACGGGATTCAGGTCCCGGTGAATGGTGCGCGACTTGTGGAGGA
GACGGCCACCGACCTTGAACTTGACATAAGGATCACTCAGTCCATTCTTGTCCATGGCCA
CCAGGTCCTGCCGGATTTGAGATGCACGCGCAGCTGAAAGAAGACGAATTGACGTAATTG
GGCTTCGCGCTTGCGACGCAGTTCGTTGGCCTGCAGGGCCTCCAGTTGCTGTTGAGTGCT
CAATTCCGGTGGACTACAGCCAGCTGAACCGTTCTCCGGATGCTCATCTATCCT
>GN8820S02HZKEX 
TGTGCGTCATCTGTGCGTGGTGGCCGCCGTTGAGCAACAGTTGCACTCCATTGGAGGCCA
CCGCGGAATTGCTTGTGCTGCCGGCAGTGTGGTGGCTATTGTTGATGTTTCCGCGCTGAA
GGCGTGGCAACTGCAGAGTGGGAGGGTGCGGCGGCTGCTAATGGCGACCGATGAAGATGG
AGCGGCGGACCCACTAGGCGGCATTGATGGCCGCCTGCAGAGACTGAGCCGGATTCACGG
CGGACAATCCTAGGCCGTTCAGCAGCGTGTGCTGCTGCACTTGCTCCGCTGTGAGCGG
>GN8820S02ICAMB 
CCAACGCATCCCATTCTGCAGCAATCGGCCGAGGAAATCCAGCGGGTCTTCGACGTGAAC
GTGTTCTCGCAGTTCTGGACCATCCAGGCCTTCTTGCCGCACATGCAGGAGAAGTGTCGT
GGCCACATCATTTGCATGTCCTCCATTGCCGGCTTGGTGGGCATCTCCAACCTGGTGCCC
TATTGTGCCACCAAATTCGCTGTACGCGGTCTGATGGAGGCACTGCATGCCGAATTACGA
CAGGGACCTTTCAGGGATCTGATTCGAACCACCACCATCTTTCCCTATATGACCAACACT
GGCCTCTGCAAGCATCCCAAGGTGAAGTTCCCATCGATCCTGGGCCTGCTCGATCCCAAG
CA
>GN8820S02I6RUS 
ATCATTCCGCCTTTGATTTGTTTACACACGTCACTTTTATCATTCACTATCCACTATGCT
CTATATATCTTGGGGAAAAGCTACAGCATATACACGAAAGATGTGCAGATGACGCAAATG
ACTAAAAATAAATGGAAGCGGGCGGTCATTGTGGTCGTGACCATGGCACNCTACTCGGGG
AATCGATCGGCACACCCAGAAAACTGGGGGCTGCGTCTAACGCAACTCCCTGGTTCTGGG
CTCTGACCACTTGATCCCCAATTTGGAGATACACACGGGGGTGTGGCCACCGCGATGATG
ATGCTGCCAATGATGATGACTGATGATGATTGTGTTGGTGATGATCTCGGCCCGAAAACT
ATGCAC
>GN8820S02GCTI8 
GAGGAAGAAGAGATAGTGCTGTAGCTCCTCTTCGGGTATCAATGTGGTGACAGAGGCTTT
TTCCATGCCGACTACCTCGTAGCAATCGTCGTCATCATCATCTAGCACAATTGTCTCCTC
GGTGGGCAGAATGTGCAAATAGCGACGATACACCGGCCGTTCCGCCGCTAGAGAGCTGGC
AAGCTCTTGAGTGGATTACGTCTGAGGTTTGCATGATTTCACGGCTGATCTTCTCCATAT
TCCGGACCAGTGCTTCACGGAATTCGGCAAAGTTAAGCTGTTTGAGTGATGCGGTAACAG
CCTCATATTGCTTGAAGGCAGCTTCAAAGCCTTCCACATCCTCGACATCGGCCCACTCTT
>GN8820S02JGYTQ 
GCCTAATCAAATCAAATGCATTTCACCGCTAGTCTTCTATTCATTGGACTGGCTTGTGCC
TTCTCGAGTGCCTGGGCTTATCCCTATCCTGATCCCCGACGAGATTGTTGAATACTGCAG
CCTCGAACCAACCTGG
>GN8820S02GL9IC 
CAACAATTCAAACTGCTCAGCTAATCCTTGAGGCTGGTATTTGATCGCCGCTGAATGTGA
TTTTCCAGCAAATAAAGGCCATTCATTTCATTTCGCCGTGATACTCGTCGGCAAAGTCGG
ACATCTAATTGGCCCTAATATCGCTGTCATCCGCACTTACACCCGAGTTGCCTCAGCCAG
CATTATGGCTTTGTATCTGACTTAG
>GN8820S02JHTKL 
TTGTAAATTGATATAAACACGCAACTGAAGTACGTCAAGGTAACGTAAACGCGAACATAA
ACAATGAAAAAGAAGCCCGTAAAACGATACAGTAAAGCAGATCGGAAACCACAACACGAA
>GN8820S02JRP5T 
AAATACGCAGGACATGTGGCGCCTGGAATGCTGCTCGTTACGGCTGAGCCCTGTGCCCTG
GAGGTCCTGCGAGGAGCCTTTGCCCGAAGTGTCCTGAAGCCACCAGCCACCTATGTGATC
AGCTCAGTGGGTGACATTGACGATTGCATTGTGACGCCAACGGTTCAGGGACAGTTCACG
CCGCTTCCAGAGGCACTCTGCGATGTGATCATGGACCTCACCGCCGAGGGCCAGTCGGCA
ACCATTGAGCATGTGCGCAGCAAGCTGGGCTCCCGATTCCCACACATGACCACGCCGGCC
ACCGAGGTCATTTACGACTCCCTCGCCCAGCTGATGCAGGAGCAGAAGATTTATCAGACC
TCCAAAGGATACTTCATCTTCACACCAGAACGCCGACGTAGTCGATCGAGGCCGCGCAGC
AATCA
>GN8820S02GARA1 
GCTACAGCTACAGTACGATAATAAGCGCCATGAGGAGGAATCCCAGGCGCTTTACAAAAA
CAAATGTCAGTTTGCATACTTTTGGTTCTGCATTG
>GN8820S02GCBPG 
ATTTTGCTTACACAGTTTGCATTCATTTCATTTCTATTACTTCATGGAAAAATAATTTTT
GTCCTACTTACTTCATGTCCCACGTGGGGCGACAATAAGTTTTGGGTAAGTAGAACAATT
CTAAATACAATAAAC
>GN8820S02I7PQW 
GGTCGCCGTGCTCTTGGTGTCGTTCTTAGCCCTTAATGTGACCATAAGGGTGAAGTTAAG
GAGGTTCCTCCAGCTGCGAATGTAGCCCATGTTGTAGGGCGTCGAGGGCGTTGGACTGAA
TGCAGTGCCCATCAGACCCGCCGTGGTGAGGTCCAAATTTGAATATGCATCCGGGTAGGA
AGGGCGNGACGAAGCATCCGAAGCTTGAGTTGGCAAATCCTCACCCATCGGCAGCTTCTT
GTAGAACTTCAGCAGATCGCTTATGTCATCGCTGCACTCGAAACTGTTGCAGTTGCGCTG
CTCGATGTTGTACGCCCTCGCAGAGGAGCGTCGACAGGGCCACGCTCTT
>GN8820S02IWT3P 
TTGAGTTCAGACTTCGCTGCACTTTCGATGGGCTTTGGTGTCATTTCACTCAGCTGGCTC
CATTTTATTCGAGCGCCACGCACAATTGGCCGCACTTTTTGTGCCACATACTCAACATAC
ATACATATGTATATAGCTGACAGTCAGTGAAGCACCTCTCATCCGCATGTGAAGCAGTTA
ATTGCGTTGGCAGCCACTTGACTACCTTAACAACTTCCTGCAGGATACACAAGAGTATCC
ACTCCACAAAGACCAGATCCGATCCAGCCAAAATTCGGCAATTTGCATAAAATCCACTCG
ACGTCAACAGCCAGAATTCAGGGCCACACTCGTGCTGTCAACGGGAAATGCTGCTCGCAC
AGGCATCGACACACCGGAAAATCCCCATGGATACCCATCCATCTCCTCGAACCTATATTC
CCAAAAAAAGG
>GN8820S02J4NUI 
AAATGCAAATGTAATCTGCATTTGCGCTTGCAGTAGTTGGTCAGTGAGTTTGAGATACAG
ATACGAATATGGCCAGATACAAAAGTGTCAACGGCACGGCACGGCAACGCAAGGG
>GN8820S02H27MM 
GTTAAGTGTACATTTATATAAACTTGGCCTAAACAACGGTCTATTGTTACTAGAGGAGCC
TACTGCCTATTGCCTAATTGTCGAAGGATTTGCGCAGTGTGTCGAATAGATATTCCTGCA
CCTCCGGCGAACTGGGATCCATTGTGTTCAGCTTCTGTTGAGCACTTCTCAGCGAAATGG
CCAGGCCACGCCCACTCAGCGCCTCCGGTGGAGCAGGTGGCTGCGCCCCGTCGTTA
>GN8820S02GGFEG 
TATTTGCCTACTTTTAAGTTGCCGCCACGCCCACCACCACAAACTATAGCCACTCTTTCG
ATATAGTTTTCAATTCCACAACAAAAAGACAATTTTAGCTAGCGCACATCATTCCAATTG
CGAATCGTCCACCGGTTCAGATAACTTTTATTAAACAAAAAAAACAAAAACAAAAAATAA
AAACAAAATACCAATTTACCTACACAACACTAACTAAAAATTTTAACTTGATTC
>GN8820S02JC2HD 
GAACAATTCGGACAGCTCGTGCCTAGTCGCGCATTATCCAAATTACGCAGAACGGCTTCG
GGTTCCGCCGCCGGGTGCTCCTTCTTCGTAGGGTTAAACCGAACAGAATCCTAGCTAAAG
TGGGGCACGGATTGCTGAATTTCCAAAGTATCGCTATCGGCGGTGGTCTATCGGTATCGG
TATGCTAACGACGACGGGCAGCAGGGTGTGGGG
>GN8820S02H0D9T 
TTATTGTAGAATTTAAAGTTATAAAAGACCGCTTTGAAAACTTTAAAATTTTGAATGATT
GTTAAATAAATAATTAATTTTAGACCCTTTCATGCATATTTCTTAACATTTTTTNTTTTA
TTTATTTA
>GN8820S02FSFQ6 
CATCTATTCCCAATCCGGACAACAAACAACATCAACCCACTGATAGGGTATTCCGCCATT
CCAGAGAGCGATATTCAGCGCGAGGCGGAGAGCCGCAACTAACGCGGAAAACTGGAGCAG
CATGCTCGTGCTGATAGCCAGCCGAATGCTTCTCCATGACACGAGCCATGACCAGATCCG
CCGCATTAGCTACATATATGTGTAGTATCACCATGGTGTGCGTGCTGATGATAAGCGCAC
GGAGAATACAAATACGTGCGCCACGCCGACTACAACTAAACCCAAAACTAAGTAAACAAA
ACCAAA
>GN8820S02GX9WC 
GGTAAAGAAACGTGGCTGACGCGTACTTCTTGCCGCACTGCAGGCACAGGAACTGGCCAT
CGTTGTGCTTTCGCTCCCGATGCCGCTCCAGCCGGGCCTCCTCGCCGAAAAGCGTCAGGC
AGTGGGGCGAGACGAAAGAACGCCTCACCCTCGACGGAGGCACTGCT
>GN8820S02F1EJE 
GGCCAATCACAATGGGTCTTTGGTGTGAATTTTTGTCCATTGTGGGTGTCTGTGTTCTGC
TATATACCGTTCTCTATGTGTACTCTGTAGTCAGTACTATGTGTGTGTGTGAAAGGACTT
TTTAGTTGTGAAAAGGACATGGAAACACGCTTTCCATTCTCCTTGCCCCGCTCTCCATTC
TCCGCATTCTTTCATTTCGCTCGCCATTCTTCTCCATTCTTTTCCGTTCCCTTTTGCCAC
TTCTTCCTGGCCGCTCCAGAAAGGATATTACTGCAATTATTTACTTATTTGGCCATAGAA
AGAAGCCCACAAAGGAGCCAGTGGAAGTGAGGCAAATCTTCACCCAGATGCATGTAGAAC
GGTCCTCTGT
>GN8820S02H8C92 
CTCGAGGGTGATGGTCTTTCCGGTCAAAGTCTTCACGAAGATCTGCATACCACCAC
>GN8820S02IYACH 
TCGCCGATCGTAAGTGCTGAAATCCATCCGATTGTGCTGCTCCAGAGCGTCCGGTAGTGA
ACCACGCGAAATCGGCAGAATTCCACCTGTGGCGAGGATTACGGTGGTGGCTGGTGGTTT
GATCGCTGCACACAGTGCAATCTGAATGGAGAACATGGTGTCC
>GN8820S02F1Y7R 
AGAGCTGGCCTGGTCGATGGCGTAGAGTGCAGGGATGGGAGGTTGTAGGACGTGCA
>GN8820S02G6YOM 
CAATCTGGCGAAATAGCCTTGCAGATAAATCCAGTTGGCCAAATTCAAAGACTTCCTTCT
GTCAGCGCTGCCACATGCCACTCCAGTTCGAATAAACAACTTCATGGATATTTGGGGCGA
GTATTTGGTATCGAATCGAATGCCGCTGACAGTCGCATCATTATATGGATATCATTATCG
TGTATCGTCTGCAGCTGCGAAAAAAAGGTAAAATGTCACAAGATGCTGCAAGATGGTTGG
GGCACAAAATGGGTGGTTGAGTGGTTGGGTTGGGCTGTCTGGTTGGGGGAGGGGCGGGTG
GGCCGGCGACGTATAAATAAAGACGACGAACATTAATACTACGACACT
>GN8820S02I5W17 
TCCCTTTGTCTACGTTCCAGAGATGTGGGACAAGAGCACGGCGAAGGTGAAAGGGATGGG
CCG
>GN8820S02J4ERE 
CTTCTCCTGCCTGGGCGTGAGTGGGTGGCCCGTCCGGGGCGGGTTCGTTCGGACGGTACT
TCCTTTCCTTTTCGTTCGTACTTAGTTTTCGTTTTCGGTACGGAACCTACCTTCGTAGTA
GGTTTAGGTTTTAACCCTTTACCCGTTGGTAGGTAGGTACCCGTTACCCCTTTCGTTAGG
GTACGGGCCCGGCCCGACTACGTCCCGTCCCGTCCGGGGCCCGGGAACCCTTAACGTTAA
GGAACGGCCGTCCCTTCCCCTTCCGT
>GN8820S02F6G31 
GACTACTCGGCTCAGTGGATCGAGTACTACAACAATGGAGTGCCACTCGTGAGGCGTGAA
TAGATCGAGCAGC
>GN8820S02GM3S7 
GCCGAAGTGACCGAGGATGAGGGTCCAGTCCCAGGTGGTCTTCGAAACCTTTT
>GN8820S02HJIUJ 
GCTGCCATCGTCAACCTGGTGCCCTCTAAGCCCCTGTGCGTGGAGGCCTT
>GN8820S02JV91N 
CGATGAACTGGACTCATTCAAATTCGTGTAGCCCAACTTGCCCTTCACGGATTTCCCAGT
GGATCTAAGTTTTTGGGCGAAGCTCTGGGGTCTGTTCTTGGCATTTGGAGAAGGTGTC
>GN8820S02I9CNS 
ACACTCTAGTGACGTCCACCGAACATGTTGTTAAGTGCGGCTGCTGCTGCTGCTGCTGCT
GCT
>GN8820S02F6B6D 
ATCGGCCACAAAATGAAACTGAGGCAGATGTTGCAACTACACGGATCTACTTCGATTGCA
CAAACCAGCAGGCGAAACGCTTCCTAGTTTGACAACCGTGCGGCGAACGGGAACGGGAAT
ATTGAAACATATTGACAATTTCACAATCGGCCACAAAATGAAAAC
>GN8820S02GZGCL 
GTTGACCTGTACGACCTTATGTATGCTCTGAGATCCAATTAACTTTCCCGACGTGGCTCT
GGAATCCACACACAAAATGATGCCACCTTGGTAAACAAAACCCACCGTGGTGGTTCCGTG
GTCAAAATCTATCTGCACTTCACTTAGCGCATTCAGTTTTTTCTACACTTTCCCGTTCGG
ATTTTCTATATGGCGGAGCCATTATGGCGAGGGGAGTTATCCATGTTACTCGATGCGACT
CTGATTTCTTTCAATTGTCTGCTTCGAGGTGCGATATCCAAAGACTCTTCATAAATAGGC
AGCTTATCCATACCACAAAT
>GN8820S02JUCFH 
GTGAATTCGATGTTTTCGGCGGAGATATCTGAATGTGATGGTTTAATGAATATCTCCGTT
ATGTTGAACAAATCATTGGAGATCGAGCTCCTTTTCCGTCGCGTCCTCAGTTGACCCAAG
CTAATGTGGGTCTTGTCCAGCGGCAGATCATCGTCGCCGAATTCCAGGCACCTGCCATAC
ACGCAATATCGTTTGCCCACCGGCGAGCAGCGAGTGCCTGGCGGAAAGTGTCCGTTCCGG
CCATTCACCAGGTAGTACCTGTACTTAATGAACTCATCCTGGCAGCCAACGCGGCAGCTG
CGGTCCGGCTCATCGA
>GN8820S02IJL5J 
CTCTGGTTCCAGACGAGGGTGTCATTATTGGGCAGCGGATCGCCTGGCGCAATGAGGGTC
CAGCTCTGCGTCATCGGACTATATGCAAAGTTTTTGGAATTTGGCGGCGGAGGAGGAGCT
GTTTGCGTTACGACCGACGGCTGGGTGATGGGCACGATATTGGGGTTGGCGAAGCCAGTA
CAACTCTCTTGTCGTTGCTGATGTATTCCACCTGAGACTTAGGATGCCGACCCTTCCCAT
GGTGCACCCAACAACAAGACGGGAAAGATCAACACCACAAGAGTGCATATGTAAACC
>GN8820S02HWM9A 
AGTTTGGTCAGAAAGTGATGACCCAGCAGGGAGACACACCAAGGCTGCAGTGCCGCATCG
CTGCTTTGGTCAGCCGGGCAATCGGTTTCGCATTCGATTTCGATTTCCTGAAACGTCAAC
ATAATCGAGCAATCCAGCGCCGTGGCTCCCAACATATAAGCCTGATCCTCATCCGGCTCG
AATTCCTCATCCCCGGCTCCCTCGATTGCGGCCAAGAGACCCCGCAGCGAGTTGTAAGTG
GGCCGGGAGTGGTCGGAGTACCCGGATTGCCACATGAAGTCGAAGTGGCGCTTTACCAGC
AATTGCAAATTCAAAATTTTTTGCAGCACACAATTTTTTGGTAAGCGAAATATTTCCGTT
TTGTTGTTTTGCGCTTGAGTTTGATTCGCAGGCTCATTT
>GN8820S02HHL3R 
TTGTCTGAATGATCCCTGTATGGGCCATGGAACCTGCTCGTCCAGTCCAGAGGGATACGA
ATGTCGGTGCACGGCACGTTACTCGGGAAAAATTGCCAGAAGGACAATGGCTCGCCGTGT
GCCAAAAATCCATGTGAGAACGGTGGTTCCTGCCTGGAGAATTCCCGAGGGGATTACCAG
TGCTTCTGTGATCCCAACCACAGTGGTCAGCACTGCGAGACGGAGGTGAACATCCACCCA
CTCTGCCAGACGAACCCCTGCCTGAACAATGGAGCATGTGTGGTGATTGGCGGCAGTGGA
GCACTCACCTGCGAGTGTCCCAAAGGATACGCTGGTGCCAGGTGCGAGGTGGACACGGAT
GAGTGCGCCTCACAGCCGTGTCAGAACAACGGAAGCTGCATAGACCGTATCAATGGATTC
AGCTGCGATTGCAGCGGCACCGGTTACACGGGTGCGTTCTGCCAGACGAATGTGGATGAG
TGACG
>GN8820S02HXLJY 
GTGGCACCGCCACTGGTGGCCAGCAATCTCATCGATGTTATAGTAAGCGGATATGCGGTT
ATTCCGCAAAAGGACATTCACAGCTACATTAATGCTGTGGGCATTGTTCTGGCTGCCTTG
CCTGAGCCCTACTGGAGCGGCATATACGATCGCCTACAGGTATGCTCAACACACCCAACT
ATGCTGAACTGGACCTACAGATTCAATGCTTCGTAGTTGTTTAACTTACTAAGACAGTGC
GTGAGGC
>GN8820S02GLUZ7 
TTTTGAGGTAGTCAAAGTTGATGGAAGATGCACTCGGATTGGAGTTGAGATCCCGCGACT
CTGGACTGGACTGGCCTACAGTCCAGTTCTGGCACTCCCAGTCGTTAGACACATTGGCTA
TGATGACCGGTATGTTCTTGTGCATGTAGCGCCAGAAAAATCGTTATAATCTGTCCAGAA
CAGCGCTCGATTTCCTCGGGCAGCTGTGGGTCAGTTTCCACGACTTCCTCGGGATGCAAC
TGGAGCAGGACATCCCCATCCCGCTCTTCGGACGCCATTCGATCTGGCTGTGGGTCTTTG
AGGCGCTCAAATTCCTAATCATGCACTGGCTGTTCCTTTTTGAGTTCCTTGTAAAAAATT
CCAAAAACGATATTTGGTTGCAA
>GN8820S02GLGFP 
GGCTCGTTTAGCGGTTTTCCCAGCAGGCTGGACGACTCCACCTTAAGGGTGAGCCCGTCG
CTCGATGGATTCACCTCCAGGTAGGGCAGGTAGCGCATCACCTCCTCGGTCAGCTCCTCG
CGGTCGTTGATGGGGCTGATGTCGGAGATGTTGTCCATCAGTCCTGCGGTGGGATCCGCT
GGTTGTGTTGGCTCTGCGTCAGGGAGCTGACCCCCAGCTGGGAGTCCTCGTTGCCGCCGA
GGAAGAGCGGCAGGAAGCGGTTGACCACCTCCGACAGGTTCTCCCGCGACTCCAGCGGAC
CCGAGCTCAGCTCAGAGTGCAGCTTCTCGTCGCAGTCGGCGTTGCTGAGCGTGCTTAGAG
GTAAGTATTCAGACGATTGGTAGCTTATCAGATTATCGGCTGAGGGTAGTATAATATCGG
CGGA
>GN8820S02FMJ7Y 
GACTTTCGAAGTGTGCAGTTCCCGAGAGCGGTAGAAGCAAGTAGTGGCAATCAATTGAAG
ACTAATCTTCCGAAGAAATATGCGTGTTTTGGGGTCTAAGAAACATTTTGAGGCCAATCG
ACGTTGTGCTTCGTAACCTTTTTGTGGAAACTACTATTAAAATAGTTACTTAAATTATGA
ACCTACATATGTAGCTGTGCGTGGGTGTGTGTTTTTGTGTGTTCGGTGAAAAACGCAAAT
ACAGAGTGTCAAAAGTAAACAAATTTGGTGCTGAACTTCTGGAGGTTGCAGCATAGGAGT
CTTCAGTCTACAAAAAGCTCAGTTGCTAGGAAATGATGTGATTTTTAAGCGAGTGGGCAT
CATGAAGGCGCGGCCATGTTGACGACGAGTGGACAACAACAGTCAAAGCAAAAGCTGTCG
ACCTTACCTAG
>GN8820S02G0710 
CGCCATCTGGGCCACTAACTCAAGGTGGACATCCACCGGGATCACAGGTGCCTCCTAATT
T
>GN8820S02H8W75 
ATTCCGTCATCTGGGTCACTAATTCAAGGTGGACATCCACCGAGGATCACTGT
>GN8820S02GYSQG 
ATATGATCAACATATCGCCTGTCTACCTACCTACCTATATACCCGCCTAACGTTTCGTCT
TTCTACTTCACTATCTTTTCTATGTGCCGCTGATTGATGTTTGGGACACTCGGATTCCGA
TTGCGCGGCTCCACAACGATTCCGATTTCCACGTGCTCCAATTTTCACATTTTCCCATTT
CCCCA
>GN8820S02HBRNS 
GTACATCGGAAATTGTGCTGTGTCGAGAATCGAGCGTGAAACATACAGTGAATACTTTTG
TA
>GN8820S02H30ZT 
GGCTATCACAAGTGGTTGGCAGGACAGACAATGGAAAACAATGCCCACCAGGGAGCACGA
GATCAGAGTCTCTGAGATACCAATCCAGCTGTTTGTCTTAGCGGAAACGAGACCTCCAAA
TGTGATAGCCGTTGAGAGGCAAGCGAAGTACATAAAGATGGTGGCAGCCAGGGTTTCGGT
GTTCAGGCCATCGAGTATATCACTCTTGTACATGGGCATTCTGCGTTTAAGATCGTTCCT
CAAACCACCCCACAGACGTCCAGTTTTCTCCAGCGGACTAGGTTTCTTCTTCTTTCGGCC
ATTGTCATCATCGGAGTCGCCGTCACCACCACCATCTCCTCCACCAATCGTGAATCCAAT
GGCTCCCAGTGTTTGCTTCTCCAGCAATG
>GN8820S02FWDA3 
GACGCACCCTGTCCGATTACAACATCCAGAAGGAGTCACCCTTCACTTGGTCTCTCTCCT
C
>GN8820S02JK6FJ 
CACCATGCCCGCTCCACAGTCGCCGCCGGCAAAGCAACGTCGTCTCACACGCTCCATGAG
CAGGCGCCTGCAAGGTGTTTCGCCAATGGCCGTCCCTACGGAGATTCTGCCGCCACCTGT
GCAGGTAAATTACGCGTCGTAATTCACGCAGACGCTGCACACTGGCTGCCACCACTAGTG
AGCCAGTTATTTCGCCCAGAAGGGGCGAATCCCTTACGGAAAACGATGACGACATCGCCA
TCGAGCATCGTCTCGCCTCGAAGCGCAGGTCGGCGCAAGCAACCGATCTCTAGGAATAGA
ACGACGACCGTAACTGGTGATGCGCATATATCTTCTGCGCT
>GN8820S02GN1UF 
AGAAGGAACGGAAAGAACTGGCTCAGGTTAAGTCTGTCATTGAGGCACAGACCAAACTAT
CAGA
>GN8820S02H06XI 
GAGAGCTATATATGCCCTGGATAATGAGAACAGTTTCATTTCCGCCTCCAAGGACAAGAC
CGTGAAGCTGTGGTCACTTCGCAGCGAAGGAGATGGCCGCAAGACGAGCGCCTGCCAATT
TACTTACACGGCGCACAAGAAGTCCATAAACTCGCTTGGCTTCCTGGAATCCTTGCGATA
TGTGGTGTCCTGCGATTCGGGCATTCATCTGTGGGATCCGTTTATAGGAAGACCGCTTTC
CGTACTGGATGCTCCTCGTCATAGTGCTGTCACAGTGGTCAAATGTTTGCCCTCCCATTC
ACCGCT
>GN8820S02F2DJT 
ATCCGCATGTGCAGTGCGATATACCAGTGAAGACACCCAAGCCCCAGTGTATCCAGGATG
CGGACTGTCCATCGAAATTGGCCTGCATCAATGAGCGCTGCGCAGATCCTTGCGCCACGC
CTCATGTTTGCACTCCACAACAGACTTGTACGGTTTGGATACCCTTCCAAAGCGAGCCAT
GGCATGCAAGTGCCCCGGCGATACAGTGACGGATATCTCACGCAACTGCGTGCCCATCAC
TGTGCCAAAGGTCATCTCCGGCTGCCAGCACAATTCTGAGTGTGCCAATACCGAGGTCTG
TTCAAATGGAAACTGTCTGGATGCATGCCGACTGGAGAGATGTGGCGTCAATGCCCAGTG
TACAGCTCGGGATCACTATGCTCAGTGCAACTGCCCTAAGGGCTTCCAAGGCAATCCTCG
CATCGAATGCTACACTACAGAAGTT
>GN8820S02FOLB7 
ATTCCGCAATACACTTCCCAATTGCCAAATTCGCTATAATACTACCTATCCGTACCACTA
ACTGGAATATTGA
>GN8820S02HUCVZ 
GGCGCTGATTGTCAACTACCAACTGGAGGCCACCGTCTTCGGGGAGCCCAACAATCCGAT
GATCGAGGAAAGAAGCACTGTCAAAAATACATACGACTCCGTTCGCTGAACGCCAAAACG
GATCCGGCTGCCTTGGCACGAGAAGTGGTGGAGAAGTGCGATCTCATCCACAAGTCCCAG
CTTAATGACGTCGAGCAGATAATCTTTTATCTGAAGAATCGCAAGGATAATGCAAGCAAT
GATATACCGGATAACAACACTCACAGCCGGCGATCGGCGGCGCT
>GN8820S02F1W1M 
TAATAATATGGTATATGAGTATATAAAGTCCAAAGTGGATCGAACACTGTGTCACATGCG
CGTGAGTTTACGATGGCTGCTCGATAAGCAACTCTCGAAAACATCAATCGCTTCTATTCG
CGTCTTTGATTCGTTGCGGTTTCATTGAATTTATTTATTAATCTAGCGAGCTATTGCTTC
TACCTCGATCGCTGGCACACATAGTTTCTATGTCTATGTTCATAATTTATTATCGAACTT
CAAATGTGTTCCGCCGCTAATGCTAATGCTTTGGGTGCAAGTCGGCGAGTGATTTGAGTG
TCAAGGCCACAAGGAAATCCGAATCCGTCATCGCGATAAAGCTTTCGATAAGTGACGTAC
CGCTGGTCGTGGATGATAAGCAATGCTATCTGAAGTGAGTGCCATGAAAAT
>GN8820S02JOT8M 
ACTTGGTCTTGCGTCTGCGTGGTGGCATGCAGATCTTCGTTAAGACCCTCACT
>GN8820S02IQF8I 
TTTTTTGGTTGTGTGGTACGAGTATCAGTGTATTTATTTTGTTTTTTCCTATTTAACAAT
AAGTATGTATGCACTTCGTCTTGCAATAAACGAAAAGGTAGAATTGGAACAGATAAAATA
CCCAAGTTTTGTATAAGTTATGATACACAATTGTTTTAAAATCTGGAGAAATAATTGATT
GTTTAAACTAGCTAGTGCTAAAACGATTACATTTCTATTGAAGTGCTCCCAAGTAGCTGG
CGGCTATATAAATTCGTCTTAGGCCTGGAGCATGGGCCGTTTTTCCTTGGCCTGGAGGTG
GTCGTTCGTCGTTGCGTAGCCAGTGCCGCCTCGCTGCAGGGGGAATGATGTCCTTCTCCT
TGAG
>GN8820S02ISDKJ 
AAGAGAAGAAGTACTCAAGTGGCTGTCGAAGAATCGTTCCACTGATATTGGATTTTGGAA
ACTACNGGAAAGACAAGTCAATTTG
>GN8820S02F9QVV 
ATGGGGTTCACACATGCCCCCACGATCCGCCATAGTAATACGCTGTTGGTACCGAAAACT
TAAGGTCCGGACCGAGCCCACTCACTTCGTCTGTGGGTGGAGGCGGTGGAGGTCCGCCTG
CT
>GN8820S02HXSIX 
GGATGCGGAACCAACGGAAGCGAGGATTGCGAGGGCTGTGTGAAGAGCTTTACGGATGCG
GAAA
>GN8820S02IQUJM 
AGAAAGGCATCCCAAATTTGGGCCACTGCATGGGTTATTCTAATGAGGAAACCGGGAACG
AGATCCCACACATCTCATCACAGATGCACCGCGTATAAAAGGGCAATGCAACTGGAGTGG
TCAGGTTATTCCGAGAGAGATCATGGATCGGAGAGTGACTGCGATTGGTTTGGTTTCCTG
CAGCTGCTGGTCAGCGGCCTCTGTTTCCAGGAGAAGGCGCCACTGCAGACGAGCCTGGTC
AGCGGACAGGCCAGGACCGAAAAGCAGCAACAGGTGCTGGACGATCCGCGTGGGAAGTGG
ACGGCGGGATTGACGAGCACCTGCTGAAGACCAGTTGGTAAGGGCGGCATCAAGC
>GN8820S02HOJR7 
GTTGATGTAGACCTTTTCCATGACGCAGGCCAGCAAGGTGGCAGGATAGAAGTCGCAGTC
GCCCTTCTTGGGCATCCATTGGAACTCCTGCACCCGCTTCCTAGCTATTTAGAATTAACC
ATTATTAAGTAGAAAAAAACTTTCGTATGCTAACTCACCGTAGTCCGTGCAACTATTGAG
GCTCCTCAACATCAGTTGCGACATATTCGGATCGTTTTTGTAGCGTTGCTGATAGCTCTT
CTGCAATGCCTGGGTATTAACAGTGCCATTGCTCAACAAGAATCCATTGGTCCTGAAGGA
GCACTCCGCAATACACTGAGGATTACACGTTTCCCAAGAGTAAAG
>GN8820S02GBR1E 
AAGCTAGATTCGCCCACGGATTCGGGCATTGAGTCGGGGCAACGAGAAGAACGAGTGCAA
GGCGGTGAGTTCGGGGAGGGTACGTCTG
>GN8820S02JC88V 
AACAGCCAAATGAAAATGCTGGCGGATTCCAACAGTCAGGCCAAAATAATGGGGTC
>GN8820S02IS9IB 
AGTGGGTGCCAATGCAACTCGCATTACAAAATTCTCCTCGCCTAATGACGGCTTGCTCTG
GACTTCATCT
>GN8820S02IA7BA 
GAAGCTAAAGCCGTACATCCTCGAGGTGAACCACTCGCCCAGCTTCCATACCAACGA
>GN8820S02IJ7C8 
AAGACGCGCCTGCCGCTCACAGCACTGAATGAATGGTGGTGCATATTCTGC
>GN8820S02G5XU0 
GGCGGATGTAACGAGACCACTTTCCGAATCAACTCGGAACATTTTCCAAGAGCTCTCGTC
GCTGGGAGCAGGACCTATGCTGTAGTTTAATTGCCCGAAGGGTCCCTTATCCAAATCACT
GGCATGAGCACGGAATACGGAGCTGCCAACCGGCTCGTTTTCAGCCAGGAAGTGAACATA
TTCGTTAGCGGGAACTTGGGTTCGTTGTCGTTCTCGTCATGGAGTTCCAATCGAAAGGGT
TGCAAGCTGCAAAATGGTCTTTGGTGATGACTATCGCAGGCTCGGATTATTAGCTCGTAA
CTCTTCGGCCCCCGAATACGTAGTCCAAGCGATTGTTCACAAAGA
>GN8820S02JQK62 
CTGGACGGGCACATCGTCGGCCACATGGATCTCACGGGAAGGGNGTCTGCTGCATGTGAA
TGCGCAC
>GN8820S02IFE80 
TTTTTTACGTTTTACAAGAACTTTAATATGCTAAAGTACGCTTTATGGTACTTACAAATA
TTACCAAGTGGAATTAGCTTTTCATAAATGGCCATTATGTGCTCTTATCACTTTTTATAC
CTATGAATATAGATGTCAAATTGATAAGCCATTTTTTCGAGTGCACTGTGAGCCACGACA
GCCGCATTTGCGCCATTTGTTTTACTTCGCTGACCACAAATACCATGCCCGACTGCTGTG
CTGTTTTGGTCCAGCTTGCAGCAGCATTTCGTGGTCCAAACAATTTTGTCAGTTGCCAAC
CGCGTCGCGTCGCTCAACAAACCGTT
>GN8820S02JYQ8Y 
GTCCAAATTTACATACAATTTCTGTTGTTTTCCTGTAGACAAAACTACAATTTGCATTTG
ACGAATGGCCAGACAATGAAAAAGCTGACTGGAGTAAGTCTACAATTCCTGAATTTCGGA
TTTTAAACCCAAATTGCAAGCTCGGATGCCTTAGCTTTCATCAAGTGATCTGCATGACTG
TGGAGCCCCATGTCATGCCATGTTCTTCCCGGAGAGAGAAAGGACTGTGCTTCGATACTG
GGTTGGATCCTGGGCAGCGGTCTGTGTAGCCAGCTGCTTGTTTACGGTGCTCACCTTCTT
GATTGACTCGTCGCGTTTTCGCTACCCGGAGAGGGCCATTGTCTTCTTGGCCGTTTGCTA
CTTGGTAGTTGGATGTGCCTACGTGGCGGGACTGGGAGCGGGCGACTCTGTGT
>GN8820S02I6BO3 
ATAGGTGGTTGCCTTGCATCTAATCGGCTCCCGGCAGGCAAGCGGCGTCTGATATTGGAT
CAACAGCTGACAATTACGAGGCAAGAGTGGAGCTGCCGGCCAGCAGTGCTGGCTCCATTG
TCC
>GN8820S02J2OSN 
CGATGCTGCCATCGTCAACCTGGTGCCCTCTAAGCCCCTGTGCGTGGAGGCCTTCCAGGA
GTTCCCCTCCCT
>GN8820S02G1ADA 
ATTGCGCACCATTGAGACTGAGGTGCTGGCCTGGAACAACTACTCCGATGTCATTTTCGT
GGCGGATTTCCCGGGACTAACTCTGACCAACTTCATCTCGCCGGACCTTATCAACTGCAC
GCTGACCATTCTTGAGGGAAATGTTCGGTACCGGAACGAGCGGGATCCGGAGGCCTATTT
CCTGACGCGGCAGAGCATCGGTCTGGAGAGCAACA
>GN8820S02HW336 
GATGACCTGATACGGCAGTAGATGGCCTGAGGATTGGGGACGAGCTGCTGCACCTGCTGC
TGCAGTTGGCGCCACGGGGATGTCGATGCAATGCTGCTTGATATGCTGGCCACGTACTCG
CTCAGCCAGTTAAATCTCATCGCTCTTGCGTCCGGCCAAGGGCAAGTATTTTTGGCGAGA
AATTCTTCAACCAAAAATGGACATGCAGCGCAATTTGGCAGCGAGGAAAAGCGGAAAAGC
GGCGATAACGGTGCTCGGGCGGTTACTTAAACTATTTCACTAAGTGGATGTGTTTCTTAA
TCGGTAGTTTAATACTT
>GN8820S02F54ON 
GTCACTGGCATCGGCATCGGCATCGCCATCGTCCTCGTCATAGCCAGCATCATCAACGTC
ATTATCGTCATCGTGGCAAGTGTTGTCGTTGTCGNGGACGGCGTACGGCAGTCTGGGCAG
TCCGCATCGCCCGCGTCTATGCTCTTGCCATATCAAATTAATCAACGTGCTACATTGTTG
CAGCAATCTGCAACAGCAGCAACAACATCAACTACATTGCCCCATCATCGTCGTCACTGG
CATCGGCATCGGCATCGCCATCGTCCTCGTCATAGCCAGCATCATCAACGTCATTATCGT
CATCGTGGCAAGTGTTGT
>GN8820S02FKNG3 
TAATAAACACACACACACACGCGCATCCAACTACATAGATGTAAAAGGCAACTTTCGTGC
ATATTGAATATAAATGTATGGATTATATATGTTAGCTGAATAACGAAAGCGAATTGGATA
CATCACGATTATCTCTCAACTCTCTATAGATCCCTCGTCGAACCTCCACCACT
>GN8820S02F7UAP 
GTAAGCGCGATCATAAGTGAACAACACCAGAGGAGCTTCGGCGCATCCGTCCTTTGTGAT
AGCTCTTCCTACCACGAAAATTCTCGCCTACAACTGTCTATTTT
>GN8820S02JM9XF 
GGCGGCTGTGCTCTGTGGTTACGACCACTTTGGAGGCGGCTTGGTAAAAGGGGCGGCGCG
TCCGGCGCTTACTATAAGTCCGTTAGAGTACGCTTGGCACAATAACGTATGACCCCCACC
TCAGG
>GN8820S02GKJI5 
CCCAAAACCAAGTAATCCATGCTTTACCTCTTAGAACTCCTTACCCATTCCCCAACTCCA
AATCAAAGCTGCCGTAAACACTTTGAAGTGTGATTAAAATTTAAATCCAAATTGTGAGTT
TTCATAGAAATTTCTACTTCACCATGGCGGATCCGAGTATCAATGACATCGATGAGACTG
TGGCTCCTCCCCTCGGGGCGCTGACAGCTTCGACCTGAACAAGCGGCTAGATTGCGAGCA
TTTAGATCAGATGACGGACAATTGGACCGATTATCAAAGACCCTCGTTTGCCACCGAACT
TCTGCGTATTTTTCGGCAACGTATTTGTCGATATATTTAATGCGATTTTCAACTGATCTA
ATCCGTATACTTGTAACTGTTGCAGAG
>GN8820S02ITRHT 
ATTGCCTCAAACTAGTTTAACTGCATCCAGGAAAGGTTCGGCGCGATTTTGTCGCAGTAC
GAACT
>GN8820S02HG0WD 
CGGGGCTGTTGGGTTCCGGGTCGGGTACCATCTCTCCAGGTGTATGTATATAGTAATTGC
TATAGCATATGCTTATGTGGATGTATCTAACTGTAGTATCTAGGTGTATCCAAAAACGAA
CGCTTTCCTTCTCGTAGCACAATCATCTTCTCCGTCTGCCTCATAAACATAATCATTTCA
TAATCATTCTCATAATACATAAACAATACGAAAGACG
>GN8820S02GJP61 
GCAAATCCAAAATCTCGTAGTTGCTCATCCGGGTTAGCTCGCGGGCAAACTGCTCGCCAT
TAATGGGN
>GN8820S02H4ARK 
GTCGTTTGTGGTCAATGGGTACAGTGGTAATAATGCCTCACCACATCCACCTGTGGTTCC
AGTCTCCACAACGCCCTGGACTCCACCTGCCGATCCGGATATCGACATAAGGTTGGGTTG
TACTACTCCCAAAACCGAGGTCAATGGAGCACCCACTCGCTGTGCCGGGCAGCTGGTGTT
CGTGGNTGAGTTCAATGCTGCAAAGCTGGATCCCAATAAGTGGAAAGCGGAACGCAGGTT
TTCCGGTCAACCCGACTACGAGTTTAATGTGTACGTGGATGACGCTCCGGAAACCTTGTG
CTTAGCCAATGGTCATGT
>GN8820S02GXK0T 
CGGTGCGATTTATCGAAACCACTTTTCCGATTGCCCGTGTTATTGTTTACTTTTCTACTT
C
>GN8820S02G8KZK 
CTGTTGTTGGCTGATCTTAAATAGCAATCGGATGGGCTTAAAATACTAGGTATCACCTCT
AAAGTTTTCTTTACCAAGTGTCGAGGTAACTAAAATTAAC
>GN8820S02GY2H6 
GCTTTTGGCCAAGGCTGTGGCCGTGGTGGAGCCCACCAACAAGGCATATCTGTCTCCGGC
AAGGACGACAGAAGCCTCGCTCAAAGCCGAGGCCAAGGGAACGTCAACAAAACCTTTTCC
GACTAAAAGCGATGCCAAACCCGCCACTCTTGCCAAGAGCGAGGGCACGCCAGCCACAAG
CAAAGAAGGCTCCAAGTTAACGCCAACTAAAGGGTGCATTAAAGACAAGCGAACTAGAGA
AACTAAGCGGCTGTCCAGGCAGCGCAGCAGCAGAAGAAAGAAGGCAGTCCAGGTCTCTCC
CGTCAAGGCTGCTTTCTTAGCTAAACCACCTATGCTAAGTAAACAATGATGAGCCTGATA
AGGCATCAGATCAGCCAACGAAGCCCA
>GN8820S02HTYV5 
CGCCGGCCTTGATGCCGGACAATTCGCCGCCGTAGCGCTGCAGCTCCTTGCGCACCGTGC
GCACGGCTCCCTTGCGCCGGATGAGCGCCTTTCGGTATTTGCCGCGATGCTTAACGCGCG
GATTGCGCAGCTCCTTTTTGCGGTGCGGCGTGAGGCCCTTGTTCTTGGCCATCTGATAGG
TGATGCCGCGTCGCGCATCCTCCTCTTCCTCCTCCTCACCAGCCTCCTCTTGCAGATCCT
TCTCCTTACTCTCAGCATCGTCATCGTCATCATTATCATCATCATCGGAGCTCACTGACG
CCTGCTGGCCATCGTTGTACTTGTTGAGTATCTGCAGCTTAGCCTTGCGCTGTGCCACAT
CCAGCACGGTGAATGCACCGCCATCTTCAATCCTCTCCAGCAGCGCCTCCAGCTGCGGTC
GAAT
>GN8820S02FXC02 
GGAGCCTTAAGACTAAGCACTACGGCTAACGATGCTCGACGAGATCGGGTTCCGAGGCGG
GTGCTAGACCCTGTCCAGGGCCTCCACCATGACGATGCTGTTGCCGCGGATAACCACCAT
GCCGATGTTGTTCTTCGTGTTGTCCTTGCACTCCTCCACCGTGTCGTCCAGGACCACGTT
CNTGAAGGGAGTCGAAGCCTCGCAAATAACCGGTCACCGCGCGTCCGCCGTTCTAGTTTC
TAGCATCATGCGCTTG
>GN8820S02JXAB0 
AATTATTTGGCTGCTGTTGGCTTTCGCCGTTTTAATTGATAAATCCAACGAGGTCTTTCC
C
>GN8820S02G5RAC 
CGCCGAGGCCGCCACTCCTGCACCAGCAGCTCCCGAGGGCGAAGCAACACCAGCTCCGGC
GGCCTGAACGCACGGACCCACCACCAAACGGGCGGACCAATGGACATTTAGGG
>GN8820S02HL6J4 
CTGCTTTTGCCACTCAAAGTCTCCAGCTGACTTTATACGAAGAGTACACAAATCATCAAA
ATAGTCTCGCTGATGTACGTGTATCGTTACCATTGTCTCAAAGCGTATTCGATCAAGAGA
TGTCAGATCTTTTACTGTCAAGTCAATAAAAATTAAGAAGAACCAAGAATTTGTTATTGT
GCGCTTCATAATAGTCTTATCAGTACGGCATTTTCGTAAAGCATATTCAGAGTCTTTTGT
CCACAGAAGTTGTACTCCAACTACACCGGCTTGGCCACAAAAACTCGGAAACTCTTCAGC
AAAATTAAACTCTGGATCATTTAAGCTTACAGACATCTGAGCAAGAATAGTTCGAATTGT
GTCTTGCATTTCCTTTAATAATCGA
>GN8820S02FP2F3 
AACAAGAAACTCAGTATGGCGGCCGCCGAGGAGAAGAAGAACAGTCACCTGCGGAAGAAC
ATCCGCGACGTGATGAACGAGAACAATCTGGACACAACCACGCTGGCGGCCCAGCGAGAG
GAATCGGAACGCTTGGCTCGCGTTGCTGGTCAACAGAAGTCAATGCGCGAGATCTAGAAG
CAGGTGGTGCACAAGCAGATCTTCCGCATCCTGCAGCTGGACGAAAGCGAAGGCATCGAG
AGCTGTGCCGTGGCCAATCCCGTCGAGCACCACCCGCCCGTCGACTTTCCGGAGGAGGAG
ATCGCCTCGGACACGTTTGACGATTCGAACAGCAGCAGCCTGAGTGGCGGCAGCATTGAG
GACGTCCTGCACAAGGGAG
>GN8820S02ITNY9 
TTCCTAGAAACCTTGAGGAATTCATCGGTGCTTCTGGAGCATCTGGATTTATTTACGTTT
CTA
>GN8820S02F4PKI 
GACTCGGTGCTGGAAAGGAGCTAATGCTTGAGACTTTGCAGCAGGTGGGCAAGG
>GN8820S02HFYJX 
CAGCGGCTGCTCATCCGATCGGAACTCCGCCAGAGTGCGACGCACATACTCCACATTGTT
GACGGTCACACACATGTCATCCGAACACCGGAATGGACCCTGCTGCTCATAGTAGCCACT
GTCCGCCAGTGCGGTATGAATTAGATCGCAATAGTGCATGGCCGCCGAGCAGACCACATC
GATGAGCTGTGACTCCATCATGATGGCCGTATCCTCATCCGGCCAATTGAGCACTTTCCA
GAACTCCTTGATGTTCAGCAGCGTGCTGGCCGTATCCACCGAGGAGCTGCTGTACCGCAC
AATTCGCTCACCCTCGCATATGGCATCCATG
>GN8820S02JEDQ9 
GATTACCTGATGACCAGGGAGATGCCTGCCAGCACAATGACGCTCAGCCGGAAGCAGCAG
CAGCGCACCCGATTTGCACCCACATCCAGTTATCCGCCGGCAACTGGAGGTACTGGTAAC
CTCCGGCCACCTGGAGCCACCTCGGTGTCCACTTCGAATCTATCGGCCNTGAGCGGCGGC
GTCAGTACGTCCAAGTCGAGCCGCATGGGTCGAGGTGATTGGCAATTCGCTGCGCAAGCT
GGTCAGAC
>GN8820S02HG6W4 
CCTTGCTCGTGCCATAGCGAGTCAACTTGTCCACCTTGTAGGCCCCTGGACCAGGACCCA
AGA
>GN8820S02JAI50 
AAATGTCAGCATTTCCTCGTGCACAAAACAAAATAACAAAATCGAGCTGAAAATAAAAAT
ATCCGAAGAATCCGATCAAAATGGTAAAGTCTTCAAATCCCCTGAGCATCGTGCGCAGCA
TTTACAACAACGAGTTTCAATGGATGCTGGTCAAGGGCTACGGACTTTTCTTCTTGGGAG
TGCGTTTGGCCAAGGAGTTCGTGGGTGTCGAACTGATGCCGTCGCTGGGGCCAGCCTAAG
AGTACTACCAACATTTAAAAATTCCAAAACGGC
>GN8820S02J4GW9 
ACCGGCAAACCGCCGGCTCCTCCAGCCGCAGCGGCAGCTGCCACGTCCTCAGCGAATGCC
TGCTGGTTCACCGGATCCTCAGCCATGATCTAATCTCTGTTTGGGCGTT
>GN8820S02GXBZ3 
GGAACAGCGTCTGAATCGCCGTTGTGTTGCCAATGAATGTAGCTGACATCTTGAGG
>GN8820S02IESJK 
TTTCTCAAGGGCAGGAGGCCCATAGATGCCAAAGAATTGGAGTTGGCCAAGACCGAGGTG
GAGCCGCCAAAGACCTTGACCTTGGCCAAGGAGCCGGAGAAGTTGGACAGCGGAACAGCG
ACGGAGAAACAGCGGGAGCAGGTCAAGGAGCAGGGTTCCACGGAGCAGGAGGACGATTTG
CTGCCCTCGCCCGACATTGATATGAACTCCAATATGCAGAACTTGACGGCGCAGCGGAGG
AAGTCGCTCTGCCGGCAGCATAACATATCCTCATCCTTCGGCGCAACGGTGAGTAGCTCC
ACGGGCATAACGCCCAGCATTTCGAACAGTTCCAGTGTGGTCACCATAGGCGCTCTGCCC
GCCATTCTGCGAGGTGGTAATCCACTATCGAATGCGAAT
>GN8820S02GH0Z4 
GATCGAATAGTAGACAGGAGAATATCATGCCAAAGATCATCAGTATGGCCACCGCTATGG
ATGTACCTCCAATAACCGCCGCGTGATCCCTGATGAAGTTGGCGCTATTCGATCATATTC
GAA
>GN8820S02JEMRW 
AACCCGTCCAACTGAATCAGATTAAAGTACAATATGCTCTGGCTTTCGAAGGTATCAATG
GATGGATGCATATGGCGGTGGATAAGGACATCACAGGTGCTATTTGCAAAGCCACAACTC
ATTTGAAGACCCTCGGCTTGAACGTGAAGAAAGTGAAACTACCCAATCTCGAGAATTCAG
TTGAAATGGCTTTATCTGGGATCGCCGGACAGGATTTAATGGATTATCTATTGACGGATG
AAAACCCAGAGGGTTCAGGCAAAGTGCGTGAGACTGTCTGGGAGATTGTTAAAAGT
>GN8820S02F2NDA 
GCGCACAGGAACAGCTTCAACTGGGAACTGCAGTCGTATTCGATCAGTGGTGCAAAGGTT
TGCAGTGTGTACTCCACGTCCGTTTGCATTTCGTTACCCACCAGATTTGGCATGGAGGTC
TCATTGTAGCCGATCTTGCGGCACATCTCAATGCGAATGGTTTCGCTTGCCGGAAGGCGG
GGATTTCTGGCGGAGAACTGGAACTGGAACTGGCACTGGGGTTGGCCGCTCGTTGAGGAT
TTGTAGATGCGCGGATGCAGGAGGATCACCACCAGGAGACACAATATGC
>GN8820S02IVVLP 
CGGCGCTGTAAGAGTTCCATTTTTATGCGCTTAATCTGCTGTTGCCATTTTTCAAGGTTC
TTGCCCCATCCAGCCCAGTATTGTAG
>GN8820S02F479W 
GTGGGAACTGCCTCCATCGTCTCCATTGTGGACAGAAATTCGTTGGAGCACAACGTAGTC
AAGGGCAAGGCGGCGTCATCGACATCCAAACCGGCGCCGAGCCCGGAGTGGTTCGTGATA
AGGGCCATCTAGTTATCATTGG
>GN8820S02GDU6A 
AGGGTGCGCAATGTCCCAAGGTACCAATAAATATCACAGTTAGGCATGTCAAAACGGAAA
ATACAGCTCTGATTTCTTTTAAAATTAACCAATTCCTATTGCAGCTCTTGGTTAGACCAC
ATCCTTCATAAGGCTGATGGCAACGGCGCCAATCAGGCCACAAACTCCCATAACATTCAA
GGGCNGCAGGGGAGTCAATGTGCTCCTGTGAAGAGGGGAAATCAGATTGGTAAAATAGAA
GACCACACAGGTAAACGATTTGAGGACCCACCAGTTTCCAGAGAAAGGGAACAAGGATTA
GGGCAATGCCCGATGCCAGGTTGCCCATGCCAACGCCAAAGTTTCGAACTATTGTGGGAT
ATTGCATCGCTGTGTAGGTGGGAATGATGGCGTTGTTGGCTCCAATGAGACACTTGGCTG
GGT
>GN8820S02JPF9W 
CTGCATTTGGGATCAGATGATGATGACGACGAGGATGTACAGGAGGAGGAGGAGGTGGAA
GTTGAGCACCCTAAAGCCAAAAGGACGAAGAAAGAGAAGCCCGAGAACAAAACCTACGGC
CAGCAACAGTGGAAGATGATTACGACGAGGCGGGTGGAGCCGTGGATATTG
>GN8820S02FYDB7 
CTTCTCGGTGGCCTCCAGTATGTTCTTCACTAGACCATCCAACATGGCGTCACAGCTTAC
CGACGGATTGTTAACAGTCACCGTCTGCAGCGCTACGTTAATATTCTTTACCAGCGTCTC
CTGGAAGTCCTGATTCTTAATTATCGCGCAGGCCAGTTCAGGCATGCTTTGCGGCGTGAG
CAGAAGTGGATTGGACTCGGTATGACCTTGGCGCGGCGTGGAATTGTTGCGCGGACCAGG
ACCATTCGCCGGAAGTAAGTCATCCTCCTCCAAGTCCTCGGTGGCCGTTGTGCTCTCGCC
ATCCTCTTCGTCCAGTTCCGCCTCGCAGTCATCCTGGCTGCCTAGGAAACTCTGCCTGAC
CTTGTCGCGGTTAACGCTGCAGTAGAAGTGTGGCGGCAGCAGACGCGGTCGCTTGCTAAA
CGAAGGCGAAGAAATGCTGTT
>GN8820S02JHP0S 
ATGCCAAATCTAATATTCTGGACATCATGAGTGAGGCTATTAGGGAACCTCGAAAATACC
CCAAGGAGAGCTGGCCAGTGAGTGAAACCCTAACTGTAGAGCCGCAACAGAGGGCGCAGT
TAATTGGTCCCAGCGGCCTTCACATGAAGCGGATTTACTTGGAAACGGGCACCTCCCTAA
CAGCGTCGATGAGA
>GN8820S02GAGRS 
GACGAAGAGAGCGAGAAGAGAGTTGGCCAGAAGCTGTCGAACAAACATTTATTGTATCCT
CACGCCTGGGAGCCCACTCTTA
>GN8820S02HE5A2 
GACATGCAGCAGCAGCATCCGCAGGGCTATGCCTCCAGGCGTTCGCAAGACTCCTGCAAT
CAGTATAAGGAATCGGGCAAGTCAAGCGACTCTAGTCTGTCCAGTGCGCATGGCTATAGG
CGCTTCAATGACAGCGGCGTTCCGGTGTCAGGCATCCGGATAACCTGCGTCTGGGTTCGC
TGCAAAGCAGCAGCGTGGCGGTGGCAAGGACAATGGAGCTTTCGAGATGTTGCTGCTGCT
GGGAAGCGTGCTGCACCTGCTGCTGCTGCTGCTTTTGGGGCGTTGTCTGCTCGCGACGCT
CGCTGGGATCGGTGTTCTGCTTGAGCGTCTGCAGCTTCGCCAGCGGAATGATGTCGCACT
TACTCGGCCGGTGCCACACGGTCTTCTGCGT
>GN8820S02I4EWB 
GTGGTGCGGGATGTGTGGTCTTTGGTCCGTTATGGGAGAGGGAAAAGGTTTTCCGCGATC
GGTATATAAAGCGAAATACAACAACCTGGGCGGCTCAGTTGCCGTCGGTCACAAGTTAAT
ACTCCACGCGATCTCCACCGAAGTCGGTCCGAAGATTTGGCCGATTTGCCCCAAGATAGT
CGCCCGGTTCATTAGGGGATTTGGAATTGGAATTGAAATTGAAAGTGCTTTGTTGTCTTC
GCCACTCGATATTCAGCTGGGTGTTGCCAGCGAAGGCCTTTTGCGATTGCATTCAGGGTT
TAATCGATTCGAAATAGCTGGCCCCACAAAGCCAATCAG
>GN8820S02IKSQW 
CTCCTTCATTATGTGGCGCCTCGACTCCTTGTGCCGGTCGAAGCAATACCGTTTGGCGGT
CTTGTAGCCGCAGACGTTGCACGAGAACAGTGACGATTCCACCTCAGACTCGGAGTCAGA
GCAGGACTCCAGCAGCATGTGCTTTTGCGACCGCCTGTGGCGCCTTAAGTCTCTTCTCCG
GTCCGTGGAGTAAGTGCAGCCGTTTATGTTGCAAGTCAGTCGCTTTATCTTCACCGCCTT
GACTTGCTCCTCCTTTCTGGGCGCTTGTTTTAGGTGCAAGTATTCCATTTCGTCCTCGTA
GATGAAATCTAGAGCCTCTATCGTCAGTGTTTCCGTTCTCTGGCATGTCTGCGACATATT
TCCCTCGTTTGGTCTGCGTTCTTTTAATAATAA
>GN8820S02GHNTX 
TTCACTGTCCGAAGGCTAAGTACGTTCTCAAGACGGACGATGACATGTTCATCAACGTGC
CGAAGTTATTGACCCTCATTAGCACGCTTAAAGCCAATAGAACGATCTACGGACGACGGG
CCGAAAATTGGAAACCCATTCGAAACAGGTGGTCTAAATATCACATATCCAACGCTCAGT
ATGGAAAGCCTCCTTTCCCTACTTCACCACCGGACCCGCCTACTTGCTCACTGGTGACAT
TGTTCACGCTCTGTATGTCCAATCCCTGAATACTGCATTCTTAAAGCTGGAAGATGTCTT
CACCACGGGCATTGTGGCTGAAAGTCTGAACATCCGGCGGGTAAATGTGCGCGAGATGGC
TAACACCCGGACGAAATTCGAGACGTGCCACATCCGCGACAAAATTACCATCCATATGGT
AAGGAATAACGAG
>GN8820S02I5MHW 
AACTTGACAATGCACTCAAACGTGAAAATTGACGTAAAGACTTTGTTTCCCACATCCAGG
GCGTTGCGGAAGCTTTCACTCATCCCGTGGTGTTCCATGGCCAAAAAGGCTGTGTTTAAC
ACGATGCAAAGTGTGATGGCCAGCTCGAAAAGGGGATCCCTCACTACTTTGTATAGACAG
TTTTGAAACTGTGCCAGCTTTCATAGTCGGTGCACCAATGAACGCAACGATCACAGTTTC
GGTCGGGTAGGTCATCGATCACCACCACCTCCGAAGAGAATTCCTGGTGCAGGGCGTACA
CATTGTGGTTCTTGATGCGGGCAATGTTTCCATTACATTTAATAAGG
>GN8820S02GM0I2 
GTGGACAGGAATGTATAGTAGCCGGAACTGTGGATATCCTGGTAGTTATCGTATTCCTTG
GGGATCTGGCTATGGCTTCCAATCTTTTCAAGTCCCTCGAAGTGCTCAAGTAGAATGTGC
GAAGAAAATGAAAAGCCAAGAACATCGTGATGGTATTTATCAAATACCACGGATTTGTGA
TGCACAGAACTCCTATAATTCCACTGATTGTAAGGAATATCTGTATGCAATCGAGCATCA
CTGCGGGCAGGATTTCATCCACTTGCCCCAAGTCCATGGCAAATCGATTGAGGATTCTGC
CCGATGGATTCGCATGGAAGAAGTACAGAGCGGTGCGGGAGACTCCTTGGAACATGGTAT
TGTGTAACTGGGTGGACGAGTGCATCGCCATGCTGAAGAAGAGCA
>GN8820S02IN2PH 
ATGAGTTTTGTAAATACTCTGCTGCAATACGCAGGCTGTTTTAAAATAATATAGCTTAGT
TACCAATAAAAGATCATGTTTGTAGCCTAATTACCCAGGCAGCAACTTCACATTAATGCT
TATTGATGAGAGTGAGCCTTTGTCCGCCTTTCCGATCACAGCCGTTTGATCGCTCGTATA
GTTCAGTAGTTTTGGTTTCTTATTCAGTCCAGATATGGAAATATCACTTCGTGGATGACA
TCCCTTCGCGTGTGCCAGGCAAGATGATGAA
>GN8820S02HKSQF 
GAGGGTGCTTCAGGCGCTTCATGATCTCCACTTCGCGGTAGACTTTCTGTAGGTTTGTCT
GGTCCAGCTGCGACTTGTCAATGATCTTGATAGCCACCTCGTTCTTGGTGATTCGATGCC
GGGCCAGCTTGACCACTGCAAAATTTCCCTTGCCAATGGTGCGCTCGNTGTCGTAGAAGC
CACGCGCATGGGCTCCTTGAGTTTGTAGCAGGTCCTTGCCACTGATACCGCCCGCCGCCC
ACCCGCCAGAGG
>GN8820S02FVR90 
CGGGCTAAATAAAAGCATCACTCCCATAGGGGAGTGCTGAAAATAAAGAGCCATATTCCT
TGGGTAATCCACTCGGGTGATTATGCAACCTTTCGATGCAATCCGATTCGCTAGAAGAGT
TTTCTTCTGCTGAAGTCACTGAAACAGAGTCGTATCACTTGATTCGCTAATCGTCGATCG
TTGGAGTGCTGTACGCAAACCGATTTCTGGACACTTTTCGTGGGCACCGCGATCCCTTCT
CCGTTGCCCGCTCGCTGCGGACACAGTTACGGACACTTCGCGGACACGGACACGCACACA
GACTCCGTTGCTGGGAACGAGATGCACACTGAGCACAGGGCGCAAAGAAACTGCGGCCAC
GGCGG
>GN8820S02GUK5Q 
TTGGATCGACGATCGCCAGCACCGACATACACCCGTCTACAGTTCCCAAAACTATAGCGC
GTCCATCTTTGCTGCTTTTGATCGCCGTAAGCTCAGCCTGCAGCCGGTAGTTGGCTATCA
TTTCAGTGTCCGCGGTGCGAAATACGCGTATGGTCTTGCGGCCGCTATGGTAATGCCACG
TACTCGTCGTTCTCCGTGAAGATGCAGATCACCGAGAACACGCCCTCGGCCACCTTGGGT
ATAAAGGTTTTAACTGTTGTGCCTTTGCGCAGTTCCAACATTTCCAGTCCGCCGCGGGTG
GGGGCATATAATCCACACTTGCCGTCTCGCGTAATGCTACCGCCCCACTTGGCAATGGAG
CGGACGTGCTTCTTCGTCTTGATGTCCATGACGCTGCCCTTCTCGCTACTGATCACGGCC
ACCTGGTTGGCCTT
>GN8820S02I2IU9 
CGTTTGGGCTAACGACTTGGGTCTGGTGCTCAAGTCGAAGGCCAAACACGCGGCCATAGC
CG
>GN8820S02GUKSW 
ACATATTTTCATAGCATGGACGACTTAAATCCGCTGGCGGGCACGGCTCACCTCCTGGAA
GAGGTTGACAGTGAGTAAATCCGAATGAAAGGAAGGCCAGTCGTTGAAAACCGGCGCATT
GCAGAGAAACTGATGGTACTTTTGAGAGACGGACGGACTCTGATTGGATACCTGCGGTCC
GTGGCCAGTTCGCCAACCTGGTGCTGCAACGCACCATCGAGCGGATACATGTGGGCAACG
AATACGGCGACATTCCTCGCGGAGTCTTCATCATTCGCGGGGAGAATGTGGTGCTACTGG
GCGAAATAGACCGTGAAAAGGAGCAGAAACTG
>GN8820S02JO6QH 
TTAACTTTAATGTCTGTATCATTATTTATAGCCTATAAAACGGGTAAATAAAAATCTTAT
TCAACTTGTAGATGTTAAATTATCAGACTGATTTTAATATCCGAATTAATTGGCCTTTGT
TTTTGTCATATTCAACAAAATACATTGCAAAATAAATCGAATATATACCGTGCCCAATTT
GTACTTCATAAAAACCTCTCATTCGTTTATTTTTTTAATTATTTGTTTTACCTTTACCGT
TTTACGTTATGTACACGCCTTACGGTAACGTAACTTAAATTAGAT
>GN8820S02IJZ97 
GTGAGCATCCAGGATCATGAGGAAGGCTCTTCCGTCGGACCACGAACTGGAGAAATCATT
TAGCTGCAGGCCATGAGGTTCCGTATACTGACGTGCCCAGGCCAATAGGGACTTCTCCAC
CCCGTTCGTCTCGAATAGACTCTTGTACTAGATGCTGGCCGACTTGTAACTACCACGC
>GN8820S02IP6LM 
CATGCGTCGCTCCAGAGAGGATTCTCTGTCGAAGCTTTCTAGTTCGCTGCCGTAGCGTCG
GTAACGTGATCCTTCGCTATCGTTGTAGCTCACATCGGAGAACTTATCCGCCCAGCGGGA
ACGAACGGGTCCGGGTCCACGATCACCTTGCGGAGAGCTGGTAGAGGTCTGCGACGGTTG
CGTCTCCGTGCTGGGAATCACACTAAGGCCTTCAGTTCCCAATGATGACTCAGTGGCCAC
CGCAACTGGTTCCTCTACCGGCTTCTTCTTACGAAAAGCACGTGGGTAGGTGCCAAAGTT
GAACTCGAACTTCTTCTTTGGCGCCGGCTGAGTTGGGGACGCTGTGCCTCCAGTGCCTTC
CGGGGTTTCATCCGAAACCA
>GN8820S02GUYAB 
AAAAGAGTTAACTGACCTGGTCTCTGAGCTGTTTGCTGGTTTGCTGGAAGAAGGAGTCTC
TCTGGAATCGATTGAATTGGAAACACCTCAAAAATTCGTTGAAAGTGCCAACGTTTCGAT
GATTCCCATTGATCAAGTGTCCCGTAACATCGATTTTGATGGCCAGCAGATAAATGCTAA
TCAGCAGGAGCTGTCCGTTTTTCAACCTAATCTAATGCCGCCTCCTTGCGAAGGGAACGA
AATGGGCATGGGTGTGCCTGTCCCTGTGGCTGTGCTGCAGGAGGAAACTGGTGGATCCGC
TTGCAATGTGGTAAACATACCTTCCGAGGCGCTGACTGTT
>GN8820S02IF55X 
GCACTCTTTGCCGTAAAGTAGTTGCGTATGGAACCCTGTATCTTCTTCTCGTTAATTTTT
NTTTCATCGACGGCATC
>GN8820S02GRS0V 
CTCGGAAGGTTCTTCCAGCAATTCGGGCTGCTTGTCCACAAAAGCCATGAAGAAAACGGT
TTCATGCCCTTTGCGTATGAATCCTGGACTCGCCCAGGCAGACCACTCATGCAGAGCCCA
CAAATCTGGAACTACATTTAGCTCGCGGCAGAGAGTTAGAAACTCAGCCGGCTTGTTGTG
CACCCTTCGCTGCCACGACTCCAGGTCTGGAACAGCCTGAGCGCAAGTTACCGCACCAAA
ATCCAGTTGACTCCGACTCCGGCAAAGCAACAGACCCACCTCTTCAAAGCATTCCCTCAC
GGCGGTTAGTCGCAGCGTAATCTCCCGAGCCCAAATGCGGGAACGCTTAAAGAACCGATC
GTAGCAGCCAGTG
>GN8820S02GX1XR 
CAATGAGCTGGAAGGCCTCGAGAATCATTTTGCGTTAGAGCACCCTCTTGTTCGATGGAG
CGGCAAATGTGGCATGTGCCGTCAGAAAATCACGGCAACGGAAACGAATCTCAGAATTTC
TGAAGAGTTGCGCCACATGAGGGACGTGCACATGAAGGACATATCCACCCTGCCTCCTCC
TCAGTCATCTGCGGTTGAAAGCCCAGCCGTTATTGAATCCTGCCTGAATCAGCGTGAACC
AGTACCTGAATCAGAACCTGATCCCGTTCCTGAGCTTCCCAAGCTGCGTGTTCGACGCTT
CACTGGGGATCGCCTTGTTGTGGATTCACAAGCGGAAAAAGAGCCAACCGGTAGCAATA
>GN8820S02H35B8 
TTTGAAACCACCTACGTACACCTGCCAAGTGCTCAGCCAGTGCGTCTCCGGTGAAGTGCC
CTAAAACTGAGAGTCTGTGGGTTTAAACCCACATTAACTTCAGAATGTCAGCTCCAGCGG
CAGGTGCGGCGTCTGCCGTCCTGGACTTTGACGACATCCTGGTCGAGATCGGAGAATTCG
GACGCTTTCAGCGGCGGAACTATCTGCTCATATGCTTGCCCGTACTTTTTGCTGCCGCCA
ATAGCCTGTCGTATGTTTTCACGGCAGGATCGCCGACCTATCGATGCTACGTGCCCGAGT
GCGATAAGCTGGTTGATGCGGAATATGGAGCGAATTGGGTGTCGATTGCCGTGCCCGGAA
GCTGGAGCAAGCGGGGCCATTTTACGCCGTCCACCTGCGAAAGGTTCGTGGCGAA
>GN8820S02HWWXW 
TATACTCTAAAGTGATTAAATTTTGATTTCAGTAATGTTGTAAGCAATTTATTTAATAAA
CTACTTGGAGCTATAGATAACAATGTGACTTTAATTTTGCTATTTTATTCAGCAGCATGT
ATGAATGAACATTTATCTCTACCCTTTTTATTGAAACACCCTTACATATTTAAGCCATTT
TGACCCCTTTTTCTGGCTNTGCTTTGGT
>GN8820S02GRX5I 
GTAGCCTCAGCTACCTTCTGCCATTTGCCAAGGACTCGGCAAACCAATCGCTGAGCCCCA
CGTTCGTA
>GN8820S02I1JHL 
CGTCGGTACAAGACCATACGATCTGCATGTTATCTAGAGTTCAACCAATATAACGATGGA
>GN8820S02G0NGV 
GGAAGATCGTCTCCGAGGGACATGATAATGTGCAAGCCGCTTTGCTGGACTACACCCTCA
CCTGGATTCAACAGGATTAGGAATTTCATGCAGACATAGTCGCCCATATCGAATTTCAGG
TCCTGCAGCTTGTTCTGCAGCTCGTTGAAGTAATCGCCCAGCTGTGGCACTCCCAACAAA
CCCAGACTCATCAGATTGAACACCTGACCATTGTTCAGTTGCGTCTCGTCGGGCAGGCCG
TTATGGATTCGATGATGCAGGTGACTCCAGAACAAGCATGTCCGACCAGGAATGCTGCAG
CAGCTT
>GN8820S02HPDYS 
ACAAGCTCTCGCCCAGCTTGAGTTCCGGATTGAGCTTGAATTCCTGCTCATGGTCGAAAA
CCTGCTCTCGATCGCTCTTTAGCCTGGCCTCGCCCTCCTCGCTCGTCTCCACGCTGATTT
GTTGCGAGTCCTCGGTGTCGGATATATAACCAGATTCACCAGTATAGTAAATGGGATACA
GCAGAAGCGGCGAGGCGCTGAAGGCAACAAGATTACGCTTGGGAAAGGCTTCCGTCCACG
TTTTGTTCGGATGACGATCGAACATCAGCGGCAG
>GN8820S02GTMN8 
CGCCTTATCGCTATTCGCATAGCTATTGATGATCGACAAGCTTTCTTGGAATCTAGCATT
GTTCAATCCAATTACGTTGCCAATCATCTGCGATACTGAGATAATAACTTGCAAGTGTAC
GCGAGTTAGAGCCTTTCGGCCACTGAATTCGAAGTTACTGCGCTGAGGAGATATAAACAA
GCACAAGATTCGTGGCGAATCTCTACTAGGCGACTATCGCAGGCCGTTAAGGAGCTCATA
TACCATCTGACCACACAACA
>GN8820S02FZ3XA 
AGACATCGCGATGCTTCTGCTGCAACATGGCGCCCAAGTGGACGCAACCACCAAGGACAT
GTACACGGCACTTCACATCGCTGCCAAGGAGGGCCAGGATGAGGTAAAGATCTGATTGCG
AAAAGATCACCGACCACATCGACACCGTTTATCTGATGCNCTAGTTTTGGATACGCCATC
AGGAGTTTTTCATTTGATTTTAAGTTTTCCTCATGGCTTTTTGAGTTTGTACTTGAATCG
GTATTATGAGTTGTTTTATAACTCTTGTGTTGTTGTTTCTTTTTGTCCGTTTGTTTTCGA
ATAAATGTTGCAACTCTTTTTTTATTGTA
>GN8820S02GU2CK 
AGTCGGCCATTGGCCTAAATCGACCCACCAGGCATTTAAGCTGTGCCCGAGCCCTGAGCG
ATGCGGACATGGCCAGGGCCCACCAGCAGCTGGTGGATCTGCGCGAGCAGCAGCGCCTCT
GC
>GN8820S02I0K9R 
CCGCTCAGCTCAGCGGGCGCTTTCTCTTTTATTTTCTTCCATTGACGACGCTGCGTGCGC
GTCGCATCTCTCCCGCAAGAAACGGCAACAACAATAAGCACTGCGCGGTGCATAAATAAA
ACAAACGAAAATAATATAATTGTTAGCCGGGAATTTATGCAAAATAACACAAAAATAAAA
CAAAGAACAAAAAAAGCAAAACTAAGTGATGACAGGCAAAAGTTAATAACAGTACTTAAA
TACGCGGCACAAGAACGTAAACAACAAAGTACGTGTGTGCAAATTACCATGGGAAAAGGA
CTAAGAAGGAAGAGGAAGACAGCAGTGTACAAG
>GN8820S02HPBU7 
CTGATTATGCTACTTGTTCAGTTCCTGCTCATTGTCATTGATCGAGCTTTGTATCTGCGC
AAAGCCCTGGTGAACAAGATCATCTTCCACTTCTTTTCGGTTATCGGAATACACATCTGG
ATGTTCTTCGTTGTGCCTGCAGTTACGGAGCGCACTTTCAACTCCCTCGCACCTCCAATA
ATATTCTACGTTATCAAGTGCTTTTACATGCTGCTCAGCTCTTATCAAATCAAATCCGGT
TACCCTAAGCGCATTCTAGGCAACTTCTTCACCAAGGGTTTCTCGATGGTCAATATGATT
GCCTTTAAGGTGTACATGCAGATTCCATTCCTGTACGAGCTGCGAACCATATTAGATT
>GN8820S02FJWRC 
GTTTGTCGAGCGGTCAGGTTGCTCGGCGGTCGGCATCGCAATCGCAGTTGCAGCTCGAGG
AGCCTCAAGAGTCCAGCGTAACCGTCGTCGCGCTGTC
>GN8820S02H57R0 
GCTGGTCAACGGCATGGGTTCGTCGGCTATGAAGACAGTTGGCGTTACGGCCGCTGCAGA
GGATGTTGTCCTCCCGCTGCTCGTTGGCTTGTTGCAGCACGTGTCGCACTGCCAGTTCTG
CTCCTGGTCATCGGCTGCCTCCTCCTTGGTTATGGGCGGCTTGTGGCACTCCTGATGGTA
CATGGCACCGCACTTGGAGCACTCAATCAGCCGATTGGTGGCCGTGAAAACCATCTCGCC
GCACACGCAGCAATTGAGGTCGCCAAAGTCGCCGGTGTCACCGGTGTTAACTATTCCCAC
GGCGCTTAGACCGTCATCCGAATCCGCAATCGTGTCCACCGAATCGGAGGGCTCCTTGTC
CGGTGAGTTGGTCAAATTGATGATCTCGT
>GN8820S02JGW2N 
CCGGAACACGAAGTTCACGCAAAACGCTGGCCAAAGGAGGGTTCGAACGGACTGAGTCCT
A
>GN8820S02HK23L 
GTTGGCCGAGCCAAACGTTTCGGGAATAGAGTGATAGTAGTGATAGTTCGAACCTGAAGT
CGTGCGAATTACGTGAAAAGTTTTGTAGTGTGTGCTAAATGCAAACAGTGCGACTCTCTC
AGCATGAAAATTCAACAAAAACAGAGCGAGAATTCTAGGAAATATTGAAAACAGACAGCC
CAAATCAAAATAATTCGCACGATCGCGCGCCACTCGCGGAACGCAGATACAGATACAGAT
ACAAATACATTTAGCCTGCGGTACAGATACTTTATAGTGCCAGTGCTTCGGTGTGCGGAA
TACAAAGGCGAATTTCGCCAGAAATCGCTTGAGTCACTTGGCAGACTTTGTGCGGCCATA
>GN8820S02G5MOO 
GGCGTTCGCAGTACCCTTACGCTTTCCTACCAAGCTGCTGTGGATGCAGCGCCAGCGCGT
TCTGCGCCGCC
>GN8820S02FQG98 
ATTGCCGAGGAGGAGGATCTGCATGTGAGTGAGATGCTCCTGCTCGGCAATTATCAGGTG
GTGCAGCTTAATGAGTATGTAGTAGGGCTGTGTGCTATCCGAGTTGGGGATCACGATCAC
CTGCCACTGGGGGAGATCGGATGGGATGTACTTCGTGGCCAGCTCGCTGACATACTCCTG
AATATTTGATTCGCTAACCGGACGACCTCGATACTTGTGGGTGCTGAGTAAGACGTGGTT
GTTGATGTTGAAGCCGCTGCTGTCATTCACCCACGCATAATGCCCCCAACCAGGTGACAA
GTTTTTGTACGCA
>GN8820S02IY64K 
ATAGGGAGAAGTTTCCGCCTGGTCCACCACCTATGCTGAAGATATCGCCTTCGCACACTC
CGGTTCTTCGGTTTGGCTGGCCCAGTGTAAAGTGATGGAAGTCAATCCGCACCTGGCTGA
TCTCGTCGCTCATCATCTTTACCCGCAGACTGCAGCCTGTGAAGTTGCTGGGCATGAAGC
TGGGGAATTCCGGCGACACAATGTAGGTCACGTTGTTGGTAATCGTAGTGTTGCAGCTGG
CCAGGAACACGCAGCACACCCCGAACCCACTGGCACACTCCCCCTCCCGCCTC
>GN8820S02IUAXY 
GGTGTCAGCAGGGGGTGGAACAACAGTCAATGTTCTTTCGTATATTTGTCCATCCGATGT
TCGCCAGTGTTGTTAAATAAGCTCTGGTCACACCGAGCCTAGGAACAGTGTTGCACAGTT
TTGGTAGGACTGTGTCTCCGCTAAAAGAGACATTTGTGCTCGCAAACACAATCCGATAAG
TTACGAGAAACACGTAAAGGAACTCTGGTTATCGGAGTCACTTATTGCACGATAGTTTCA
GACAAAAACGCCTGCTTATATCGATGACAGCCTTTGTTTTTGTTGCGCTTACGTTACGAA
ATTAATGTAAAGTAGCCGACGAATCTACGTTCTACCAGTATAAATGGATTAAAACTAACA
ATAGCATAAGTGTAAACTGCTGGTGAATTTCCCAAATAGCCATATAGAAAAAGACT
>GN8820S02I3IGV 
AAACATAGACTACTGCTTTCCAGATACTGCCATCTACAGACGACGACCACGGCGACCGCC
CAGTCCGCTCTGCGTGCTTTGGCCCGTTCGTCCATGAAGATTGGCCGCATCGAGGATGTG
ACG
>GN8820S02HFOYI 
ACCGTCTGTAATTTAGTTAATATGGTTCTTCTTGCCTAAAATGTTTTGTGCAGTTTAATC
CGTAAATGTACATCGACAAACTCTAAAGCAATTTTGAACTGCAAATTCTACAAGGTACGA
AATTTTGTGTGTAATTAATTTTCCCTTATATGCACAGTACGTCTCACTGGATTTTCTTCT
TGGTTTGTCTTTCTTTGGCTGGCTTTCTTGTCTTGTTTTGGTATGATAAGCGGAAGCGGT
AATGATCTCCACATCGATATACATAATTAGTTTAAGGAACGCGCGCCATCGCATTTAC
>GN8820S02JQ699 
TTGAAAAGTCTACCAAACAGAAAAGGGTTTCTGGTAAAAGTCCGAAATTCCAAAGAGTAT
TATTACTAACAACGAAATCCTGGAAAAAACAGCACTGAAACCTTATCTGAAAAACAAGTT
GCAGCTAAGGCAAAAAAGCAGTCAGTTAGAAAGACAGGTGCGACCGGAAAACCGTCTACT
TCGAGATTGAAAAAGTCAGAAAAAACGAAAACAACTTCTTCTGTGCTTCGACTTCGAAGT
TAGAGCAAGTCAGGGAAGAGGAGTCCGATGTATCATCAGAAGTACTGGCAAAACCTAAAC
CACAATGTTCAACTACGGCAAGCATTTTAAAGCAAGGTGGTGATGGGGCATCAAACTCGG
AGGATGATCTGCAAATAGCCCTGGCTATGTCGAAGGCCACCTACAAGGAGGAACAACAG
>GN8820S02H2VZE 
AGGATCTTTAGTCTTCCTCATTAAGTACGGGATACACGAAGGTATCGGCGGTATCCTTTC
CGACGACGTTGCGGGCTATGCACTTGTAGTTGCCCATATCCTCCCACTTGATCTCGGAGA
TCAGAAGATCGCCGTTGGCCAGCACCCTGTGGCGATGTCCTTGGACGATCTCCTTGTTCT
CGTTNTTCAACCAG
>GN8820S02HCZS9 
ATTGCCAACACTGCCAACACTGCTAGAAGAAGACTCAGTAGCTTTCTGATCTTTCGCGGG
TCATTTTTGTAAGAAACTGTTGAAATCGAAGGAAACAGGAAAACATCGAAATGGAGTACC
TCTACAACGCTAGTATGCATTGCGAAGATGAAGAACGCGTCAATTTCTACAACATGGACN
GTTCTTCGTGCCCCACGTGCAGTCGATTGAGCTGGAGCAGCAGGCGATCCTGCGGCAATA
CGTGCCCCAGTACGCTTATCAGTGGCCCTGGGGATTTGCCCCTTCCGCTTACAGTTATTA
CCAGGGATT
>GN8820S02HWINB 
GCGAGAAATACGTTTTGCGGCTGACATTTTTCGTAGTGCTCGCAATACGCAGGAGGGCGG
TTCTACACAGAATAATTTTGTTTGATCGCCAACCAATGCTTTAGTCAGCAGACTGT
>GN8820S02H30T1 
AGCCTTTCGATCATGCACACTGTGGCCTATGTATTCAGAGTTTGCCTCGATTTGGTACCG
CTCTCGCGGCCCGCACCGAAACAGTGTGCATGATCGAAAGGC
>GN8820S02IXV8E 
GATTTGAGTCACAATCGTATAAGTTTTGTTACCAAGAAACCTTTCCCTCTCATCAGTACA
TTCCGTACAACCTAAGAAACCTGAACCTAAGCTACAATTTGATGCCAATACTGACCTATG
ATATTACATTCGGCACCAAAAAGCTGGTTCGGTTGGATGTATCTCACAATCAGATCAACG
ATCTGGAGAGGAGTTATCTCTAATTTTACTTCACTTCAAAGTTTGGATATGTCTTATAAT
GAACTATCTAATCTGAAGTCTGAAGAGCACATCTTTGACCTGCCTCAAAACCTGAGCTGG
TTGGACCTTTCCCACAACAAAATCTACCACTTGCCGTTCGCCAATCTGGTGAAAGTGAAA
TCCCTGAAATATGTTGATCTTACCAACAATAGT
>GN8820S02IHHLP 
GAAGATTGTACGAGAAACCATAAAGTATTGCAGTGAATTTTTGTTGTCGATTGGTAAGGA
CGTAAACAACTGATTTCGTACGGTT
>GN8820S02GODN0 
GCAGGATACTTCCACAGGAACAAATGAATTGCCAAAGCACCAATGCCGTA
>GN8820S02G4GEY 
GTCAATTTGATTCCCAATTCCAATTCAAATGCCAGCGCCAATGCCAATGCCAATGCCAAT
AGCAATGCCACAGGAAACAAGGGAATAGTGGGTGAGACTACGTCCGTCGTTAGCGGCGAC
ACCTCAAGCGGGGACAACTCGAGCGGCAACGAGTCCGGCAACGATCATGTGCNGCGCCAG
GTGGCCCTCCGAGATGCGCCACCAGGAGCTGCTCAAGAAGCAAAAGAATGCTGCAGGAGC
AGTACCAGCGGTTGCAGCAGATGAGCAAGCTGCCTTCGTGGAGTGTGGCGTCCTCTTCCT
CCTCCTCTGCACAGACGATCGCAAGTAGGCGAGCAATAAC
>GN8820S02GSHFJ 
GTAGAGATCCTCCTGGCGCGCAGCGTAACCATCGCCAGTTGGCACGCTGCCCGCACTGAA
GTCAACCCTAAAGGTCTTGAGCGGTTTCTGTAGACTCTCAGCGTATTGCAGACCATCGCT
GCCATTGACTTCGATTGCTGTTTTCAGACGCTGCGACAGTTGTTCCAGCAATCTGTCGTT
CTTCGTGTTCAGGTTGTCCAAACGTTGGCTGTAATACTGTGTGGCGCCCGGATCGCTATC
CGCCGGCCGGAGATCCCGGCGCGGTGGCGAGAACGACGGACGGGCCTCGACCAGCCAGTC
CACGAAG
>GN8820S02F7SI5 
CGTCCTCTTACTCTCGTCCTGGCCTCGACCTCATCCCGATTCCGCCCAGTCCAGGCCGTA
GTCCTGTTCCTGGTCTTAGTACCCGTCTGGAAATCGTTCCGGAGCGCAGCGTTCGCCTGG
CTTAATTTGGCTAGGGAAAAGTGCATAAAAATACTGCGGCGAATTT
>GN8820S02HRWCV 
ACCACACCTTCTACAACGAGCTGCGTGTTGCCCCGAGGAGCACCCGTCCTGCTGACTGAG
G
>GN8820S02FLJ9C 
CAGAGAAGGCCGTTCATAAGCATGCAAATAAAGATTTCACACCTCGGCCAGCGCACTAGG
GTGCATGGTGCAGCATAGGGCTCTCAGCCAAAGGACACGAAACGAAATGCATGGAGATCG
GGACACCTGGGAAATACCCAACCTGCCCGAAACATATGGACGCACAACGCCAGGAGGGAT
CTCTCGCTCTGAATAGGAAAGACAGAAACTACTCTATAGGCACTAG
>GN8820S02JD0BB 
GCGAAAGCCTGCTTCACAAATGCATAGCCTTTCATATCGGTGTGCGAGCAGCAGGAG
>GN8820S02FURKZ 
GGGACAAATCCTGAAGAGAATCACCGGATTGGATCCGGCTAACCCCATGTTTTTACGTAT
GGCGAA
>GN8820S02JKMVM 
GCAGATCGGTGATATTCAGCCGCAGCTTTCTGAAGTGCGTCCGGCCGGAGTTCTGATCGT
TGTAGTACTCGTGGCCTCGCGACTCCGGCGGACAGCTGTTGGTCTGTTTCGTCCTGTACT
CGTAGTATATGGAGTAGTTCTCCTGCGGATCCACGTTCACGTACTCCTGTGGCGTCCTGC
TGTTCATCCCGTGGCAGTAGATGTGCACCATTCGCGATCTCACCTCCAGCTGGTAGTTGC
CATCCTTGTTGTAGCCGTGCATCTCCTTCAGGTCCGCACAGCTTCTCGGTGTTCCGCGAT
TCCGTGAGCCTCCGATTGAATTCAAGCTCCTGCTGCTACTCACTCCAGTGCCCCTCGGTC
TGCTGCTGATGCTGCTCCCGATGGCACTTCTCCTTCGG
>GN8820S02HRAY7 
AATATAATTGCCAGCTGCCCATAGAGTAGCGCGTCGACGTCCCATGATTAACGATGAGAG
CATTATGAAAAAGCCCAAAACACAAAACAAAACACAGAAGCGAGAACAAAAACGCCAGCT
GGATACAATGGAATCTCCAAGATACAGCGGAAACTACATCGAAACAATCACAAAAGATGC
TAGCCAACCGATTAGCTTCAATTACTGGAAACGGGGTACGGGGTTTTGATCTACGCATAA
CGCTCAGATGCATCGCGCCCCACCCACGAATGCATTCGGAACAACTCACTTCGGCCAGTC
GAGATCTTATCCGCGAAGCTCTAACAAGCCGTCAACAACAAAAGCA
>GN8820S02G919H 
GTCCAAATCCGGAATCGGAGCAGTTCCAGTCGGAAATCCTATTCCGAATGAAGGCAATGC
ATTTGGCGGTCGTGGATATGATTTAAATGAAATCCAAAACATAATCAAGGTGGAAGATAC
ATTCCACATGTAGGTCAT
>GN8820S02I7V53 
CTCGCTGATAGTAGTCCGGCATCAGCTCCAAGTTGTTGATCACCGTGTCCAGCATGTGGG
ACTTCTCGCACCATATGCCCGGTGCATCGTTCCGTACTGGATTGATGTGCACGTGGAGGT
GATAGAAGGACGGCTGGTAATGAAAGTACATGCGCAGCTGATTGGGATTAATGCCGTATA
GCTTGGCAATTGCGTCCTTCGACGCTTGGCGCACGTTGCGCAAAAGATCGAGATGACTTT
CATTCAAGTCGCGCAGAGACTTGATGTCGCGCTTGTGGACAATCCCCACGCAGATAGAGG
GTTTCCCACATTGCGTCCGTCCCATTTGAGATCGGGCAGAA
>GN8820S02HOYI9 
GTTCCCGTAATCCTGGCTCCAGGATCTCAGTTCGGATCCTTTTGTTTTTCCTTCCC
>GN8820S02GZZYD 
ATCCGCTTAGGTTTCAGTTCGTTTCGCCACTGCCGGCGATCGCCACGCCCAACCGCCCAA
CCGCCCAACCGCCCTACCACCCTCCATCCACGGAAGTGCACCCACTACCACGACTCGAGA
CATAAACAAAACTAACCCAACACTGCCTCGACTCAAGTGTCTTGTGCTTATAAGCGGCGA
ACAAAGGAGCCAGGTCTGCGGAGAGTTGGCAACTGTGCGGGCAGTCTTATCACCGCCGGT
CAGTCGTCGCTCGTGGTGCACTGAGGGCACTCCAAGTCCAAGGACGGACTCCACTTCTTG
CTCCGGGCACTCCTATCCACCTGTCCACCTGATCCCGATTCGGTTGCCGGTCCTGTT
>GN8820S02IODR6 
AAACGCTCGAGAGCGTGGACGAGATCTTGCCAAACGAATATCGCTCAAAGGCAGAACGGG
TTAAATCGGTTCGGTTTGGACTGGTGTTCCGATCTGGCCAAAAACACCTTTGTGTGTACA
GGAATCATCAACATTGTCACCAGTGCACCAAACAGGCTTGCCGACAGCCGCAGTTGCAGC
TTCGCTTTTGGCGTACGAATGAAATACGGCAACAAAACAAGAGGCACGATGCCGCGCAAG
TTGTCTTAAATTACCTTATCATCTTCGACAACACTTCCCT
>GN8820S02H9WLO 
GTGTCAATGGAAGTCAGTAAATACTTGGATTAAAATAGCGACCGGATAGCCTGAGATTCG
TCGTAGTAACGAAGCGAACCCCTGCGAAACGGAAGGCCAACTGCTCGACTTAATTGTCGA
CCACTGTCAATATTAGCGCCATCGCAACTGCTGGGTGTGGGCGAATCTGCGCCCCGCCAC
CGGTAAGCTGTTCCAAGATTCGTTCGCGCTTTCAGAACCCACTCATTTCACTTTGGCTTT
TCTATATGGCACCCAAAGATATCACTCGAATCATATGGCAAAACACACTCACATATCTAT
AGCCTTGCTACGCTTTCATCAGCAAATTGCTTTTTCAGTTTTTTCTAGCTTCAATCTTTT
TTGTTTTTCCTACCAAGCTGCCCACTTGAACC
>GN8820S02I6C87 
CCTCGTAGAGGGATCTACTTGGGTGCCGCTTCGCTGCCCGCCTGCCCGTCCATGTTGTCA
TCTCCCGATTCGGGAGCGTTGTCATTTTCCTCGGCAATCAGGCGACGGATCTCTCGGTTG
GAGTTCAGCAGCTCCCGTAGTTGGGACATAATGTCGTCTGTGCGCTGCTCCACGGCGTCC
AGGGCACAGCTGAGAGCGTCCAGACTGTTGTTCACGTCCTCCATCTCTTGGAGGTCCGCC
TCCTGGACATTGGTGTTGCCAGAGTCGCCGGACGACGAGGGATCATGATTGTTTTTGGGT
GACATTTTCCCTGGAATTTTTCCCCGGAGTTTTTCCGTTTGTTTTTCCTAGTTGGTATTT
ATTG
>GN8820S02FZJS9 
ACCAAAACAACCAAGAAATGTGATTCAATGTGTGCAATGTAACCAAATTATAATTAACAA
GCTAAATAAAACGATAACTAGAGCAGGAGAAAAGCCGTGGAAAATCAGCGGGAAAGCCAA
CCAAAGCCAGGCCAAATGGAAAACAAGGAATCCGGCAGCCAATCGAACAGCCAACTAGCA
GCCATCGTGGCCATGATTAAGGGAACACTCTGTTAGCCAACTCGTAGTAGCAGCATCCCC
GTCCACACATAANACCCACGTAANACA
>GN8820S02H21D9 
TTTTGCTCTGCTACTGCGACAGCTGCTTTTTTTTGTTTACGTCGGAGTGCCAACTACTTA
>GN8820S02IQG69 
TGGTGGGAGTTACCGGTAATGCTGGCCCTGGAGCAGGAACTAGGCGTGGCACAGAAACTG
TCTTTGGTTGCGTCACCTCCACCTCCTCGGCGGCGTCGTCGAGATCCTCCTGCGCTTCAC
TGTTGGCCACAAGGCGAGCGGATTTCGGTTGCTGGTCGGTTGCCGGAAGGCCAAACTGTC
TAGAGGGCTTGCCGGCTGCTGGATACAGGGCCGATTTCTGCTGATCCGCTGGGCGAAGAC
GCTGCGTGGCCACGCCCACATCTGCCCGCGCGAGACTGAGGAGAAGCAAACCGGCGAGAA
GACAGACAACAGTCGAGCTGAGCGCCATTGCGATGAATATGTGGCGTTGGGGCGGCGGGG
CCCGATTTTATACAAACTGCTTAAGATTCGGACAGTGCGTCCCA
>GN8820S02FV6GO 
CTGGATGTATCGGAATATGGAGTTGAATCCGGACACACACTTCTACAATACGCCAGTGGA
CACGGAACACAGTTCGGTGCACGTGCCATCGAATATATGGGATCGATCGGAACGTGTCCT
GAAGACCATAATGTGGTCCGAGCATCTGGACGAGGTGTTCCGGCAGAATTACCNTCCGAT
CCGGCCTTGTCGTGGCAGTACTTTGGCTCCGATACGGGAATCCTGCGCCACTATCCGGCT
GCCCAATGGACTGATACCAGACCAAATCGGGATGATGCCGACACCTATGATTGCCGCAAG
AGGTCTTGGTACATTGAGACAGCCACGTGTTCAAAGGACATTGTCA
>GN8820S02HOND1 
CATTTACAAACATATTTCTGGCATTATTCACGTTGCATTAAACTAGGCGTTAATAGTAAT
GAATACATAACAAAAC
>GN8820S02FVMMD 
TTTTTTGTCATGATACAAAATGTTTAATTGGAATATATATATATAAATACATAATTATAC
CAACAGTAAACAGGGAAACCCATTTCCCAATAATAATGGTATAAACTTCAATTTGGAAAT
TGCCAATGAGTCTTCTTCACTTTTCAACTAACTAACTAGATCCATGGCTTTGTTTTTAGA
TAATACCGAATACAATTTTTTGAATG
>GN8820S02IKLCV 
TTTTTTATATATTTACATGACGACGTTTGTATTACAAGAACAAGAAACAAAAAGCAAAAA
AAGTAGAAGAAAACGTAAAAAAAACCGTAAAAACCAATTTAGTATAAAATTATAAAAGTT
TATACGTATAAATATTAAGACGATGAATGAAGGCGACAAGATCGAGAAGGAGTTGG
>GN8820S02JKUNP 
GCCAAACCTTTCCAAGGCACAGAGTCTCTGTGTCCGTCAGCTGGGTCATCGTCTCCTTGC
ACTTGGAATTGCTCAGTGTCTTGTAGTCGAGTTTCTGGAGTACAGTGGGATATTTGGCGA
AAGGACCTGTGCCAAAGTGGAAGACAGAACCCCATCCGGTGAGGAGAACCTCCTGATCGG
CACCTACCATGTCCGATCCACTGACGTCGATGGTGGACACACGCTTCTCGTCCAGCTCAA
AGGGCGGATCGATCTTGAGGATGGCAATGTCACTAGTCACCAGCTCCTGGTAGTTCTCGT
TCATCTCGTACGACTGCACCTGCGATCGGAAGCCGGAGCTATCGTTGA
>GN8820S02I95D1 
AACGTCGGACCGTTTAGCAGTAATTTTCCGGCATTCGCTTTTTCGGTATTCCATGCTCGG
TTCTAGGGCTTTTTCTTCTCTGTTTTCGTCCCCGCCGCCTA
>GN8820S02JHVS8 
TATCCGGATCGTGATGGATAGCGTGCGTGGGTATGATGAGGAACAGCTCCTTGACCAGAA
TGTACTTGGGATGATCCGGAACTGCGTAGTCATTTAAGGTGCGACGTAGGATGTAGGGTG
TTATGGGATGCATTCGTAGTGTTTCGTTGATCACCTGACCCATGAAACTAAGCGCTTAAT
GCCCTCATGTGTTATGTGACCATCATGTCGCTCGATGGCCTTCTTGACCTCCTCCCGCAC
ACGTACTTGCAATTCTGGATGCAATGCTAG
>GN8820S02HK7BN 
GCCGCCATGCGCGCAGCAGCTGCTCTATCTTTGCCCATCAATATAACTGCTGTGATACCA
CTGGCTGGGGCGATCACACAGTCTTCTTGGCCGAAACTTACTTGTGCCTCCTGCCTT
>GN8820S02FKTLY 
GTGAGCTGGATGAAGTGCTTGGGCTGGCGAGAAGAAACTCCCGCAGGAAGCGTGGCGGCA
ATCAGAGGAACTTGATCAACTACAAGAGCCTAGAACCTCCAGACTATACTTTGAGCAACG
TCCGTC
>GN8820S02IP19H 
GTGCATCTCATATCCATCCATGTGGTCAGCCATATCAGCACAAAGAACAAAGTGTCAAAG
TGACATGACTTCATTCGAGATTTCAATGTAAAAACAAAGAGCTTAAAGTTCAGAAAGGGG
TTTTGATTTGAGCACAAACTGAGTTGAAACTAATCGGATTATATATTTAATTGNTTTAAA
TATCTAAAGTTTAATCAGCTTAGCAGCAGAGTGTGAAATATTCGAGTGGCACTTCTTCAT
ACACATATCGTTTTGATCGGAAATCCCAAAATCCTTTTCCTATGAAGGACACCCCATCCG
AAGGAT
>GN8820S02HASSM 
ACATTTCGCACAGCTCCATGTGAATGGGGTAAGCGGAGAATTCGCCCCACGGCGCAGGAA
C
>GN8820S02GP55F 
TGCACGAGCGTGTAATGTGACCAAACCAACTGGGCGCATCGGCGCTTGGTGGTGCCTGCG
ATGCGCAGCTCGATCAGGAACTGTGAGGAGTCCTCATCCACTGGCATGATACTCCCTCGC
CTCTGCCGCACGTTAGCCGGCCCTCGCTGCTGCGACTTTGCAGCACCAGAGTGACTGTGC
TCCCGAAGAGACGATAGCGACCCCGAAGCATTTCCGCCCGTACGTTGTTCACGTGCTTCA
GTTTGGATACACCTTGCGCCGGCTCATCGGCAGTCGTCATCATCAGCACCTTGCCATCGG
GCAGAAAGCGAATGTAGCGATAGTACTCCACCAGTTGCACAGGACGGTAGAACTGATCCT
GGAAGCTGTTCTCGCCCATTCTCAGGTACGTAGTCTTGCTGATGTAGCAG
>GN8820S02HLMFW 
GAACCACTCGGATCCCAGATTACGGATTCCAGAATCCGCGTAGACAGCACTTTAACTAGA
TTACAATGTATACATATATGTATGGCAC
>GN8820S02JZVZJ 
CAGATGAGCGTCTGTGGTTCTCCGATGATCCACGGGAAGGAAGTGTCCGCGCGGCTACAA
CTGCCATGTGCGAACCTACGACAAAGCACTGGTAATCAACTGCCATAGTGGCAATCTGAC
ACATGTTCCTCGCTTGCCCAATCTGCATAAGAATATGCTTAAATGGAACTTCACTTGGAG
AACAACACACTGCTCAGGCTTCCTTCGGCCAATACACCCGGATATGAGAGTGTAACTAGC
CTGCATCTGGCTGGCAACAATCTAACCAGCATCGATGTGGATCAACTGCCTACCAATCTC
A
>GN8820S02GKCPU 
GCTCCAACCATGGCATCTACATTGGAGCACACGCTGTCAACCGACCCGACCGCGAGGTGG
ATCAGTCCAATGTCGTCCAGCTTCACCTCGCGGTCG
>GN8820S02FIWTA 
GGGGCGTTCCTTTTCCGTTGTCGTCGACGTGGATGTGCTGGTTGTGCTGGTTGTGCCGCT
TGTGGATGACGATATGGAGGAGGCTGTTGAGTTGCTAACACTGTAAGTGACGGTCTCGAT
ATGCTCTTCAATCGGCTTTTTGTTCGCCTTGTCAACGATTAGTTCATCGAGATTGGGCGA
CGGTTCTGTGTGTATGACATCTTTGAAGGGGTCGGGTGTAGTGATTTCTATTGAAGCAGT
ATCATTTTCCTGTGCGCCCGAGGTTGTGATGTCGATAATGTGCTGTGTCACATGGAAGTT
ATCAACTGGGCCGCCGATGCCACTCGAGGTGACGTGCTCCTGAAGGATTTCACCATCGAT
AACCAGCGGTTCCTTGGGCATAAATCCGCCCTCCGTTTCGGTGGGT
>GN8820S02G62ZQ 
ATAATGGCATAAACATTAAACGGAAACGTACATGATACCGCAAACGCCGAGCTGGTGCAC
CGCTGCAACCGACGAGGACGTCCGCCCGCGCAGCCCAATCAATATTACCGCTCGGCAGGG
GAAAACGCTGCGTGGATACCCAGCAACACCGCGCCGCCATTGAGAGAGCAGAAAAAGAAA
GCGTGTGCGCCCGCAAACAACAAGAAAGAATCGTCGAAAAGGGGGACGGAGTGAGGGGCA
AACCGATTTGAGGTCGCCGGATGTGAAAATGTCGCAAGCAGCTGGAGGATCTG
>GN8820S02HSCHK 
CGCCATTTATAGAATTTATTGGATCTCAATCAGAAAGCGGAGCGAAATGGCTCCTCCCGC
CCAGAAGGGTAACCTACGGAAGCGCTCCGGCAAGACCTCGACGGCAGTCAACTCCGCCAT
AAACGAGAACGTGCGAAAACTGGTCAGGAGCCTGTCGGAACCGGGGACGAGCCAGAAAAA
GTTGCGCCAGATGGGGATACGGCATTAAAGATAATCGCCAACCAACGCAGGACATGGGCT
CCTACAACGACGGACATGGAGGTGAAACGCAACCTGGACGATCTGGCAGAGTCGTTTTCG
GGCGGAGGGCATGGCGTCTTTTGGTGAGAGCATCAAGGACTTGGCCATCAGGTATTTGGC
TATGGACGAAAATCAACAGC
>GN8820S02FZDNK 
CCGTCGATCTTGAGCTCGGCCTCCAGCTCCACGCTCTCGCGGCCGTCAGACACGCAACAG
GGGATAGGCAAGGCACACAGGGGATAGG
>GN8820S02IYWZ8 
CAACTGGTCGAGGCCAGTTCTTCTTCACTGCACCGCCTGTTCTATATGCTTGAATTGGGC
GCCTGGGACCACCTAAGTCTGGAGCTCTTGGAGCTGCAAATTCGAGCGCTCATCGAGGTT
GTGGACTACTTTCTCATATACTATGTGAGCAACGGCAGCAAGGAGCGGAGTCTGGAGAGC
ATGCTGGGCAGCCAAACGAGCTATACGCTACTACGCTGCTCCTCCGAGAGCAACTGCACC
AGCTCAATGGCCTACAGTCACTTTAGGCGGCAGCTGGCAGCAGTGTGGTGTCCAAATGCA
GGCACAGGACCTGCTGCTGCACGGGGACAGTGGAACGGTCTACGCGCCAGCAGCACTCAA
GTTT
>GN8820S02GM6PR 
GCCCAGAAGGCAAAGTTCGAGAGGCTGCCCACCAATGTGGTGCCAAGGCAC
>GN8820S02I0XAB 
CTTGACTGTTCTGCATATACATGTACGTATTAGCGCGCTGACAAGTTGAAGCTTTGCGTG
GAGCGCGGTCAGGTT
>GN8820S02FV63L 
GCTGTGCACTTGTGGCTGCTCCACCGCTACGGTGGTTCGGTAAGGCGGACCGACCACGTA
GTCGGTTTCGGGCGTTAGGCCTGCGGCGGC
>GN8820S02IQ9FO 
CTTTGTCTGCCTTTACCCGGATGGCAGCCCTTTGACATTCCCAACCAAAGTTCCATTAAA
CATCTTGCCATTTTT
>GN8820S02F9N6I 
CTTCTATTGGGAGCCAGTCAAACATGGTCCATCGACGGGAGATGAACAGCACCGAGAGCA
GCATCCGCCAGCAGATTCGCAAGCCAGTTCGCTGCCAGAAGCCAAAACCCAAGGCAAAGC
CAGCCGAACCGGGCCAATTCTAGGGGAACGCGTGTGTGTGAAGGTAGTGAAGTGCAAAAC
GTGGACGCGAGTGTGTGTGCCAGTGCCAGTGTGTTGTCCAAGGACCTCATCGCCCTCCGC
CCACTTGAAGTCAGACAACGA
>GN8820S02IECHC 
ACGAGAGATACAATCATCACTTCGTAATTAAATCCATGTTCGAACCTCGAGATCACAAAA
ATGGTCCTATCCTGCCGGTATTGGGATTCACTGTATAGTTAAGCCAGGCATTCGATGTGA
CTTTGAAAAGAACATGCCTATCGTTGGGATTCAGCAAAGTCACCATCCTTC
>GN8820S02JMD65 
GTCGGCGTCCTTAAGCAGATCTCCAATGAGCACTTGGATTGCGGATTTAGCTGTATTGTG
AAATGCGAGCCCTCTAATATCACGCTGGTGGAATACCAACTTCCTTTTATCCACTCGTTC
TTTGTCCAACTCTTTGGCAACCATCTGGCGATGGTCATCTTCATCTGCCGGGCCTAATGG
ACTCCATAATAGTTGGCTATATCATCGGGCATAGTTTAGCCGGCCATTTACCATTTACCA
TTTACCATTTAGCATTTAGTACTGCTCTTGACCAGAAAGCTAAATAAACAAGCAGTTTGG
GAAAAAGGCGGAAGGCTTTAATTGCCCAACAGCAGAAAGAGGCCCAAGAAG
>GN8820S02HRKSU 
CGCAACTATACGGGCCTCGTGCAGCGCTACTACCAGCTGGTGGAAGAGGATTACGGCGAT
CCGCGAGCAAAGCGCTTCCCGCTGATGGAGCACCCAATGTTCACCTTTGGCATGGTGGCC
GTCTACTTATC
>GN8820S02GVRZQ 
CCAACGCATCCCATTCTGCAGCAATCGGCCGAGGAAATCCAGCGGGTCTTCGACGTGAAC
GTGTTCTCGCAGTTCTGGACCATCCAGGCCTTCTTGCCGCACATGCAGGAGAAGTGTCGT
GGCCACATCATTTGCATGTCCTCCATTGCCGGCTTGGTGGGCATCTCCAACCTGGTGCCC
TATTGTGCCACCAAATTCGCTGTACGCGGTCTGATGGAGGCACTGCATGCCGAATTACGA
CAGGGACCTTTCAGGGATCTGATTCGAACCACCACCATCTTTCCCTATATGACCAACACT
GGCCTCTGCAAGCATCCCAAGGTGAAGTTCCCATCGATCCTGGGCCTGCTCGATCCCAAG
CA
>GN8820S02HECI0 
CGTCCATCCTCAAGCTGCTTGCCGGCGAAGATCAGACGCTGCTGATCTGGGGAGGTCCT
>GN8820S02HTY28 
ACGAAAATAGCCACCATTATGGCACTTGATTTGATTCTCGTCGGAATAGATACGATATCC
ATGGCTGTTTGTTCGATGTTGTACCAACTGGCCACACGTCCAGTGGATCAGCAAAAGGTT
CACGAGGAATTAAAGCGACTACTTCCGGATCCAAACACACCACTCACAATTCCGCTGCTT
GATCAGATGCACCACCTGAAGGGCTTCATCAAGGAGGTGTTCCGCATGTACAGCACGGTG
ATTGGAAACGGACGAACTCTCATGGAGGACAGTGTCATCTGTGGCTACCAGGTGCCCAAG
GGAGTGCAGGCGGTCTTTCCGACTATTGTCACGGGTAATATGGAGGAGTATGTCACGGAT
GCAGCCACTTTCAGGCCCGAAAGATGGTTGAAA
>GN8820S02HI18C 
TGGTGTTACTGCTGTTCCGATGTTTAATGCTGCTGATTCCGTCGTGGTGGTCATN
>GN8820S02HBX5C 
CTGCACTACTACTGTTGCTGCTGCTGCCGGGTGGGTGAGGTGGTGACAAAGGTTGTTGCT
GCTGCTGCTGCTGCATATGATGTTGCTGCTGTTTGCTGCTGCTGCTGTTGCTGCTGTTGC
TGTGTGTGCTGCTGCTGCTGCTGTCTGTCTG
>GN8820S02IQ8WC 
GCCTTCTTCTTCCTCCACGATCTCATCACTTCCTATGTGACTGAAAAGGAGAAGGTGATC
GGAGCTCAGTCGGCAAGGGCAGCGTCGCCCAATCTCTCGCAAAAGGCTAACCTGAAGCCA
TATCTGACCGACGAGATACTCAAAGAGAAGAAGGGCGCCTCAAACACGAACCTGCTGCTC
AGGGCAAGTAAACGAGCGGCAGCAAGAACAGTTTGGATCCGCTGCAAGGAAGCCACACAA
GTCTTGCGAACGCTGCTGCCAACATGTCAGGAGCAGCGACAACGAACACGACGACCACCA
CAACAGCCACAACCTTATCACCTGGAGCGGCAGCTGGTGGACCATCGACAAGCGCTACAA
ACGACTCCGTTGATGGCAAGCAGCA
>GN8820S02I5ZU8 
TTATACCGGCTGCTGCCACTGCTGCTGCTACCGTAGGGGACGGTAGGGGAGGCCTAGCCC
GTTTTTTCGTTACCCGTCCATCGTCAGAGGGAGGGCCGACGCTCCGTTTGGGTCCCGT
>GN8820S02JH0KU 
CTCATCTCATCTCATCTCATCTCATCTCATCTCATCTCATCTCATCTCATCT
>GN8820S02JEBF4 
CGTTGAAAGGTGTGTTCTGTTCTCGGAGAGATTAAAATAGCGAATTCAGAGTGTTTTTGT
TTTACGGAACCAA
>GN8820S02GL8UX 
ACACGGACACACATCTGGACCTGTACACCTACGGCCCGAACGTAATCNCA
>GN8820S02JDVJ9 
AACGATGTAGATCTCGCCGTTGTCGGTAACAAACTAAACGCTTCACTGCCGACGATCGGT
CTATTCGCTGGGGTGGGTTTGGAATTTGGATTCGAGCTCGGACTTGGAATCGGCATCGGA
ATTGATGACACCTCCCGGCCTCCGCCCACAAGGCAAGCTGGCCCCCACGCTACTGCTAGT
GCTCCTGTTGCTGTAGTAGCTGGCATGTAAGTGCTGCGATTATGAAAGATTTTAACACTG
TGCATGGGTAATTGTGATGGCGTTGGGTGCGATTACGTGCGATG
>GN8820S02FP0GZ 
TTTTCCTCTTCTCTTTTTCTCTCCTCTTCTTTTCTTCGTTCCTCTTCCTTTCTTTTTTCC
TCTTCTCTTCTTCTTTCCTCTTCTCTTCTTCTTTCCTCTTCTCTTCTTCTTCCTCTTCTC
TTCTTCTTCCTCTTCTCTTTTCTTCTCTTCTCTTCTTCTTCCT
>GN8820S02GWYA1 
CAGCAGCAACAACAGCAGCAACAGCAGCAGCAGCACCGCCTGTGGCTGCAGATGCAGCAG
CAGCAGCAACAACATCAGGCTCCACAGCAGTATCCAGTTTATCCCACAGCCAGCGCCGAT
CCCGTGGCCGTGCACCAGCAGTTGATGAACCACTGGATCCGCAACGCAGCCATCTACCAG
CAGCAACAGCAGCAGCAGCAACATCCGCACCATCATCACCACCACGGCCATCCGCACCAC
CCTCACCCACATCCGCATCATGTGCGTCCCTATCCCGCTGGCCTCCATAGTCTGCATGCC
GCGGTCATGGGTCGCCACTTCGGAGCCATGCCCACCCTGAAACTGGGTGGTGCCGGTGGA
GCGAGTGGTGTACCCAGCGGCGCAACTGGCAGCAGTCGGCCAAAGAAGCAGTTCATCTGC
AAGTACTGCAA
>GN8820S02FIS9Y 
AAAATGAGTTCACTGCTCTTCGATATAAAATTAAAGAGAGAGAATAAGGTTTACCATGAA
AATGACATGCTGTTGGGCTGCGTGCAGTTTCAGTGCGCCCAGGAGACAAAACACGAAAGA
ATTACATTGTATCTGGAGGGAATCGTTAATCTGCAACTTAGTGCTAAGACCGTTGGGCTT
TTCGTGCTTCTATAACTCGGTGAACCTAATTAATCTGCTGCAGAAT
>GN8820S02I58L3 
GCTGGGTGTGGCCGAGACGCATCAGGTGCTGGTGCTAAATAATCTACGATCACACCCAGC
TCCCAGGGTAATCCGGCATTCTTAATGCCTGTCCAGGAGCTAGCACCGGTACCACCATCA
TGTACGAGGAGTTTCAATGGGGTTGTGTAGGGGGAGTCAGCCCAACCTTTACCGTATGAT
CAATGGATCTCTGCTTTTG
>GN8820S02INCAR 
GTTGAATGGGAAGGCAACCGGATGGAGGGCAGGGGCTTGCCAGGAGCGGGTGACTGGTAA
TCGCAGAGAATGCGCTCCATGAGCTCCTCCTCCTGCTCCAAGCGGTTAAACTTAAGCGGC
GAGAGCAATGCGCACATATGTGTATTCCACATCATTACGGACGTGGTGTTGTACTCTTTC
ACCCGAATCAGGAGGGTACTACTGGACGGTGGAACGACTTTATAGCTGCAGTGAAGCGGA
CGGCTGATATTGAACCGCTGGAACTGAATATCTGCGACCTCATTCATCATTACCGTGAAT
CCCGGACAGCTACTGGAGCCATAGGCACTGAACCGCAGCTTGATTCCATGATTCTGAACA
ATGGGCAGTAGGAAGGCATCGATGCCCATTGTATTGTCCGA
>GN8820S02GKS7C 
ACCACCACGCGGCGACCGTGCTTGTCACGCTGTGGCACCGCAAATATGTATCCCTGATCG
ATGAGGTCGCCGAGACGCGGCTCCAGATAGTCCAGCTGGGTGCTCATGTGCGGGAACGTC
CTCCTGATGTTCAGGTACTTGAGCAGCGTCTGCTCGGCCATCGGCACACTGAACTTCTTG
GCGCGCAGGAAGCGCAGCAGGAAGGTATCGTCGCATCGCACATTCTGCAGATCCTCGTTC
TTGGCCACCCAGTTGCGCAGCTGCTCCAGCGACTGCTCCCGCGTGCATCGATCCTCGCGC
AGCTCCCGCTTGGCGATCTTCAGCAGCGCCTCTGGCAGGCCTGTCGTCTCCCCCTGATCC
TGCACCATATT
>GN8820S02GUY5L 
AGGCGTGCAGGCTGTTGAAATGTTTCGCGCTACGGAAATCGGCAGCGAAGAAACCCTGCC
AGCTCTGGCGGAGCTCAGCCAGGTGGGTTATGAACGCGATGCACGGGACGTGGAGTGGGT
CGCCTGGAGAGGAGAACGGGCCCAATTGAAGCTGGCGCATCGCAGCTCCCTGCCCAATTA
TGGATTTGCTCCACCGACCATCCGCATGAAGTATAGGTATCCACGAGCCGTCTTCTTCGT
TCTGGCCACAAAAA
>GN8820S02GK5HM 
CGCCCAGATTTGTCATCACGTGACGCAACTCGGCCGCCAGNTGGAAGGCCTAGGCCACCT
GGGN
>GN8820S02GSMSE 
GTGGGTGAGCTATATGGATGGTTGGATCTCCAATGGGTAACTGGTTTAACCGATCACAAC
TGGTCCCAGGCCATGGACGTTCTTGATCAGCAGAGGAGAAGGATGCACCTGGGTGATGGC
AGCATGAGAAATGGCACCGGGCACCACGCTCACCACCTGAGGAGCNGCAGAGGAGATCCG
ACAACGGTGGGTCCCCAGATTCCAGGTGCCACAATGCCAGGGCCAATGAGACCAGGAGCA
GGAGCAGGAGCAGGAGCGGGAGCTGGGGCAGCAGCAGCCAGGCTAAGGAGAGCAACGAAG
ACGCACAGCTTGAACATTTT
>GN8820S02JLOCT 
ATCCGAGCTTCCCTACTATAGAGGCGAGAGATTCTAGTATGCCACTGCGAATAGAGTACG
CCTCGCACCCTTCGTTGGACGATCATCGCACGACGGTTGGTCGCATAGCCTTCCGTTGGA
GTGCGGCC
>GN8820S02H9SQ9 
GCTTTCGAGCAGGGCGCCGTGGCCGTGCTGCGCAGCGAAACTTTCGTCTTGCCAGGAGCC
GCCGGCGGTGGTAGGTCTGAGTTGTCATTAAACGCTAAAATGAAAACCGTGCTCGAGGAG
CTGCTGGAGAACGAGCGCGTCAAATTGAATTTGCAAAAGAGCCTCGAGGGTGAGGAGGGG
AGGCGACGACGATGAGGAGTGAGAATAGGTAGGTGCTT
>GN8820S02F96YC 
CAACCATACTGGGCGATGTTATTTGCAGGGATTACAGTTCCCGTTTGGCGGAGATCGCAA
AAGATGCAGTGAGTCATGGAGACGCTGTTAATATCACGGGGCACAAACACTTCCAGGCAC
CTTTGACTGTTCAAGCACTTCAAGCCAATGAAATAAACGGAGTACCTGTTAGTGAAATAG
TGGTGAAATCAAACACCACCCAAAACTTTACGGGTACAAAGACCTTTGCCCGTGTGGTGG
TGGCGAATGATATCAACGTTCATGATCATTTGAATGTGAGTCATCTTAATGGATTGCCAT
TGCAACAGCTGCTTGGTCACGATATCAGCCTGCAACGCCTCGAACTAACCGAAACCCCA
>GN8820S02IC9DV 
TTTTAACTCTTAAATTGATTACGTAGCAAATCCCAACAAAAGAGAATGCCGAAACAAATT
TGGCCACATTCCTCCACTCCCACTGCCAACCAAAAGTGACAAGTGTCGGTTGGGCGGGGT
AATGCCCAACGCAATGTCAAGTGACCTGAGGGCACAAAAAAATCCAGCTCGAAAAAGAAC
AAAAAAGTGAAAATGGAGAGACAACGTTGGCGACCAAAGAAGACATTATAGGCGTGTGGC
ACTGGACAAACATTAAGCCCCGACACGCCCCATGCGACACGAAAAGGGATGGATGGCCAT
CGAAAACCAACCAGTAAAAAGGACCCAAGAAATTAATAATACTCGTAGTGCTGCGAAAAG
GTGACTCACAGATATGCAAAAATTGCTGGGCGAACGCCCACGGAGTGCATATTGATAAAA
TTCCAGCACAACGAACCCAATGGGAGGCCCAGATACAATGCAAAGTATTTCTCAGGTTCG
AGAGTTTGAGATGCCAACTGTGAAGTACAATTATGGAAAATACCAGTGATAGCAGCTTAT
CTACAAAGA
>GN8820S02G39S7 
AGTCAGTTCTCCAAATCCGAACAGTTGTCCGACAACCAGGAGGTTAATCTTGTGAGCCAA
GAAACACAGTCCAAAAGGATACAAATATTGTCGAAGAACCTGCCACCCAGCCTTTAGGCT
TAGAGCTGGAAGAACATAGTCCGAATGCAACTGCTGTAGCGGTCAGTCCCACCGACTCGG
ACGAAGTATTCGAAGATGCTCCTGAGTTCAGCGGTAGCGATGGAACAAGACCCCATGATG
AAACCGCTTCCGATGCAGAGCTTTATAGCCTTGATAGCGATGGGCAGCGGGCTGAAACCA
AGTCCCCAGAGGATGAAGTCGTAATCTTGCTGGATGAGGAATCCCAGATGGAATCTTCGA
TAGCCCAGTCCGAAAGCAACGCAAGTCTTGATTCCCACTCAAGTGAATCCGAGACGTCCA
AAGTTGTTCTCAAGGAGTTTGTA
>GN8820S02IRQJ5 
GAGGTTATCTGACCCATGGTGCGGTCCAGGAACTGTTTTTGGTGCTTGACTATGAACTTG
TTGCATTGGATGATGGTGGCACCAATGTACAGCGTCCTAAACTTGGCCCGTACATCTCCG
ATCAAAGTAATCAATGGCAATACGCTGGACACGAAGCGTTGGCCTCGATGGAGCAGCGTA
TGATTGCCATTTTCGTGCGATCGTTGATGTATTTCACTCGAAATCCCTGCTCGATCACGG
CGAGGCCATAGACTCCGTAATACTTCTCCACATTCTGAAGCAGGATCTTGGTCAGGCTGT
GGTCGTTGAGTCGCAGAGATTGTGTTGGCGTGTAGGGCACAATCTGCACCGCTATATACC
TATT
>GN8820S02GZHD6 
GTGCCGAGAACGATGGCAGTTACTCATCCCGCAGATGAACGACATATCGACGCCGG
>GN8820S02GFHZG 
ATGAGTCCACTGCGCGCCTCTCACCACTCGCTAGCCACGCCCACTCCGGCACCCTCCCAC
TGCTCCGCCTCCGTCTCGCCAGCTCTGTCCGCCGTGAACTCCCAGGCGGACAACAGTCTG
GACGGACAGCCCGGCGGCGTGGTCACAGGCTCCGGTTCCGGTTCGGGATCGGGCTCGGGA
TCCGGCAGCGAGGCGGGCGACCCGGCGGGGCGG
>GN8820S02IB52H 
AATTGTGTCCCTCCCGACCTAGGGCCAATTGTGGGATATAAACCTGTTAACAGCACATTC
TTAAAATGAAACTGAACACTTGATTCAGTAAACCCTGCATCATTTGCAACTTTTATGGGT
GCAGACATTTCGTACAGTGATGCTCCAGTCCGGCATTCAATTTTTACCGATATTTGATAA
TTTTCTAGTTCACAAGGCACACA
>GN8820S02FP5O7 
GCCCATCGTAGTCTTCCTCGTTTATGCGGCGACGGCTTTGTTCCGAGAGCCGCAAGAGGA
GACGTCGGTGAAGTACCCGCCCGTCAACATCACAACCAAAGTGCCGTATGTATAAGCCGA
TTGCCACAATAGTCCAGGCCACCCTCCTCTGCGATTGCGAAGACACCAGCGATCCCAAGA
CCGCG
>GN8820S02FSCQB 
AAATATATGGCCAATTGTCCTTAATGGCCGTTATATCTGGGATCTTTTCGCTGTTATTAA
AAGGAGCGCTGCAACGGAAAGCACTCTTTCATATATTCGATTATGACGGACTGTTCCAGT
GGGGAACTGCCTCGGTAGCTGGAGATTAGTAACTCCTTTTGTGCTCCAGATCCCTGTTAA
GAGCCGCGATTTTGCATCACCATTGGAAGCACCACCTCCGAA
>GN8820S02GHOPC 
GTAATGGAGTAGCAGCAAATGGCATCAAATTTCTCGAGATTATTCACCTCCATATAGGTT
TTAACGGATTCAAAGGCTTCATCATCGAGGACATCCACGCAGGCGTAGCTCACATCTTTC
GGGGATTCATTCTCCTCGCTGGCACGTTGAATCAGCCGAGGGTCTATATCCACACCTAGA
ACTTTCACAGATCTATGAAGACGTTCCTCCAGATATTTATGCATGAGTTGAGTGAGTACG
CCGCAATTGCAGCCCACATCCAGGATGAAATAGGGTTTATCCTTTTGGGTTTCTCCATCC
TCCAACGCAGGAAGCCATATGTCCGCGTCTGGTAAGAGTTTCACGCGTTCTGCGGCGGAA
CTGAACTGATAGTAGTTGAAGAAGTTGCCATATTGAACCGCCGGGATCGTTGTTTCTAAT
ATCCATATTTTATAAGATTCGT
>GN8820S02JUNRR 
AGGAAGCACCTGACAACCGCGACCGACATCGGCGGCACTTTGGCGAGGATATGAACGTCG
CCTACGAGCCGCACCCGCCTCCC
>GN8820S02GM7IY 
GCCGCCACTCGAACGCACCGCAATCGGTGGAACGCGCAACGCACGCGCAACAAACTCGTC
AAAAGTAACCAATCTATGAAACCAACCAAAATCAGTAGTGATAATGTGCAGTTGAGAGAC
TAAATACAAAAGAACAATCCTTAAAATACACAACATAAAACAACCCAATCGATCATGGTC
ATGGGATGTCCAAGACGTATCAGTACCGCAAGGTGATGAAGCCGCTGCTGGAGCGC
>GN8820S02IVGLK 
CAGGGTCGGGGCATTGCCGCCGCCGAACTGCTGGCGAATGGTGTTCATGATCATTGGATT
CTGAAGCATCGACAGCAGCTGCTCCACGTCGATCTCGGCGTTGTTGAACAAATTCCTAAC
CATTGGCTGGGACAGCATGTTGATTAGGTCTTCCCTTAATCGCCCCGTTTGGGGCGGCTG
GTTCCTGGCGTTTCTGGCCGCTTCCAGGTTGCTCTTGTACACCTCGTTGTCCGGTTCCAG
CTCGATGGCCTTGGCGTAGGCCTGTTCCGCCTTCTCGAAATTGTCCATGTTGGAGTACGC
CACGCCCAGGCGGCAGTACGCCTTGCTGTAGTTGTTGTTGTA
>GN8820S02HV5A1 
CGCCCACCAGCACCACCAGCGCCTGCACCAGGACCCACTTACCAGCCACGCCCCCG
>GN8820S02FSPJM 
TCCTTCTGATATCTGGGCGGCGGCATATCCGAGCCCTCGACGAGATACGTGGACGCCGCC
TTCTTGCGCACCTCGTCAATATATTCCGGTTGGCTGCTGCCCTCATTGGAGTACGACTCG
CTCTTCTCCGAAACGCTGGACAGCGTCTCGCCGGTAACGGTGTCATTATACGAACTGGGC
GCGTACATCTCGATGGTTGCCGTTTTTGCCGGTTGATTTGTAGTTTCCGCCACTTTCTTG
CGGCGCTGATGCACAAAGAACCAGGCAACCAGCGACGCGTTGACCAGGAGGAAGCCGAAT
GCCGCCAGAGAGATGCCAATTATGACCAAATTCGGTGTATTGCTGGAGTCCTCGGTTAAC
TCGGCTGGCATCAGTTCAAGTCCTTTGGTCTCCGCCCGCGCCAAATCCGG
>GN8820S02ISCQV 
ATGCACCTGAAAGGCGACGACACCGCCGCCGATCTTTACACAAACACACACACCTATTCG
TATGTATAGATATATATTTTGAAAGATCTATATCCACCGATACATATATCTATTTATACG
TGCATATATATGTATAAAAGTCTGCCGAGATACAGACACGCTCATCTTCCCAGCTATAGA
GCAAATAAATAAATAAATACACATTTAAAAACAGAGCGGAGAGCAGGAGGATGCATGAAT
GAGAGCGTCAAGCGTACGGAAAATTTCGACAAAAATAGCTCCAACGACGGGCACTATTTT
TACGGACTATACGGACTATTCGGACTATGTTGGAGCATTTTTGGGCAACACAATATGGTA
GGAGGGA
>GN8820S02JEEA4 
TGAAGCTGCTCCTGCCTCCAGCTGGGAGCAGCTGCGTCAGGGCAGCAGAAGCGGGCGGAA
GTAAGCACGGCAGAAGATCGTCGATGCCGAGGGCGGCAGATCCTGATTGCGATAGTACAT
GTTGCACTCCCGCTCCGTCAGCTTGTCGAACACGGCTGCATACTCGCGATGGAATGTGGC
CAGGTCCACGTTGGACCTACCGATGGCGGTCAGGGCCAGGAAGAGTATGTCGCGATAGAA
CGAGTGCGATCGCTCCACGCCGTTGCTCTTCAGCTTGTGTCGCTCATTGGCCAAGCGCTT
GAGA
>GN8820S02GC1QA 
GATCCTTTGGCAGCAGATCAAGCACGCCAGCATGCACACTGGAGACCGCGTGTGGCGTTT
CCCNCCTG
>GN8820S02GBSHV 
CCATCGTTCAGTAGGTCGAAGCTCAGGTGCTCTGCCACACGATCCTTGTAGTAGCGCCAT
AA
>GN8820S02GG98F 
AAGGCCAAGGTCAGGCCAAAGGCGCAACAGCAACAACAGTTGCAGCACTTGCCACGGCAG
CAACATGCCCT
>GN8820S02H2CBC 
ACTGAAGCGACATCGGTAGACAAATCGCCAGAACGATTTTCTGGCAATCGTATTTCGCGA
AATCCGATGCCAAAATGCTGCTGAGCAGCTCATTCTGAAAGTCTTTGGAGAATAAACCCA
GGCACGTTGAACACACGCCCAGATGGGCCCTTTTAGATGGTTGACTCCCTTCGGATATCA
AAGCTCTCGTTTCCACATTTTCATTTAGTTTACATCCAACTTTTGCAAAGTCTCATTGAT
GTTTCTATACTCCGCGCCTCTGGCCTTCAGGTAACGCAGCTGGC
>GN8820S02GDQ6A 
AAACCTCCGTCATACTCATCTTCTGGACCAAAATGGACAGCGTCAACTACAAGACAATGA
CTGGAAGCTCCAACTACAAATTTGGTGTTTTGGCTAAAATACGTGAAACACATGAGGTCG
AGGCACCAAGGAGGAGATGATCACCCGTTGAGTGTCGAAGAAATTTTGGTATGAAACTAA
CCAACTTGATGCTAGTTCAAAAATACAAACATTGGCTCTTGTCAGAAGCCTTGACGAATA
ACCCAAAAATTAGAAGTGACTCTTGACGGGAAGTTTCTCTTCAAACCATCTTATAGAATT
AGAGACAGGAAGAATTTGTTGAAGCTGCTGAAACAACATGACCTGAAAGGTCTCGGTGGT
ATTTTGTTAGAAGACATTCAAGAAT
>GN8820S02HCLBH 
ACTCCTCTCCTCCCTGCTCCTTTCTTTCTCTCCAAGGGTAAACGTTTAACTACACGCATA
AACAACCTATCCA
>GN8820S02JGIZE 
AATGGCAGGAAGTTTGGGAGCCGCAGTAGCAGCAGCAGCAATTGCAGTGGCGACCTTGCA
ATGTCGCAACAACGATGACGAGCCAAGCCGCTGGATGTTGATGTCTGTTAACTACGCCGC
CATTTGTCTGCAGTTGGTAAGATGGTAGCTTAGTCACTTGGCAACTGGCAACAACTAACT
GTTAACTGGGCCCAGACCTGGGCCAGGTACGCCCCCAACATGCATTCCAACATGCCATGC
GAAAGGCAAATCTAACTGCATGTTGCATGCCACTCCAAGACAAAAACCGCNCCGCCGCAC
TGCCGCCCATAAGATAATGGCTAATCATAATGCAATTTAAGTCGAGCTAACTGCCTTTA
>GN8820S02GSQ9F 
GTGCTGGTTTTGGATAAAGCCTAACCAAAGTTTTCGGTTGTGTTGTTGCACCGGGTCTTA
TAGGAGGTGCTACTTTCGAAACCGAAGTCGATTGTGGTTTGACTACCGGCGCTCGGGCTG
CCGTAACTGTGGCCGTTGATGACGCCGCCTTGGTTACTTGTTTATGTATCCCGGTAATAG
CGATGCTCTTCTTGTTCTTGACCCTAGGACGGTTTCGTTTGGCAATGTTTTCTCTTGGCT
GTCAACTTTGGTGATCGTGATGCCTCCAGGAGGGACTCCACTGCTGAATAACTCCTGCAA
TGACTCGTTGATTTTGGGGTATGCTACTTTTGGATGCTGGCAAGTGCGAAGAGGAACTGG
ACGTGAGTGTTTCCGGA
>GN8820S02FOY4O 
ACAGAAGTACAGCAAGCTGTAGTAGCGCACCAATCCCAGATCGTGCAGTGTTTGGTCCGT
GCTGAGGATGATCCACAGGGTGAGGACGCGGAAGGGCAGCAGGCAGACGAAGAAGGACAG
CACAACGGCGCCGAGCATTAGGACCACCTGCTTGCGGGCCTTCAGCTAAGCTCCGGCTTC
GTGGGACGGGCGCGCAGCATGGCCGCCCTGTTGGAGACCAGATTCCGGGCGATGATGCCG
TACAGCACCACCAGGGTCACGAACGGCACCACGAAGAACACCGAGATGGTCATCAGGAAG
AAGGCCAGCGTCCAGTCGCTGATGGCCTGGGTCAGGCACACGGCCACCGACGATCCATCA
ATGTACTCGGCCAGCTT
>GN8820S02IP9YK 
GGTCTGGAGTGTCTCTATGTGATTAAAGCACAGCCGGGTCGCATCATCTCCATCGAAGTG
GACGACTTGGACATCGCCGATGGACGCGATTTCCTGATGATCCGCGATGGCGAATCACCT
ATGAGTCGCACCATCGCCAAACTGACTGGAAAGACAGCCCACAAACCGGGTGATCATCTC
AACGGGCAACGCTCTCTACTTGTATTTCAAGTCCAGTTTGGGTGAGGCCGGCAAGGGCTT
CAGTTTGCGGTACATCCAGGGCTGCAAGGCCACGATCACCGCTAGAAATGGCACGGTTAC
TTCACCCGCCTTTGGATTGGCCGA
>GN8820S02GZ41W 
TAGAAGTTCATCGCGTATTATGCGAGTACCTTTACTCAAACATTTACTCATGCAACAAAA
TAGAAT
>GN8820S02F5YZ5 
CTGCACCTACGTCATCGGTGGCCTGGTGGACCACAATCACTTCAAGGGCCTGTGCCACTC
GAGGGCCACGTCGGCGGGGCTGACTACCGCTCGCCTCCCGCTTAGCGAGCATGTAGACAT
GAAGACGAGGGCCGCGCTGAGCACCTACCATGTGTTTGAGCTGCTGCCAAAGTTGCTGCC
GGTCAGGACTGGACTACGGCCATTCTGGAAACTATTCCCATGCGCAAGGGAGCCAAGGCG
AAAATCACAGACAAAAAGGAGCCGAATCATTGCTTGGAGCAGCAGGATGAAAAACAAGAA
ACAGGAAGCTGAGTCAGATAAGCCCACCTTAACCGCCGTCGAGTCTGAAATCGAATCCCA
TTCTTTAGACAGTTGACGGCAGTCGACATCGGATCTCGAGGTCTTTTTGA
>GN8820S02FQY7K 
GCAGCAACAACAACAATAACAACGATGAGCGGGAGCGCCTCAAAGCCATGCTGCCCACAT
ACCGCCCGGCACCAGACTATGAGACGGCGGTCCAACTAAAGTACCGCACACCATCGGCGG
AATTCCACAATGTGGCACTGGCAATGGCCGCGCCCGGAAATGCCTACTATGCGGGCTCCC
AGCCTGATGTACACAATCCAGGCATGCACAACGAGAACTTACTGTATGGTCATATGACTG
CGCATCGTTATCCGGACGTGGCCCAGCCGGCGGCTGCCCTACACCACCACATCAACCTGT
ACCAGGCACAGCATCAACCGCAGTCACATCCACAGCCCATGAGCCCCGCCCAGGCATACC
TAGAGCTCTCGCAGCGCATGCATATGAT
>GN8820S02HYCCR 
TCGCCATCGTGACTGATGGAGATGATGGGTATGATGGGCACCGGGAAGTAGCTACCGGAA
CTACAGGCACTGCTTCTTCCGCTGCTCGGACTGCTCCTGCGGGAGCCGCGAGGGCTTCGC
TGCACGTGGAGGGTGTCCAGTTTAAGTGTGCCATTGTCGGGATGTGGGACTTCTTTGCAT
ATCCGGGACACAATCGGACAGTCACGTTGCACGGACACGCAGCACTCAGCGGCGAACAAA
GACGAGGGACTCCAGCGTTCAGTAGCCGCGGTGTAGCCGCAGGTGGCTGTCCCATTTGCA
GCTTGCCCTTA
>GN8820S02H5GYC 
ATGTATCGGAATAATATAAACTTAACTCTTATCCTTACGCCGAGCGGTTAACTCCACTAT
GGGGATCACCTTTTGGTTTTGTAACAGTTAGTAACTACATCCCTAATAGTAATCAACTTA
TGCAATCAGAGTGCGGTTTTTACTAACGTCATAATCTTCTCCAGCTCTATTTTTTTCTTT
TGTTTGGTCCGGCCTGCTGTC
>GN8820S02HFMWH 
CAAACGTCGGGCCAAATTCTGTCCGCCGATCTCAGTTCTTTCGAATAGCAAATTTTCACA
AATGGAGTCAATTAGCAGCATGATTTATTTAGTGGCCATGATGTCATTGATCATCGGTGG
CAGCCAAGCGATTCCTTATCGACCCTCGGCGTATCTGTACAATCAGCGTACTGTATGGAT
ACATTGACGGGTCGGCAGCTTTATATCGGTGAAGTCTTCACGCGAGAGGATCAGTGCGTC
CGCATCCAATGCCTGGAAACGACTGCAACTCTGGGAGGAGTAGCTGCCAGGTGCCGAAAC
TAGACGCAGGCGAATTGCACGCCA
>GN8820S02GHUXX 
AACAGGTGCTCGAGGAGTTAGCCAGTGTGGCCCAGAATATAAGCGACCAATCCCAGAACA
AGATGCCCTATCCCA
>GN8820S02J2NN2 
GGAGGTATCACGGAATGTGCTTAATCTTAGCACCTCGCCATCTGGACGCCTAGATGCACT
GGTTCCACATACCGAGAGCCACCAGCAAGATGTCGCGCCACGTCTTCAGCTCAACGACAG
AACAATCAATGACTCACTGCAGCTTGATCCCGATTTCNCATTGAATGCA
>GN8820S02G4DES 
CAAAGAAGCTTATACGAGGGAAAGGAGCGGTTACAGCGACTCCTGCTGAGCTTGCAGGTG
AAACACGGACGCCACTGGGCACTGTAGGGTCACCAGGCGGCGCTGTAGGTGAGTCAGCTG
CTCCCGGATCCACACGTGGTTCGCCTGCAGGCGCAGCACCATCGCTACCNTTCTCAGGCT
GACCCACTTTCTCCAATTCTCCGTGCTCATCCATGTCCTCGCCGAAG
>GN8820S02HBN2W 
GGTACATCTCAACGGAGTGGATAACGAGAAGAGTGAAGGGAGGAGAACCAACGTTTAAGC
GC
>GN8820S02I52AJ 
ACAAGACCACAAAAGATGCCATGGGCAAGTGTGTCTCCCGGCAGTCGGCTCCGCTCCACG
AACTCGCATCCCCAGACGCGCAGCATCATCAATCTGTATTGACAATCGCACTGTCCCACG
AAGATTTGGCCCAGGCACTCAAAATCTGGCAACAGTTGACAGGGGT
>GN8820S02H2I5S 
CACATTCCCACTGCCACTGTATCGCTGTATCGCCGAGCGGTGCACCCAGTTCGTTTGCAA
G
>GN8820S02GGXP4 
GGTTGATCTTGGCAATGGAATCAGTGATCAGTGACCATTTCATATGCTGAAACCTTGACG
AACTGAATGTTATGGCTAGACCATCTTCACAGTACTTCGTTCGCTGAGATGAGTCAATGA
ATTTCCTCAATGGCATTATGCATTATGAGCTTCNTCTAGGAAACAAATGAATGTTTGGGT
AGTGCTCATGTGTGATCCCTGAAGATCAGAAAAGTACCTGCGATATGGGGACGACTTACC
CGACGACAAATAGTCATCCAGATCTGAGACCCAAACGTAGGGTGGGCGAAAGGAC
>GN8820S02I86U1 
CCCAGGCTCAAGTCCAACAGCTGCCCAGTCGGGACAAACCCAAACCGTTTGAGTACTCCT
CTGAGGATGATTACTACGATGAGCATGCAGAAGCTAAGACGACCACAACAAGCACTTCCA
CCACACAGGCACCTTTGCCCATACTAAGGGCTCGTTTCGGTGGATTTCCCTGGGCCACCA
CCCAGGCACCCAGTCCTCCTACCACCAGTTCAACAAGCTCAACGACAACTACATCGACGA
CGACGACAACGACCAC
>GN8820S02F5PZ3 
GATATTTCGCATAAAGGTGATGCAGAACTGAAGAGCGTCACGGGTAATCCGTTGGGTATG
GTTTT
>GN8820S02I5546 
GTGAGGATCCACTGTTCGTTGAGAATGACTCCGCTGCAGATGTGGGTTTTCCAGATGGTC
TGAATGGACACCTGATAAGGTGCCACTCCGTCCTCCGCCTCCTGGCCACCCACAATGCGA
TTGTCCAAAAGTTTACGATTGTCCAAACGCTTTCCGCGCGTGACGTCAATGGAAGTGCCC
AGCAGAAGCAGCCAAATCAGAGACAAACGGACAGCCATCATCCAAAACAAATATTTCCGA
GACGAGGGACAATGCCGGACAGCGCGAATTAATGACCGGCAATGGAAAATTGTATGACCC
AACTGAGCGTTTTTATATGCATTCCATATAAACCTATTTTATCGCACATCGGGA
>GN8820S02IEFCL 
GGTAGAGCCATCGGACACAATTGAGAATGTTAAGGCTAAGATCCAAGACAAGGAGGGTGA
TGGTCTTTCCGG
>GN8820S02HFV2T 
GTGAAGAGAATTAACGAATGCGCTGAAAGGAAAGAATATTGGAGAAATAAGAGAACAGCC
ATCAGAACAAGTG
>GN8820S02FJ3TX 
GCACGGTTCGAATTACCGGAAACCGAAGTTCTGAGCCCTTACCTACAAATAGTATTACAA
CTATAGAGTATAAAGTATATATCCAAAAGTTTAAGAAAATGTACGCGTTAACAATACTTT
TACCAATTTTGCAACTATTTGCAATCGTTCGAGCGGAATCGGGGAGAATTTCGAGAAACG
TCCTGGTGCCCGTGAGCCACGGAAGCGCAG
>GN8820S02IR8F7 
TTTGATGTACACTACGATAATGACTACGAACGGCAAAAGCGACGTGATATATTCTGCGAA
AATTGGCAAAAAGTTCGCGATCACAATTTGAAATACGATTTGGGAGTTGTCAGCTTCAAG
AAGGGTATCAACCAGTGGAGTGATCTTACCTTTGAAGAGTGGAAAGAGAAACAAACTCCC
AAAGTTATGCCGAAATCGCTAGTGAATCATCAAAGGAGGAGCGAGACAAAGTCAATTGCC
AGGCTGCATAGGGTAAAAGTTTTTGATTGACTTTGGAGCGCAGTATAAGAATGACAAATG
AAACCGAGAAACGCCGCAATGTATTTTGTGCAAACTGGGAGGGCGATTGTGGAGCACAAT
GTGCAGTAT
>GN8820S02IN0EW 
GCCCTATTGATATCTTCTTCAATGTCGGAGGCGTCGGAATTAACATATTCAATTGATTTT
TA
>GN8820S02HMXH0 
GTGGGACGGGGTATTTCAATTGTTCTTTTCTTTGCTTTGCTCTTATCATGCTTATGTGCA
ACAAACAAAAATTGCAGTTAATAATAATTTGCTATTTCAAAACTGTTTCTTGCATTGCTT
CTCTTACATTTCTCATTTTTTCTTTCTTTTTTNTTTTTGGAGTTGG
>GN8820S02IR6L3 
TTGGCCAGCAGGACCATCTTTAGCTGCGAAATGACGAGCTGAAGCTTCCTGCGATCGGTG
ATTTGGCCGAGCAGCTTCAACGGGTGATCGATCTTCATGGACTTCTGCAGATCCCTCAGC
ACCTCGCAGAGTGGCTTGTGTTCTTGACGATCCGCCACGGATGGGACAGGCTGCAGTATC
GCTGCATATTGCAGCCTCTGCATATCACGCTGGGCTTCACATGTGTCTTTCTCCAGAAGT
CGTTTGCAGGTGAGCTAAGGTTT
>GN8820S02GN85V 
TTGAGAATGTTAAGGCTAAGATCCAAGACAAGGAGGGAATTCCCCCAGATCAGCAGCGCT
G
>GN8820S02G0SVD 
TTTTGTGAGGCGAAACATCGGAAAATTCGGTTTTGCTTGATTGCCTGATTGATTGCTTTG
TTCGGATGTCGGTGGATAGTAGATGGATATAGTGGCTCTACTGGTGTTGTTCTCACCAAG
GACCCTCGGTCACCGGTTGTATCGGTTACCGGGTCGGCCGGGCAATCGGTTATGTTTTGG
GTTCGTTTAGTTTGATTT
>GN8820S02JXCJ6 
GGGCTTTATGGTACACATTTATTATATTAGATTCTATGTCAACCAAGTAATAGTTTAAAT
ATAATCGCAATTATGTTAAGGAATATCAGGGGAATTTTGGCCACTGTGCGTATGGAACGA
ATGAGGTTTAGCACCTGATCCTTGGCCGTAGGTGCTCCAAAGTCCTGCTGGCCCGCCTGT
CGTCCCCAGCCAAACTTGGCCAGAAAGCGTTCCTCGTGCAGAATGCACACCGCATTCAGG
CACAGGAGTGAAGATTCAATCAGTGTCCACAAAGTAAACATAATTGCGCGAAGTTATTCC
TATTTACATCAAAATAAACCAAAATCGCCAATAATTGTTGACGTCAGTGATGCCGA
>GN8820S02G0GMN 
TTGAGTTGTTGCGGTCGCTCAAGTTGAACTTAGGTGAAAAGTTTTGAGTTTTCTTTTCTG
GTTTGTGATTGTGATGTCTCGAACTGAGCATGTGAATGAGAATGTGAAG
>GN8820S02IAG2M 
GTGGCTGCGCATTATGTAAAGTGGAGTGGTTCCGTGCCGATTTCGCTGCGTTGGGGCCTG
GGTGGACGAGGAGGGCATGGAGTTGTGGCGCAACAATGCCACCGACGCCTATGGTACAGT
TCAAGCAAAACATACTGCTTCGGTTAAGTGCAGCACTAGGTCCCAACAACCACTTCCTTG
CTCCCAACCCCAACCCAACATTTACTACTACATATTTCTTTG
>GN8820S02GPN6J 
CTTCGTGAAGACTTTGACCGGAAAGACCATCACCCTCGAGGTAGAGCCATCGGACA
>GN8820S02HLITA 
CAAATTTTATAGACTTACTTGACTTTCCGTACCATAAAGATAATTAAGTCTATAAAATTT
GGTGGAGTTTTCAGGCTTTCGAGACCTGTGCCATTTTGGGGCTCGGTGCACAGCGTGTTG
ACGTCTCTCCGCCCGGGCCTTCCCCGTCTCTCCTCCTCCAAGGAACCAATGTCAAAAGAA
AGTTCTCCGGTGCGACCGGCAAAAACAGCTTTGCGCTAGGCCAAAGTTCGTTGATGTTCC
AGTCTCTTTACTGGGTGACATTGGAGTTTTCAGGCTTTCGAGACCTGTGCCA
>GN8820S02GKCVH 
CCTAATTAGGCAATAAACTTCCATCAGAAGTATAAGTTCTTTAAGCTTATCTTAACTTTT
>GN8820S02JEEPD 
ACTGTAGCGCCCTTTCGTCGGAAGAGGTCCTGACTTTAGAACTAATAATCCGACAGCCTA
CAAGCTCCGGATTGCGCCAAGCAAAGAGGAAAAAGCGTAGGAAAAAGACGAGAGAAGCCA
GGAGAGCAGCTGAGCATCTCTGCCGACGAAGGATGTTTTGGCAAGCACAGGAGCAGGACT
CCGAGGGCAGGCTGTGGGAGCAGGACGGCGCCAGCACATACCAATACAATGTCGCAGCCG
TTCCACGGCTAGCTTTTCGTCATTCTTGACATTTTGTGGTGAATTGTCGAAAGCCACAGG
ATATGTGCGCCAGTGTGCGTGCCGAGCGCCA
>GN8820S02GXEF3 
GCATTGCAACATCGCTGAGATAGATAAAAGTCGGGGTTGGGGTTTGGGTTCGTGCGATAC
GTGTGTGTGGCTTGTGGCTCTTTGTGCACCTAAGCACACAAAGCAGCCAAGGTCAGAAAC
TAACTTAATAGTGGTAGAGAAAACAGAAAACAGAAAGCAGAAAACTGAAAACATTCCAAG
CTCGGTTTGGATCGCATCGCATCGTATCGTATGGTATCGTATCCAAAACTTTGCCTCGAA
GCTTCGGTTCGTGGCGATCCAATCTTCGTCGTCATGAACATCATTAGCACTGCAACAACA
ACTGAACCCAGAGGAACAACAACAACTGGAGACAAGAAAGGCTTAGTGACCTTCATCGCG
TGCTTTTGTCTGCGTAATGCCGT
>GN8820S02GCSTO 
GATGGCCGTGCGATACAGTACAGGGCTACAGTTACGCTACAGTTACAATTGAATCGCAAG
AATGGCGTTACTAGTTGGTAAACGCGTGACTGTGCGCCTGGAATGTGCATTAGTTAGTAG
GTAGTAATATGTATTAGTATCACTCTGAAGCAACCGGCAATCCGAATCGCTCTGCCCATG
GTGGTGGCCAGGTGCTTGTTGGTGGCCACGGATCCGGATCCTCCGCCGCCGCCTCCTCCT
CCTCCTCCTCCTCCGCCGACA
>GN8820S02FZ7O7 
AATGTCTTCTCGCGATCCAGTTTGCTTAGCTCCGTATCGGAATTGGCGTGTACCATGCCC
GCCTCCCTTTGGGCGGCAACCATGTCGGCGCACACGGAGAATGCCCTCTTCCGGCTGGGA
ATGGGAGCCGGCTCCACGCGGTACATGCTCAGATCCGGACACGAATTGGAACGTGGCAGT
GTGTAGGCGATATCTACATCGGTGTACACAGGCTTCACTTTGAGGATGTACAGCTCGTTG
AGCATTCGCCGGAGGTAACCCACATCCTTGGTGACGCCAGACCAGATGCGATTCTGTGTG
GCCTTCAGGTTGGAGGACAACTGCTGCTCCAGGTATGCCAGCTTCTTGCTCTGGAGGCCC
CGAGTGATAAATGTCATGATCATCACAAGATATCCCAGCGAGAAGATGAACCA
>GN8820S02GFNF2 
GAGGTAGATCAGTTGCCCGAGGAAGGGCCGCCGCGGTGTCCTCCAAGGAACCATCTCCCG
CAAACGGAAGCGAGCTGAGCTGCTTCTGAGTCCCAGTCACAGGCAGATGACTCCTTGTGG
CTTGGATTCGCTGGGAGAAAACACTGGAAAACTAGAAAAGACAATACTGCGGATATAGCC
GACCTAAAGATCTTTTACCAAACCCACATCAAGGAGCTAAAGCGCGCGCATGAGGATCAG
GTGCGCAAGCTGAGCGATCGGATAAAGTTCTATGAGCGACAGCAGGGTGATGATGACTAT
AAGCCTGCAACCGAATCACCCGAACGTACCTGCCCGGATCAGGAATCCGCAGGGGGAGTC
G
>GN8820S02JH46H 
TCTCCATCCCACTCCCACTCCCACTCTCTATCTCCATCTCCATCTTCATCTTCATCTTCA
TCTTCATCTTCATCTTCATCTCCAT
>GN8820S02F4U4C 
GTCTGGCTTTACACCTCCTCGGCGGTCCTCTCGATCCACTCGTGGAAGTGGGCAACGTCG
GCGTAGACACCGGGATACCTCACATCACCGCATCCATAG
>GN8820S02FL4M0 
CAACAACGTTTGTATTTCAATCTTCTATGATCTGTTGCGCCAAAAGAGCTTGTATTGCAG
CAAACCGATAAATCAGAATGCAGTGCTGGTCGCTTCCATCCCTAGAAACCATGTTGGGCG
CCAATATTCGAAATTAACCAAAAACAACTATGCTAATTTCGCCCACATTGTAGCTTTTGC
GTGATCACACTTTCCCTGATTCCATTTCAATTGGAACAGAGCTGACAATACAGGTATTTC
CTTATAGCGACTTGCAAATGCACATGACCTCAGTTGCCTCTGA
>GN8820S02JVXYA 
GGCGTTTGCTGGTGTTGCTGGAGGCAGCGGTGTTGCTTAAGACTACGGCGCGGACGCGGA
GGGATGGCGACGACGCAGGCGGAAATAGGCTACTGAAAGT
>GN8820S02HYOM1 
ATATGATCAACATATCGCCTGTCTACCTACCTACCTATATACCCGCCTAACGTTTCGTCT
TTCTACTTCACTATCTTTTCATGTGCCGCTGATTGATGTTTGGGACACTCGGATTCCGAT
TGCGCGGCTCCACAACGATTCCGATTTCCACGTGCTCCAATTTTCACATTTTCCCATTTC
CCCCACTTCCTACTGAAGGGACGATCTAGGG
>GN8820S02I6AJV 
TGGTCAAAGATTCGAATTGGAAATTAGCAGAGTAGATCTAACGAAATGCCCGCCAAGTGG
CCATAAATCCACACAGAGATATAGTCGCAGATCGAGAATTGCGTATAGAATGCTTGTAGA
GATAGTTACGTAGCTGGTTTAGTTGAAAAGTAGCCTTGTGTGAGCGCAAGGAAAATCATA
ATAAGAACACCTGAGTTTTACATTTACACGTATATCATATTATATATCATATCATAATTA
ATATCAAGAGTTTTGTCCTACGTCTACGTCATTCGCATTTAAATTAGGAAATTAGAGGTC
TTCCCTACCCACTCCACCTCCTGTCAACTAA
>GN8820S02FW288 
GGGGATCGTCATCGCATTTTAGTCTTCCAAGGACGATGATCAGAACTCCGCCA
>GN8820S02IS8M0 
AAACTTTCATCCAATCAAAATACGAAACTACATTCGATTTTCCCGCAGTGAGACGACGCT
CCAAGAGCGCACACGCCGGACGATCCGGCGATGGGGAGCCCAAAATAGCCCAGCCCAAGA
CGCTGACGTTCAACCTGAATCAGAACACCACCATCGAGTACCAGCGGCGTCAGTTCTTCG
GCG
>GN8820S02GLRY8 
CCGTAACCTTTAGTTCCTAAGCCACATTTCCACGTTTCCAAATCCAATTCGTAATCCATA
CCTTCCACAGAAATTGGAGTAGAGAACGGCAGTATTAGTACTTAGAAAAGGCGAACAAAA
TAACTAGAAATGAGAAAAAAAATAGAAACTGCAGCCACCACATTCCTTTATCAATCCAAT
CAGTGTATGTTTATCGCTAGTCCTTAGTTAGATCTGCCTTATCTGTTATCTGTCTGTCCA
CCTGTTGATTGATATACGACATAGACTGTGACCAAATCGAAACTTAAACTAAATTAAACC
GAAACATAAAACAAATAAAGTTTAAAGAACTTAAACTAGAGCTGATCCCGAACGGAATTG
TACATAGTATACGTATGCTAGTGCCTGTGTGT
>GN8820S02JL194 
GCCTGTTCGCGGACCCACTGAGCAGGAGGCCGAAACGGAAGGCAAGGACGGCGATCCGAC
GAGTGGTGGCCACCTCAGAGCGGGAGGTAGTGGA
>GN8820S02HRWHN 
GTTACCCGTTTAGTTGGATGGCAAATGAGAAGACATGCGTGGGGAATGATGGTAAATGTG
CGCTTGTGATTATGAAATTCATTTATCTAATACTTTGTTCTTGTCTTTTCCGTTTCCGTT
TCCACGTCCACATCCACATCCACATCCACATCCTTTCCTCTAGACGTGCTGGCTTAGCCA
ATGGCATCCTCTACACACATCTTGTCCATTTGATCGGTGTAGAAGGCATTGAAGTTGATG
CGGTGCACCAGATTCATTTATCTAATACTTTGTTCTTGTCTTTTCCGTTTCCGTTT
>GN8820S02JUQG3 
CGGTCGCCGGCGCAACAGCCACGAGAAGGCCATTCTTGCTAGGATCTGGGGAAACTTTGA
TACCAAGTACATGAAGCCCTTACTGACGCACTCGCGACCCACTTTGCTGGAGACGCTGCC
CGTTTGCTGCAATCCCATTGCCAGACTGCTCACCACCACACAGCAACTAACGCAGGATGG
AAGCGAGTTCAGACGCGTGGACTCGGACTCGGACATTTGCATAGACAATGATACCGGGAA
CGGTCTCAGTCAGGATGGGTCCGGAGCGGCACCAGGCGTGGGGCGTCGGAACTCCCTGAG
TCGCGTAAGTATTAAGTACACCGCCGATAATCACCATCTACTTGCTAGCTACCGAAATAT
TGAATAACCGAATGAGCGAAGCACCCCA
>GN8820S02G2U8V 
CTAATTCAGAATCAGATTTCGAACAGCTGCTGGCAAAGCCTGTGCTAACCATTTCCCGTT
AGCGACAACCCGTTTGGCCATCGAGCATGTTCGATGCGGCTACCTTTTGACCC
>GN8820S02ID81C 
ATTAGGAGGCTTCTGTGATCCTGGTGGATGTCCAATTTGATTCGGTGATCCAAGCGGCGG
AAT
>GN8820S02H9E5A 
GTCTTTAGATTGTTAATGTTCCATTTAGGTTAGAGTACAAAATAAATTATAGAATGCAAA
AATGTTTAACAATTATCATAGTATACCTATTCTTAAGATCTAATGCAGTTTTTGGGTAAA
GGAGTTTGATCTGTGGTCTCGATTGGTTTTTTGTACAAACATTATTTAACTAACAACAAT
CGAGGATGTGGTAATTTAGTAGTAAAATTTGTCTATACGCATTATACAATACGTGCAATA
TTATTTG
>GN8820S02H6XN6 
ACTTATCCGAAATGAGACACGTGCAGTTTCTGGCCCGCACCGTTCTGGTGCAAAACAATA
ATGTGGAGGAGGCGTGTCGTCTGTTAAATCGCGTCTTGGGAAAAGAAGAACTGCTCGACC
AATTTCGCCGCACGCGATTCTACGAAAAGCCGTATCAGGTTCGTCGTCGCATCAACTTCG
AGAAATGCAAGGCCATTTACAACGAGGACATGAACCGAAAAATTCAGTTCGTACTGCGCA
AAAATCGCGCCGAACCTTTTCTTGGATGCAGTTAAACTAGTTTTTGAGGCAATAAAATGT
AGGAATTAAATAAATTGCTTATTTTCTAGTACGAGATTTGCTGTCGCTGTCGATAAAT
>GN8820S02F5XLR 
ATGGCCACCTCAACGCTGCAATCTCCGTCGCCGTCGCCATCAAACGCCTCCGTGTCATCC
AAGAATCCGCAGCTGAAGCGCGTAGTGTACTCCAAATATCGGGAACTACTTGGTTCTTAT
AATGATAAGGCCAATGCCATCATCGACACTCTGCCCGCATATATGGTTCGTCAGGATCGC
GGATTTCAGTTGTCGGAGCTGCCCGTGAACGGGGATGCCAATCGCAACGGCCTGGAATTG
TCATTAGCTCAACTGCGGAATGTGGGCGGCTGGAGGGAGCACCCTGTACGAACGATCTTC
CGATCTCCGACTTCAGAGCCAAGCTATTTATAGCCAAGACGGGCGGACAATGACTATCAT
TATGTCATGTTGCATGTGGCAGCTTTCAA
>GN8820S02J0K38 
GGAAGAAGAACCCGGCTGACATTAGGAATAGGAACTTGGCAGAACTTTCCCAGGATCTGT
CAGAATGGCCTACAAGAAGCGCCTACAATCGCAGAACCTCGTGCATCTGCTGCAGAACCG
CGAGTCCGGATACACCAACGTGGGCCAACAGCCGGGCAGGATGCCGCTGTTGGC
>GN8820S02GMQCZ 
ATCACAAACCGAAGACTTCAAAGTACACAAGAATTTGAAGCCACTGCAATGCGTAGGAGG
CGTGGCACGCCCCTGGGCGGTCAGCTGGACGGAACTGCGTCCTGCTCCTGGCCACCGGTC
TGCTGGTGGTGCTCATTTCGGTGCACGCCAAGAACCCCAGGCCGCATCGAGGACTACCCG
CCCCCGGCGTCCTCGCACCACGTTCCTTCGCATCCG
>GN8820S02IMAEO 
AATCTCCCGATTTTGGTTGCCAGGAGCTCTGAAACCGCGAACTATGACCTCGGCCTGCCA
CCAACCGCTGGTTTCATTTGCTGCTTTCAAAACGTCATGCTCTTCGTTGGTCTGGCTAAC
GTCTTCCCCAGATTTATCCAGATTCCGCACGCCAAGATCGTGGTAAATATCCATCTCCTT
GCNGCAGCGTAATTCTATTCGGTTGTTGTTTTCTACTGCAATGCAGTAGATGC
>GN8820S02HK7M2 
TCTCGAGGGTAAGCCGGTGTTGGCTAAGTCGCCTTTTGATCCACCCGGTGCACCATCTCA
GCCAACAATTTCTGCATATACACCAAACTCTGCTAATTTGGAGTGGCATCCTCCAGACGA
TTGTGGTGGTAAGCCTATTACGGGGTACGATCGTAGAGCGACGCGAACGCGGGGTGGAGG
TGGAGTTAAGTG
>GN8820S02GJ27P 
GGTAACCAAGCTTTAGTGGCACCTCGTGCGGCCGCCCATGTGCGCACACAGTGGTGGTGT
CGG
>GN8820S02FVDZQ 
CGCGTTCGATTTCATGGCCGCGGGCCAAAGAAAAGGTTTGTATCGCCTCCTCAGGGGACG
ATGTTC
>GN8820S02F89T7 
TTGCGGCAACTTCCTGTGCGGCCGCAGTCCAAACGAAGACGAGGAGCCGGAGTGCG
>GN8820S02F2NKI 
CCAGAAGATCTTGTCGCTCTCCCGACCGGCCAGGCGCTCCTCCGAGTAAACGTTACCCCT
>GN8820S02IBHCQ 
CGTTCGCATTAATGCATGATGACAATGATTAACAGTTTGTGCCCACCATCGGCATTATCC
TTATAACATAAACATCTTCTGGTGTCATTACAATCGACATGACTTTTTCTTAAGTGCTAT
CAACTAAAACATAACTTAACCCTATTCATGCGTGTGATTTTTGTGTGTTTTACGTACTTG
TCTGCATGTATGTGCACAAAGTA
>GN8820S02GRIKH 
GCAGCGAGTTGCCCTTGGGCCCTAGGATCTTGCCAGTGAAGTTGAACTGCGCAAGGGTAC
GGATTTATTTTTG
>GN8820S02I2R17 
TTCCTTCCCGCAGGGCACATCTGGCATCGACATCGACTTGCGCCGCGTGGACATCGACCA
GTGTCCGCAGCGGCACACGCCGGGCACCAAGCGACCGCTGAACATCTTCGCCGGCACGGA
CAAGTGCAAGCAGCGCACGACCATGGTGAGAGTCAGTCCGGCTCACAGCG
>GN8820S02IMH5S 
CACAAAACACTTGGCAGAGCAGCTCTCCTTACGTTTAACTTTAATTACTCAATTATTTGC
CAGATTTTGTTGTTTTTCTACTTCTTAAGTTGGAAATTAAGCCGCGAAGTACGCAGACCT
AAAACGTTAGGCCAACTGATTAGAGCGAGCGAGAGGCGGCGAGGGGCGACAACAACGATC
ATATCGGATCGGATCTCGGATCGAATGGGAATCAACTATATATCGGACTACTACAGCGCG
CGTGTGCGAACGCGCTACGAACCAAACTCAAACTGACGACCGAACTTCACTCCACAGAAA
TCCACGAGCGAGCAAACACAGCAAATACAAAAGACACAAAGCAAAAGACAAAGAACGGCG
GCAAACAAAAAGAAAGAAGCACAAAGACAATCGAAA
>GN8820S02FVU3M 
GCTGGTGTCCCACATCTTCCTCATTCCAAATAATGCTGCCGAGCTGGTCACGGTAGAACT
TCTCGATCGAGTGCTTACGTCGATGATTGGTGGTGATCACTGGCGGAATTGAGTTAGTGG
TGGTAAAGTAGTCGGACAGTTCCTTGGCATCGATGGTGGCCGACATCAGGTAATCTTACA
TGCCGCGAGTTCGTGGCCAGCAAGCGACGCACCACGATCAGAAGAAAATACCATGTTCTG
GTC
>GN8820S02G536R 
AGTCTGAGAGCCTTGTGTGCCCAATTCACAGCAACCGAGCGAGCCAATCGGTGA
>GN8820S02IVXBC 
AGGAGTTCGTTCGCAATATGGACAAAGTGCGCGAGTTGATCGAGATGACGCGGCGCGAAC
AGGAGCAAGGTGAACTACCGC
>GN8820S02JQ8ZI 
AGGATTGCGAGGGCGAGATCGAAAATTCTTGAACCAATTTTAAGGATTTTCCGAACTC
>GN8820S02JXQL9 
GGTGGCCCAACCATCACCATCAACAACACTAGGCTGGCGCAAAACGCTGGCCGCTGGTGG
AGCCAGCGGAGGAGGAACCATTCAAATGCATAAGAAAATGTTGAGAGGTCACCATCACCA
CGTGCTGTGCGCCGGAAAC
>GN8820S02HZESY 
TTCTCGATCAGGCTCTGGAAGATGCGCATGTTCAATATCAATCTCAGGCTCAATCACAAG
GAA
>GN8820S02HO50Z 
GGAAGACCACTCCGGACCAGTATATCGTGGGCTTCGATAACATTCCTGCGATAGCCAGTG
AAGAACCCAGTTCCCATGTGAACTGATCTCTTTTGGAGCTTTCCATCCACAAAACTGGCC
ACCTCCAGTTGAGCTCCTGCTGCCGAGAGCACAGGATTCATATCGGAAATGGGCTACCGG
TCATGATGTTTCCACCCAAACAGGCGACGTTGCGGATCTGCTTGCCGGCAAAGTAGTGAA
GCATATCCACGGTGCACTGGAACAATCTGGTCTCCGATTCCGGCAGCTGCTCGATTCTCT
GCCGCAGAAGCGCATCGATCTCCATCAAACTGACAGCCGCACCGAAGTAAATGCCATCCT
GGTTCT
>GN8820S02GZHFQ 
TGAAATCAATATTTCTGCAGGGCAACTTGGGAGGAGACGGAGCCCAATCAGCACGAGCCC
ATTCCGGAGTATCATAGAACTCGACTGCGCATGATGATCCTCTACACGTTCCTCATCCTC
TGCACCCTCATCTTCTACGTGCTCCGCACCTTTGGCTTCTTTATGTGACCTCGCGGATAT
CGTTGCGCATCCA
>GN8820S02GMFUR 
TTTTAAAATATATTCAATTTTATTGAAAGGCATGTTATTGTTTAAAGTACGTATGCAAGT
GTGTATGTCTATTAAGTATGCATTGTAAAGATTACGATCGGTTTGGTTAAAATAATTTAT
TGTTTTCGGAATCGGTTTCAATGTCGAATAGGTCAAGCTGTTACTTGCCTTCGATTGGAA
AAAAGATAATAAAAAAGTCTTAACATAGTTTATGCATTAATTATTTCTCTCATCTCTTGA
TCATATTAAAAATCAGACGTCATTCTAGGGAGTCTCCTAACCGTTTGCTACACAGACCCG
CATCTAAAACTCTTACTACTTTCTGTTCCTCGCTCCTCGTTTCTTGTTCCTGACTTGACA
CTCAGTTTA
>GN8820S02IC63X 
AGGCGGGCCACGCCCAGAACTCCAACGGCTGCAGCCAAGCCTTTCATAGTGAAATTCTCC
AGAGGTTTCGCTTGTCTTTTT
>GN8820S02FP9NG 
AGGAATTAAGTATATCAAAGATGGATTCTACCTAGGATATATCTCTCAGTTCATCCAGTT
TTGGCATCTCCTCCACAAACGACAGATGATCGTAGATGGGAGCCGTAGGGCCGGTAGTCA
CGGCCAGCACCTCATCCGCATCCCCATTCTCATCCGCCTGCTCCTTGATCTCTGCGTACA
GTTGATAGGGCAGCTCAGCTGGTAAGGACTCGTAGGTGACATGATGGGTCCTCGAGCAGG
TGGATTCTCTGTGACCAGTGCAATTGCAAATCGAGGTACCTCCACTTACAGGAGTCTCGT
ATCCATCTGGCAATTCGGTTTCCACATCCACTGGGCAACTGGAACCGCCATTAGC
>GN8820S02GUVD2 
AACAGCATCGGTGAGCAGAAGTGGAGTGGCGCTCACATCGCAACCATCGTCGGCTGTCAT
CTCGTCCAGCAACAGTGGTGCTTGGATGCAGAGTCAGGGACAGGTGCAACTGATCCGAAC
CATTCATCAGCCGCGCCAGCGAATTATAACGACTCCGCGGGTTCGGTA
>GN8820S02FOEM0 
TTGTCATCTTTCATTGATGCTTTGAACAGCACGATGAGTACCTTGGGAAGGAATATAAAT
ATGGTATTGGCTACCTGACTACGCAGGACAACATCCACTTGATCGGATTCGTCATGGACA
TAGAAAACCATCATCAGACACTGAATGGCTGTCTGTACGAGTTTTCGTACTTTTCCTGTT
CGATGATTTCCAAGAGCATGATCAGTATCTGGCCAATAACCATCGCAGTCTCCTTAACGT
AGAAAGATTCCACCACATCAGTGGTGGAGCGACGAAGTGCCTCGAATATACACTGAACGG
CTGCCAGTTTGATTTCCTCGGTAAAGGTTTGGTCGCATGGACGCTGTCTTGGAGTCGCGT
ACCTGTTGCAGCACCACCACCAGGATGGAACGCAGACCCTTCTCATCGGCCAGGTATTGT
TTTGGAGACAATGTTG
>GN8820S02ITUMZ 
CGGTGACGCCTACTATAATGAGCTGGAGGAGACCTTCAAGTATTCCCTGCCGCGCGGCAA
GGTGGCTGCTATGTTTGCAGAGTCAATCCAGGGGGTCGGCGGAACGGTTCAGTTCCCAAA
AGGGTAACCTCAAGCGGGCAGCAGCTCTGGTCAGAGCTAATGGAGGACTCTTTGTGGCCG
ACGGGTTCAGACTGGCTTCGGGCGAACCGGTGAGCACTTCTGGGGCTTCGAGAGCCACGA
CTATGTCCCCGACATAGTCACCATGGCCAAGGGCATTGGGGAACGGCTTCCCACTGGCAG
CCGTTGTCACCACGCCAGAGATCGCGGCACTCCCTGAGCCACGGCCCTGCTAATTTTAAC
ACGTTACGGGGGGAACCCGATGGCCAGTGCCGTGGGC
>GN8820S02G93CO 
GGGAACTGCTTGGTGTTTACTGGCAAAGAATGGCCACGAGTCCTCATGAAGCTCCATTTC
CCC
>GN8820S02GX26B 
ACTGCCGGGCGAGAAGCTGGCGGACAGCTGTTGCTGCTGCGGCTTTTGGGCGGTACTGTG
ATAGATCTCATACGGACGTAGTGGA
>GN8820S02HSI9B 
TTAGATATCAATATCAAGAACTTCAAGATGATTGATAAATTTGTTGACTGTCAATTTGTC
AAATAGCATGGAAATGAAATTCACAAACTTGCGCATTCACTTATTTTTTTT
>GN8820S02FV8UD 
GCCCTTGCCGCTCGTTAATGGCAGCACGACGAGCCATTTATGCAAATCATGGGCCAACAC
GGTCCTGAATCAGCCATTGAATCGAGTTTGCGGTTGCCTGATAGTCAGAGCCTCCTGGTG
TATATTTTCAATTATGCTCTTGACCCAGTGACAAACAAGTGTCGTTGTGGGCAACTTCTT
GGCTAATCTCCACGCGCAAAACAGGTCCAATAAAACCTGGCTGAAAAAAGTAAAAGTGTC
CACTGCCTTGATCTCTGGATAAGTGTAATTACCACGAGCTAAATGCAATTTGCAGAGCCA
TAATGGACGAACGAGTTTTCGGATCACATCTCCATTATTTTGCCCCA
>GN8820S02FWBUO 
GCCCATCGTAGTCTTCCTCGTTTATGCGGCGACGGCTTTGTTCCGAGAGCCGCAAGAGGA
GACGTCGGTGAAGTACCCGCCCGTCAACATCACAACCAAAGTGCCGTATGTATAAGCCGA
TTGCCACAATAGTCCAGGCCACCCTCCTCTGCGATTGCGAAGACACCAGCGATCCCAAGA
CCGCGTT
>GN8820S02J4AQX 
TTATTGAGGTGAGGCCACGATTTATTCGTACATTAAATTTTAAAATAGGTACAGAACAGA
AACGACTGACTACCAAGAAGTAGAGGATTTCAATGAATCCTTGCGACTTAAGGCGAACGC
TTCACTTGACCAACTTGCGCAGGGTCCAGCCGACGGCGTAGAATCCCACCAGCTTTAGGG
CCATTCCCTTGCTTTCAGCCTTCACCAAATGCTTAAACTTGTTCTCGAAATTGCCAACGA
CGCGATCCATCGGAATGAGATAGTATAATGTCTGCAATTCAGAAGTCTTGAAAATATGTT
CGAATGCGGATTTTCGAACTGTGCTTTATCAAGTATTGTACTTAAATTCAAGAATAATGT
TTCTTGTGATCCGAAGAGTCAAAC
>GN8820S02G914L 
AAGATTCTCATAGATCAAGAGAGCATTCACCACGACATGGACCTAAAAACTCTGCGTCGT
CGCCTGGGCATTGTGTCCCAGGAACCTTCACTTTTCGAGAAGTCTATCGCCGATAATATT
GGCTATGGAGATACCTCGCGACAGGTGCCCATGCAGCAAATAATTGAGGCGGCCAAAATG
GCCAATGCTCATGAGTTCATTATGTCTCTGCCTGCTCAGTATGATACGGTTTTGGGTTCC
AAGGGCACCCAATTATCCGGTGGGCAAAAGCAAAGAATTGCAATTGCTCGAGCGATGGTA
AGGAATCCCAAGATCCTTCTGCTGGATGAAGCCACCTCTGCGCTGGACTTCCAAAGTGAA
AGGGTGGTTCAACAAGCTTTGGACTCGGCATGTTCA
>GN8820S02HBDD4 
TTGGGGTTTCTCTAAAGTTCCTAAAGTTGACAACTCTCAGATGTAGTTTCTGCATACGTC
TCTAATACAAGGTTTAATCGCTGCCCATCGTTTAGTTCTGTAAGTGCTTGTAAGGATGTG
GCGGAAGTCAAAATATCATACAACTTAGGATCTATAAACTGTGCAGCGTAAGGATTTAAC
AACAATTGCGCTAACAAA
>GN8820S02GT296 
CCGGCTGTAGCTCGGGTGCCTCGGGCGTCTTTGTACTGTCGTCGATTCTTCCTTCGTATG
TCCTTCGTTTC
>GN8820S02H5APA 
TTTTTCCAGTGCAACTTAGTAAGGAGCCATTCGATTTTTGGCGTACAAACGCACATCCAG
TGCTCCATTTGTTTTTATGCTTATGCTGCGGAATGGCTGCCCCACCAGTCGCCTGACCAA
TTTACCAGATTCCGCCACTGCTCGCCGGCCGTGACGCATCGAATTATCTGCGATCNGGGC
TTAACTAAGCAGGCAGGATAAATGTCCTGCAGCGTCCATTCGTCCGTCTGTCCAACTGTA
TTTCCGTCCGGACGGGCGACTCCATCAAGCTGTTGGCGGCAGGCGGCGGCGGCGGCGGCG
TATTTGTTTAATACTTAATGCACAACAACAGGACAAGCGCCTGGAAGGGGCGACCTTTAT
AAATATCGCCTTCGGGT
>GN8820S02GERE4 
GTCAATTATTCGATTGCCCTTGTCCTTTCAATCAACATTAAAAGAGGACCGTTCTACATG
CATCTGGGTGAAGATTTGCCTCACTTCCACTGGCTCCTTTGTGGGCTTCTTTCTATGGCC
AAATAAGTAAATAATTGCAGTAATATCCTTTCTGGAGCGGCCAGGAAGAAGTGGCAAAAA
GGGAACGGAAAAGTAGGAGAAGAATGGCGAGCGAAATGAAAGAATGCGAGAATGGAGAGC
GGGGCAAGAGAATGGAAAGCGTGTTTCCATGTCCTTTTCACAAACTAAAAGTCCTTTCAC
ACACACACATAGTACTGACTACAGAGTACACATAGAGAA
>GN8820S02HH8EP 
AAAGATTCAGTGAAACAATTGCCCTTAAACCACTGACATTTCAAACAATGCAACCTGTCC
CTCAAGCAGCAAAAG
>GN8820S02I1YYS 
CCAATAGAAACCTGCAAAGGGTCCGGAGCCACGGAACTTATTGTAATAGCTCGTCCAGAT
CTCGTTAAAGGATCGTGCGGTTCGTACGCCCTTCATGCTTCCCATTAGTATGTGTGGCTC
CTCACAGGG
>GN8820S02GJUCP 
GCTGGCGGCCTTGAAATATGGACTAGGAACAACGGTACCAAGCATGCCTCCACTGGCCTC
CAATATAAATGATCCACGCGGTAGAAAAGGAATAAACCTGCCTGAAACTAACAACAATAA
AGACAACGACTTGGGTATAGCGCTGCAATCCCCGCCGCCTATGCGGACTCCCTCGCCTAT
TCCGCCGCCCCAAGGATGAAGGCCGGTACGTGGGCCGTCATTTTCTAAATAGTTCCCCAC
GGAAAGACGCATTTACTAGGCCAGCATGCTGTGCAGCGCAACTCGGTACCTCCGGGACGG
ATTCTTCGAGCCTTTGGGGTAGTGCTTTGGTC
>GN8820S02IEYQ9 
TGGCAAACGAGGGTCTTTGATAATCGGTCCAATTATCCGTCATCTGATCTAAATGCTCGC
AATCTAGCCGCTTGTTCAGGTCGAAGCTGTCAGCGCCTCCGAGGGGAGGAGCCACAGTCT
CATCGATGTCATTGATACTCGGATCCGCCATGGTGAAGTAGAAATTTCTTAGAAACTACA
CAATTAGTA
>GN8820S02HF4DT 
TTGCTGTTTGCTGATCTGCGACAGCCCAAACTGGCACGCTTTCAATTTGGAACTGCACTT
GAGTGTCTGAATGGGCTTGAGTTTGCATAGCTGCGCTGATTGCACTTTGTGTAAATTAGG
CGACGCCGGCCGCAGTGCGTATGATTAATATGAGGACTGGNGTGGGGAAGCGGCTCATTT
CTGGCCCTCATTTGCATTTCTGGCACTAGCTCTGAGGCTAATTCTCGGCTCGCAAGTGGC
TCTCAAGTGCTTCCCATTACAACCACCTCCGATATCCGACTTTCTACCTTTGTATGCCTC
AATTACCTGCGCCGTTTTCCCCAAAACTGGTTGGACCGTTTAGAAAAAAACAAACAATTA
AAGTCGGCACCTGCACA
>GN8820S02ITUDG 
ATGGCCCTACAGCGATTGCGAACTGATGTACAATACCCGAGGTCATTGCCGCACTTCCTA
AAGCGCATCTGAGACCAGCCAGATCGGATGCTAAGGAAAAGGATGGCTGCCAGCAGAAAG
ACCTTCGAAAAGCAA
>GN8820S02GQJ2E 
ATATCTCGATCCTATCTGTTGATATCTCTGCAGCACGAGTTTCCTTTCGATATCGGATAG
AGTCTTCTGGATGGCTGTCAACTGGTTTTCCGTCCTCTTCTGTCCATCTTTCAACTGATT
ACTCAGCGCTGTCTGATTGCCTTCGATATCCTTTAGTTTTGCTCNGGTCCTCGGTTTTGA
TTGCCTTCGAAATGTTGTTCACAAGGAATGCTTGCTGGGCTTCTATTTGGATTTGTGTCG
CCGTCAACTGGTCTTCGATCTTATCCAGTTTCGCGACGCTTCCATTAAGTTTCACCTCGC
AGGCTCCCCAGTCCTGTTGCTCCTTCGAAAGGTGATCGATGACCGGCTGCAGTGCGGATA
CGCAATATTCACTGCACTGATTGGGAGGATCTGATAATAGACACACATAGCGCCTGCCCT
CCTGGGCTTCTATCAGGGATCCGTAAGGATACAGCAATAGAAATGCGCATAAAATAATTC
TCGTA
>GN8820S02JDRE6 
GGACGAAGAACAAGATAGACAAATAGATCCGGTGTTTCAAAATGTACCAAACAATGAGGA
GTT
>GN8820S02HHDON 
ACCAGGCAAGTGGTGTAGTTGACGGCCCGTGGACTCTGGGACACAATGGTGTTGGCCGTG
AGAATGGCGGCGCCCATGGAGCTTTGCATCCTGCCGGCGGCTAGCTGGCGATAGGTCTCC
AATCGATCGGCCAGCGTGGGAATCGAATGGGGAATATGCACGGCTCCACCGCCCTCGATG
TCATCCGATAGAGAGAAGTTCTGAGTGCCAGAGTGCTGATGCTTGAGCACCTGTGACCAT
CCGAGGTCACGTGGCGATAGGATCGGTATGCCCGATGCGGTTTGATCA
>GN8820S02G8V7A 
ACTGCTCAATAAAGCCATCTTGCTGCCACTGCCATTGGTGTAGACCGCTTGGCTGCTGCC
AAATTGCTGGTGATGATGTTGCTGCTGCTGTTGCTGTTGCTGCAACTGCTGTTCCCTGTG
CTGCTGCAGGTGCTCCTCCTCCNCTAGTGACTCGAGGCTCGCTTGTGCGGGGAGTCCATG
GCTGCTGCCGCTGCTGCCGTTGCTGTGATAATGTGTGGT
>GN8820S02GXMLY 
GTACTCCATAGCGGACAGCCAGCCGATGACTGAGGATGGCTACATGCCCCC
>GN8820S02GF1UP 
CAAACGTCTGAATATTACACGCAATATTTATGTAATACGCTAAACAATTAAGTCGCATAA
ATTATAAAATAGTCATTAGGGATAACTCGATGGCATTTGTGGAGCGCGACTTTGAGTCAC
CATAGTGCCGCCGCCAAGTACGATAGCCACAATCTGAGCGCCAGCGCAGTGCCAAAAAGC
TCTGTGTTGTTGAAAAACTCGACAAAGTCAAAAAAGTCGAAAAAGTCAAGCTGCTCTTTG
TAGGCCGCTCGATACAAAGGTAAAAAGAAGTTGGCCCAAACAAATTGCCCGAAATGGGAA
AAAACAAATCGAGCACGCTGGCGAGAGCGAGATAAAAACACCGGGACAAACCGGCCCGAG
CGTCAGTTCTGTGCGGACGACAAAAGACGGCGGAGTCACTGTTGGATTTCATTTCATCCG
GAGCACTTGCGAATAGAACGCGAAAGTACCCGAGCAAGCGTTAG
>GN8820S02GOMHI 
CCCTGCCTGCGGTTGCAAATTTGGCTTACTTCCTTCGGTCCGTGAGACAGCTCGAATAAT
ATGCGACATGCTGAATTGATTGTATTGGCAACAAGTTGGGCCAGGACCCGGCTGTTCATC
GATTCGTGCACATACCCACCACCCATGGGTTATCCTTGTGCCTGGCACCAGTCGCATCGG
TTTGTATCCGTGTTTTCATCGCCAGCACAGCAAGTAGTTTTTCCCCCGATTTTCCCCGTC
GCAGTTTTCCATATCCACATCCTGTTCTCGTTTGGCTGGATATGTGG
>GN8820S02HK2HU 
GCCAGAATACCAGAGGAACATAACACCGCACAGGATATTGTCCACGAACGTGAACCAGGC
CAAATAAACGCCGTAGCCATAAGTTAGTTGCGCCCCTTC
>GN8820S02JDBWH 
TGTAGTGCAAACCACCGTATCCACGTCGACTGTAGTCAGTGCGTCATCAGCCGTTAGCGG
CAACTCTCGTCGCATGCGAAAGAAGGAACTTCTTAGTCTTTATGTGGTACAGAAAGATAA
TCACAATGACGATAGCTCATGCGGACTGCCAGCCGCATCCGACACTTTGCCCCTTGAGAA
TTTGCGAAAGTCTGAGGAGGAAGACGAACTTTCAGGTGGCAACGGTACGAAAAGGTTTAA
GAAGAACTCTAGTAGCAGGGAATTGCGTGCTCTTGATGCGAACTTAGCCCTTGTGGAGGA
ACAATTGCTTTCAAGCGGTGCAGGAGCCTGTGGAGGAGGATCATCGGGTGACGGCAGA
>GN8820S02G8Q90 
CTCTCCTTCCGTCCGAAGTGTTTTTATGCCACACGTCCATTCCATTCACCCCACTTCC
>GN8820S02HKVFG 
TTTTTTTGGGAAATGCATGAATATTTATTAGAGACTGCTCAGTGATGCTGGAAAAGTGAG
AGCTCCGAACTCACAACCACCACATATCGCTGAGTGTGGTCAAGTTGAAGTGCCTGCCCA
GCAGAAGATTGAATTCCTGGATGAGCGATGCGTTCACCTTGACGGGNTTCATAGAGGCGT
ATGTGGTGACCGTGTCCGGCGACATGCAGCGATCGATGAATCGCGTCATCGCCCACCTGG
CAGCGGCATCCTTCCCATGGCGTTGCACAATCCGTACTCGCAACGCTGGTAGGTGCCGGT
TCCGGACCCGGACTATGGCGCA
>GN8820S02JBT7V 
TGAGCGGTCCTCTCGCCCATCTGATCACGGCGCCCTGGCTGAGCGAGCAGCTCAACTGGA
TGGGCGTGCTGGTGGAGCCGGAGCCGCGCTGGTACTTCACGTTGCGCAAGCAGAATGCCC
AGCGGGCGCGCATGCAGGTGGTGCACGCCTGTGTTCGCCCAATACCTATCCCAAAGAGAT
TACCATACACAACGAGGATGTGCGCATCAATAGTCTGCACGACGAGGAGACCTCGTGGTT
CAACTCGCGTGTCAAATGCTTTCCGCTCTACACAATCATGCTGGCATGTGAGCGCACCGA
ATACGGTCTGCTCAGCCTGGGCGTACAGGGGCATGAGCT
>GN8820S02JO75W 
CGCCTCCGGTCGTACCACCGGTATCGTTCTGGACTCCGGCGATGGTGTCT
>GN8820S02FNSEI 
GTTGAAGACGTCGCCACGTAAATAGTGGTCCGATTTTAGATTTTGAAATAGCCTGACACA
CAAACTTGCAAT
>GN8820S02JARYZ 
TCACTACTTTACGCGTAACTTTCAAGTCCCCTCGACTTTGTACAGCTGTAAAATAACTTT
TGTTCTCTGGCGGTAACTAGCCTTCGGTCGACCCTCGAGGAGGTTTGTTACTTGTTTGGT
CGGATGTTGTC
>GN8820S02G9ORB 
GCCACACAGTCGAGGTCGAGCAAGGGAAAGAAAACTGAAGGATAAAGGACGAAGTTGCAA
GGAG
>GN8820S02JPL7D 
GTTCAAACAGCGCGACTCCTCGCGAGCGATTTTAGAGCATCACAATCGATCTGCTTTCCT
GGCTGTCGGACGAGTTTTCGAAAACTACGGGAAGGGATTTGGATTTGTGCTGAATACCAT
GTTAAATCAAAACGAATCGTAAAAGTGCGCCGTTTGATGCTCTAGTAACCGAATTAGAGA
GCTACTTAACAAATCGCCAGCGGGTCGAAGTAGGG
>GN8820S02JY1CX 
AAAAGCGAGGTGAAGGTGTATATGGCCAGGTCAATGGAGTATACAGCCCGATCGATCTGC
TCTACGATCTTGGCCACATTCCGCAGCGAACAATGCGTGTTGCAGCAGGGCGACACTTGT
GGTTTCTGGGATCCCATGCTGCTGTTGCGCATATGCCCCGCCGCACAGATCTCGCCCAGT
TCATTGAAGATGATCACTTCGTGCACGCGGCTTGCCTTCTCTCGCTTGCTGCGCGAGCAC
TGCACCAGCTTACCAAATCACCTCTGAGGCCAGGACAGTGCTGACGGCAATGCTTATTGT
GGACACAAGTGGGATAGTCT
>GN8820S02GC7HA 
ATGGCCACCTCAACGCTGCAATCTCCGTCGCCGTCGCCATCAAACGCCTCCGTGTCATCC
AAGAATCCGCAGCTGAAGCGCGTAGTGTACTCCAAATATCGGGAACTACTTGGTTCTTAT
AATGATAAGGCCAATGCCATCATCGACACTCTGCCCGCATATATGGTTCGTCAGGATCGC
GGATTTCAGTTGTCGGAGCTGCCCGTGAACGGGGATGCCAATCGCAACGGCCTGGAATTG
TCATTAGCTCAACTGCGGAATGTGGGCGGCTGGAGGGAGCACCCTGTACGAACGATCTTC
CGATCTCCGACTTCAGAGCCAAGCTATTTATAGCCAAGACGGGCGGACAATGACTATCAT
TATGTCATGTTGCATGTGGCAGCTTTCAA
>GN8820S02FZ9ZD 
CTATGGTCTGGACTTCTACGTCGTCCTCGGCCGCCCTGGCTACAATGTGAACCACAGGAT
GCCG
>GN8820S02JITSE 
GGATACTCCTTTGCAGGCACGCCGCTGAACGGCTTGGTATGTACGTCCGTGGTACGGGAT
GGCGGCGGAACCTCGGTGGGTGCATGACTTGGGACGAAGGGATACTCCTTTGCAGGCACG
CCGCTGAAC
>GN8820S02GY4MH 
CCAAGAAGTAGAGGATTTCAATGAATCCTTGCGACTTAAGGCGAACGCTTCACTTGACCA
ACTTGCGCAGGGTCCAGCCGACGGCGTAGAATCCCACCAGCTTTAGGGCCATTCCCTTGC
TTTCAGCCTTCACCAAATGCTTAAACTTGTTCTCGAAATTGCCAACGACGCGATCCATCG
GAATGAGTAGTATAATGTCTGCAATTCAGAAGT
>GN8820S02F2WL8 
TAGTTAGTTTGCTTGCATGATACCGCATTTGTGACACCGCACAGGGCACCACTTCGTAAG
CCAGCCAGCCGCCCATTTCGGGCC
>GN8820S02FO69D 
GTCTCTGGTATGTCCATGCTCATCCTGGTGGCTCATGGCCTCGCTCCTCGGCGGTTACTC
ACGTTCTGCGTCCAAATATTCCCCGATTTTCCACACCAGCTCTCCAGTTTTTCCGGTTGC
CATGACACTTGGCCCAAAACAAACTACGACTGAAAACCCATTCGGGGGTTGCTTTTCCGG
AAACGAGGGTGCCGGCGCGCTCCTTTCAAGTGACCAACCTGCAGGACCTTTGTTTTTGCT
GGCGTTCTGTTTTGCTAGCTGCTTCGGCTGCGTAGAAAGTTTCCTGACAGGATAATTGCC
TCAACGGCGGCTATAGCGGCAAGGATCGGCGGTGGGAGCAGTCGGTGGCCCACCACAAAC
AAAAATGGCAATCGGTAACCAGGAAAGTGTTAATTGGCAAAGTGTCAAAGGCCGA
>GN8820S02G16ZI 
GGAAGTACGCGACAGCGACGACAAGATTGTGCTGTCCCGCGTGTACAGCTCACAGGGCCG
CATCTCGTTCACCTCGCACACTCCTGGCGAGCACGTCATCTGCATGTTCTCGAACAGCAC
CGCGTGGTTCAGTGGTGCCCAGCTGCGTGTTCACCTGGCATCCAGGTGGGAGAGCATGCT
ATCGACTACGCCCATGTGGCGCAGAAGGAGAAACTGACTGAGCTGCAGCTGCGCATCCGC
CAGCTACTTGACCAGGTGGAGCAGATCACCAAGGAGCAGAACTACCAGCGATACCGCGAG
GAGCGGTTCCGTCACACCAGCGAGAGCACCAACTCCCGCGTGCTCTGGTGGTCGCTGGCC
CAGA
>GN8820S02ILN60 
GCAATCCTGGCTTGACTTTAATTGCCGGAGCATCCCTGGTTGGTGAAGAATGTTTCCAGG
AAAGTTTCTGTGTGGGCGCCAAGTTTTTC
>GN8820S02JLOVY 
CATTGCTTTAAACCATTGGTTTATTGTTCTACGGAACATTGAATTCCTCTTTT
>GN8820S02G9E4X 
GTCAATGGTCGCATCACCGTTCGCAATGCCAAGATTTATGGCTTCTCCTCCAATCGGGCC
AAAGAGGTGTCCGTCAAACTCAATGGCGACAAGGTGAAACTCCGTCCGGTCACCCAAATG
CCCGAGTTGAACATTGTGGGCAGCTATAAGGCCGACATGCAGGTGAATCAGCTGCAACTG
AAGCCCAAGGGTGAATTCAACGTAACGCTCTTGGATGTGGAGGCCATAACGGTGACCGAT
GGTGAGGTCTACGAGAAGGATGGTCATCGGTTTTTCCGCCTCAAGAATATCGACTCAAAG
CCAAAGATCAAGGACTTGGTTATCAAGGCAAACGGAATA
>GN8820S02GF169 
ATTGAACACACACACAGATACTTTTGCTTTGTCCTTTTGTCTTTCTCTGCTCTGGTATTT
TCGATACTGCAGCAATTGCGATTGCGAAAAAACTAATGCGATGCGCTGCTGCGCTGCGTT
ATTTGGATGCACTTTTGCCAGCAGCGCTCAGGTAGAATCNTAGACGTCCATCAACTGTTT
ACCTGCGCGATTTGCATTACCTTTTATGCGGATTTAGTTGCTCTGTTTGGTGTGTCGTTC
TGCAAATTTCACGTTTTCGCTCTTCCTTTGTTAAACAACAAGATGGCGCATGCACGGTCA
GACTGCGCAGTCCGCAATGCTCATGCAATGTTCGATTTTTTTCTTTGGTGGGTAATTCAG
AAGGGCTGGAACAATGGCTGCTAAATAGCAGGCAA
>GN8820S02FNM7C 
TATCCATGTACAATTATTCTCATGCGAAAGTGCCGCAGATAGTTGATTCTTAAATTTCAA
TAACATTAACATAGTTTAAAATGCTCGCCACTTTGAGTGCCCAGTGTGTAGAATAAAATA
GAAAAAATACGATTTTATATTTTCACAAGAAATTCTGTACTTCTTCGTTAAATGGCCGAT
ATGCTCCTTGCTCTCAACTAGTAATAAATAAAATCAGTGAACAATGACGACAGCTCAGCA
CCAACACTACACCGTCGAGGTGGGGACGACCAAC
>GN8820S02F8HRN 
AGGCTGTACTTGAAGAGCATGCGATCGTTGGTCCAAGTGGTCACCACACCCTTGTCATCG
CCCGTGTAAAGCACGGATCCGTCGCAGTACATGGCCTGGATGGCGTCGTCGCAGCGGAAT
AGTTCCTGCACTGACTCGTCTCCATAGGGAGGCAGCATGAAGTGCCTGGCCATCACAGCT
GCTCGAGTAGACCTTTCCGTGCTGATTAATGGCCATGCAGTATATGTACGCCTCGTGAGC
GTTTACAGTGGCCAATAGTTGCAGTTCCGGTGACCAGATTCGTATTTTACCGTCAGCGCC
TCCGGAGAACAGCTGTCCATCGAAGTACGCCACGCATGTGGCGTCCCCTTCATGACCCTC
GGAGGACGTGTGCTCGATGCGGGCGTTGTTGGCCATTTGCT
>GN8820S02HBXQH 
ATGGAAACGAAATTAGCATTTCGACATTGATTTCCCATTAAAATACAGTCTCTAAATTAA
AGTAAGTATATTTAACTTGGGCTGCAGATCAAAAGTGCCAGATTCTGCAGTAATTAGGAT
ATGGAGAAAACGGAAAATACTAAAAATTCTCGCACCACCTACGAAGTGCAAAGGGATTTT
GGCTTCAGCAGTGGGCTGCGTTCGGAAATTATTTGGGATTCACTAGCCCCGGATCAGGGT
GATGTTCTAAAGCAAAAGATAGAGAACCTCATTCGCGATGATGACGCCCGCAATGGCAAG
GCGATTCAACGAAAGCGGGAGCAGCTTTTCCGGAATATTTGGCAGCAGCGCTGTTACACC
AACGGCACATTGCTCTCCGCCATAATTTACGTGCTAGTCACGCCGGATACAGACCCGGAA
TCGGCGCTGCAGTCTACCAACTACTCCT
>GN8820S02FLY1P 
ATTGCCTTCCGAAGGAAAGCCAGCTCCTGGAAATCAAGGTCCTTCAATTGAGCCTAAGCT
GGTCCCCACCCGT
>GN8820S02G4JZP 
CTGAACAGGCTAGACTACGCTAGGCTAGAGGGGATTTACTCATAAATTTAAATACACAGT
ATTTACACAAGTCGAGTAAATGTCTACGGTACTAATGGTCCTCCTTAGACGGCCACTATC
TTGCTGGGATCCACTTTCACGCGCAGAAACACGGTATCGCCCTTGATGAAGGGTCGGCTG
TGCAGCAGTTCGTGGGAGATGAAGCGTGGGAAGCCGAATCCTAGCTGATCTGGTTCGTTG
GACGGCCTCTGGAAGTTCTCCCAGGTGGGATCGGGGACGAAGGATTCCGCCACGCCTCCC
TGGCCACTTTGGGCGCCCTGTTCGAACAGTGTGAAGGTGATGGAGTGCGAGAATGGCCAC
TTGAGCAGAGCATCGTACTCTCCCGGCAGGACCTTTATGTAGACGGAGACGTGCGTGTTT
TCCCCAGGTCCATTGCCATTGAGGAACATCGACGCCTGCAGCTTGTATCCATA
>GN8820S02IWW54 
GGTTGGCATAGAAGCCATGTCCCGAGTTACCCATAAACTCCGTCTAGCGCTGCGACTCCA
CCGGATCCAGCTCCGAGCAAACCTCGCCCGGCCGCAGGGAGCGACAGGTGCAGGTGATCC
CGATGCGGGTCACCACCAGCTGCGACTCGAACTTGGGTAGGGTGGGCTCCGCGTCCACCA
GCGCTCGCTGAGGCACTGCTTCAGGAACTGTTTGCGCAGCACGCGTAAGTTGTCTATGGT
GTAGCTCTTGTACGCACTGACTTTCTCCTCGACGCAGCTGAGATCCTGCGGAGAGAAGAG
TGGCGGATAGGCCTCCGATTCTCGGATGTTGAGGACGAAGGCAAAGTCCAGCGAGGAGCT
GACATTGCCCCAGAGCTTTCAGCAAAAACGCCGGTGGATGAGATGGAAGCCAAGTA
>GN8820S02FTIEG 
CATGTCAAGAACGGATCCGGCCTTAGCATACGAAACGGAGTCATAGAGCAGGGCAATCTC
CGAGGGCTTCTGGACAAAGTGGCTCATGGGGCGGGCATTAGCGCTGGCATCATTCACCAG
AGCGCTCTGGTACGATCCAGCGTGGAAGGTCTGGAAAAATGTCCCACTCGGGGGTAGGCC
>GN8820S02GKC9E 
CGCTGGTCAGTCCGGAGGATCTTGTGCCCAGCGTCTACCTCAGCATCAACCAACTGGCGC
CCGCCTACGAGGGACTGGAGCTGGGCGTTGCCGAGACCACCTTGATGAAGGCCATTTGCA
AGGCACACAGGGGATAGG
>GN8820S02HGPHP 
CACATTAGGAGGCAACAGTGATCCTGGTGGATGTCCACCTTGATTTGATCGGTCGAAG
>GN8820S02GL3I5 
CCGCCATCTGGGCCACTAACTCAAGGTGGACATCCACCGGGATCACAGGTGCCTCCTAA
>GN8820S02IG68S 
GCACCGAGAGTCTGGATGGCAGTGCCTTCGAGGGGGACGATCTCATCCATTCCGCAAGTG
GGCCATCTGACCACTGAGCCCCACGGAGTTGGAGTGTCCAGCCTGCCAGCAGTTGCAGAC
TACCCACGTGAAATCGGAGGCAGTGACCGTTCTGCAGAAGATTGCCTGCTCGCTGAATGT
GCTTCTCTGCTGTAATCCCATTCGCTGGAAGGGCCGTCATGATGTCAATCACTACTGCAG
CTCATGTGGCTGTTTCATTGGACGCGATATCACTCTGAGTTGGTACAAGAGGACCCTCTT
TCGGCTGCAACGGGGAGAGGTGGAGGATAACGGACGCTGGCAGAGATTCCGCAAGGTGGA
GAAGGAGCAGCTGGACGAGAAAAAACTTAGGCAGACAGCG
>GN8820S02IFFUC 
AGCCTTTCGATCATGCACACTGTCCTTGAACCGATAACCATCTTTCGGCTAACCTAGCCT
CCTCCGTCCCTAGGGACCCCGCCG
>GN8820S02G84PI 
TTTTATTTATTAAGAGTGATCAGCAATCGTAAACCGTCAACTTCTCAAATACAATAAG
>GN8820S02GRL0A 
AGCGTCATGATAGCCAGGACACAAGGAGCAGCCTGAAATGTAGTCAGTGCGACTACTTCT
GCATCCAAGCCAATGCTCTTAAGCGCCACATGCGGCTCAATCATGCCGAAGCCTATAGGG
ACTTGTGCTGTGATATCTGCAGCTTCCCTCAATTAATGTAGAACGACTACGAGCCCACAA
ACAGGATCATCGACAGGGCGTTGATCACAAATTAGTGAGGATTCTATGGATGCACGTGCC
GCTGG
>GN8820S02I57RH 
GCCGAACAGGCCGATGGCCGACTGTATCACACCCATGGCCATGGCCTTATCTTTGGGGTG
TGTGCAGCGCATGACGAGCAGCATGCTGCCCACCTCGGAGGTGGAATGCATAAATACGCA
AATGGCAAAGATCAGTATAAAGTAGATGAAGTTCTTGCGTTATTATCACAGTAACCGTTG
ACCGCCTCCGGAGCATCTGGAAT
>GN8820S02JHYYE 
CTGGATGTATCGGAATATGGAGTTGAATCCGGACACACACTTCTACAATACGCCAGTGGA
CACGGAACACAGTTCGGTGCACGTGCCATCGAATATATGGGATCGATCGGAACGTGTCCT
GAAGACCATAATGTGGTCCGAGCATCTGGACGAGGTGTTCCGGCAGAATTACCNTCCGAT
CCGGCCTTGTCGTGGCAGTACTTTGGCTCCGATACGGGAATCCTGCGCCACTATCCGGCT
GCCCAATGGACTGATACCAGACCAAATCGGGATGATGCCGACACCTATGATTGCCGCAAG
AGGTCTTGGTACATTGAGACAGCCACGTGTTCAAAGGACATTGTCA
>GN8820S02IUWV9 
AGCGGGTTGGGCTGCAATGTCCTCCTATCTCAGGTAGGATGGCCTGGAACGCAGGCCTCG
TCCACGCGGCCGTCCACTGTAGTGGGGCGACGAATAGTGCGAGTCGCTGCTACTGAAGTG
GGAGTCCGAGGCAGACCGATACGATCCGGGGGACTCTGCCCAGCTGGAGGGCGAACCAAT
GCGCATCATCTTCTTTGCCTAAAGGCAGCTGCTGCCGAGATTCGAGATCCTCGGTTGCGA
CCCACCCGGGAGCCTCTCAGCATTGAGGGTATCTTGTTGTAGCCGGTGGGTCCTGTGGGC
TGGGCGCCACAAGTTTCCAAGGCCAGGAAGTCGTCCA
>GN8820S02GKB0D 
CAAATAACACTCGTAATAGCAAAACCGACTGCCAAATGACCGCTGTCCATATGGTTAAAA
TAGAGTTGACCGCGTGAAATTGCATTTGATACAAGTTCTTAATAAAGTTATACATGTAAA
TTTAGAAGTTTTATGTTTTTTAACTACGTAAT
>GN8820S02G3B49 
ATTCGGATCTGTGTACCCACATAATTTATGGCTTTGCCGTGTTGAGTCGGGACAACCTTA
CGATTCAGCCTCATGACTCTTGGGCGGACTTAGACAACAAGTTTTATGAGCGGATTGTGG
CCTACCGCAAGAAAGGCGCTAAAGTAACTGTGGCAATTGGCGGTTGGAATGATTCTGCTG
GCGTAAGTACTCCCGACTTGTAAGGAATCCAGAGGCAAGATCTCGGTTTATCCGTAATGT
CTTGGATTTTATTAG
>GN8820S02GO04X 
TTGGTTGGCGAGCGGCTTTTTGCAGGCACCGCCGCAGCAAAAGCAATCTTCGTGCCAGCT
CTCCCCCACT
>GN8820S02F3VS0 
TGGATGTCCACCTTGAGTTAGTGGCCCAGATGGCGGAATCCAGCCCGTGGAT
>GN8820S02GGO8B 
GAAATCGGAAGGGTGGCATCCACAAAGTGCTCTATTTGGCCATTCCCTAGCTGTCACTAA
TCATATCCGTACGATTGAGCAATATCTGACTAACNGTTTCGATCAN
>GN8820S02F1P3G 
CGCCATGTCTGTGTGCGCCTGGAGGCAGTCATGATGATCGGTTTCCAGGGATCAGACCAT
CCGGATTTGGAACTATGAGACCGCCTTGGTGGAGCTGGTTCGCAAATTTCAGGTGGATGT
CAATATTGTGGAGCTGAGCTTAACGGGACAGATGGCGGCCATCGGCTTCTCGGATCAGCT
GCGTATTACCCAGATCTTCATGGATGATCTAAACATTGTCAAGACGTACAACTTTCCGCA
CTGCAACGCGGTGCGGTATTCCAATTTTGGTCACATGATGGCTGCCGCCTATGACAACAA
CATAGCCATTACCTCAGTGTACAAGCTGGATGTGCTGATCAATCTGAAAGGCCACAAATG
GAATTGTGCTTTCCGTGGCGTGGTCGAGGACGGA
>GN8820S02JRPVG 
CGAGCAAATGGTGGCGCGGTATCGCGGGCAAGGCGACGGCGCGTCCACAAAATAACCATA
GAGACGTTTAAGGCAAATTCTAAATGAACAAAAGTATAAACCAAAACAATTGTAACGAGA
AAACAAACGAATTCAAAAATGAGCAATATGAGCAACAACTAATAATGGCAAAAAGCAAAA
ACGACAACTGCAAATTACG
>GN8820S02FIBBC 
ACTATGTGCGCTGCATACAACGACCCAACGATGAACAAAGTCCGTACCTTTAAGGTGGGA
GGACCGGACCAAGATCATACAGC
>GN8820S02F49HV 
AGCCCTGCCTGGAACTACCCTCAGTGCAATTGCTAAACAGCCACAACTTGACCCATCAGC
ATAACCCTAACACGCCTACGATCGAGATAACGACCAATATGTCTTCTTCCTCCACCTCCA
TGTCCAAGCAACCGGTGGACGAGATCTTGGTGGAACCACCGGCAGCCCAGCCTCCGCGTC
CGATGACACACTTAGTGTACACTCGGACCACTCCTTGCATCCCGGATCCCTTCGACGCCT
CGCATGCCAAGAACAGAAAGAATCTACATTATGCGGCATGCGAGCGAGTCGACTTAC
>GN8820S02I8MSK 
AATCCGCCTTGTGCGGGAGTACCGTCCACCAAGACCACACAAGCATTTTCCTCCTTGTAA
CGCCTCAAGAGATCATGGGCGCGTGTGTTCAAGTCCGGTTTCAACTGAAGTCGAGTGAAG
TACTTATCGT
>GN8820S02GZIK5 
AAGGCGGTTCGTGCCGGAGGACGAAGTGATGTCCAGAACTACGGTATCGGTCGTGGTGGA
CGCC
>GN8820S02FRBJQ 
GTCGGGATTATAGGTAGTGGTGCAGGTGATGGTAATGCGTAATGTTTAACAAGATCCTTT
GTGGAGGAGATTCGATTCTAATGGGGCACACTGGAGTTGATGGTCTCCTCCAAGGCACAC
AGGGGGATAGG
>GN8820S02JVGKW 
AATAATATTTGCATACAGTCCACACGACAAACCGATCCTAGTTGCACCCAATACGCAATC
CTAAGACCCAAACCCAA
>GN8820S02GRUH3 
GATGTATCCCAGCAGGAGGCGAGTGGCACCGAATGGCAGCAAAGTCCCACTGCCAGGATC
CAGCTTTACTGATCAACTCAACCAGGCGCTGTCCGATCGAGAGAGGCGACTCGGCGATGG
ATCCTCGCGACATTCTAGCGACGATTACACGGAGATTAACAAGGCCAGAGCGCCGCGGCC
ATCAACTGCAAGACGCTGATCAACGAGATCCGCCAGGCGGTGAACGAA
>GN8820S02HN5TJ 
AAAACAAAACAAAAGATAAATAAGCAAACACATACACACGCATTCCATATTTTCTGCCCA
CAACTTTTGTTAAGTTCAAATTGGTTTAGGCTTGTTTTGTGCAGGTGTTGTCCGAATTAA
AATCAGTATGGCAAATCCTAATAATATAATAAGACCATCAGCTTTTAGTTCAAACGAAAG
ACCGGTGCCCTCAGAAAGACACGCCTGCCTGAACAGCATCGCGTAGACATGAGTGTCGAA
CAGTTGACAGCATTAATTGGCCAAACGGTGGCCCAAGTTTTACCTGGATTGATAAAACAA
ATGAACAACAATACTCTTGACTTTACTGACGTGAGCGACCAGGTCGTCGAGCCCGAATAC
AGAAATAATTTAGCGGACTTTGACAGGGTGCCTGATAT
>GN8820S02GQL44 
ACTGTAGCGCCCTTTCGTCGGAAGAGGTCCTGACTTTAGAACTAATAATCCGACAGCCTA
CAAGCTCCGGATTGCGCCAAGCAAAGAGGAAAAAGCGTAGGAAAAAGCGAGAGAAGCCAG
GAGAGCAGCTGAGCATCTCTGCCGACGAAGGATGTTTTGGCAAGCACAGGAGCAGGACTC
CGAGGGCGAGGCTGTGGGAGCAGGACGGCGCCAGCACATACCAATAACAATGTCGCA
>GN8820S02HH8Y2 
CGCTCAGTAAGGCATTATCACTTGGTGTACGGACTCTGAATTGCATTCTCCTTCTACGAT
TGCGTCGCCGTAGAGCTCTAGTTAACTTGCTATTTTGCGCCGTCATTTGATTGGACAGGC
ACTTGGAATTACGGCGCAAAAATAGCAAGTTAACTAGAGCTCTACGGACTCTGAATTGCA
TTCTCCTTCTACGA
>GN8820S02GRC18 
GTCGCGTCATTGAAATAGCGTCGCCGTCGGCAGCTTTCCCTCTCTCTCACACCCGCGCCG
CTGCGACACTCACTCTTTCCCGCTCTCCACGAGCCTAAGTTTTTAGTTAC
>GN8820S02GAQRG 
TTGTATACGTTAGTATGGTTCAATTTATAAACACGAAAACATACATACTTAACATAAAGA
GGTTGAAATATAAAATATCGTTAGCATAAGCAGCACTAATATGTTGTGTCCGGTGGCTTC
CTCCAATTTCAATTGGCTAATCGGAAGTTTTTAAGACTGCCGAAGTTCTTACTGNTCCCG
CTTGGCATGACGCTCTCACCGTGGACAGACGCGAATGTTGTAGACGCGTATATTT
>GN8820S02IL50C 
CGGGTCTCCTGGAACTGGTTCTTCTTGATGCCCAGAACCTCGGACAGTGGCCTGTTGATC
ATCGGCAGAAGCGAGTCGGAGGTGGGCCGAATTATAAATGACCCTCCTGGCTGGACG
>GN8820S02FRU0D 
GGATCCCAATAACAATGTCGCCCGCCGACCACATACTCCACCGGCGAGCCGGACGGAGTA
CACCACTAACCGACCCGCCCGTCCTTGTCGGAGGCTCAGGAGGCAACTTTAATTGTACTG
GTACGTTCGTACAA
>GN8820S02HKD8F 
GGGCGGAGAGGCGGCCGCTGTCGAGCTGCTTCCGCTGGCGCTTCCAAGGATGTGTGGCGG
CATTTTGGCCAGCGGGTCGGGCGGGTCGCTCAGTTGCGAGTGCGCACTGTACGGGGAGCC
GGGATCGGACGCATCCTCACTGGAGTCCGTGCTGGAGTCGGCAAAACAACAACGGTGGCA
ACAGCCCCAAGAACAACTGGAGGAGCCGGGATCGGACGCATCC
>GN8820S02JPJ3Z 
TGATAGATGGGAAATTAAAGTTTCCCGGTGAGTAAAGTCTAACGAGCATATCTTGCACTT
AAATGGTTTCTCTCCGGTGTGACGACGGTGGTGTACCCGCACTTGTCCAGGAGTTCGGAA
ACGTTTGTCACAGTAGCTGCACTGGTAAGGCAG
>GN8820S02JRAD9 
GTTGGGTCATCAATATGGGCGGTGGCGTCCAAACGACGGAGGCTCGACAAGACTTTGGTT
TAGGATGTGCTACTCATACTGATTGG
>GN8820S02JSXF9 
TAATGAGAATGTGACTGATACTTATACCACTTCAGAAGCAACTCCGGATGATAAGAAAGA
TAAAAGGAACATAAACCTTTTAATTAG
>GN8820S02HVQXC 
AGCGCGTCTGCGAACCACGTGAGGTGTGTCAGTCGATCCTCTGCCAGCCGAAGCCCAACC
AACTCGACATTCCGTCCGCCGACGGGAGGTAC
>GN8820S02F3LMZ 
CATTTGCAGCCGGTTTGTTTTGTGTCGTTTGGTCTAATGAAACCTACAATAAACACGATT
TATCTGCGATAAATGTGAGTGAGGAAACCTGTAACCATGTCTCACCTGACCGGCACCCGC
GTGAGCACCTTCAACGAGAGCTTCCTTAACGAAAATGAGCACGACTCGAATGCGGTGCTC
ATGG
>GN8820S02ILZHB 
CTGGTTAACCGGCTCGGCCACCTGCTAGTGACACGCCTCTCCGGCTCGCCGCCTCCTCCG
TGCGGGTCGCGAGCCTGGATACAATACTGATTTTGGTTTTGAATCCGATGTGGATGCTGA
TGCGAGTGCGGATGAGGATTCGGAATCCCAGTCCCTGGCCCGATCCCTACTCGCAATCGG
AGGTGGAAAGGCGTGCATCCACTGATAACGGCGAAAACAAACACTTCACTGCGCTCAGTT
CTCAGTTGACTGTTGTCTGCACTCGGCTCTCTGCCCGATTAACTGTGCTTTGGAGCCACT
GCCTTTCGCTTGCTTTCACTTCCGTTTCCGGTTTCCGTTTGCTCGTTGTG
>GN8820S02JYZWJ 
AGCAGCCGAAGCCATCCGCCCAGGAGATAACCTCGTTGGCCGACTCCTTGCAGCTGGAGA
AGGAGGTGGTACGCGTGTGGTTCTGCAATCGGCGGCAGAAGGAGAAGCGCATGACGCCGC
CAAATACGCTCGGCGGCGACATGATGGACGGCATGCCGCCGGGCCATATGCATCATGGTG
GCTATCATCCGCATCACGATATGCACGGCAGTCCGATGGGCACACACTCCCACTCGCACA
GTCCGCCCATGCTGAGCCCACAGAATATGCAATCCTCGGCGGTAG
>GN8820S02G9XJL 
TTTTTGTTTTGTTTTGTTTTTGGTTTTACCTCAGTTTTACAACATTAATTTTAATTACAA
AAGTTATTAAATAATACAAAATACAGTTAGAGTTTACAGTTCTCCATTTCGTCTAGAAAC
ATCTCGCTTTTAACTTTTAGTTGAAATTAATGCACGAATAAACAGAATAATTGGATTATG
AATTACAGAACACTCGAAACAAACCTCAGAACTACGGAAACGAAAC
>GN8820S02JWHS5 
GTCGCAGCACCGAGAGATTTATCTGGCAGGGACTCACAGGTCTTTACGTTC
>GN8820S02J6N77 
CATCACATGGACCGCAGGGCGTGGGTGCGAACAGCGGCCAGAGAATCGCAGTGTCGACAG
GC
>GN8820S02I8DXL 
CCTGCAAAGCCGCTCGCCAATCAAACGTTCTATGAGCGCGACGGCAAGCCCTATTGCAAA
AGGAA
>GN8820S02JFZ6H 
CAGGGTGCGTCCATCCTCAAGCTGCTTGCCGGCGAAGATCAGACGCTGCTGATCTGGGAG
GTACCTTCC
>GN8820S02FJDFN 
GTGCATCAACAGCTCCCGGTCGGTCCAAAGGTAACGGCCGCCTTTGACGGTCAGCAGGCT
CATGTTGCTGGCGAGTTGTTGATGCTGCTGCTGCTGCTGTTGCTGCTGCAGCTGGTGGTG
TTGCTGCTGCTGAAGGTGTTGCTGTTGCTGCTGCTGATGTTGGTGTTGCTGCTGCTGTTG
CTGCTGGTGTTGCTGGTGCTGCTGCTGCTGGTGTTGCTGCTGCTGGTGCTGCT
>GN8820S02HV8Z0 
GAGGAGGAGCAATTGCTGCCGGGCAGCGGGACGAGCAATCTGCGTTATGCCCGGGCCAAT
TTGAGCCAGAGCAGCCTGATGCTGAGCCACCAGCAGGGCTCCTTCGAATCGTCAACCGAA
CGAACGGCGAGCAGTGAGACCCTGGATGTAATGCCGATATCG
>GN8820S02HNUE7 
TGCCGATTCCACAACCAAGCTAAGTGCAGCAGAATCGGCAGATGAGCATAAAAAGCAATT
GCCGAGCGGGAGCTGGCCCTGCTGAATCGTGGATTTAAAGCAGGAGAAGAAAACACGATT
TCCCTAAAAGATGATAAGTGGGAGCGAACTGATGTTAGTTCTTCATCATCGAAACCGCCG
AGGACGTAAATCAAAGATTGATTCCAACGTCGAGGATTTTGGCGATGAAGAAAAAAAGAC
TCTAGATGGGATGAAGACGATGACTTGCCGTTAAAGGCAGATACGGAAAAACCTTCAGAA
CGGAACAGCACCAACGCCCGACCGACCCGTACTAGCAAAA
>GN8820S02IEHSA 
CAGGGAGGAGCTCCTTTGCAGCGGACTCGGCTCATAGCTGCCGATTAGTCAGCTGAAGTC
CACGCCCTCGCCGTCGTCCGAGCATCCGGATATGGTCTTGTGGAATGTTGCCGGTGCCAT
CAGGGCACGCGCCGCTATCATCTGGAAATTCTCCGACGCCCGGAAGCCCTGCGGGTGCAG
ACGCATCTGCACACTATCCGCTTGAAGGCGATGCGAACTACATTCGAGAAGAGCGCATAG
ATCATCGG
>GN8820S02G3JJ1 
ATCGAAAATAAAATCATGGAAGAAAGTCGAGCCAAGGTATGGCGCTATTGTGGACATTAC
AAGCTGGTGGCACCATACGTAATTGGCGGCTACCTTATTGCGGCCTCGCGGTAACGCTC
>GN8820S02IQ9WY 
AACAGCATCGGTGAGCAGAAGTGGAGTGGCGCTCACATCGCAACCATCGTCGGCTGTCAT
CTCGTCCAGCAACAGTGGTGCTTGGATGCAGAGTCAGGGACAGGTGCAACTGATCCGAAC
CATTCATCAGCCGCGCCAGCGAATTATAACGACTCCGCGGGTT
>GN8820S02GRBNV 
CACCGCCGTGAATGCGTTGGTAAATCGTCCAGCAGAGTGCGCCACTGGAAAACCACTCTC
CACCGTTTCGCGC
>GN8820S02ISUY1 
ATTGCTGCACTGGAGAGACTCTTGACGCGCTTAGCCAGCTTGCCTTTGCCCATCTCCAGC
TCAATACGCCGCTGCGTAAAGATCCGTTTCAGGGATTTGGCGTCCTTATAGATCTGAGAA
CCAGGCTCGTTGAACAGACATGTCGTTTTTGGTCATTTGTAGCAGATCCCCGTTCCATCT
CCGCCAGCGAGGAGTAAGCGTTCATTTGTATTTTGGTCGCAATCAGGCGCAGATCAATGG
GATGCTCAATGACATCGTAGTAGTCTGGATAGATTTTCTTGGAGGGCAGCAGTTGGAACA
TGCGGTGCATTAA
>GN8820S02GWXOO 
GGCGCATTGGGCTGCAAAAGGCTGCCGCGCAGAACCTGACCCGCCAGTTGCAGGAGATGC
CCTCC
>GN8820S02F3SPD 
TGCAGGTACTTCTCCTTCTGCAACTTGAGCGTGGATTCATCGAACTTAAGCCTAAGTTGG
TTCAACTCGGCGGTGGCCCGACTGGCCTCATTCTTCAAGACCAGCTCTCGCTTACGAAGC
GCCTTAAGATCGTCCTGCAGCTCCAAATTCTTCTTGCTGGTGATGTCGCACTGTCCTTAG
GCCGTGCTCTTGTTCTCAGCCAGCAATATGGCCTCTTTGTGTTCCCGGCTCTTCTTTTCG
TATTTCGTTACGCAGCTGAATTACTATGGCCTTGGTTTCGTATCAGCTCGGTCCGTAGTT
TGTCTGTTCTGC
>GN8820S02I0XWX 
GTCTGTTTTGTATTTAATCCTTTTCCATAAGCTAGATCATAAAATGTCTTGCTAAAAACT
AAAAAGTGTATATTTTTAATGGTTATATTATCCCCTTCATTCTGAGTTGACTTTTTTCTT
AAT
>GN8820S02JMMW7 
CAGAGCTAATCGAAAGAAAATGTCAATCCATTCTCCGACTGCTGGTGCTGTTTGGATTAA
TCTATACCGCGATCGGGTGCATCGGGTATATTTCAGAATATAAACCTCGGTGGCGAAGGA
GGAAGAACACGATCTTCAGGTGGCAACTTGGACTGGAGCGATAGTGTTCACAGTTCTGAT
GACGATAGGACTCTGAAGCTACTGGAATCGTTGGGATAACAGTGGCAATGATAGAAATAA
TTGGGGC
>GN8820S02GGPVK 
TTTTCGATAGGATACTCAGCATTCTGCAGCAATAGACTTTAATGTTAATCTTATTCTTAG
CCTTAAAAACTTTTGATCTTAGACACTAGAATACACGCAGTTGTTGAGTAAAAATGCTGT
TATCTGGGCCTTCCACGACCACGTGGAAAGCCGCGTCCTCTTCCTCTTAAAACTTTGCTA
TTCGGCGGCGGACTCTTGGGCCTCAGTAGTTCAATCCTACTAGTGCAACCGGTGGCTGGA
GCCTCAGCAAAGTGGTCTGGATAGCTCGGATTGAAGTTCGAGTTCTCAGTTCCGGACCAA
CAGTTAGCC
>GN8820S02FOEO9 
TTGGAGGACTACGCACCGCAAAGTCAGCTCCAGCTGAGTCCCGGCATGGACATGGATATC
AAGCGTGTGCTGCACTACTCCCAAAGCCTGGCAGCCATGGGCGGATCGCCCAATGGACCC
GCCGGCCAGGGTGTGAACGGATCCTCGGGCATGGGTCACCACATGTCCGTCACATGACCC
CGCCACCACATGCACCACGGCGGTCGTCCGCCCAACC
>GN8820S02FLTOJ 
GGAGTTTGCTGATTAAAGGCGTCTGCGACAACGAACTTACCCAGTGGCAGAATAAACA
>GN8820S02GMKD3 
ACACACATGGCAAACTTTGAGTCACTTGAAAATTTTTGGTAGTGCCACGACGAAGGAGGA
GCGGCGTACC
>GN8820S02I5GDC 
CTCAAACATTGAAGGGAAAGTACTTCAATGTACTAGGACATTTTTNTTTAGTTGTTTATT
GTTGTTTAATAAGATTATTTATGTTGTTGCATACAACTATTATTCTTCGATAGAGGTCGG
TCGACGAAGGACTCC
>GN8820S02H2C90 
GTGGCATTTGATAGTCCATTCTCATTGCTGAGATCACAATTGGTTTCACTCCCGGCTCAA
TTCAATGTTATTTACTGCATGTATCCACTTAGCTGGCCATGTGTGGCACAAACATGTTGC
TGCTTGTCTACTGCACTGGCGGTTGGATTTTAATCCAAGTGGGGCTGCTCCTAGAGGATC
GATCCTTGCCAATCGAAAAGCTTGGGTGATTGGAATTCGGAATTGGATGAAGGAAACGAA
AGTTCACAAGTTCGCACGAAATTCGAAAAGCGCCGCGCTAAAAAACGAAGACACGCGTCG
TATACGTATTATTTTATGGCTTTTTCTTTTTTTTCGCTTTTCGTCGGCTTTTCGTATTGT
GGTGAGTGGGGATTTCTGAGTTTTCGG
>GN8820S02GPG8B 
GGACGTTCGAGCACTCCACCCGCAGAAAGTTGATAGCTTCAGATTCCGACTTCGTTGCGT
GCTGCTGCAGATTGAGATTCATATCCGGAAGTTGTTCTTGAGTGAAATGAACAAAGCGGT
GTGCCTAGTAATCGTGATCCAAGCATTGCGGATGGTGCAGGCCGGACCCCGCCCTATATT
AAACAATGTCATAGGAACGACCCGAAATTGGTGGACTGCTTTATCGGAGCTATTGAACAC
CTAAAGCCATATTTGGCCAATGGCATTCCTGATATTCAGCTGCCCTCTGTGGAGCCCTTT
AAGATGGACACCCTTGCCCTGCAGTTAACAGAGGGTCCCCAGGGGTATAAGATCACGCTG
AAGAACATGGAGGCCTTCGGGGCCAGCAACTTCAAGGTGACATCCCTGAAACTGAGCGAA
GGAAGCGAGCCCTTCAAGGCGAAGATCGTGATGCCCAAGCTAAAGATTGAGGC
>GN8820S02F6XO6 
ACACCAAGAACGTAACGCTGCACTCCAAGAATCTGACCATCGATGAGTCCCAGATCACCC
TGCGCCAGATCGGCGGAGAGGGCAAGAAGGAGAACTGCGTGTCCTCCACGGCGGTGAATC
CATCCCATGACTTCTACATCCTCAACACCTGCCAGGAACTTTTGGCCGGCAACCCTACGA
GTTGTACATGCCCTTCGCCGCCGACCTGAACCGACAACTTGAGGGCTATTACCGCAGCTC
CTACAAGGATCCCGTGGCCAATCTTACCAAATGGATCTCGGTTACCCAGTTTGAACCGGC
ATCGGCTCGATTGGCCCTTCCCCTGCTTTGATGAGCCCGATTTCAAGGCTCCTTTCGTGG
TTACCCTTGGATATCATAAGAAGTATACGGCTATAAGCAACATGCCCGAGAAGGAAACCA
AG
>GN8820S02HI6DK 
CGTGCTAACACGCTCGACAAATTCTCGTGCTCGCGTTTCGTTAGGGAACGATAAAAATTG
TGTAAAAATTCAGTAAAGTGAATTTCCATTCGAAAAAGCCAGCACACGCATTCAAAAGGG
CAAAGGTACAAAGGTAAGTGCGTGTGTACTCTTTTCTTCCTTTTCGCGGTTTTTCCCACT
GCTTTTTACTAGCGTTCATCAATTTGACCGCCTCTTCGTGATCTCCTCTTCTCGTTCCCC
TCTTTCCGCGAATCGGCAAATGGCGGCTGCTGCAGCTGTTGCCAACCAAAGGCGTAGTTC
TTAACTCGCGGGGGCTTGAGCGATTGGGTGCCCCGTTAAAAATAATCTTGTAAATTAGTT
GGCTTATGTTGGCTAACACATAGGAATAACATATCGAGTTGCTGGCCACAAAGAAAACCC
CTTTTTTGAACTCATGGTTACG
>GN8820S02H4I18 
ATGCTGAGACTGTGTACTGGGCAAAGTGTTCGGAGTCCTCCGCGGAATCCGTTAGTAGTC
CAGGTTACCCTGGGCTCCGGTAATGATGGCATCGATCCAAATGCGCGCCGCTGAATCGGA
TGCGGCCTGTAAGTTATAGCTTCGCTTCTTCGTTTTTACAATAAAAGTACAA
>GN8820S02JEE4G 
CTTCCGTAGGTCCAAACATTCGCATTGCTATCCCAGCACCATCCTCTATAGTTAGGTACA
CAAAAGTAGATCCTTCCTTTGGATTCAACGCGTTGGTCAAATCTAATAAAATAATCACGC
AAAGCGCATTTAAATGATAGAAATGC
>GN8820S02GBMNZ 
CGACCGACACACGAAGTACAGTCGCACAGTTAAAAATAAAGTATGGGCCGCTGCAACGCA
GAGGGGTAAAGGGAGATGACACGAGAGAGAAGGAAGGCAAAGAGAAGAAGAAGAGAGCGA
GCGAGGGCAAA
>GN8820S02HJ9SX 
TTTTCGTGTCTCTTCCTCGCGCTGCTTCCGCTGTCTCTCCTCCCGTTCCGCCCGCTCTTT
CGCCTGTTCCCGCTGCAAACGCTCCACTTCCTCCTGCTCCTGACGCTTCTTCGCCTCGTC
CATTTGGAATTGTCGCTGCGCTGTGGCTTCGCGTCGCAGCCAGGACTCCTCCGCCAACTG
GCGCTCCCGTTCGTCGGCTAGTCGTTGGAATTCCTGCATTTCCTCCTGTTCCTGCGACCA
TTTCTGGTACTCCGGCTGCATAAGTCTTTGGTTTTCCGCCTCTTCCTCCAGTTTATCACG
TTCTTTGGCATGTTTTTGACGACGCCGCTTCCTCTGCTGCTTCTTGATTAACTTTCGCCG
TGCCTTCCTTCCCGGCATTTCGCAAAATCAAAACATTGAATTTCGGTGAGCAGCTGAAAC
GCATTTGTGA
>GN8820S02F1TRR 
GATATAGACTGCAAACACTTTCCAAATTCAAAGTGTCCCAAAATGTTGGCTCT
>GN8820S02I3MGH 
TTTCCGCACAGCCATAAAGACAACTGTGGATTTGTTGGCCAAACATGGTTATGACAACTG
CAAGGGCTACGTTGTGGACATCTCAGATCGGGAGCAGATCTACCAGCGTGCCAGCCAGGT
GACCGAGGAGGTTGGTCCCGTCGACATATTGATTAACAATGCCGGTATCGTGTGCTGCAA
ACCCTTCTGGGAGCTGCACGATCGGGTCATCCAGAACACGTACAACATTAACATCATATC
GCACTACTGGACCGTGAAAGCGTTTCTGCCTCACATGATGCGCAATAATCGTGGTCATAT
CGTTACTGTGGGCTCGGTAACTGGAATGCTGGGCACCTACGGATGCAGTGACTACGCGGC
CACCAAATACGCCTGCATCGGTTTCCA
>GN8820S02IJRL5 
TTGTGTGTTTCTTCTGACTATGAATGTTACGGAGCCTTAAGACTAAGCACTACGGCTAAC
GATGCTCGACGAGATCGGGTTCCGAGGCGGGTGCTAGACCCTGTCCAGGGCCTCCACCAT
GACGATGCTGTTGCCGCGGATAACCACCATGCCGATGTTGTTCTTCGTGTTGTCCTTGCC
TCCTCCACCGTGTCGTCCAGGACCACGTTCATGAAGGGAGTCGAAGCCTCGCAAAATAAC
CGGTCACCGCGCGTCCGCCGTTCTAGTTTCTAGCATCATGCGCTT
>GN8820S02GOU53 
GGCAACAAATTTGGCTGCAACACAGCAGCAACAATGGCAATAACAATAACAAGGATGATG
GCAGTTACAGAGCTGCAATTTTGAGGGCTACCAACGG
>GN8820S02FHUDJ 
CGGGACATGTAGAGGATCTTGGCTAGCAGATCCAGGTGATCACCATGTCGGCCACACTCG
AGAATGTGCAGCTGCTGCAGAGCTGGCTTGACGCCGAGTTGTACATCACAAACTACCGAC
CCGTTGCTCTAAAGGAAATGATTAAGGTGGGCACAGTAATTTAACGGTGCATCTCATTTC
GGACAAGGGACGCGGCTATATCCTGGAACTTCTGCTAGCCAAG
>GN8820S02FX00G 
GACAACAACAACAGTCAACAGCAGCAACAGCAGCAGCAGCAAAAACAGCAGCAACATCAT
ATGCAGCAGCAGCAGCAGACAACAACCTTTGTCACCACCTCACCCACCCGGCAGCAGCAG
CAACAGTAGTAGTAGCAGCAGCGGCAAGCAGCAGCAGCGGCAGCGGCTGCGGCGGCCGTC
AAATCCTAGGTTACCCGCATCATCCGCAGC
>GN8820S02JCM0W 
TGCTTTAAACCATTGGTTTATTGTTCTACGGAAACATTGAATTCCTCTTTTAAGTTAGTT
CCACCAAACTAGTTGGGGAACGTTACTTCTTTTGTCCTTTGTCCCTTCTTGGAACCCTTC
GGCTTCCTTGGCGGCTGGTTCCGCTGCGTTGTTCGATTCGGAGGTCACAGGATCGGCGGT
CGGCTTGGCACCAGCTGGAGCGGCAGCTCCTTTCTTGCACCCTTGTTTGATTCCTTTTTT
GTCCGGCATTTTCACAGAAATTTGGAAAAATACACAGCGATTTTTTCTATCAGCCAAAAT
CGATGTTGCTCGCTT
>GN8820S02JDWOX 
GGTAGATCACCTGGAAAGATGGCCAGCAATGATACCGTCGATGACAAGGTAGACATATAC
AAAATCCTGCGGTCGTGGATGCGCGGAGAGAAACCCATGGGATTGGGAGCGTCAGACCCT
>GN8820S02JQVYY 
GAGCAATGGAGACGAAGTTCGTGGTCATAACTTTTCTAATAAGCTACGTACTTGCCCAAT
CGAATGCCGATTGTGGCAATAAGCCAATTGTGGATGGAAATTGCGATCAGATAATCAAAG
GATTTACTTTTGTCAACCGAAGAAAACCGAATGCAAAAAGTTTAAGAGCAAAGGGTTGCA
CAGTGGGCGGNTTAAACTTTCGTAGCCAAACGAATGAGTGCGAGCTCAAATAGCAAGGGT
TA
>GN8820S02FF8EC 
CTCAACTGTTCCACATCGCGATTCTTTACGGACACCTCAACCGTATAGTCGAACTGTGGC
TGCATTTCCGTTTCCGTGTAGGACATCCGTCCCTGCTTATTCCCCGTGTCCAGTTCCACC
CGCCGTTCAAATGAAACTGGAGCGAAGTTATTTCGTGTGCCATTGAAAGCCAGCTGGAAA
TACTCGATATCGCCATTGGACTTGCAGGGCACCTTCCACGTGATAGTCACGTTCGCTTCG
TACACGGCGTTATTGTTCACCGGACCCTGGGTTAGTACGGTCAACTGGGTCACGCTATCG
GATACTGCTGGCAAAGTGATACCAATTACGGGTTCTGTATAGACGCCCATTCCGAAGTCA
TTTTGTGCCGCAACTTGCATCATGTATCGCACAGCTGGAGCCAGACCCGTGAAGTTTACA
CTAGGATCA
>GN8820S02G67R0 
GGCCGTGGCTCCTGTGTCTCTTTCTGTTTTCTGATTCTCGGGCGTGGGGCGTGGTTCAGG
TTCAGTTACTTGGCTCCTGGCTTGGGTAAA
>GN8820S02G0TYY 
CAATGCTATAACTGCCAATTTTACACGATTTTTGTAGGTGACACACTAGCGAATTCTTTA
TATATAAAGGACTTT
>GN8820S02FXPYE 
AGTAGATAAGTACTTTGACCATCTTGCAATGCATAAGCGGCACATCTTCCAATGCGGCGC
TTGCTCACGTCACAATAGCAGGCGTGTCATCGAGCGGCACATACAGGAACGTCACAATAT
TCAAGATGTGGACATGATCGTACACCGCCATAATGACAGCAACAAAACGACCGAAGCCCG
CTGGCTGAAGGCGCCTAAATTGGCACGTCATTCGCTAATGGAGTACACGTGTAACCTGTG
CCTCAAGTACTTTCCAACGACCGTGCAGATCATGGCCCATGCGGCGTCCGTTCACAAACG
CAACTACCAGTACCACTGTCCGTACTGTGAATTTGGTGGAAACCTCGCCACCGCGCTCAT
TGAACACATCCTTCGCGAGCACCCGGAAAGGGAAGTGCAGCCTGTGCAAATCTACCAGCG
CATCGTGTGTAAGAA
>GN8820S02GIAN5 
GGAGCGACACTATCAGCTATGGATCGAGGGGTTGTCGATTGGGTAGTTCTCGGTCTAACA
TAGTGAACACATAGTTTTGAACTTTATGAATTGGATACAATTTTGTATCCAATTCATAAA
G
>GN8820S02FGO7F 
TTCTCGATCAGGCTCTGGAAGATGCGCATGTTCAATATCAATCTCAGGCTCAATCACAAG
GAACTATCT
>GN8820S02GP6E3 
GGAACTCTTGGTCTCTGATATTACGGAATCGCTGGACTTGACCATCTTCATCAGATATGG
ACTATTGGTTCGCGACGGGAGTTAAGGTTGCTATGACATCGCAGACACAGTTGGGTCAGA
GGTTCGTTCAATCCCGATCCTTGGAGCTGCAACTGATGGGGCGTTTGGTGGACCCGAATA
GGAACGAGACACATCCGCCAGGACCTGCAGATCCTGTTTGCTGCACTGACACGTATCGCA
GTGTTTCACCTCATTCGCCTTCAGTTCGTCCTCTAGAAACTTCGCCATTATGGTGGGCGA
TATCATATCCGGA
>GN8820S02GPMS0 
GGGTGATATGATTGTTTCCTCTGGTATACTCTGTAAAGTCATCCAAGCGCACAAAGTTGC
TCGTTTGCTGCCCATTCGTCGTCCAGTTGGCAACTGATCTCCGGTTAGTTGCTCGGCCAG
TGTTTTTGACTGATAATGAAGTTTTACATCCAATCCTGGGATGTGGAAGATGGTGGATCC
GCCAGCAATGCATTTGTCATTGTAGCGCAGCTT
>GN8820S02IQIFW 
ACTGGATCGCCTACACCCAGAGGCGCTACAGTTCTTTAGCTCCGCCAATGTGACTGACCC
GTCC
>GN8820S02GXJ84 
AACAATATTGGTAAGCCCGAAGACTCCGATCAAACGAAAGTAATCCGGATATTGTAACGC
CGAGTACAACATAAGTAAATT
>GN8820S02GWGUB 
GTTGCTTTATTTCTATTTGTGGCCATTGTCGCCCCGCCATCGCCTTCTTCCTTTTTAAAC
GTACATGAAAATAAGATGGTCCGTCGCGAGCCGGACCGAATAGGCGTAAGGAAGTCAAGT
>GN8820S02F8GP7 
AAGGTGCTCCAGGGTGGCGTCCCACGATCAGTCATCGCTTGTATTCTAGTC
>GN8820S02GYN8J 
GGAATTTGGCCTGTGACTGCAATTGGGACTGTGATTCTGAAGACTGGGAATTAAACTGTG
ACTGCAAC
>GN8820S02HJIRW 
TTTGGTTATATTCTGATTTCTTCTGTCTTTTCCTTTCCTGGTAGTTCCTTGAGCACCCTG
AAGCCTTATATCCAGACTCTCTGCACCTCCTGTCTACCACTCATGTCTATCGCGCATATA
CTTGCAATGTGGTCGAGCTGAATGCCCGTGGCAATGTGGCCCAGCTCCGCCCCTCGTCCG
GCCTTTCATCTCGCGGATTCGGCAAAGAGACCAGCGTATTTTAATTATGACAGAGTTATC
CCATGTAGGACGCGCAG
>GN8820S02HJ1U4 
TCTTGTACACCTCCTCATAGGTCTCCTCGTCGATCTCCACAGTGGTCACCGTCTCCTCCG
CATCGCCGAGCACCATGTTCAAATGCTGATCAAAGGCGTGAAGACGTCCTCGCAGTTCCC
GCTCGTTGCGCATCTTTACGTACACCTTCTCATCTAAACTCAATCGGATGGAT
>GN8820S02IYOVZ 
GGCGGATGGTACTGCGGATGCTGCTGCTGCGGATCGTGATGCAGCTGCTGGTGCTGCTGG
TGGAGGTGGTGCTGTTGCTGCTGATGCTGCTGGGCGTGTTGCTGCTGCAGCTGTTGGTGC
TGCAGTTGCTGGGCGTGCTGCTGTTGGTGCTGTTGCTGGTGCTGCGACTGTTGCTGCTGC
TGTTGCTGTTACTGCTGCTGCTGATGGAGATGTAGTTGCTGCTGGGCCGGCACGACCGGC
TCCTTCTTGCGCTTCCGCTTGCGAGCGCCCGAGGAGGCGACGGCCGAAACGGAAGCGGAA
AGGGAGGCCGTGGCCGATGGCACCTTGTCG
>GN8820S02GVELB 
GGTATCCGCTCCAGTTGGTTGTCGTCGAGGTGAAGGCCGCGNNAGAGNNGCGCCGNGAGA
GCTGTGG
>GN8820S02IXYF8 
CCCAATATCTTTCGCCATGAAGCTGCTGATTCTTCTTTTTGTTTTCATCGCTCTTGCAAG
CAATTCTTTGGCTCTGAAAAATGAAATCTGTGGATTACCCGCTGCCGCTAATGGTAATTG
CTTGGCATTGTTTTCTCGCTGGTCTTATGATGCTCAATATAACGTATGCTTTAATTTTAT
CTACGGCGGATGTCAGGGCAACGAAAATTCATTTGAATCCCAGGAAGAGTGTATAAATAA
GTGCGTGGAGTAATATCTCTACGAAGATATCTGTATCTATGATCTGAATGTATGCGTACG
AAACACAAGAAACATTTAGTTAGCCTTAAACAAAAAAAAAAAAANAAAAAAAGTAAACGT
GGGAGGAC
>GN8820S02JHWZF 
CCGCGGCGATGGCGGCCATGAATCAGATGGGCGGCGGACCAGGAGGTGGTCACTTTGGCG
GCGGTGGACCGGGTGGGCACCCGCACTGGGAAGACCGCATGGGCATGGGCGGTGGACCTC
CTCCCCG
>GN8820S02IBI0B 
GTGGGGCTATGTGTGGGAGTAATGCATCATGTTTGCCCATCCACTGAATGTGAATCCTCC
TCACATCTTGTCGTGCATGGAGGAGCCCTCGGCCACCATGGGCAGATGGTAATCGCGTGG
CGGCGTAAAGGGTCGCACAAAGTGTCGCCACTGACGGTGGTGCNGGGGCGGGGCGGGCGT
GGAGTGGGCGGTGGCGTCCGACCGGCGTGTC
>GN8820S02F467R 
TTTTCGCCCATTTCATCTACGCGAGCACAAAGTGTTATATGTATTGTCGATTTCAACAGC
GTCTGCTTAGTGTCCAGGTCAAGTATGAGCAATTAATTAATTAGCACACAAACACGCCAG
AGATGCTCCCGCATCTTCATTCCTGTGCGGGTACACCATGTCTATATTTGAGGCCCTCAC
AGATCGATCGGTGGTTGGACGTACATGTCTTGGCGGTACCAAATTAAACTGTAATCAAAT
TAAACTGTAATTCAATGGACAACGCATGACGCGCTTTATTTGTCACTCGAATATGACTCA
AAGCGAGAACTCAATTTCATTTGTTTTCCTACTTGCGACACGGAAGCCCCACTACAACCA
TAAACACACACAGACACACACGAGCAGGAGTGAAATACGCTGCGTTTAGATTCCATATGT
TTGGAACGGCCCCAACGCAGCGAATCGGCACGGAACCACTCCACTTACATAATGCGCAGC
CACGGCGATTTATTAT
>GN8820S02J3G5O 
TTTATTACACGTGTAGCAGTACATTGTTAGTTAATTGTCAATTAAACATGCTCATTGCGC
AATTGCCGGTGTGTTTCCATTTTGGTTTTGATTAGAGTGAGTGTGGCTACTACGGATAAA
CGTCGATATGCGTAATTCATTTGACCATTGTCTTCACTTGACCATCGGGCAGTGTGGGCG
CAGGCCTCCGGACGGCGTCAGTGGATCCACCGCCCGG
>GN8820S02HTKRJ 
AACGTAACGTTTCCACAAAATTGCTAAACGTTTCCTAAATATACATAGTTTAACTAAAAT
ATGACTACAATTTATTCAAAAAGTTCTTGCACATCTAAAACAAATGTTATTACATTTTAG
TTTTGAGATATAGGCGTTTTGTTGGCCTTCTAGTGATTTCAGTGTTTTTATTATATTTTG
GTACTAAGTCTTTCATTTGTTGCGTATTAATTTTGACTTTTCTCTTTACGTGTTTTACAT
AATATATTTCATAAAATTCATTTGATGTCCTTTTTTTAACTTAAATAG
>GN8820S02GORZT 
CAACAACATGCAGCGCCTCTTCTGGTATTGTAGTAGTTAGTATGATCCTCCTGCAACACC
ACCATCAGCATCAGGGCAATAAAGTAGGAACCATAGAGCAACAGGTCCCCGGCAATGTGC
TTCGTTCTGGTCTCAATCTTCTCGGGATTCATGCACGAGCCCCAGGAT
>GN8820S02F79M3 
GAGGAAGAAGAGATAGTGCTGTAGCTCCTCTTCGGGTATCAATGTGGTGACAGAGGCTTT
TTCCATGCCGACTACCTCGTAGCAATCGTCGTCATCATCATCTAGCACAATTGTCTCCTC
GGTGGGCAGAATGTGCAAATAGCGACGATACACCGGCCGTTCCGCCGCTAGAGAGCTGGC
AAGCTCTTGAGTGGATTACGTCTGAGGTTTGCATGATTTCACGGCTGATCTTCTCCATAT
TCCGGACCAGTGCTTCACGGAATTCGGCAAAGTTAAGCTGTTTGAGTGATGCGGTAACAG
CCTCATATTGCTTGAAAGGCAGCTTCAAAGCCTTCCACATCCTCGACATCGGCCCACTCT
T
>GN8820S02GLVZ5 
TTATTGCCTCTCTCGATCCACCATTGGGCATCTCGAAGCCCAATAATGTCGCTTTAGTGT
CATTTAATCTACCCATTTCTAAGGGTAATAAAATACACTGTCTCGACATTTTGCACGCGC
TCGTTAAGCACGTGCTAGGTCATGTCGAGGAGACCGATAACTTCAAACAGTTGCAGGAAC
TAGGATGTCAAGTTCAAGAAACAGTTTCCAACGCGCAAAGAATTGGAAATTGTTTCGTCG
ACGCGGATCTGGAAGCGCCAGGAAAAGGCGGCCAAGACCATTCAAACGGGCTGGAAGGAA
TATTTGCGGCGCAAGCGGGAAAAGGAACGCTCCAATTCTGGGGACAGCGCCACTCAAACC
TCCAGCCCTGGTGGATGGCAATCAAAACTTTCTGCCCTAAATTTCTTCCA
>GN8820S02FLO25 
TTGCAAAGCCCTGTTTGCATAGTTCTGTTTATTTTCGGTTTTTNTTTTCTGCTGACTGAT
CGTAAGAAAACGACCCAAATCG
>GN8820S02GFRVY 
GTGGAAAGTGGGCGCTACGAGTTCAGAATCTATGGAAATACAGCTGCATGGCGTTTCATA
TTTTGTAAAGAA
>GN8820S02FSQ2R 
CCTATCGCGACCGAGGCCCAATACGATCTGACGATTTGTTCAGTTGAATCGTGAAGAAAC
TTTTAGTCTCCGTACCAAGTGGCTCTCTGCCCACCAATCTTGACAAAATAGTGCGGTGGA
AAATTTATACAGATCAGCGCGATTTAGCCAGCTNTTTGGGANC
>GN8820S02I063H 
GATATCAGAGAACTGCAGCCCGCCACTCGCACTCTACGTCCACCCGATACTCTAGGCACC
CGTTATACGGTCCGAA
>GN8820S02JOYWA 
TGATGAACGTAAGTCCGCTGACCACAATGTTGCTGCCTCTGTATCAAAATATCTTTTGTC
TGGTTC
>GN8820S02FI3IW 
GTGGGATTGGAAAGACATGTTTCTTCAGACGTACCGCAATCTGTTGACCAAGCTGCCCGA
CGGGAAAGAATCTTGGAGAATGCCTATGGAGCTATCGAGCAAAAGGTGAGCGAGGTGCGC
AACTACGTGGATGAGTGGCTGCGCTATCAGAGCTTGTGGGATCTCCGGCTGATATGTTGT
ATGGACGCTTGGGTGAGGATGTGAACTTGTGGATCAAGTGCTTGAATGACATCAAGCAAT
CGCGCACCACCTTTGATACGTCTGATACTCGCAGAGCCTATGGTCCCATTATTATTGATT
ACGCCAAGGTGCAGGCTAAGGTCACTTTGAAATACGATTCCTGGCACAAGGAGGCAC
>GN8820S02GBSIL 
TTTTCGGCTGCATTCCATTGGCTACTTAGCCCCATGTTCGTGGCAATTAGCATTAGCCTG
TGGGATATATTCGGGGACATGGGCGTGTGTTTTCTGGGGCGGGGAAAGTTATCTCCCCGA
CCAGTTTCCCACACGTTTGCTTTTTGTTTGCTTAATTAGGTGAAAACTGGCTAACAGGGA
CAGCTGTTTGGCTGCCATGCCGGGCAATTGCTAATGAGCAGGACAAGCTGAAGGAGTTGT
CGAAATGAAAAGTAACCAGCCACCGTCCTCGCTTTCAGGCTTTTGCCACTTTGGTATCGG
AAAATGGAAAATAGTAAACGGGAAAACGTTTGCCACTCGTCGCTTCAAGTGCTAGATTCC
AGCTTTGTCAGTCTGTCTCAATGGCCTAGCAGGAAGGTTGGGCAAATCGATAGGAAAGGA
AAAATTATAGTACAGATACACCATATTTTAGCAATACAAAAAAAAACTA
>GN8820S02FV4KL 
GTGTAGTCTTGTTGCGCGTATGTACAAGTGCTCCCGATGGCGTCCGCCTCCACGAAGCTG
CTCCCGCTGAAGCCAATCTGCGGCGAGTTGGAGGTGGTCAGAATGCTGCATTCGCTGTCC
TCGGCGGCCGACGGGATCGCGTTGAAGTCGTCGGCCTGGAATGTGGTGTGCCCAGCGTCC
GGTCCGCCGTAGGGCAGCGTGCAGGTCATGGTCATGGTCACCGTCTGGGGCCGCACCACC
TCGAATTCCACCTGGTGCGAGGAGCTGTCGCCACCGCAGTCCTCCGCGAAGCAGTCGTGG
CTGTCAGGCACATATGGAGGTATTTGATGGCTGGCCGAGTGCAAGTTGGCGTCGTTCACA
ATGTTGTCTTCGGAGTCGAA
>GN8820S02I0CY6 
CATTGCTGAAGGTCTGGGCACGCGTAAAGAACATAATGGCCTCCTGGAACTTGCCCACGT
TCTCGTAATGCCTCGCCAAGTGATAGCAGGCCGCCCGATCCCCCGACCTGCCTCGGCGAA
TACGCCGGTCCTTGCCTTCGGTAGGATCTTA
>GN8820S02JMD7J 
AGCGAAAGCAAGACGATGAGCATCTGCTGTTAGTGTGGGAGTGTTTGACGTATTGGTGTT
CGTGTGTGTATATAGAAAGTGCGAGCATCAGGCGTTGGCTTGCCAGCGATGTCTGGCATT
ACATTGACCAAATTAACTCAAGAACGAATTTCCATTCCAAACAACAATGTCATCACGAAC
GGCGTCGAAAACAACATAGATAGTGACACGCTTAGTGGTACTCTGACTCATCTTATGGAA
GAGCATCGCACGCGGGTGGGAGCGGTAACTGGACCAGAAGCAGCGACCACGTCTACAGAC
GGCCTAATATCGAATGGAGCAGAGCGACTGCGACTTCAGGGCAGTCGGCTTCAGACCT
>GN8820S02IHDAJ 
GTCGTCGGATGGGTTGACGGACTCACTGCCAGGACCTTCGAAGCCATCGGGAATGGCCTC
CTCGCGAGGAGCAGCACTGGTGGCCATGAAGCACACGGCAAGGCAAAGGAAGACGCTCAG
GAGCAAGAACTTCATGTTGTATGTGGCTAGATGTATGTAGTAATCGTCGATGGATTCGCA
CTGCGCGTTGACAGACCTGCTTGCACTGATCACCACGA
>GN8820S02F3JPO 
AGGCGGCACAGAATGATCAGGATGAGGCTAAGAAAGGGACGGACACTCTATTGATGCTGC
CGG
>GN8820S02IQ4XT 
TGCAATTGGGATCACAATCCCAATTGCAATCAGAGATAAGCCCACAATCATCTGGTTCAC
AGTCCCAATTGGGATTGTGATCCTCTATTCTGTGACTGC
>GN8820S02IYSBG 
TTCGGTAGACACCGCTTAAACTAAAGTACATTATTGAAATTAGTTCGAATACGTAAGTAT
GATCTTGATCTTGAGATTTCGTTTTCTGTTCCTCTCGAATAACTTGAGTAATTTCCTTCA
GTGTCTCCAGCACTCTCTTATAGTAGTTATCCATTGAATGTACTTATATACTTTATGTAA
GTTTGGTTTGCTGCTTGCATAGACAATATAAATATGTTTCTTGAAACTTGCATTCCTTCG
CTATAATTACTCGAAGTAGTTGAATATTTTACGTGTATATTCGGTATATAACTCCCTCTC
TTTCTCTATCTCTTTCCTTGTGTCCTGATGATCTGTCTGTGTGTATCTGTGTCCTGTGTC
TCTAAGTGTCATTCAACT
>GN8820S02FU1Q7 
CATCCGATTCGCAAGAACAAACTGCGAGGTTCCTCCTGCGAACCGGATGTTCCAGGCATT
CAATCGCCGGGAACTCAAGCTCTACTTCAGAACGACTCAAACTCGCACTCACCCGCAAAG
AAAAGAAGAAGGAGAAGCGAGCTAAGAAGGACAAGCGACACAACAGGCACAATCGATCCG
GCACGCCCCTTAGTCCTGCCCAGTCCGTCGAGTCGTCTGGATCGCGAAACGAGGAGCTGA
CGTTAAGTGACGGCGAGCTGGAATCGAAGCGAGCGGCTCTTCTAGCCCAACTCAGCGAGC
AGCTCGACGAGTGACCAGCTGACAGGCGTTGAGTCAAAGCCGA
>GN8820S02JGDX0 
ATTCTTTTTGCTCAGATCACTTTCGGCAAATTGCAATTCCACCAGCTCCACCAAGGCCAG
CAAGTACTCAAACAGACCAATGGCATACAGCTTGGAGATGCCTGGAACCACAGCCCGACA
GACGGGCAGTAAGTCGGAGCAGAGTTCCACCCGGCGGGCGAGAAGTTTCTTGCACGGCTG
GTCCATGGAGTTCATTAAAGCAGCCGCTCGCAGAATACTGGCAATGTTCTGCTTGATGTC
CAGCAGCATGAAATGATTGGGATGGAGCAGTGGCCCGTACTGGGTCAGTAGAGCTTCGTA
TACCTGCAGGTCACCCATGGCGTCTACTAAGGCCGATCCCACTGCAGCCTGTAGTTCGTG
GACCTCGGCAGCGGTTAACAGGGCTCTACAATCCGGGCAGCGCCAGTCTCCAAGTTTT
>GN8820S02FSOQX 
GCACGAGCAAGCGAACGAAAGGACGACGAGCAGCACGCAGGACTCGTGTGCGTGTGCGTG
G
>GN8820S02J6QHV 
CAGCCACATCACCACCAACAGCAGCAGCAGCAGCAGCAGCAGCAGCACGA
>GN8820S02HK5K2 
AGGGGTATTCGCTCTGGTGACTGGGCAACCACATAGATAAGTCTCACGCAGATTTTATTC
CCAACTGCTCTATTTCCGATGGCGATTGAAAAGTGGGCTGTTGGGCCCTTTTATTAACTT
ATTTTTGCAAAATTAAAAGACGTTTTTTCTGGTAACGATTTCGAACGATCATGGTATATT
TTTTTTNTTTTTAGTACGAA
>GN8820S02HPFFW 
GGAGTTTGCTGATTAAAGGCGTCTGCGACAACGAACTTACCCAGTGGCAGAATAAACATT
TTTAAC
>GN8820S02FTHND 
CATCCCAGCCACCCTCGAAGAGCTTCTTCTTGTCGTCATAAGAGCGGGTGTCCACACGTC
>GN8820S02HSIR4 
CGTGCGCTTCGGACATTCGGATGACACTCTCAATGTGACGCACCGTAATGGGCAGTGAGC
CCGTGGCAAAAGACTCCTGTCGCAGCTGGGCGTACATCTTGGCGATCTTGTCCTCGTCGA
TGTTCGTTAGCTTGGGCCGAATGTTCTCCTTAGCGTATACAATGTATTGTCGCAACAAGT
CCTGCGGGATCTCATCAACGGTCTTCAGCTGTGGTTCCTCCAACTCCGGCTGCTCCTCCT
CACTCGGGTGATGCTTCATATGCGAGTGTACCACGAATTTGGCGAGCTGCTGATCCTGCA
TGGGGTCAAATTCGTCCTTCACCACGCACAGCACATCGAAACGGGACAGGATGGGCTCCG
AGAGATTCA
>GN8820S02IVGIH 
ATACGAATCGTCTTTCGTTGAGGCAAGCTGATAAGCAGGCCTCTTTGTACTGGTGTATAT
TAGTGCATTGTCCAGGCCGCGGATCACCTTGTTTGGAACCCTCTCGAAACTCCACGGTCG
GTGGCACACATTCTCGCTGCGCAGCTGCAATTTTATCATGTAGTACATGTTGCGCTTCTT
TGCGGAGCTGCCGAAGGATTGGCTGCGGAGGAGTCGTTCTGCAATTGACAGTGGGTCTCT
TGCGAAGGCGACA
>GN8820S02G0WUJ 
CCACGATCAGATCTTCAGTTTATTTCTATGCGGAATGGTGTCTTATCTCATACGTAATAC
CGACGGTTAGAAGCAGGAAACAATGCCGAATCCCAGGAAATAGGAGGCGCACAGGCTAAT
CAGCAGTTCCTTTATCAAGGTGCTTTCCTTAGAGCTCTTTCGAGACACCACAAAGATGGA
ACA
>GN8820S02JISVH 
GATTGAGGAGATCCGCGAATACAAGAACGCTCACGTGTCCCTCGTGCAAGGTGAAGCGGA
AGGATGCTGTCCTGTCAAAGTGTTTCCACGTCTTCTGCTACGACTGCCTGCGCACTAGAT
ATGAAACGCGGCAGCGGAAGTGTCCCAAATGCAACTGCGCCTTCGGCGCCAACGATTATC
ATAGGCTATATCTGCAGTAGATAAGCGATAATTTAGATACGTTCCGGTCATGTCCTATTC
ATACACAAATCCACCCACGCCACACACCACTACCGCACACCCAGCATTCATGCCGGATTA
TTATTCATTATGCATATATTACCTACGTACTAATATTTGGTTAAGTAGTCTCCGAATAAC
TTT
>GN8820S02FM94S 
GGCTTTATGGATGGGAAATAACTTTATGGATCACTCGAGCGACCGAGGCGTTCAATTAAA
TGGAAGGCACACGAATAAGACGGTCCATAAACCGATAAAAGAAAATGACATCAGCTGTAA
GGGGATGGGGAAGGGGAAGCGGTAAGGGAAGGGAGGGAAGACGATGAAAACAAAACCGAC
ACGAAAAGAGGGCAAAGATATGTGGAGCTGGCCACTTTTTTGTGGGTTAATCAAATTTAG
TTGTGGCCTTCCTTCTTTCCCCTCCACTTTCACGGGGTACAAAACAAATGACAGTGGGCC
ATTAGGCACCTGTGTGTACTCGCATTCGTACTCACATTCGCTCGTTCGTTCTTGTAATGC
GGTACACATGTATCTTGCAGATACG
>GN8820S02IFL08 
AGCAGCAGCAGCAACATCAGCAGCAGCAGCAGCTTTTGCTGCTTCTGCTGCTGCTGCTGC
GGCGCCGGCTCTCCTTTAACGGTGATTCCTCCTTACTGTTGTGAGCTCGCCACCTGGCAA
TGCAACTGCG
>GN8820S02I71SX 
AATCATGCCAATATGTATTCCAAAGCACGGCTTTTCGCGAAATCCAAACTTGAAATAGCC
GGATGGGGCGAAAACAAATGAGGGCCAATTTAGCCAAGTACTGATGCACGGATTCATCCG
GGAAAGGTCAATCGCAGTGTGCGCATTAAGGTTTCCGTATCTGGACCTCAACCAAAGCCT
CCAAATCTGTGCCGGCGGCTACGATGGCGTCGATACCTGCCAAGGGGATTCCGGTGGACC
GCTGATGGTAACGATGGACAATAGTAGTGTTTACTTGGCTGGCATCACCACCTATGGCAG
TAAAAATTGCGGTCAGATTGGCATTCCTGGAATTTACACCAGAACCAGTGCATTCCTGCC
ATGGATAAAGGCGGTATTGAGGCCCTG
>GN8820S02FRQW5 
CTCTCCTTGGAATTATCATCAATAACTACTACGTCTTCGCCATCGCTGGCTGCTTTTTCA
GCATCTGGTGAGCCAGATGAGCTGTCGTCTATGACCACAATATCCTCAGCATTAGTCTTG
CCATTCAATTTGTCTCTCGGCTCTTTGGGTGCTTCTGTGCGCTTGAGGCGTTGGAAACCT
CTGGATCCTTGGCATCGCCCTCTATTTCGAACACGTCTACTGACTCCTCGTTTACATCGT
CATCTTTGCTTGTGCTTGTGACGGTATTATCACCCTTATCGGTGTCTTCTGGTTTGACTT
CGCTGCTGGATTCCGTCTTATCTTTGTCCCCATGCTTCTCGGTAATCTCTTTAAAGTCAA
CGCCTTCGCCATCCAGTTCATGCTTA
>GN8820S02I88LH 
TTGTCCTCCCCGCCCTCTTCCTCACCAGATGGTGCCTCTTCCCGGTTTGTGAACTCTCCA
GAAGCACTGGCGGATGAAGCAACTGTTACTGTCTCCGATGAGGATTCAACGTGGGACTGA
ACCTCCTCCTCCTCGGTGGACTGCCGCACTTGTCGGCGCTGGGCATTCAGAAGGGTCAGC
TCAGCGGCTCGTAAGCGCAGTGTCTCCATCTCCTCAAGCAACTGGCGGTGCTCCTCCTGC
ATCTCTTGTAGCTGTCTGTTGGAAGCAGCTAGGCGCTCGCTCAAGGCGGCATTGTCCCCA
TTTTGAGGCCTATTCAGTTCGTTGACCATTTTCTGGGTTCCTTTTAATCGTATATTCGAA
TCCTCCGAGCGATGAGCTGTGCGCACAAAGA
>GN8820S02FZVKI 
ACTATCACGATTTGATGCCTCTCCAGCGTGGGTGAACGGCAAGGGTAACCGCACCATTCC
CGATGCCTGCTGTATCCTTAAGGATGTGGCCAAGTTGGTGCCACGCGACGAGGACTGTAC
AACCAACCCCAGCGACAGCAACAGTTTCTTACAAGAAGGGCGTGCTATGAGGTGTTTACC
GAGTGGCTGATTCGGCAACGTGAACTGGTCATCGTGGCCATTGCGGTGGGCATTGTGCAC
CTGGTCCTCATTATTCTGGCCTTTGCTCTGTGCAAGGCCTTTGCCAAATACAACGATATG
CGTCTGTAAATCGGAGATGACGAGGACAGCGGATGTTGTGACAGTTTTCAGAGTTAGCAA
AGTAGACGTAGGAACGAGCCAAAACAGCAGGACAGTGAAGAGCGACGATCCCTCCTAGAA
CTCCCCCAAAAAACTACAACGCCCTACCGAA
>GN8820S02J2KRJ 
AATCAGCAGAATCATGCCCACGCACAATACATGGCGATTCTAGGAACGAATGACGATATA
GGTCGTCCACCACCACGCTGGCCCGTCGC
>GN8820S02I00E5 
GTCCGCAGCAAGGTCCGCAGCAGGGTCCACAGGGTCCGCAGCACATGATTAATTCGT
>GN8820S02IWNBS 
TTTGCTTTGGTGGGCGATGAGCTCGACTGCGTTGATTTCCGCTGATTGCCGTCGCTGTTG
TCGCCGTTGCTGCCGCTGGCGCGTCCGCTAATTAAATTGTCATCCAAAGAAATGCCGTCG
AGCCAATGCATGACATTATTTCCCTTTGTTGTCTACACGCACACATCCGTGTGGCACACA
CGGCTAACACTCGGAGAACATCGCACCGGCGGCAGGTGGATAAATCACATTTCAACAGCA
GCTTGCCCAATTGATAATTTCATCCCAGAACGACTGACACTTCATTTTCGTTTGTCCCCG
GATACCGATTCCCCTGCGACTGGGCTTGTATCTTTCACATATTTCGTTTTACACTCT
>GN8820S02FOAMO 
TGAGGTCGCGTGCTCTTCGGTGCATTCCGAGTTGGCAGTTGGATTCGAGAGGGAAACGTA
AGC
>GN8820S02G0KSK 
CATGACTAAATCATTGCGAGCAGGTTATTCCCAAAACGTTGCACAGAAAAATGGCAGAAC
AAGAACAGCAAGAAAACAAGCAAAAAACAGGAAATAAACAAGAAAGAAAGCAAGAAAATA
AGCCAAAACCAAAACAAAAGACGCCGAGCAATAGCCCAGCCTTCACTTGAGGTCAAGCTG
CAGATTGAGNGAACTTTCCCAGCCAGGATGGGAGGGACAGAAGCGCTACATTACCTCGGC
GGGATCAGCCACGCTGACAATCACCACTAACGCAAGGATTCCCGAGAGTTTCGTCAAAAT
CTGCCGACATAAGGACGCCGTTGGGGTGCAGTCGACCCCAACGCGGGCTCACTCGAGCTT
TTGTCGTTTTAAAAGACTCACCTATAAGCCG
>GN8820S02FU1HJ 
TGGACGTGCCTACTTTCCCTGCTTGCGCTGGATGATGTCCTCCTTGAGCGCACGAATCCG
ATCCCTCTCCGCCCGGAGTCCCACCGCTTGACCGCGTAGATCACTGGTGAAGTCCGTGAA
CATGTTAAGCATGGAATTCAGGAGCTCGGCGTTATCGGGAGCACTCGACGAGGTCGTGGA
TTCTCTTCTTGGGCACTCTCTACGGCCTCGCTGGCCACTCGGACTTCTGACGAGGTGGTC
>GN8820S02HNTD8 
TATTCTGTGTGTACAATTTACTGGTTTTCGATATGGTAGTGGTTATTCGGATATGGCAGG
TAAATAACTAGTAATAAATAATGTCAAACGTAAAGCATTTTCGGTAATGGTCATTTTTAA
AAA
>GN8820S02FO29N 
TTTACCAATTGCAGAATATATTTTATAAAGCATTTTGACCTATTTACAGTTTCTAGAGAC
TTCTTTGTTAGGCTGTACAGAACAGTAAGTTAAATTTAAAACAATAAATCTTTGTTGTCG
TCATAGAGGCTCTCCCAGACCTTCAATTTGGGCCACTCAGGCAGATCGATGAACTTCAGG
TCATCACTGNTGTTGAGGCACTTGATGACCTCGTCGGATTTGCGAACTGGATCAATGGTC
AGAGTGTCCATACCGTTGATCTTCTCGCTGGTAGGG
>GN8820S02F83O7 
GCATCGATCTCTTCCGAACGTGTGTTGCCGCCGTACCGCGATTGATACCCGATACAATGA
>GN8820S02GHCR1 
CCTCGAGGACGACCGAAACGAACAAATCGACGGCACCGAAATGGCACGAGCTTCGAACGA
AGCGACACGAAGTCCTGTCGTAATCGTTAGCCGTTGGATACTGTAAAACCGAACAGCCGT
CCCGAATGTCCTGCTGACGAACCCTCGTTGCCAATTGTCGAAGTGGATGTTCGAATCGAA
CGCCGTCCACCATGTGCCGAATGCGATCCACATGGCGGGCACGTGGTGGAACGCATAGCT
CTTAGATGCCGGC
>GN8820S02H7XLY 
GAGCATCCTTGGCACCAGGCGTAGACTCCCGGACGATCAGACCGCAGACGCAGCACTTGG
CGGACTGCATGGACTTGCACTTGTCGCAGTACCATCCCACCTTGCCGCCCATTGGACGTC
CACACTCTCCACAGTTCGTGTGCATGGCGGTCGAGTGCTGGTTGAGCTGCTGCACCGATC
TCAGCCAGGAGCGGTTGATAACCTCGCAGGCCTCGTTCCACAGCTCATAGCGATGCAGCT
GGTCCACGTAGGTGTAAAACCAGTGCTCCACCAATGCATCGTCAATGGGCAGGAGCTTCC
GAGCTTCTCCCAGCGCTATAAGGACTGTCAGAGCTGTTTGCACATCGCCCACATCGTTCA
TTAGCATGAGGGCATCGGAGACGAACTTATG
>GN8820S02JNCY4 
CGCGTCCATCCTCAAGCTGCTTGCCGGCGAAGATCAGACGCTGCTGATCTGGGAGGTACT
CCTCT
>GN8820S02IQGV8 
AGAAAAGAAAACTTGTAATGTAAGACAATCTATGTGGAATACATGTGTGGCATGCCATTC
ACGTATTCCACACATGACTGTACGACTTCCCAGTCGCAATGAACTCTGCCAGTTTGCCCT
GAAACCCATCTCCCAC
>GN8820S02GLZGB 
GTCAGTTAAAGGTTCCCAATATCTTTCGCCATGAAGCTGCTGATTCTTCTTTTTGTTTTC
TATCGCTCTTGTCAAG
>GN8820S02IYMBP 
TACAGTCAGATTCACAGTCGTCTGGTTCACAGTCCCAGTTGCAGTCACAGTCAA
>GN8820S02GELMP 
GTGAAGACTTTGACCGGAAAGACCATCACCCTCGAGGTAGAGCCATCGGACACCATTGAG
AATAGTGAAGGACCAACGAATTCAGGAGT
>GN8820S02IPZWE 
TTGTCTTTGTCTCGAGCAGTTTAATTTGCTGAACAATTAACAAATTGGAAACGCACACAC
AACTAAGCGTAGAATCTCATTAAAACCAGGAACCCCTTAACCACCAGGTCAACTCGGAAA
GTGGCTTCTATCTCATGCGACGCATTCTGCGATCCACTTTTN
>GN8820S02FP5KF 
TCATCGTTAGCTAAAGAGCTAAGAGATACCAGCGACCTACGGGCAGTGCATTTGTGAACC
TTAGGATCAACGCTAGCCACTCGAGTAAAGTTTCCAAAATTTTACTGCACGTTGGACACC
GAAGTGCTTGAAATTCAAATGTTACGCACATCATATCGAATACGATGAGAGGAAATCCAA
AAAAGTAAATAGAAAACAATAACAAAATTAGAAATACGAACAAGAAATAATCAATTAGTA
AATTAGAGCGATCAGCATGTGACACAGGTGCCTTATCAAATACTTTGTTGTTGTGTAAAT
AAAATAC
>GN8820S02IJBVE 
CCTGGGTCTGTTCGGCGGGCCAGTGGAGCAGCTGCTGCTGCTCCAGTTGCAACTCCAGCT
CTACGATGCGGGCGTCCAGCTGTTGGAGGCGCTGTATCCGTTGCTCCAGCCGCGTCTGCC
GCACATTGCCGTAGAGGGCGAAGCTGAAGGCGCACAGGCACAGCACGTAGCTGGCCACGT
GCAGCAGGGATATGAACCGGACTGTGGGGCGAGG
>GN8820S02H3UR6 
CCTCGGCATACCAATTGAATAAATATGAATATTCAATTATTTAAATGGATTAGTTTTCTT
TGGCATTGAACAAATTAGTAATCACATCACCTTGAAAGTATTGCAAAAATTGATTTGTTC
CACAGAAGATTTAAAAAATACCGATTCGGTCTGATACCAGAAGCATATACATTTTTAAAT
TATTTATACATATTTTTATTGTTCATTTTTTATCATACGAATGTAAGTCGATAACCAGTT
GGCGATCCATGTTCAGTTTTCTAGCATCTTCCCTTCTTCTCCACGGTAATGGAGCGTCCT
TCTTTAATTAAACAATACCAAAACACACTGGTTACTATAGGTCACGGAGTCCGATCCGCA
CACAGGATCATAGTTTCGAGGACACGGGCAGGAGTACTGGAATACCTGG
>GN8820S02HK3UN 
GTTTCGAACATGTCGCTCAAGCAATTACCACCAAAGAAAGTAGTAAGAAAGACGCGATGG
AGCACTCGGAATCAAGATATAGAAAGTCTACCCAAGGCCGGTTGTGAGATAGAGAGACCC
CACAGGTCAGAAGGAAGTGCCTTGGATGAGCTGAAGCCGCGTCGCAGTGCTCGCCTAAGG
TTAATTCGGCAAATACCAGATGAGTGTTCCAGCGAAAT
>GN8820S02IMV54 
GCCGTCCGAAGGTGTTCAATCTGACATTCTGTGCCGGCTTACGTACCTGCAGCGTCTCCA
TTTCCAGGCAATTTCCGTTCCGGGCAGCCACCGCCGCCGCAGCAGCATTCCACATGCTTT
CCACCTCGGCCCGCTGCAGCGAGCAGCAGGATTGGGCATTTAGGGCCAGTTGCAACTGCT
TGTTGACCAGCAGGCCATTGGAACCTCCTGGTGCGCACTGCACACTGCCACTGGCCACCG
CATCCACACTGCCATCTGGTGTGCCGCGACCGAAGCTCGTTGCCGGCTGGCCGCTGATGT
CCAACGAGGATCGGTATCCTGGCGGCGGCGAGACGCGTTGCATCAGCAGCTGTTGCTGTT
GCTGCAGTTGCAGCTGTAATTGCTGTTGCTGCTGTTGCTCCAGCTGCTG
>GN8820S02JI42M 
AATGTGGTCACAACTATTAGTTCGTCCTCCATCCTGCACACGAACGCCAACACCAACGGA
GTGGACACATTGGCCGCCACACAGCAACAACAACAACAACAGCAGCAGCAGCAGCAGCAA
CAACAGCAACAGCACTACCACTATATCACCACCACCGGCGAGGTGACAACCCGACCACCA
TAGTG
>GN8820S02IVL1T 
TGAGGACGATCACCTGCCTCATCCTTGTGGCCCTCCTCGTGGTGAGCTTCCCTCTTT
>GN8820S02HH55P 
AGCAGCAACAACAGCAGGCGGCGGCAGTGGTGCAACAGGCGGCGGTCCAACAGGCTGTGG
TGCCCCAGCCGCAGCAGGCGCAGCCCAATACGAATGGCAATGCAGGATCGGGATCGCAAA
ATGGCAGCAACGGCAGCACGGAGACGCGCACAAACCTTATTGTCAACTACTTGCCGCAAA
CAATGACCGAAGACGAGATCCGTTCGCTCTTCTCCAGCGTCGGCGAGATTGAGTCGGTGA
AGCTGATACGCGACAAGTCGCAGGTCTACATCGATCCTCTCAATCCGCAGGCGCCCAGCA
AGGGCCAAAGTCTGGGCTACGGCTTTGTTAACTATGTCCGGCCGCAAGATGCCGAGCAGG
CTGTTAATGTTCTAAACGGCCTGCGACTGCAGAACAAAACCATAAAGGTGTCGTTTGCCC
GCCCGTCGTCCGATGCCATTAAAGGCGCCAACCTTTATGTGTCGGGGCTGCCAAAGACGA
TGACCCAGC
>GN8820S02HOLWJ 
GTCGTCCTTTGTGACACCGACAGCAGCGGCAGCAGCAGCAGCAGCGGCGGCCCACTATCC
CCN
>GN8820S02GWFUJ 
CGTAGTTTTCCACATCCTCCTTAGTAGCGGCAGTGGAGTTGAGACCTATGGTTGTGACCT
TCTTGTCAGTGGTCTTGTCATCGACTTCCTTTGGTTCCTTCTTAACATTTTTCACCGGAC
TTGTCTTCTCCTCGGAATCCACAGACATAGGTTCTACCTTGGGCTTAGTTTCCGGGGAGG
CACTTTCGCTCTTGATGTGGGGTTCATCTGGGAGTTCGGTCTTCGCATCAATCTTAGGAA
CTTTCTCGGGCGGCGAGGGGCTGTCGGTGGCATCGGATTTCTTCTTGAAGAAGGAGGTTA
TAGACTTTTGCATTTTGTGGCAATTCTGTGTTCAAATAAATACAAATTGCAATGCAATTA
GTTCCCGCCAGTTTCTAGAG
>GN8820S02GRQTD 
CCTGGTCCTTTTCGGTTTATGGGAGGTGAAAGGGACAGCGCGCCCACTGGGTCACCTATA
ATCCATTCTACAATTAGTCTAGATTTTTNTTTTAGCTGCACGATAC
>GN8820S02G5PWT 
GTCTGTGTGAAGAAACTGGCACTGCTGCGGTGCCGTGGAAGACCACATGGCGTAGTTGGA
GCCACCGGACGCGGGACCCGTGCCCGTCCCCGTAAGATCGGGCAGCGAAGTACTCAGTAT
AGCTGCGCTGAGCAGTCCATGATTGGCCAAGCTGCCGTCCTGCATGTGCTGGCTAGGCGA
GGAGGAGTTCTTCATCTGGACGACCGTTTCGCGGATGTTCTGCAGCTGGCTCAGCGTGTC
CTCGAATATGTTGTTGTACTTGGAGGCCAGGGCGGGACTGTGTGGCGTCACATTTATGGT
GGGTATCATGTTGTTGTTATTGATGGTGTTGCTGGCAGGATTAGATGCTGGTGGCGGAGC
AATGGGGGGCGCGCGCTGGACCAGGAACGGGTGCGTTTATTACGGGTATGCAATAGTTCT
GGCTTTCGATGGAGGCG
>GN8820S02GZMAP 
TGCTGCTCAAATCTGGTGCGATGCAATTTCCGATGGTGGTGTTGTAGATGCTGATGATAA
TTGTGATGATGACTGGTATCTGTCGGATACGCGCATTTTGGCTTGGCACAGCTAACGACG
AACAATGACTCGAAAGCACACACTCTTTGGGCGGACCGTGTAACGCGTTTACTTATTTAT
TTCATTTGGGTTGTGCAATTCACTCGGCCAAGCGGATGTATCTGCAAGATACGCGACCAA
ACTTGCAATCGGATCGAC
>GN8820S02GZW55 
CGTACCTTAAATAAGTATTTATTTGAATCTAATTGGATTGAATTACTTACCCTAACCCAT
TGCACCTGCGGCGTTGGAGTGCCCTGCGCCTTGCAGTGAACCTTGGCCACCACTGCATCC
AGCTCCAAATTCTTGGACGTGGGCTGAGGAACAAACTTTAGCTGCTCGATGACCTCCAAG
ATGCCAGGAGATGAGTTAATCGGAGCATGAGCTTCTAGCTGCAACTGACACTGGTACTGA
CCCGCATCACTGGCAATAATGCTGGCAAAGCTTAGGGTGCCATTCTGCTTGTGCAGCACT
AGACGGGCGTCCTCACGCAACAGAGCATCCTTGCCGGAATCGAAGGAGTGACCTGGAATG
GGCGCCGAGCCACCCAGTTCCA
>GN8820S02HPW4N 
GGGCCAGTGGCGGTACAAGACCAGATGCAAATCATTCTCGAAGGTTATCTTGGAGGCACT
CATCGTGTTCTGATCATTCGTTTTGTTCGTCAGTCGGGACACATGCGACTGGATTTGCTC
CAGCTCCAAAGTATACGCTCCACTCTCGATCTTGCCCAGCAGCGCTGCTCCGTGATGCCC
ACAATGGCCCACCAGAGCAGGTCCATGTTGTTCTTTTGTAGAGCTTCCACGGCCAACCTA
CAAAAACCAACTACAAAGACGGCGGACCGTCGCCGTAGTAGCTGAACTGCGTGTACTCGA
AC
>GN8820S02GV17H 
GTCATCGTCCTCATCCTCATAGCGCCGTTTTGGCGGCGGCGGTGAATCTACCGCTCCACT
GCCGTTGCGCTCGTGGTCGCTGTACCTCGACGCCGATCCGTTCTCGTCCCGTCCGTTCGA
GCGGCCGGAGCGACGGCCCACCGAGCCGGCGGAGCGACTGCGGGATCGAGTTCCGGACTT
GGAGCGGTGCGCCTGCGTCGCGATGTGCTCCGAGATCTGCTGAATGAGTTGCTTCTGCGT
CGCTGCCTGGCCTTCCTTTCGCGACAGTGGCGAGCGAATCGCCCCGTCCGCCGCACTCGT
AGCACTTATCGTCCCGCCGACCACCGCCGCCTCGGTCGCGTCCTCCG
>GN8820S02H7YVD 
CGAGCCGAATGTGCAGTGGGTGGATGTGGAGGAGTGGCTGTACGGCGAGGAGGCCGAGGG
CAGTGTGCTGCAGCAGCGGGCGGAGAAGTTCTGGACTATGGCCATGTGCCTGCAGGATGG
TGGCCACCAGGAGACGCAGCTGCAGTTGCTCCGGGACTTNTCCGCCATCATACGAGCCAT
GAGAGACGAGAACCAGGCCAGCTATAGCAACAC
>GN8820S02FVFVE 
GTTTCGGCGACTTAGTCAGATCTTCTATATATTCCGGAGCAGGAGCTGGCAGGGATTTGT
TGAGCGCTCGCTTGGTGTGTGACTCCTTGGGTACATTGACAGCGGCCACTGGAATATCGT
CCAGCGAATATCGATCCACATAGACCAGATGGCCATCCTTATTGNGCGAGTGCGTGACTT
TCTCGGACCCGATGAGATCTCCGTGACGGCATCCGAACCCTCAGACTTGTCGCAGCATTC
GGAGCACTGCCAGCCATACTGCTTGGATTTCTTTGGGGGTCGAGTGAGCGGCGGATTCAG
ACAGCCCAGGTGGTAGTGCAAATTGCAAGTGTCACATTTGACCAACAGATG
>GN8820S02GG2ZG 
CTCGTTGAGCTGCATCTTGATCACATAGAAACCGGGAACGAAGGGCGGCGGAGCATTGTA
GACACTGCTGTATCCTTGGGTATGAGCGGCGGCGAAGGGCAGACCGCTGTTCTTCGTCTC
GCTTTCTGGAGAGGATGCGGCCGAGGAGCTGTTGTCCTTGCCGGGAGCAACGTCTGGCCG
TCGTCAATGGCATCGCACAGGGCCAACGAACCCATCCAGTAGTTGTTGCCGTAGAAGAAA
CCGGATGTATAGTGACCGGAAGCATCGTCCATCTTGACGGCCCACATCTTGGCATCGCTG
AGCCCGCCTAGATAGCTCCTCAT
>GN8820S02FTZKU 
GTGGATGGGTGGGTGGTTGTGTGTGTGTGTGTGTGTGCGGGCGGGCATGTGTGTGGTGAG
TGTGATCGTTCTATTTGTCTTTTACCTTTTTCTAGTGGCGTGACACACACCCACCCAA
>GN8820S02HD7MQ 
TGTTGCGACATTAAAACTTAACTAATTTAAGGGTTTTAATTTGGAAATATTATTTTATTA
AGGCTGTATTTTAGTAACGTCCACCGTGTCCGAATCCTTGCTGGCCATGTCCTCCTTGTC
CGCCGAATCCTTGCTGGCCGTGTCCACCCTGTCCGAATCCTTGCTGGCCGTGTCCACCCT
GTCCGAATCCTTGTTGGCCATTTCCACCTTGTCCGAATCCTTGCTGACCACGTCCACCCT
GGCCGTGTCCACCCTGTTGTCCATAGCCAGCGGCAAAGACCACAGCGATCAAGGCGAAGA
AAACAATGAAGAATTTCATTTT
>GN8820S02FMXXD 
TTCAGACATTAACCAAAGACACAAGTCCATGCTAAACACTAAACACCATGGTATGCCAGT
GTTAAATATTATGTAAATTTAACCTTAGATCTGTGGGGTGTATATAACGTACTTCTATAT
CCTATTAACATGTTAAGCTCGCTGAACATTTCACATTATGTTTGTATTTAAACGCTTACT
CCATTTAGACTAGTCGACGGGCGACTGTGCTGGT
>GN8820S02GQL93 
GCAACAGCAGATCCAGCGCCAGCAGCAGCATCTGCAACAGCTGCAGCAACAGCAAATGGA
GCAGCAACATGTGGCCACTGCCGCCCCCAGGCCGCAGATGCACCACCCAGCGCCCGCCCG
CCTGCCCACACGAATGGGCGGTGCTGCTGGCCACACGGCCCTCAAGTCCGAACTGTCGGA
AAAGTTCCAAATGCTGCGCGCCAACAACAATAGCTCAATGATACGCATGTCGGGCACGGA
CCTGGAGGGACTGGCCGATGTGCTCAAGTCCGAGATCACCACCTCGCTGTCCGCTCTGGT
GGACACCATTGTGACCCGCTTCGTCCACCAACGGCGGCTGTTCAGCAAGCAAGCGGACTC
CGTGACCGCGGCTGCCGAGCAGCTGAACAAGGACCTGCTGCTGGCTT
>GN8820S02GL62E 
AAGCTCAATGAGACTTCTGGCCAAAGAATTCGATACTATATATCGTTCAGCGATGTTTTG
GTGATCACAGGTATACAGCTTTTATGCATCTGCTTTGTGGATTACAGTCTTTATAGTTTG
CTAACTTTAATGTCCTATCACGGACATATGATTGAAGATGTTAAACCTCCTTCTTATACG
AAAATTGTTATTAACGGCGGAGGTAAAATTGGCGATATGCTACGAGATCTGGTTCAGGCA
TTTGAGCCAAGAACTTTCAAGATGAATACTCAAAGGTGTCTACCGATCCCAGGGTATCCA
AAATACCTCCGATATGTGTGGATCTTATTGCTATATTTGCTGGCCTGGTTCCTGGTTTTT
TGGGTAGCCATACGGCCTCCGACAAAGACACCGTGTTATGATGTACTTTTATCCAGA
>GN8820S02IN99X 
ATGAGGAACATGTTTTCGGTGCCAGGTGCCAAATGCATCATCATGATCTCTCTTCGGCCC
TTCCCTCT
>GN8820S02G398N 
TAATCGATTCTGACGTTTTCTCATAAAAGGAGAACTCAGCCAATAGTTAAATCTGTTTGC
AGACTGTAGGCTCAAAAACGTTTTCTATAGATCTCCGATAAACTGAAAAAGGTGAAAAAT
TGAATTATTTGGGCCATCAAGTAACACCTATTATTACTTACTCCTTTAGATTCTTGGAAT
ACTCCTCACTGGGTTTGGCACCCAGGTGGTCATTACCATTAGATCTAAAACAATAGGACT
CACAGTATACCAGATATCAAACACCTTTTGATCCGCCTGTTTCGCTTAATTTTTGGAGCA
GCTGCTCCGTCTGGTGGCGACTTAAATCGATCAACTGTTCCAAGTTTCCCTTGTACGAAA
AGACCACTAATAAGACTATGTCGCTTTTGCCATTGTTCTGACTGACACATGAGAACT
>GN8820S02H2EL6 
ATGGACTTCCAGAGCGCCATGGAAACCTTTGCCGAAGCCTGGGTGGCAGCCAATGCCGGT
CAGCAGAGTCAGGCCTTGGCCTTAACCAGAGCTGTCAACGCGGCCGCCGTTGTGGCCTCG
GCCAATGCCAAAT
>GN8820S02I7D9N 
CGCGGGGCGAGTAACAACTTTTTAACTTTTGTCTAGATCCAGGAACTATCAATATATATA
CATGTATGTATAAGATGAAAAGT
>GN8820S02G9KBH 
CTGGCCTTTTTATGTATTTTACCGGGAGGGGTCTTAACAAAAAATATTACATGTGTCGTT
TAGGGAGTTTTTTTGTCCGAAAACGAAAACGA
>GN8820S02I6UFD 
ATTATCGTTGATGGCGTAGAGCAGTTGCGGCTTGGGTTTCTCATTACTTGGAGGCGTGTT
AGCTGCTTGAGAGTAGGACTTGGAAGCATCTGTGGCGTCCTCGATGGTAACATTGTTCAG
CTCCATGATCAGGCGAGCTCACACTTTATATCCGCCATAAACTAATTGGGCTAACGCACG
GGAAAAGACTCCCGAAGAATTCCGCTGTACGTCATCAACGATAA
>GN8820S02IF186 
GTGTTTTGAGTGCGTGTGTTTCTGTCCCGTTTTGTTGTGAAATTGTCCCAAGTGTGGATT
ATTTTCGTTTTCGTATTATATTCGTGCACCAAGGATGCCAAATGGTAACAACAACCCCTG
AAACGGTATCGAATCTCAATCTGCATCTGGATACACGCTCGACAGCAAGATTTCAAGACA
CGCGACTGCAGATTTTGTTGAGCCAGTGTGTGTGAGT
>GN8820S02F34VW 
ACAGAAGTACAGCAAGCTGTAGTAGCGCACCAATCCCAGATCGTGCAGTGTTTGGTCCGT
GCTGAGGATGATCCACAGGGTGAGGACGCGGAAGGGCAGCAGGCAGACGAAGAAGGACAG
CACAACGGCGCCGAGCATTAGGACCACCTGCTTGCGGGCCTTCAGCTAAGCTCCGGCTTC
GTGGGACGGGCGCGCAGCATGGCCGCCCTGTTGGAGACCAGATTCCGGGCGATGATGCCG
TACAGCACCACCAGGGTCACGAACGGCACCACGAAGAACACCGAGATGGTCATCAGGAAG
AAGGCCAGCGTCCAGTCGCTGATGGCCTGGGTCAGGCACACGGCCACCGACGATCCATCA
ATGTACTCGGCCAGCTT
>GN8820S02HZAH7 
GCAATAACGGAACAATATTGACTGAGAGGAGTGTCTTGATTGGAAGTTATTTAAGGAACT
TGTCCTGCCATCCCTCGATTGGAAGAGAAACTTCGTATAAAGATCTGCTGATGGAGTTTA
TTTTGCAAGTGGAACAAAATGTATTGGCTATCAATGCTGAGGGCTTTATGAGCACTGATA
ATTCGCTTCTAATGTCGATTTTGGCTGCGAAAGTTACCTATTTAATCGTGCTTATGCAAT
TTAGTTCAGTCTAGTAATTGCTTAACCCTTTTCTCTAATTTAAAAAGGACTACGAAAATA
TATGAAACAAAATGTATCA
>GN8820S02GQYI0 
AATGTCGTTTGTTGTTGGATTGGTAGGTTGATTGGTTGGTTGACTGATTGGCTGATTGAT
TGGCTGATTGATTGGTTGACTGGTTGTTGTTGTGGGGTGGACGAAGGGGAGTCTGTGTTC
TTATTGCTGTTGTGGAGTTGT
>GN8820S02IV2IJ 
AATAAGTGTATACAAAGTGTTCCTGTAAAATCCTGTAAAAGAGTACAAAGACTTATAAAT
AAATAGGATGAGTTCCTTCGCCCGGGTTCCCAGCACACCTCCTCCTTCGTATGAGGAGGC
AATGGGCTGGGAAACACGGAGATCACACAGCACCACGTGGCTGCTCGCGGAGAATACCTC
ATCACTCTGATCTGTCCAATGTGCCATGACGAGATCGAGACGACCAC
>GN8820S02G5AL1 
ACACCTCATCAGAGGCATCGGACGACGCATTGACGTCACGGCCATGGCCAACATAGCGAT
CTTCATCCTGGCGTAAGCAATCGGCCAACTCTTGCAAAGCGCTCCATGCGCTTACTATAA
ATAAACCTAGAATTGTTCTACATTCGCGGCTAGTTGCTCTTGCCNTTGTGTTGCTGTTGC
TGCTGACGTCTTTGACATTGTTGCCGCTAATTGGTCGGTGTTTTGGCTTGGTTCTGCTCT
ACGCGCTTCCGCTGGCGTCGTGGTCGCAGGAAGTGCGCGGATGGCCATCGACATCGCTCT
GCGCTTGAATTTGTAATTCGATTTTAGAAATGTCAAATTGTTTTGGCTGCTCGTCGGCTG
ATGCTGATGGTGATGATGCGGCATGA
>GN8820S02HBIRI 
AATATAATTGCCAGCTGCCCATAGAGTAGCGCGTCGACGTCCCATGATTAACGATGAGAG
CATTATGAAAAAGCCCAAAACACAAAACAAAACACAGAAGCGAGAACAAAAACGCCAGCT
GGATACAATGGAATCTCCAAGATACAGCGGAAACTACATCGAAACAATCACAAAAGATGC
TAGCCAAACCGATTAGCTTCAATTACTGGAAACGGGGTACGGGGTTTTGATCTACGCATA
ACGCTCAGATGCATCGCGCCCCACCCACGAATGCATTCGGAACAACTCACTTCGGCCAGT
CGAGATCTTATCCGCGAAGCTCTAACAAGCCGTCAACAACAAAAGCA
>GN8820S02FMWLX 
CACGGAAACTGAATTCTTTGAAGCTTCAGTTTGCAGCTGTTTACGCCTCCACCACGAAGC
ACAGATAAAGCTCTTCCGAGATTCGCCGAAGACACGCCTAGAACTATGTACTCCTGATCC
GGGTGAGCAGCTTCCATGCGATACTCCGGAAAATACTCCTCAGCTGTAATTCCTGCCCAA
ACCAAGGGCGATGCAGCGGAGCTCTGATCCTCGTTCACGATAAAATGCATCTGCCGAGAG
CCCAGAATCATCACACAATCTTTCGCCAGCTTGGTTAAAGTGGCCACAATGGCCTGGAAC
TCTTTCATGTACAGCGGATCCTGCATCAGTGCGCGGAACTTCATCTTGTCAGCAAAAAAC
TTTCAACCAAATGCAGAAGTTTTCTCTAAGTATGCACAGTTTTTATACACTCAGCAATTT
TCA
>GN8820S02GBCQ5 
GTCCTACGAGCTGCCCGACGGACAGGTGATCACCATCGGCAACGAGCGTTTCCGCTGCCC
CGACGG
>GN8820S02IXYRI 
CGGCGGAATAGAGCCCGATGGCAATCCAGTATTAGGAGGCAACAGTGATCCTGGTGGAGT
>GN8820S02HI9ZQ 
TCTGGGGAATACAAGTTTTCATCCAAATACACTACTCAATAACTGGGGATTAGGATCCTG
CAAACTAAGCCAGTAGTTACCTGACTCTTACCCT
>GN8820S02JGUNT 
GGCCGAAATACTAAGCCAACCCATGAAGAAGAAGCCAAAAATTGATCCCGTGATTGCGCT
TTTTGAGTTGATGCTTGGGCACAGCAGACCCATCGAAAACAGACCAAGAAGCGGACCTTG
GACCACTGAACCAATGGCGATGCCGAGTTGCAACACATGGGAGCTCATCCGCTCGCCACA
AAGACCAGGGCCACACTGATAATGCCAATTATTACCGTACAAAGTCGCACGGTGACACCG
GTCTGATGTTCCGTAAGGGGTTTCTTCGCAAGGGGCTTAATGTAATCCTCCAGGAAAACA
GCAGATAGGGAATTCATACCCGTGGACAAAGAACTGAGGGCGGCACTAAA
>GN8820S02GV816 
CGCACACTTTGTTCCTGCACTTGTGGTCAACTTAATACCTGCGCGACGTGCCATTATCTC
AGGCGTAGAACTCGCGGTTATTCGCATTTTTCGCATACGAATTGTTGGCCGGCGATCTCT
TTGGCTCGTCCAGCGCATAGGATCCCTCGTCCTTTTTCCTCATGCGGTACACGATGCAAT
GACCACGAGTATGGCGCAGAGCAGGCCAACGACGGCACCGCCAATGACAGCAGCCAGAAT
TCCGGGCTGCGAGAAGAAGCTCGACGTGCGATCGTCCTCGCTCATGATGACCACTTCGTT
GCCGTTGGGCCTGTGATCGATGCCCTTTGTGTCGGAGGGCTGGCTATTCACGTTCGTATT
GGGGTCCAATTCGTGCACGTTGCTGCCACCTGCACCCGGTCCGCGCTCTGTAATAT
>GN8820S02H00XB 
CCCAATCGTAGTCGAAACCTTGACGATAATCGGCTGGAAGGGGTCCTCGATGGGCACGAT
GAAGACCTCGTCCCATACGGGATTCAGGTCCCGGTGAATGGTGCGCGACTTGTGGAGGAG
ACGGCCACCGACCTTGAACTTGACATAAGGATCACTCAGTCCATTCTTGTCCATGGCCAC
CAGGTCNCTGCCGGATTTGAGATGCACGCGCAGCTGAAAGAAGACGAATTGACGTAATTG
GGCTTCGCGCTTGCGACGCAGTTCGTTGGCCTGCAGGGCCTCCAGTTGCTGTTGAGTGCT
CAATTCCGGTGGACTACAGCCAGCTGAACCGTTCTCCGGATGCTCATCTATCCT
>GN8820S02HEY4A 
GTCAAGGCTGCTTTCTTAGCTAAACCACCTATGCTAAGTAAACATGATGAGCCTGATAAG
GCATCAGATCAGCCAACGAAGCCCAGGAAATCCTTTGAGGCGGTAAAGCCGTTAAATTCT
CCTCCGTCATCCAGAGCTGCTCCCTCGCGTCCTGTGCTGCAACGCAACAAGGTAGCCTGC
AGGACGCAAACCATTGAATGTTTTGGTTCTACTCAGACAGCGCCAGTGCGCGGGAATCCA
CATTGGCCACTCTGCAGCAGCTGCTGGAGCGCAATGTGTACACGATCTATCCTCTGATGC
C
>GN8820S02F4FNX 
GTCCCGATTCCATGCCCATTCCACCACTCTCGATTCCATTCCCATTTTCCAGAGCCGAGC
CCGTCAACAGGCGGCTGGCAGTAATCCGATCTTGCAGTCGTGTCAAGTGTGCTGCAGTCC
AGATACAAGGAGCATGCACTCACCAGCACATCTGCCA
>GN8820S02H24HN 
GATCCGAGTGCTCTCCCGCTGCACCCACATCCAACTGGCTCCAACGGGCTAC
>GN8820S02IUKAY 
CATCCTGCACCATCTTGACCCTGTCCTCTTCCGCCGGATCTGGATCCTCGGGCTTTCTGA
TGGCGGGCTTTTTCGTTGTGCGCTCCACTTTGACTTTCATTGTTGCTGCTCTCCAGTTGG
CGATTATAAACAAAACTTACATGTGCAGCTGGCACTCACACACACAATCAAACACCAGCA
CACGAGCACACACACACACACTCTCTTTTCGCCTTTTTGGCCTTTTCCAGTCAATTCTGT
AGATTAAAGTCGGGCGAACCACGCCCCGCTCCACACACCGTTGTTTATCGAACTTTGAAC
GACTTTAGGTTGAATATTTCGTAA
>GN8820S02IAJ89 
ACCCGGTTGCCGGTTTCGTGGCGCAGCTGCAGCAGGTACTGGCGCATCAGATCCGCATCC
TGGGCCGTTTGCGGCTTGGCATAGACGGCGTTCAATGGGAAGCCAGCATCGCCGGGAATG
TCGAACTTGGAGATGGCCAGGCTGTACATGTCCTGCTGTCCCTGGGCCTTGCTCGTGGAG
CGATTGAGCTTCTTGAGGCACTCTGTTATGTAGAGCGCCACATAGATGAGCACGCGATCC
ACGTCGGACTTGATTTCGTACGTGCGAAAGAAGACATTGGCTTTGAAGTAGTACAGTGAC
TCATCAATGATGTCGCTCTCAATATTCGCACTGGGCGCTGGCCCGCGCACCTGCGTCCTC
AGCGGCAGGATGGCCATGTTGCCCACCTGCTGGCGCACTTCCTTGATCTGCGAGTGGTAG
GCCTGAAAGCATAGTTAATTTACAAGATTGC
>GN8820S02GM3MT 
TTTCTGGTTTATTAACCTTTTAATCAATCAAATCGAATTTGATTTAAACTAAATTATGAA
GTAGATCTCTTATTGTTGTTGTTTTAAGAATTAATCTTAATAAAAGTCGAAGGCCTTAAG
TACTTTTTTGGTGAAATGAACTCATTTAAGCTCATAACAAAACGATTTGTTGATTATAAA
TAACAGTCGACTACGCTGAGGCATAAGTTTAGACTGCTTTAACCTTTTGATAAATTGATG
TTTTTACTCGATCAATTCGATGTCATCGATATCGGCGTAAATACTTCCCGGTGGCAGTTC
CGAAAGAGCGATTTCTCCTGGATCGTCTTGCCCATCTCCATCGGTAGTCGCCAGCGACAG
GTTATGATAAGCTCCAGAAACAGCCTGTTGCTGCATGTGCACTCCCAGCTGGGAGATAAG
TTCCAAT
>GN8820S02G4KIR 
AAGATGCCGCTGCTATTTACGGGCTTCAACGCATTTGGCCAGCATGAATGTGTAAGCGGC
GACGTCGACTGCGCAGCCGGCTTCAGCGAATTAAATGCGCCAGTCTCGACTCAGAACCAG
TGCACGATTTCGATCGGCTGGCGGTATGCGGCCCTCGCTTTTGGCCGGNGTTGTGCCTGC
GTGGGCTCTTGGATGATGGCCCAAATGAGTGCGTGACCCTGGAAGCAACGGGGAACATAA
GGGCCCTTGCCGCTGCCGATTCCCACTGCCTGGTGCTACTCCAAAGCGGTCAGCTTTACA
GGGTGCAACCAAAACTGCAAGCGGAACTGGTGGCTGTTAGACTAGAAGCTGCTCCCAGAT
CCAATTCGGGTACAAAGCGCTCTATCTTTGGGGCTGCCAAGGCGCCTTCGTCGCCGAT
>GN8820S02GDIOS 
ATTCACAGTGCCGCACACACAATCAACATATGTTCCTTATTTTTTGTAGAAAACAAACAC
GTAGCATTGTCAACTAATTTGTTATATTGTTCACGAAAATAACTCATGTAAAGAAATACG
CTGCCTTAAA
>GN8820S02F8ATR 
GGAAGCGGTTAGTGCAAAGTGCGTTCGCGATTCCGATTGCGATTCCGATTGCCAGTGATA
TGTCGACGGCCCTGGTTTATTGGCAGTCAATGAATGGCGGCGATCCGGTTGACAAGGCCA
CCGCGGATTGGGCGCCATTCGTGGTTGGTGCAGCAGCTGGTGGCAGCTTCGTAGCAGCAT
CATCACCAGCAGCAGCAGCAGCTTGAACCACCATCCGCACAACGGCCACCACAATCACCA
TCATCCGCCTCATTACATCAATTATTTGGCGCAAATTGGCTGCCAGCATCGTGTCAGAAA
TTGGCCAACAAATGGCAATCAGGATCAGGCGGATGACGACGACGCTGGCCATCAGATCAT
CTACTAAA
>GN8820S02G9QCD 
GTCACTTGGTAGATGGCCAATTGGTTGTGATGTCCAACAGCCAGCTGCACGACTCTTTAT
AGCCACTTACACTTTCGAGCTATTTACCAATGCAGATCACGCTTTAGATCAGCCATCGAT
GGTTGCCAAGTCAACGACTTTCGATTGACGTTGCGCATGCGCAATTCTTGGCTACTG
>GN8820S02JVPCX 
CATGATCCTTTTCATTCGGATTGAGACCATCAACGTCGGCAACCAGCTTTGGATCGCCCA
GATAGAAATGAGGCATTGATGCCATCAATGGACCACCAACACAGGCCGCCAGATTCATAG
TGCCCTTGGGCGGACACGTGTCCAGATCTTCGGGATCTTCGCAGCAAATGAAGCTTCTCA
TCGGCACGTATATCCCCCAAATACCAGGTGGTATCTCATCGATGGCATGCCATGGTAGGA
TGACTTGTTGCTGATAATAAGACGCCCACGGGAGTCTACACAAATA
>GN8820S02FM4HV 
GTCCGCCCTGCTTTTGTCGCGGAAAACATCGTTGGCCGACAACGAGATCAGCTTTCTGCG
CGGCAAGTTGCCGCAGGATATCGACACATCCTTTATGTTTAACATCGGGCAGGAATCGTG
CGACAATCTAATGGAATCTAGTCGCGACGATCCACTGGCCTATGTTGTGAATGGACGCAA
GAGAGCCAAGGAAATCTTCAAAATTATCAATAAGCCTGACGGCAGAGTGCGCGCTAGTAG
CGAAGCGAGAAGCTATGAGCAAAGCGAGAAGCTGTGAGCAAAGCGAGTCGATGGCAGAGT
AAGAGCTAAGCGAGAAACGAGCTACATTGCTCTCTTTTAGTTATTAATGTGAACGTGATG
GATTCGGACGA
>GN8820S02F3G9K 
TGGTGAAGGAAGGACACACGGATGATGACATTGCCAGCTTGGTGCGGGAAATGGAAGTGA
TGAAGATCATTGGGCGACATATCAATATTATTAACTTACTTGGTTGCTGCAGTCAAAATG
GTCCGCTCTATGTGATTGTCGAGTATGCGCCACACGGAAATCTCNGGACTTCCTCTAT
>GN8820S02JFUN4 
GGCAACAAATTTGGCTGCAACACAGCAGCAACAATGGCAATAACAATAACAAGGATGATG
GCAGTTACAGAGCTGCAATTTTGAGGGCTACCAACGGTTTGGGG
>GN8820S02GMTD7 
AAATGAAGCTAGTTAAAAGTTAATCCCGGGTCTGGGTCAAGGTCGTTGGGCACCCAGCAC
CACACCCAGAATACCCAGCACGTCCACACCCTCAAAAACCAACCCGGTCACCGGTCACCC
ACACCGTTCCCCGTAACATCCGAGACCCGGCGAAAGATTGAAAATGTTTCGTCGGGATCG
TTGATAAAGTGTAACTACAGATAGTAACAGCAACCATGTTGTAATGATATAACGCTAATA
TTAATGAGCATAAAGTAAACCTAATTTATCTATCAAACGATTTATGTTGTATATCGGAGG
CTTAAATTATCGCCAAAGAAAAATAGAAAATACAAAAACAAAAAACAAAAAGACAAAAGA
CAAAACAAAAATAGCAGTTGAAAT
>GN8820S02ICM3P 
AAATAAATTCCTGCCTTTAGTCTCTACGTTTTGTTCAATTATTTATAATTCACTTTGAGC
TGTGAAACAGTTCGACATTTCAGTTATGCATGTTCGATTTCGGAATATATAGTTCAAGAT
GGGAAGATCGATTCGAAGGGATGACGGGTCACTTGCGATGGCGCAGCTCAATGATGGTGG
CACCCGAACCACGCCTTAGGTTCTGCTGCTGGTGGCTCTGGATGTGGTGCTGGTTGTGGT
GATGGCTCTGCTGGTGGTCCACCTCACTGCTGCGCCGCACAATGCTCGCCGTATCCTTGT
TGAGCTCCACGGATGGCGGGAACNCGAGTCCAGCGAATACTTGGCCTGCAGCGGATACTT
TCGCGACCCGTAATCTTCGTCGCCATGGATCACCCGGTATAGGTCTGGCGCCTGCTGGTG
CAGGCCGCGCAGATACAACTGCTTCTTGTCCTGCTCCGGATAG
>GN8820S02IKMFZ 
AATGCAATCATGCGTCCAAACGTCAAATTAAACAGCTCGGAACTGATTTCAGGCGGCAGA
TCGCACCAAAAACGCCGGTCCACGGCCAAAATCGTATGAGCGAACACCCACTTAACTAAT
CGCATGATTAATGATGTCAAACTGACACTTGAGGCAAACTCGGCTCGTTTCTCTGGCTCT
TCCATCAACATTCTCCGTCCTCCATCCTCGGTTCCCAGTTTCCAGTCCGCCAGCTTATGT
ACCAATCTCTTGGCGATTCCCCTTCCGACTTCCAGTAGGTGCATGTTGGGCCTGCCAATC
GCAGCTGCGACGCTTGAATGACAGGTGCTGACAGGTGATAGATTATTGCTGGCGTGCTGC
CGATGTTTCTGCCTCAGCCGTTGGACCCTCATAAGCTTGGAATACGCTCCTCATTGTCCG
ATTCAAATGGAACCCATCCACA
>GN8820S02HV3B0 
CTGGCGCTCTTGTGGCACACGGTTCCACCACCACGATGCAACTGACCTTCTTGCCGGTTG
ATGTCGCCCACACAAATCCAATCTCCGCCGCCAACTCGCCAATGGTAGATCAAAATGCCT
GTGGGACGAGATACCGCCCACTTGGAGTGATCTTGTGTGGTCTTAAAGTCCACCGATGCT
CCGGATTGGAAATGGATTCCACATTGAGAACCTTATCGGACTTATCGCAGCTATTCGGTA
AGTTGCCGGCACCGTCGCGCCACGCCTCCACAAAAAGACTGACATCCAGAGTGGGTGCGA
CCACATCGGCGTACAGCTCCACATTGGCGCGTCCACTCTTGCC
>GN8820S02ITJ8P 
TGTTGCTGTAGCTTTTCTTCTATTACTACTCACCACCCACTTGCCGCCCACCTTACAAGC
GGACAATGGCCCCGCCCCA
>GN8820S02JH21K 
CCCTCGGACTTAGACACAACTCTCGGGCACTCGCTGCGTCATGAGGCAGTCCTTAATCGC
ATTTATATTGATGTTATCGTCCAGATCCTGCGAGGAGTTACACGAGGTTGTGGCTGTCGT
GGTGGATCCCACAACGCCCATCACGCTTCCAGCACTTCCCATCAAAAGACTTGAGCCGGA
GTGGTGTGGCTGCTGGTGGTGCGGGTGGTGGTGGAGCTGCTGCTGCTGGTGGTGATGCCT
GTTCAGTGTGGCGGTGTGAGTCGCTCCGCCTGGCA
>GN8820S02H8WF0 
CAGCGTTCAAGCAAATGAGTGTCAAAGCCACTTTAATCATTCTAGCAATCTTTTGTTCGT
ACGAACAAAATGAGTGTCAAAGCCACTTTAATCATTCTAGCAATCTTTTGTTCGTACGAA
AATTTCCACATAATACTGAGAAATGTAGTCATTTATACAATTCAAAGGAC
>GN8820S02HWS9V 
GCCTTGCGCTGTCTGCCAAGTTTTCTCGTCCAGCTGCTCCTTCTCCACCTTGCGGAATCT
CTGCCAGCGTCCGTTATCCTCCACCTCTCCCCGTTGCAGCCGAAAGAGGGTCCTCTTGTA
CCAACTCAGAGTGATATCGCGTCCAATGAAACAGCCACATGAGCTGCNGTAGTGATTGAC
ATCATGACGGCCCTTCCAGCGAATGGGATTACAGCAGAGAAGCACATTCAGCGAGCAGGC
AATCTTCTGCAGAACGGTCACTGCCTCCGATTTCACGTGGGTAGTCTGCAACTGCTGGCA
GGCTGGACACTCCAACTCCTGGGGCTCAGTGGTCAGATGGCCCACTTGCGGAATGGATGA
GATGTCCCCCTCGAAGGCACTGCCATCCAGACTCTCGGTGCTGGCCATTTCGAAGCGATA
GAGCAACTGACCGATGAACCAAGAACGTTCGCATAATGTATCT
>GN8820S02IYTHO 
ACAACAACGCACGGAACACCGCCAGCAACAAAAAGACACAACAGCAACAACAACCCACAG
GAG
>GN8820S02HNGCW 
CGCCAACTTTTATTTGCCTTTGGCATTCGTCGCACTCGCTATGCGACACGCCATTCATTC
GGCATTCGCTGTTCCCCACTACTC
>GN8820S02HCPCM 
AGATTGCTGCGGAGTGAGTGTGCACAACAGTAGAAGTCCCGTTGCCCGCAAAAATACCAC
AGTCCCGCGTGTCAGTGTGTGTGCGCGCGTGTGTCCGTGTGTTGGTGAGCTTTTCCATTG
GTGTGCGAAAAAACAAAAGCCAAAAAATACGGGGCGAAAGAATATATAGAAATCAAGGAA
ATGCTAATAGAATCGGCCGACGCCGCCGCTTTTATATAG
>GN8820S02ILUEO 
GGCAACTGAGGCGCAACCAATGCCGTGGAGAAGCGGAAAAGCAGCAGCGGGGACCAGAGG
CAAGGTCGCTGTCAGAGGAAACAACGACAAGCCAGCTGAGGACATCAAAATCAAGGATAA
CTATCAACAAAACCATAAAACGCAAACCGAGACACAAACAGAAGTAGCAGCAGTAGTGCA
ATAGCAACAGACGCAGGAGCAGAAACAGAAACTGAAACAGAGGCTGAGGCCCAAAAAGAG
CCAGCAACCGGGCCCGAACATCTGAAGGCGGCGGCTCAAGTGCTTTTAACGATACGGCAG
GCACGTCAGGAGAACAACAAGCACAGTAGTAGTCAAGTGGCTGAAACGCACAAGGACGAA
GGCGAGGACGCGTTGGCGCGGCAAGGATCCATTGTCGATACGGCGGCGGGCAGAATCGGA
ATCGATATTGCGGCAACAACGA
>GN8820S02F9PIX 
TTGCAAATGTGAATTTGCGAAACCTCAGATTAGATATCCTATATTCGCGCACTTATTCAC
GCGAATATTGAATTACACCGGCAACAATGGGATCAGCATCAGTTAATTTGCATAATACCT
TTGCGATCTCCGATTCCTCCCCTCGGCACCCAACGGATAACACCAAATAGAGCAGCAAAG
ACCAGCGACTCCACAGAGTTCTCATTTGCATGCGAGTGAGGGTTCGGGCTAAGGGCTAAT
CAAACAGCAAGGACAAATATTGTTGCAGGATGCGACAGGAAGCACACGGTCGGTTGTGAT
TTATGGCTGGAAATTAACATAAATGAAAT
>GN8820S02I4VSC 
GCGGAAATGTGTAGCTGCATTTTGGCTATTTGCCGGGAAGACGACTCGCGATTGCGGCAA
TGGGCAGGCGAAGCAGCTGTGCTTGAATCGGAAATATGCTGGCTGGCTAACAACAGCTGG
GCATTCTGCGACTTGAGCTCGCCATTCTGGACTAGTAGCTCCTCGCAAAGGGCGCACGCC
GAGCAGCGTAGATCCTCCAGCGCCTGTTCGCGTGCCTTGAGGTTGCGCATTAGCGCTCGA
TTCTCCCGCTTCAAGTTGAGCAGCTTCTGCTCCAGCTCCAGCATCTCGTCCTCGCTGTCG
CGTTCCAGCAGCGGATCACTGGGCTTCTTGGGCGCAACACTCGACTGGCCGCCCATGCGA
TTCATGGCCTGCAGAATGGCGTCCATCTT
>GN8820S02JQQ4S 
CTGAACAGCCTTGTTTGCGTTTCCATCGGCCAGGATGTGAGGTGACTGCTTAAGCGAAAG
ATGGACGGTGGTTTAGACGACTCAATGGGTCAGCCTTCCAAAAC
>GN8820S02GSUU0 
CATCTGAGAGTACATCTCAGGATTGATCTCGAAGATACTGTCGTAGTTGTTCGTTGTGTA
GATGGGATCATAGGGTCCAATTCGTATTGATAGCGACACATGGAACGGCACATTCGAGGT
GCCCACCGCGTTGCCAAGTGCAAACAAACACAATTGGGTCCCCAAATGCTAACACTATCA
GCAGGACGATTGGTGCCCACCC
>GN8820S02FQUUL 
ATTCTGTCGAGCACAAGGACTACAGCTTCTAGCCTTATAGCACCATGTCCAAGGTGGGAG
TTGTGCAGTTGCAGAGGCGTCTGGATGGCTTACTGGCCTTCCTCAATCCGCACTGGGATT
TTGTCAATTGCCACATGGTGAACTACTTGACGGACCAGCACTGGGACGGCTTTTTATCCG
AAACGCTGAAAAGTGAGATCGCCGGCAAGGAAGATGTGGCTCTGGCCATAGAAGACCTAT
TTTGGAAAACTGATGAATCAGAAAGGTTTCCGGCATGGCGAGAATTCCTAGGCAAGAGCA
AACAAGAACGCCTGTCGCTTCAGAGGGTCAGGGGAACTCCACGCAGCTAAGCATTCGGGA
GTTTATGAGCGCCAAAAAGTGCCATGAGGTGGATCTAACAGCCGTTCTCGTGGACCAGCT
TGTGAAGAACTCCGGTCAAGATTGCTTCATTGTAGACGCGGGCGATGGCAAAGGGTATTT
ATCCTCGCGCTTGGCGCTCCAGTAT
>GN8820S02F34K3 
GGAAGCAGATCCGCCCGGCTCGTCGCTCTCACTCTCTGTGCTCAGTTGCTCCATGAGTTT
CACCCGCTTTTCTGGAACGGAGCTAGACGTCTCCTGAGCCTCCAGCTTGCGCTTGTGACC
AACGACGGCTTGGAGTGTTCCAGGTGCCGCCGCCACCATGGGCTGCNCTTTTTCCCGCTC
CAATCTCTTGATGTGGAACGTGTGCACCACCCAATTTCGGATGTGGTTTTTATGAACGTA
CATGACACTAACAATGCCCACTCGCTTGATAAGATTGTGGTCAGCCAATAGATGCAATGT
TTCCAACAGGAAGTCTCCCAGGGGAAATATCTTCCGCAACTCCAGGCCCTTCACCCCGA
>GN8820S02GEEAC 
GTTCTCGATGTAATTATTTGCGGAGCTATGACTAGTTTCTGTATGCCCAGGATGAACAGG
ACGACTGCGGAGAGAAATGATAAGGTTTACAAAATCAGTAGAATATCCGAGGTTCAATGA
CCGCCGCTGTTGACTACAAAAAGTGACCTATGTACGGAGTACAGTAGTGGCTACACCGAT
TCTTACCCAATGTTAGGGTGGCGACTGTGAAGACGGGATGAATCCAGAGGGACTCCGTTA
GCGGTACAACGGTGGTGCGCGGATCGCGTAGCCAGTACCAGGCGCTGATGGCGGTGCACA
TGGACATGGCGGAAAGGACAACTGCAAGAAGCTCTATGGTTATTACGGATTGTAATGCTC
CCTGGTGTTCTCATTATACGGATGCAACTTACTGCGCCAGCGGAACGTCGA
>GN8820S02GSO2A 
GTGGCGTACAATAGATTGTATTCATGCTCGTAGGCGTTCACATGTCGTTCGGTTATCGCC
ACTGTCTGGTGAAGCTTCTCGTCCAGCTGCTCCGGCGCCGTCCGCTGCTGGCCCGCCAAA
ATGTCGCGCACCTTGGAGCGCTCCGCGTTCAGGTGCTGCGTGATCGTCTGGCTCCAGCCC
AGCTCATGGAACTCCGTCTGCTGGTTCAGCATGTTGAGGATGTAGACCAGGCCGATGGCG
AAGCCATCCTCGAACAGCGAGATCTTGGTCTGGTCCTTTTTGTAGATCTTTAGCTTCTGC
TTGACCCGGTAGTCAATGTAGTTCATGATGAGCGCCGGTGTGATGAGGTAGAAGGTTCGC
AGGTGGTGGTTATGTGGATTGCACAAAAAGGGCTGAAAGCCTTGCAGAAGAAGCTTGAAG
TAATTTGTGCTATCGGAATAGCACT
>GN8820S02GK6RX 
CATTTTTAAACTGGATCACAGCTTTGATTATGTATCGGTTGCCTTTGAGTCGCTTCAGAC
TAGATTGGATAAGTTTCCCAGTACTATTAGTTCCTTACTGGAAAACATGGTTAAGGATGA
GAGCCTAATTTCTATCGCCTTGCTGCACATCTCCCGCCAGAGAGCTTCCTTAATGCAGCG
CTTTGCGCGGACCATCAAAGTTATGCCGGAAAGAAAAGTGGAGGAGCTGGATGCCCAGGT
GAAAGCGTTCTTTCAATTGCTAATCAGTCTGCCAGCCCAGGTGGCCAATCGACTGGGTAG
AAGACTGCCAGAGACGTTTGCTCCAGTTTCTTATCAGAAACTCCTGCTGCGCCAGTGGCT
GAAATCCTTGCACTTTGTCCTACAGTGCGATGATAATAGGGAATACTTTGATTTGGAACC
GTACTCCTGGCTTTT
>GN8820S02I00LH 
GCGAAGACGTTTTGTTGTTTCTAATACACAAACCTACCTGCTCTGCCGAAACCTAGCCCG
ACCCGTAAAAA
>GN8820S02GECY7 
TTGTCCGCGTGATTATCCGATTGGGGTTTATTTTCCGTCGGCTTGTCATCAACTTCTGGG
ACTGAAATGGGGTTGAGAATTGGAGCTTTCGCTTCCTGTCCTTCTGCGTCCCCCTTTTTC
CTTTCCGCTCTTCGGTAGTTCTTCTAACTAGCTCCGACTTTACTAGCCACCCTTCCGTTC
GCTCATTTTGTTCGTTCTTTCCTAAACTAAGATGCTAG
>GN8820S02JJVUO 
GCTATGTTTATAATGTAAGATAGCGCGCGTCTCGGAGATTTCCCGATCTCCTAGTTCAGC
AACAGCTGAGCAACAATGCTGTTGTCATCCGCCGGATTGGCAGAATGGAGGCCAGATCCG
CTCTCGAGGAACTCGCGCAGTTCGTTCTCCAGATCTCCACCGCCATGCTGTTCATCAGAC
TCGTCGATCTCCATGGCCACAGGTTGCAACTGTGGC
>GN8820S02H9PB6 
CACGACGATCAGCTACTGCCGCTCTTTGTCGTTCAGAGTGTGGGTCATATCTATGGAAGA
GACATGTATCGCTGGACCATGGTCTGGTTGACGGCATTGAATGAGGTCCAGTAGGAGAAT
CCCCG
>GN8820S02IBGLI 
TGCGGATTTAACTGGGTGGATGATGACTTGAGTTGTGCAAAACAATCGTTTGAAACTTAT
AAAATACAAAGACTACGTAACAAATGAGGGTCGAAACAAAATCCAAATTGATTAATAAGT
GAGAAATTCTTTTCAAATATTCTCTAAACAGCCATATTTGCGCTTAAACTTCATTGTCGT
TATTTTCATAATGAAAATGGGGCAACAATTCGCCGCTTGGAACTGCGAAGATGCGAGATA
CTTAGGTGACTAATTACCCTGCACTATAAACACTAAACCCTTCGGTTTGGAGCCTCTATC
TTCAAATGATGATGCTGATGTTGTGATGATCAGCTCTATCATAAATTAGGCAATAAATAA
ATAAAA
>GN8820S02G1GC2 
AGCATGGTGCTCGCAATAGTGATCTCTGGATATGGAATCATGTGGTATGTGCAGAGTATA
GGCCTCCGAGGGCATGAACATATTGTTGCCAAAAAGAAATCGCAGGCTCTTCACTTCAGA
GCTCCTGAAGGCTTGTCGGATGATCTCTCTCTGTCACTAATAGATTCCTTGGTGGCCTTT
GTCCTTAGAGCGCTGCTGGTTGCGTTGGTAATGAGCAAGGACTCCTGATCCTTGGTATTC
TCCCGTACTTCATCAGCATCTGACC
>GN8820S02I0RDD 
AGTACGCAACACCTGACGCTGCCCGCCAGGATACTCCCGTTCGTCTCGATCATACAGCAA
ATAAGAAACATTAAATAAACAATCAAAGAAACGGAGTATTGCTCCGCAACTGCCAACAAC
ATTCAACGACAACCAGTTGCTCTGTGGTGCTAGAAAGTGAGTGTAAACAGTGTGTGCCTT
TGTGAACTGAACTGACCAACGTGCCAAGAACGAAGGGACGAGGAGGTGGGCACTCTGGCT
CGGACCCAAGCGATTTGGCAGGAGCTGATTGTTTCATCTGGCCAGGCTTAATGAAATAAC
TCGTCCTGGCCGCGGCTCCATGTCAAACGCAGCAGGGCAATCGCCAGCGAAGCCCCAAAG
GATAAGCATCGTCCAGAACATCGGAATCTCCAGCGAA
>GN8820S02FMC1W 
GTGGAGCATTAAGCCAGTGTTAATTTGCCTAAGTAACTGTTAATCAGCGGATTATATCTA
ATCACATCACCCGACCG
>GN8820S02HM5EN 
GCTCTCTTGATACGAGACCTTAGGTCCAACTGAAAAACTTTTCCCATGGCCTCGAGTTGA
TCGAAAATCTCTCTGCGTTCTCTGTATCCACGATGTAACTTCCAACTAGGCACTTGATCC
CAGGATTCATAAACTTCTTCCTCCGGTGGATATGAGTTTCTCTGATTTGCAGACAAGCTC
CATGGGCTATGATAGAATGAGGCCCTATTCAATGAGGGTCTCGATGTATAAAACTCTTTC
CTGCGATTAGTGGGCGAGGATGAATGCCATGAAGCTTGGGGAAATGAATCCCTCGATGTT
GCTTGGTAGAATGGAACTCTATGATTGTTAGCAGGACTTTCGTAATGAGCATTTCTATAT
GGATCCGCATAGTATGGATAATAGCTTTCAGGT
>GN8820S02GEKE8 
GAATCCGCCGCCTTGACCTCCGAATCCACCGCCTGGACCTCCGAATCCGCCGCCTTGACC
TCCGAATCCGCCGCCTGGACCTCCGAAACCGCCTCCCGGACCGCCAAAGCCGCCGCCAAA
CTGACGTGCTTGGCGTGCTGCCACCGGAGCCTGGACACCTGCATCCACATCCAGAAGTTG
CGCCGCCAACNGGATCATATGTGGCTGCTGATGAGCCGGCGACCAGGAGAATGGTCGCCA
GGGC
>GN8820S02HV9TJ 
GACCACAGCAAGATGTCATTCGATATAGCCGTGGCCGATCAGATGCGCATTGCACTGAAC
TACGTCAAGTTCAAGACGAACCAGCAACGCCTGCGCAGCAATGACAAGGTCATCGCCGAC
ACGGTCTACGGAAAGGTGAAGGGGTGGAAGTAGGCGAGTCCACT
>GN8820S02F1RX7 
AACCATTTCACCTGTCAGCGAGGCAACAAAGACTGCGTCACCACCAAAATCAAGAGCTCG
ACAGGCAGCCTAGAAAGGGTAACAAAGACGGGCATAAGTAAACTGATCCAAAACATCAAG
AGTGGACCGCAGGCGCAGACGAATCCTGCCCAGCATCCAGTTCAACTGGNTAAAAACGCC
CGCTGAATAATAAC
>GN8820S02GT7OD 
ACCTTGATGATCTTGACGTTGCCACCGCTTCCGTAGCCACCACCGCCGTATCCACCGCCG
GATGACCAACCGCCTCCGTGGCCGCCACCTCGTAACCACCGGAGGACG
>GN8820S02JORAC 
GATCTTGGAATGGACAACGCCCGGGAGATTCCTGCACTGCAGAGTTGGTTATCTTCTCCA
CCACAGGACCCGTCATTCCCAGTGCATTACCCGGCGTCACCACGAACTTCAAATGGTAAC
CAATATCCTCAGGAGTCACTAGATATTGAAATCCTTCTCCGCACACCTCCCAATCGGTGT
CTGTGGGCTTTTTGGCCTTGAACCAAACTGCTTTGCTGAACTGACGTTCTCCGAATTGTA
TCTGAACATTGGTGGGGTATATTACAAATCCTGCCAATATGCATGAGGGCAAAAATTTTA
GGGATGAAATCCACGGTGGATTGAACACCAAATCGTAGACCGTATCTAATACCTGCAGTT
TTACATTGCTGATATCTTGGGTAACGACTAGATCCTCAAA
>GN8820S02H5050 
GTGAGTTATTTTGGGTTGGGAATTTTGAATACATTTTCTGATTACAGTTTGAATACAAAT
TAACAAAATAGTATAATGCATGTAAATGTATGAACTCGTCGATTAGATATTATCAGTTGT
TTAAAAAGGCCTAATATAATATTTACAGATCTCAGCAAATAGCAGCATAAAACTAAAGTT
TTGTCAGGTTTTTCTCCATTCTTATCCAGAGTTTCTATGTTTCTGTGTTTCTGTTTTTCT
GTATATCTGATGAACGCATGGTATTTTA
>GN8820S02F0IG4 
CGATAAGGAAACCCACAGAACAATAAGCATTTTATGATTGTCACCATTGATTACGTCGGG
CAGCAACGGATAGCGGGAAGGCACGAAAAACGGGCAGCATTACTGCAATGTAGAGCCATC
GGATGATCTGTTCCCTTCCCATTGGCCAAAGATGTGTACTATTGATTTCTTGGCAGCCCA
TCGAACCACTCGCTCACCCTCACCCACACCCGTGTAACTAACCAACTGGCCATTGTTTTT
CTGTCAGGCTCACCGCATCCACATTAGCCAGCTCATCCGATCAGATTGGCCCAGTTCAAA
GTACACATTCAGCATCCGCAGCAGCAAATTCCGCACCCTTGAGTCATGGCGTGGATGGCG
TTAGGGGCACTAGCCTCCGGTTTCGGTATTCACCCCCCTTTCAATCATTACTGCTCTTCC
TCCTCCTGTTCATGTTCATGTCGTGTCACCGTTTAGTAGACTAGTTGA
>GN8820S02FGL2N 
GGAGTTCAAGGAAGGCGAGATTTTGATCGTGCTGAACGAGCGCACCGACGACGAGAACTG
GATGGAGGGCATTATTGAGGGACAGCCGACGAGGAAGGGCATGTTTCCCGTCAGTTTCGT
GCATATGCTGCCTGATTAATCGATCCCCTGTTTGTGCTGAGTGATAGTGTGTGGCTGCGC
GTGATTGTATATAGATATATATAGATGTGTGTATGCGTCTTTTAAACTCTAATGATATAT
AAAACAAGTTTTTATTTATTACGACTATTTTATCACAAAGCGTTTGACTATTAATTTGCC
TAAGACTAAACATGTAAACGTCTCAAGTAAGTTACTCTTAGCTTAGAAGCCAACTACTCA
TTTACACTTGTATTTCAATCAAAGCCTTTAAGTAGCGATCTTGCTGTGCATTTCCCGTTG
GCTTCCTTCATAAGGTTAGCGCTTTTAAATAACTGAATATGTCCTGCAAATG
>GN8820S02IVNYQ 
ATCGCAGATATGTTTGCGGCCATTAGTTCCTCTGAGGAGACACGGCAGCGACGGGCCAAC
GCCACGCTGTACTTCACGCACTCGGGTACGCTTCTCAAATTGCTGGCCCACCTGGGATTG
GCCCGGGACAATAAGCCGCTGACGCACAAACACTTTGCCAGCGAGCGTCTTTGGCGCACA
AGCCAGATTGACGCGTTCGCGACCAACTTGGCCTTCCTACGTTACGACTGCGACAAGGGG
AATCCGCAAGTCCTGGTGCTGCACCAGGAGCGAGTGGTGCGCCTGCCCGGCTGCCCGCAG
GACAAGGATCTCTGTCCGCTGGCCACGCTGCGTCGGATTTACGCCAATAGCGTGGACCAC
TGCGACCGCGAGAAGATGTGCCGAGTGTAGGTCGGCTAAGCATGGAGCACATTCGGAATG
GAGCTGCTGGAT
>GN8820S02J7JHE 
ATTCGTTATGTCGCTGCAACCGTCCATACAGGTGCTTTCCAACTAAGAGACAATGACTCT
GTGCCAATACTTTCTATTAAA
>GN8820S02FZYQQ 
CTCGTCGCTGTTCGTTTGGAAACAAGCGGAAGGTGCAGAATCTGCTGCCCTGCAAGACAC
CCACACGAGG
>GN8820S02JA7DE 
TTGCGATTGTGGGACATCAAGAAACTATCGCCCATGAGGTTAGTTATATTTGTGGAATGG
AAACGGAGCAATTTGTTAATATTGGTAATGATGATTTATTTTGGTTGCTCCACAGTGACA
ACAGTAGTGCTGGAAGCTCATCATCAGCTACAACGAATCGTGTGCTTACTGTCAATAGTT
CCTGCCAGCGCTTGGTCGATGTTTTTTACGGGACCAGCAAGACGCTCTACTGCATCGGCA
CTTAAAGAAGACGGTTGAAAGTTCAGCCCGAATTTAGACTTTCTAGTGACGACTTATGTT
TGAAAATAATTTATTTTGTAATAAGTTGTATATTATTGTTACTATCGTGTGAAACAATT
>GN8820S02FF9VB 
TTACCCTCTCTTTCGAAGGCTTGGTCCCAGGTCTCCGGGTCGATCATGACCAATAGCCGC
TGGACATCTTCGTCAGTCAGGACGCCGACCAAGAGTAGCCGGTCTGTGAGCTTGATTAGA
GGGAGGAAGAGGTTCTCGTTGGTCCAGCCGATGGGATCGCGGTTGTGCACCTGATTGATC
TCGACGGCATCCTTCAGCGCCTCCATGACAAACTGCCTGACTACTTCTAGGGGAACGTTC
GGGAGTACAATTGGTCGATGTCGGGGAGTCGGTTCGCTGGAAACACTTGGCATACTAGAT
GTTGCAATCACAGGGGGTGGTGATCTCCGTCATCCGCAGCTGCGGACGCACTGACTCCGT
AACCAGGGATCTCAGTGAGTGCTGCATCTCCTCATCGGAGTACAGTTCCTTGAGCTCGGC
TCCCAGCGGTGTGATGTACTCGTTCTTGCACACCT
>GN8820S02G8GZK 
CTGGAATCCGAGGAGGAGGAGTACCACAAATTCGAGCGTGGTCTCCACATTTCTGACTTA
GGCCCCAA
>GN8820S02F91R8 
ACATCATCGATAAAGACAATGCCATAACGCACCAGAGATTCAACCAGGGATCTGACTTCG
TTATCACTGGAAACCAGCTGGGGCAATGGGAATCGTAAGTGCCGTTCGTTTTGCAAGATA
ATGCTACGATTCCATGGTGTCAGATTAGTGGACTTTGATCGCCGACCTATCNCCTCTCCA
GCTGTGAGTCGAAGATAAAGTCCAGGTCATAGTTCGACTTGTGAGCATCACTCCACTGCA
CTTGTAGATTCATCCCGTCGTATTTGACATCTAGTGGCATTATATCAGCTGGTAGATCTA
AGACATCGTATCGCCTCTGATTTGTTTCGAAATTTAGACACTCCACACATCGACAATGAT
CACGGAGCCAAAACTCATTGATTTCTATTGATTGGCTTGGTTTTTCGGGTGCTTCAAAAG
CAACATGTTAATGCCAATAGAACAACCGA
>GN8820S02JTRMB 
AAAGGAAACGGGAAGCAGTAGCCGTAGAAGCAGAGCCAAAAACCGAAACAGAAACAGAAG
TCTCAACCATGTCTTCGAATAACCAGAAGCAACGCTGCTGCTCTGGTTATTCGAAGACAT
GGTTGAGACTTCGAATAACCAGAGCAGCAGCGTTGCCCAGGCGGCAACAAGTGCCCGCAC
CGTCAGTGCCGGATCGGCGGAAGCCACAGATGCCAATAGTACCGCCTCGAACAACAACAA
TAA
>GN8820S02GFT59 
CAACATTGAATCGATTACGATATAACAGCCAGTGCGACCAACTCCCGCAGAGCAGTGAAC
AATCACGGGTCCGGATTCCGGTGGCGTGAGGGCGCGACACCGGCGCAAGAACTGAAGGAA
GGGCGCCGGATGATCGGGCACTCCATGATCTGGCCAGGCTGTGAACTGCNGCTGCTTGAT
CTCACGCCGATCGTTAAAGCCCTGCCGGCACAACTGGAAGGTGCGGATGCTGTAGGTGGC
CAGTTCCTGTGTCTCCGTGATGGTAACAAAGATCTGACCATAGGTTTCCGTTCCG
>GN8820S02GYXY2 
GGTTTCGGTTTCGGAATCTTGGACAGCAGCATCTGAATCTCGTCCTTTTCCTTCCAGTCC
TTCCACAACTCGTACAGATTTACAATGGCGCGCACGATCTCCTGGACCTTGTCTAAATCA
ACATTCAATTCTGNGAACCACTGCTTCTGGNGCCTTTTGCAGGATGACGCAGGCG
>GN8820S02FHJUQ 
CACCAGCAATCGCCGCAGCAGGTTCGACAGGAGGAGCTTTGCTTCTGCCGCAGAGACCAC
AGAGGTTGCACGGTGATCTGTTGC
>GN8820S02G3XMU 
GCGGTTGTCGTTGTTGTTGGTGCTGTTGCGGTGTCAAGGCATGTGGTGTGGTTGTTGCGA
CCGTTGTGAGGTGCGGCATAATGCTGTAGTCAACAACGTTGTTGCTGGAGTTGCTGTTGC
TGCTGCGCGTGGCACGCGGACCGCCGCCCCAGCGCCTGGCGCCGCCCCTCGTCACTGGGG
GCGGGCACGTTGTTGATAACCGGACGACGTTGTTGCTGTTGTTG
>GN8820S02IQYQY 
TACAAGCCCAACAAGTACTCGCCGGAGAACTGCCAGATGAACTACGAGAGCAAGCCGGAA
CCGTGCAAGAAGATGAATGTGCCCAGTACCCACAGGCCCCTGGGAGCAGCCGCGCATCCG
TATCCTGCCCACGACTACATGCACTCTTCGATGAAGAGACCGCTGCTGGTGAGCGCCGAT
CAGCCGCACTTTAAGATCATTCCGGAAAAGACTGGGCTAAAGATCTCGCCTCTGCTGAGC
TACGAGGATTACGGCGGAGGTGGAGGTGGCGAGAAGGCGCACCACAGACTGACTAGCACG
GCAAGGCCTCTGATGCTTCCGCACTGATGGTGCTGGACCTTTCCGTGGTATGGCAATGGC
AATGGCAATGGCAACTATTGTTAGTTGGGCTCCCACCCATCCAACTATCCCCAAAAAAGA
CTCGCGAGCAGCGAACAG
>GN8820S02HWDFG 
GTTGTCGAGGAGGATGAGGACGATGCCGCTACCATTGAGGATGTCATCGAGGAGCTGGAC
AACATTGTAAGTGAGGCCGAAAAGCAGATCAGCAGCCAGACGAGCAGTGTAACACGGCCA
AAGATGCGCCACCATCGTCCGGTCGAGAAGGAAATTGTGCCGGTTAAACTCGTACCACAG
CCTCCCAGAAAATCTCGGTCCTTGGCACATCTGGTGCCCCGCACCGATTGCTCCGATCAG
GAGGGA
>GN8820S02IDQ6W 
AGATGCGGATCATGTTCGCGACAGGAGACACAGCACTGGGATGATATGAACTCTCCGGTG
GTTTCGAAGGTTTTCGCATAATACTGATACAATTGGCTATCCTCTTCGCCGCTGCCCGCT
CCATTCTCCGCACTATTCTCGAACTCATCCACCCACTCCAGTTTCTCCNTACCCTCGGGC
GTCCGCTCGATCTCGAGGCTATCCGTGTTCGCTGCAATTCAAAAACCAACGTGAAACGTT
CTAAGAAAGCAGTTTTTTGAAAAATCTTTTTGTC
>GN8820S02JXLAU 
AATCTCCTTGGTCATCGTGTCCGACGACTTGCTGATGAGCTCGGCCAACTTCTTGCCGAC
CTCGCACTTGACCAGCTCGTCCTGCAGCAGCTGGGCCTGCGCCGCCTCGCTGGGCTGCGA
CAGGTACACCACGGACAGGATGCACAGGGCAATCAGCGCCTCGTTCTGCATGACCAGGTG
CTGAGCTGTGAGCATGCTGACCATGGCCTCCACGGTGCCCTCGTTGGCAAGGAACTCGCT
CAAGCTACTGCGATCGTAGTCTTGCGTTAGCGGAATCTTGTCGGCAATCTGTTCGGCGGG
TGCATCGCCCTTGCGCGGCAGTGCGTATGCGATTTTGCTGAGGTAGGCGTGCTTGATCAG
CCAGGCCATGAGGCGCAGAGACTCGCCGGTGACGCCCGCA
>GN8820S02GHE02 
GTAAAGAACAAGATAACAGCAAACTTAAAGAGGAATGTCTGTACGGCTCGGCATTGGCCA
AGATGGTCTTC
>GN8820S02HQC9F 
GTGGGACACACCTCCCTTCTGTCCAGGTAATCAAAGTAGATGACCACTTTGGTGTTCCTG
TTCTGGGTCTCGACCTTCTTGATGCGCTCACTCGACTCCAGGGTGGGAAGTGTATCCCTG
TCCACGACGAAACCGCTGGGCAGGTGAACCTCCATCACGGCCATGTTGGAGCGCTGCTCG
TTCTCGCCCACCACGGAACAAGCTGGCACAGGCCGAAAGATGGAGGTAGTCCGCATGGGA
GTTCCGATTCACAGTGGGATCGAGTACAAATCGTGGCCAGGCACTGGTCACGTTTGTGTT
ATAGGTGTAGCTGACTTGGGCCAATGCCATT
>GN8820S02JIHM2 
ACACGTGGCGAATCATGATCAAACGTCGTTTCCTGGCTTAGATTCCTCGGATTCGGGCGA
GGAAT
>GN8820S02JOJWA 
AGCATCGGACCCATCTACTACGAGTATGGCTCAGTGGTGCTCACCTTTGAGGACTCCATG
AAGGCGGTTCGCGCCTTCTACAATCTCCGCGAGACCATTATCGAGGACAAGAAACTGCTG
GTTCTGCTCCTGCCGAACATCGAGCCCAGCATGGTGTCCTCGGATGTGAGACCACTGCTG
GTCTTTGTCAATGTTAAGTCCGGTGGTTGCCAGGGATTGGAGCTGATCTCCAGCTTCAGG
AAACTGCTGAATCCCTACCAGGTATTCGATCTGGATAATGGCGGTCCTTTGCCTGGTTTG
TATGTATTCCGGCAAATAACCAACTACAAGATTCTGGTTTGCGGCGGAGATGGCA
>GN8820S02IYB6A 
CAATCGATGCGTCTGAAAAAGGGATGCAGACGCACATCCTCCTCGCCAGAGGAACCACAA
CCCAAACGCTTATTTGGCTGCTTAGTTAGGAAGCCCTTGCAGGCCTCTTTGGCCTCTTTG
CTCAGGCTCTTTGGATAGGACACATTATGATCAGTTATGGCGGCAAACAGCTCCTCCTCA
TCTTCGCCATCGAAAGGTGGCTGGCCCACTAACATCTCATAAAGCAGTACTCCATAGGCC
CACCAGTCCACCGATTTGCCATAGGGCTGATACAGTATTATCTCTGGAGCAATGTAATCA
GGTGTACCGCAGAAAGTCTTTGTGGTCTTATCACCCACTATGTTCTCCTTGCACATGCCA
AAGTCCGCAATCTTCACATGT
>GN8820S02IUNEV 
GGGGCGTTGGAGCTGGCGTGGGCGTGGTCGCCGTCCGGTTTGTGGCAGGTAATTTGTTAT
TGCCGTATTTGTGGCAATCAGCGTCTTTGTTGGCCATTTCATGTGTGGTGGTTGTTGCCG
CCTGGGCTGGTGATGTTGCTGCTGTTGGTGTCACCATCGTCGCCGTTCTCGCTGTCGTGT
CATCAGCGTGGAGAACACATCGCTGACAGCTGCTGGCCCACGATACGGATACGGCTACGT
CTACAGATACATCTTTGTACA
>GN8820S02F4HA3 
GCAAAGGATTCGCGAGAAGATGCGCGGAAATTCTGCGTTGGCCAAAATCCTTCGGCAATT
GGATACGGGAAAGTCAGAGGATCAGGAGGAGGGCGAAGCACGGGGAAGCAAGCGTGGCAA
AGGCGATGCGAGGAG
>GN8820S02H8LKH 
TGCCACTGAAATTTAAACTGCAGTTTCAGTGTGACTGTGGGATGATAGACGTTCGACATC
AATTTCGGGTATGGTCAGCTCACCAGGTATATTATCGGCATACTCAATGGAAGACGTTTC
CGAAAGGCGTTTGCTCAACGAAGTCTGCTTACGCAGTACCTCTGCCAGGGATGTGTTGGT
GTGATCACCGTAACGGGCGTCCAGACCCTGGCGGAATGCGTTTACCACTCGTATAGCTTG
ATCAGTGTTGCTCTTGCTATATGGGACCGGAATCAAGCGTTCTTGCAATTCGCCGCCTAT
TACTTGTGTTTGCAAGCGAGTTAGACCACGAATCCATAGAATTTGA
>GN8820S02JGEIW 
AGCTCGCCAAACGGGCCGTCCGACAGCTGTCGCGATATGTTTGTTGTACACCCGCCGGGT
GGCATCCGCCTCCACGTTCCTTCCGCCCACTGCTGTTCTAGTGCCGGGAAAACGTTACTA
TAGACCACGTGCGAGGA
>GN8820S02IX99F 
ATTCCCTGCAAGTGGGCTTTATTTGAACACGGATAACACGCAGCTTAAATGCTAGTCAAA
CTCAAGCTCAAGTTACATCAAAACAAGATTCATACAAAGACCGCGGCGGCAGTCTTGTTT
ACAAAACATATCCAACATGGTATACAAACTAGATTACAAATTCGAAATAAGAACAATGAT
GCGCCGGTCAGTAGAATATGTAATAAACGCCGATTAACAAAAGGACGAGGAGTACAATGA
ACAGTCTTCGACTTGATGTGATACTTCTGCTCCAGG
>GN8820S02G3OML 
ACTCGATCAGCTCGATCTCGATTTGTTGGCGTGTGCCTTTCTGGACCACGTTGCGCGAGG
ATGTGGTGCGGATCAAGAGCCAGGACCTGGGCGCCTTTCGCTACCTCAGGCAGCGCGACA
AGGAGCAGGAGCAGCAGGACCTCGCCTGCCTGGCCAAGCGAGCTATACGGAGCGTCGCAA
TGGACTGGCCGTGCTGAAGAACTCTGGTCGCAAGTCCACCGGCCGCTTGAAGGACAACCT
CAAGAAGCTGGAGGACCTGCTGCGCCAGCACAGGATCATCCACTCCGAGTGGCAGGACGC
GGCGCAGGTGCTGCTCCTCTT
>GN8820S02F20CZ 
GTGGGCGACTCCGCCTGTCGGTACACGATCTTAGCGGAATGCTCCTCCACTTGGGCGTTG
GACAGCTGCATGGGCTGCAGGTTGGGATACTGAACGACGTGAACGGTCGTCGAGGGCGGG
GCACTTGGAGCACTGGGTTGGGCCTCCGTTTCTGTGGGTTCCTGTGTTCCTTCTGGCTCT
TGCGCGTTACTCCTACATCGCTGGAAATGCAGCACTCGTGGCTTATGATTGCCTCGCCAC
TGGAACTGCTGGCCAAGGTCGCAACGCGCTCGAATTCCTCCAACAGAGACACATTCTCCG
CTGGTCTTTGTTCTTCACTTGTTGATAACTCAGCAGGTTCCTCTTCCTCTTTTTCG
>GN8820S02GPFW1 
AGGAATTAAGTATATCAAAGATGGATTCTACCTAGGATATATCTCTCAGTTCATCCAGTT
TGGCATCTCCTCCACAAACGACAGATGATCGTAGATGGGAGCCGTAGGGCCGGTAGTCAC
GGCCAGCACCTCATCCGCATCCCCATTCTCATCCGCCTGCTCCTTGATCTCTGCGTACAG
TTGATAGGGCAGCTCAGCTGGTAAGGACTCGTAGGTGACATGATGGGTCCTCGAGCAGGT
GGATTCTCTGTGACCAGTGCAATTGCAAATCGAGGTACCTCCACTTACAGGAGTCTCGTA
TCCATCTGGCAATTCGGTTTCCACATCCACTGGGCAACTGGAACCGCCATTAGCAAATGG
GATAGCGCA
>GN8820S02F4JCE 
ATTGTCGATCATCCACGAACAGCTGTTTCCATTGCTATCGATAACTGAACCGATAATTAT
GCCGGTGTACCATTTACGTTGTTGTCATTGCTGAGGGCGCCATTTATAGAATTTATTGGA
TCTCAATCAGAAAGCGGAGCGAAATGGCTCCTCCCGCCCAGAAGGGTAACCTACGGAAGC
GCTCCGGCAAGACCTCGACGGCAGTCAACTCCGCCATAAACGAGAACGTGCGAAAACTGG
TCAGGAGCCTGTCGGAACCGGGGACGAGCCAGAAAAAGTTAGCGCCAGATGGAGGATACG
GCATTGAAGATAAT
>GN8820S02HQATV 
ATCGTTGGCCACATGCCACCAGGTGTTGATGAACGTCACCTGGGCACCCAGCACAACCAG
TTGACTTTCACGGAGCGCAATAACCAACGTTACCTGGACATGGTCCGCCGCTTTGCGCCG
GTCATCCAGGGTCAGTTCTTCGGACACCTACACTCGGACACCTTCCGTCTGATCTACGAT
GCCAAAGGCAATCCCATTTCGTGGCTGATGATTGCCCCATCGATTGTGCCGCGCAAAGGC
GGGCATCGGTTCATCGAATAATCCCGCCCTGCGGCTCTACAAGTTCGACACGGGCAGCGG
CCAGGTGCTGGACTACACGCAGTTCTGGCTGGACCTGCCACTAGCCAACCGGGCCAACGA
GCCCACCTGGCAGCCGGAGTACAACCTGA
>GN8820S02J1HFM 
CCAGTTGCTATTGTCCAGCCCACGAGGCCGGATTTGTGACTCTGCAGGTGGCTTGTGGCG
GATTCCTTGTTTCCAACTCCGTGATGTTTGAATACAAGCTCTCCCTGGTGGCATCGAATG
GAGCATCCGCCAGCAGGGAGAGCTTGTATTCAAACATCGACGAGAAACTGCAGGTGAAGA
CGGAGCATGAGCTCACAACCGACAACACTGCGCTCTACCTAGAGCCAAACTTCGAAGAGA
AGCTGGTTGCATATTGCCACAAGCTGATCAAGCACGCCTGGAGCATGCCCAGCACAG
>GN8820S02G4OOY 
GGTGAAACGCTTTTGGAAGTGGTCCTTATAGCCGGAGATCTGCACCTTGGCCCGCTCCAA
CTGCTGACGGCTGATTTCGGAGCCGTGCAGCTGGGCCACGCTGTCCAGTAGGTTGCGAGC
CTCATCTACTATGACGATTGACCCCTTAAGACTTATACCCAGCTGGTTACGGGCGGACTT
CTGGAGCAGCAGTTGATACGGCAGTAGTATAAGTTGAGCGTGCTCCACAGCGGATCTTGA
GGCGTAATACGAGCAGCCACCGCAGGCGGTCCCCTCATTGGCCAGCTCCTCGATGTCCAG
CGGTTCGGTCAAAGCCAAATCCCTGAGGGATTCCACCAGGGAAGCCGCTTTAAACGGGCA
TCTACTGTTGGCCTCTGCAGTTAGCCGACTTTTTTTGCTGGGATTGGGGCGTGCTTT
>GN8820S02GVUOC 
AATTAGGAGGCTTCTGTGATCCTGGTGGATGTCCAAATTTGATTCGGTGATCCAAGCGGC
GG
>GN8820S02I46WQ 
AAGCGCGATTTACACTGAGCCATTTCCTGATCGCATCCGATAAATTAGCGGTGTTAGTTG
ATAATATCACAAGATCTGGCGTGGGTAAGGCGTCTACTGAGTGAACTATGACATTGTCGG
TTGCCTTGAACAATGAAATCTCTGGGCTGCTGCTGTTCTGCTCCGCAGTTTGGCCTGCTC
CACGTACAGCAGGACAGTAAGCCCATGCGAAGCCAGCTGGCGACCTGTGGCTGCTCCAAT
AGTTAATTGTTCTCATTATTTTTGTCCGCCATCGCAGATGATGG
>GN8820S02JLAUU 
CGGAAGAACTGGATGATTGCATTTGTCTGCTGTTGTTGTTGTTGCTGTTGCGAGTTCTGA
TGCTGCTGCTGCTGCGGATTCTGATGCTGCTGCTGCTGCGCGATGGCGTCGCTGTCGCTG
GAGGAGGCCGTCGACGAGGAGGTGGTCTGATATTCAACGAGGAGGCTCCTGCCCGCTATG
ACAAAC
>GN8820S02F40VE 
TTTAGATCGCAAGCTGTTCGTTGGCATGCTCAGCAAACAACAGACCGAAGACGATGTTAG
ACAAATCTTCCATCCCTTCGGCACTATAGAGGAGTGCACCATACTTCGTGGGCCGGACGG
TGCTAGCAAAGGCTGCGCTTTCGTCAAATTTGGTTCGCAGCAGGAGGCCCAGTCGCAATA
ACCAACCTACACGGAAGTCAAACTATGCCGGGCGCATCCTCCAGCCTGGTCGTCAAATAC
GCCGACACGGAGAAGGAGCGACAAATAAGGCGCATGCAGCAAATGGCCGGTCACATGAAC
CTGCTGAATCCGTTCGTCTTTAATCAGTTCAGTCCGTACGGCGCTTACG
>GN8820S02G96OM 
GGTATGCAGATCTTCGTGAAGACTTTGACCGGAAAGACCATCACCCTCGAGGTAGAGCCA
TCGGACATAG
>GN8820S02J6XHQ 
AGAAGTGGTTCGCCGACAATCCGCATCCTTCGCGACAGCAGATCCAGACGTATGTGGTGC
AGCTGAATGCCCTGGAGTCTCGCCGGGAGGAAGCCCTCGGATGTGAACAACGTGGTCTAC
TGGTTC
>GN8820S02GTBF0 
CTGCTGGTGGAGGGCTGGGGCGAGCGAACTGGTGACACGGACACCACACTCAGCTGCGGA
TGCTGCACCACCTGATTGTGATTGGCGGCGGCATCGCTGCAGTCCAGCGCATCATCCACA
CTGGAACGCGGACTGGAGCACGAGGAACTT
>GN8820S02HQIKD 
GAAGATGCCGCTGCCTGGGCCAACCGCAAGATGATTGCCGAAGGGCAGCAGCAGCTGCCG
CAGCAGCAACTGCAACAGCAACAGCAGCAACAATCATCGCAGCCAAGGACGGAGATCATC
AACACGGACGCACAGAGCCACATTTAGCCATAAGGCGGCCTCCAGCTGCAGCAGCCCGCA
AACGGACAGGGTCCACCGCCGTCGCCACTCCAGGTTCCGGGTCAGATGGCGGGAGCAGGT
CAGGTTCAGGTTCAGGGGCAATCCCCAACGCTGCAACTGCCCGGCTACGAGGCCAACCAG
GCTGTATACGGGATGTCACGCACAGGAATCTACATGCCACAGCAGCCGGCGCAACTCCAG
GCTCCAGCTGGCCAACAGCAGCAGCAGGTGCAAGCGAGTGTGGTGTGGCCACAGCAGGCT
>GN8820S02GBB51 
GGTGACATTGGAAATGCTGCTGGAAATGTCGCTGGAAGTGCAGACAAATGCTGCTGGAAA
TG
>GN8820S02FXL2O 
GTCGGATATAACAAGCTTGTTTAACAAAGACTCCTGGTAGATGACGTCTTCTTTGGACGT
TTT
>GN8820S02H52DA 
CAACAGTTGGTTCAACAACGTCCTCAGGAACTGCAGACTCAACGATGGGCTCT
>GN8820S02IQC6J 
GTGGCCTTCTCCAAGGTGCAGTACATCAAAAAGTACTTTGGTCTGCCGGGTGCCATCCTC
GCACAGATATTCGAAATTCTCCGGATTGCCCTC
>GN8820S02HTPL1 
AAAACATAATAGAAGATATACTTGACAAAACTCCCACACCATTTAACATTTTAGAACTAA
TGGGTCGCGTCGAAGACCGAAGTCCATACATTATTGTGGCATTTCAAGAGTGTGAGCGAA
TGAACAATCTTATGACTGAATTGAAGCGCTCTCTGAATGAGCTTGACCTCGGCCTTAAAG
GGAATTGACTATTTCATCAGTTATGGAGGATTTAATGGTTTGTCTTTACATGGACCAAGT
GCCGGAACAGTGGACCAAGCTAGCCCTACCCCAGCATGCTAGGGCTACAATCCTGGTTCT
CCGATTTAATGTTGCGGCTGCGAGAGCTA
>GN8820S02GW006 
CCCTTGGACAAATGCGATGGGTAGGAGATCTCCATGCGCCGGATCTTGCTGTAGGTGCTC
TCCGTGCTGTTCGACTCGAAGGGCGGACAGCCGACGACGAACTCGTAGCACAGAATGCCC
AGGCACCACTGGTCCACCGAGTCGTCGTAGGAGTTCCCATCCACCATCTCCGGCGGCAGA
TAGTCCAGGGTGCCGCACAGAGTCCTGCGCTTGTTGTTCGGCGTGTGCGCCGACCAACCA
AAGTCGGCCAGCTTAAGGTCGTCCGTGCTGGTTAGCAGAATGTTCTCCGGCTTCAGATCC
CGATGGATCACGTTGTTCAGGTGACAGTAGTTGAGGGCATTCGCCACTTGGTAGGTGTA
>GN8820S02H7I0F 
AGTTCTCACAGATAGCCCAGATTGTTACGCCCAACGGTCAGATTCAGCAGGTGCAACTGG
CAATGCCGTATCCTCAGCTGCCTCCGAATGCCAACATTATACATATCCAGAATCCCCACC
AGCAGCAGCAACAACAAGTACAACAACAACAACAGCAGC
>GN8820S02F7B4A 
TCCAGGCTATAGGCAGTACGGTTGTACATCTCACTGCTGCCATAGACATTCGTCAATATG
CGGTGATTT
>GN8820S02FYET0 
TGGATGTTGTAATCGGACAGGGTGCGTCCATCCTCAAGCTGCTTGCCGGCGAAGATCAGA
CGCGG
>GN8820S02GX36H 
TTGTTGCTGATGTTGCTGCTGCTGATAGTTGGCGCCCATCGAGTTCACGTCGCTATTGAA
GCCCGCCACCAGCGCACTTTGGTGCAGCGCCGAATCGGAGCTGGACCGCCGCCACAAACT
CTCCGCCGTAGGTGGACCAAGAAGATGCGGATTTAGCTGGCCGTTGTCTGGTTTGTTGCG
TACTGCTGCTGCCGTAGGGCGAACGATCCTGCTTGCGCTCCGACGGTCTTCGCATGGGAC
CCACACCTACGCTGCGCCCTCGGGATTCTCGATAAGCCGTCGGAGAACCACCGCCGCCTC
CCAGGCCATCTGGTGAGGCTCCTCCGCCGCTGGCTCCACTGCCGGAACCACTGCCACCTC
CGCCCGTCCCATTGCCTGCGCCTGGCGAGGATTGGCTTACCTCCTGACCGCCGACAAGGC
CGTCTAGGATCTTCTGATTCGCAGG
>GN8820S02IKT9R 
GCTGCTCTTGGGTCATTCCACGTTCCTCGCTGCGTGTGCTGCTGCTGGGTGAGGCATCTG
CCCCCA
>GN8820S02G3GSL 
ATTTAGAGCAACAGCAACATCATCTTCAGCAGCAGCAGCAGCAACCTGCTACCAGCGATA
ATTGTTGCTGCGAGAACGGCGAGCCTCAGAATGCGCCTGAAGTTGCAACTGCAACGGTAG
CGGCAACATCTGTGGCAGCAACATCTGCGGCAGCAACAGTCGCCACAGGAGCAGCGGCCA
GCAGTAGCAGCAGCGGCAATTGCAGTCGCCTGCAGCAATTGATATCGACGCCACCAGTAT
TATTGCGCAGATCGTCGCTGCAACAGCAGCAGCACCAGCAACAGCAACATCACCCACACA
CGCCAGCAGCAACGGCAACACCACCGCAACAGCAGCAACAGCAGCAAGCTGCGCCTTCGG
>GN8820S02JDLSY 
CGCCTCTTCGACCACCAAATCAAGGTGGACATCCACCAGGATCACAGAAGCCTCCTAAT
>GN8820S02GTNMT 
GGAAGCACTAACCGTGATGATCATAGATGCCGGTCTGGTAGCCTCCTACGACTTTATAGA
GCTTCCTAGACAGTGCCACGCTCTCGATCCGGACCTATATCCCGATCTGTACATGAAGGA
CCTTGAGATGGCCGCGTCTTTGAATGCCAACTATGTGGTTCTGCCCAAGTACGATGCAAG
AGCTTTCTTCGTGCCGTGCGGCAGACCTTGAACTCGGACTTCAACCTTAAGTTGATCGGA
ATGATAGATTTCGAGTATGTGCGAAGTAACATGCTTGATTTGCTAGGCATCAATTAAGCT
TGTGGACTACATTTGGACTACCCGACATGTTACAACGTAAACTGTTGCGTATATAACTAC
ATTATGGAGGACGTGCTTCCGATTTCGCAGTGCCAA
>GN8820S02IV0BG 
GAAAAGGACTTTTGAGAGATAATACCGACATGGATAACTGGAAGATAACCGCGGAGGAGC
TTATCCGTCTGCGGGAGAGCTGCTTGCAGTGCATCCGTGATGGAGAACTCTATGAACTGC
GCAACGATGCCAAACTTAGGGCTGTTTATAGCACTCAGAACTACGAAGAATTCAAGAACA
TAGTGGATGCGGCTCATCTTCGTCCAGTGACCAAGGGCGACAAGGCGAATTTTAAGACGA
AGAATCGACTATGGAACTCGG
>GN8820S02I0UO5 
CTTTCTATTCCTGATCGCCATGTTCTGGTCGATGCACAGCAAGGACTCCGTCGAAGCGAT
TCAAACGGTGAGTGCGATCGATTGATAAGTGCCAGATTTGATATTCCCAATTGAGAAGAC
TCTTCAATTAATTCGTTTAATTTGCTCGCCATACCCTGCAAATGAGGGTATCACAACTGT
GACAAGCAATCTATTAAAATTGGTTTACAAAGTATAGCTAAGACTTCTTAAAGAACGCTT
ACAAAAAGTGATATATAATTCATAGCATAGTTTACATATATAGTTTACTTAAGTAGCAGT
GCGATTGCATTCGTAGTCACG
>GN8820S02GJRMQ 
GTGCTGTGGTCGAGTGCTGGGCATTGGTGTGCTGGTGTGTTACGAATAGATTGCTCTTTG
GGCA
>GN8820S02FJVX5 
GTGCGGAGCCGGATCGCTGCCATTGCCAGCGGGCGTACGAGCCATCGCACCACCACACCA
CTGGCCACCAGCTCATCTGTCGACCTGTCTGCCAGGTGGTTGTCCGGAGCACAGCCATTG
TGTGGCCACAACGAGTGCGAGTGCT
>GN8820S02IC5VU 
CAAATACCACAAGGGAGGATGGAATGATGATGAGAGAATGTAAATCGGCGAGATACTATT
GATATATATAACAGAATTCTGATAGCTGCATTACATCCCACAATGCGAATAAAACCTTTT
ATCAACGCTAAGCCTAGGCAATTATTTATAACTAATTATATAGCGTTAAACATCAAATAA
CTATAATTAGCTGTTGAAAGGTTTTCATTGCATGTTCTGTTCCTTTGATTTGTGTTCGTT
TAAATTTCCATTTGAAAATATCAGCATTGAAAGAGTGTTTAAAAAGTATAGTCAAT
>GN8820S02JDFKV 
GGATCTGTTCGCGGATGAGATAACCCTGCAGGTGATGACGAACTGTCACGTTCTCTCCTT
CCGGCACACCACATGCTGCAGAGTCTCCTCCAAATCCTCGATCTTAGCCACATCTCTAGG
GTAGTCGGCTTTCAGTTTCCCTACCGTGGACACCACCAGGAAGAGCTGCTCGGATACGGT
GCCGTTAAAGTCCTCGATCAGCTGAAGCATCCGCTTGTTGTCATAGCTGATCACCTGCGT
TCCTAACGTTGCATCAGACGGCATAAACAAGCAGGGGAAGTACTAAAAGACAACGTAAGC
AATCATCTCGGAA
>GN8820S02J4GHU 
GCTGACACCGAAGGAGACCAGCGGCTTGGCCTTGATGCAGGCGGTGGCCACCACCAGGAG
CACTGCTAACCAGAGATAATTGCGCATTTTCTGTTCAAACTGCAAACTACGCCGTCCAGT
GCCGTTCTCGCTTTGAGCTCCTCCTTGCACTCCCAAAGACCTTTTATATCCAAGGTTTGG
CTCCCGGGATCCAAAGCCTGTTTTTACATTGGGTAAACAACTTGACGGGGGTCCGACTTC
CC
>GN8820S02GVIQO 
CAATCAAGTTTCTCAGGGGTTTAGCCCCGATCTCAAGTAGTTGTAAGCTGATAATTGGAT
TTGGCCAGAAACTTTCCACGCCATCAGCTACATATGTGTGTTTTGTCTTTATAAATCCAT
TACCTCGGCGATCGTTTATCAGGGGTCTCGATCAGCTGAGGCATTTGAGCATTGATGTTC
CGAGTCCTGGCTGAGCATGTCTGCTCCTGCTTCCATATCCTATATCTCGCTGTTTTGCCT
TTGCAGGACTACCCGCTGTTCAACCGCTGTTCTCTGGACATCGAAATCGGCTAACGACCT
GCCCAGGGATATCCTCTAACCTCTCGCACTCACACTCTTACTCTGCCTGTCTACCGTCTC
TTTTTCGGTGCATTGCTAT
>GN8820S02HBF75 
CGAGCTGGGAACAAGAGCGACCTTACCACTAATCCTGGGAGCTCTAATAGCAGAGTTCAC
ACGAAATGGAAATGGAGATGGGCTCTGGGCGCAAATTTATGGATTAACTCTGATTCTGAG
CATACTGTTTCAGTGCTGATGTTCCATCCCCTCATGATGGGCCTAATGCACCTGGCCATG
AAAATGAGAGTGGCTGTGAGCACGGCTATCTACCGAAAAGCACTCCGTCTGAGTCGCACT
GCCTTGGGGGATACAACCACGGGCCAGGTGGTGAATCTCATATCCAACGATCTGGGCCGC
TTCGATCGCGCTCTGATACACTTTCACTTTCTATGGCTGGGACCGCT
>GN8820S02FVTG6 
ACCCACACCACTCATACGACTCGACGGCCATGAAAGTTCCAGATCTATAGTCATCCCAGC
TCTGCTGCTCCAGACAGCTTTCCATCCACCGGACAGTCGCAATTTACCCATTTCAATGCA
ACTCCAGCGTGTTTTTCTCAAACCCATTTATGCCCTTCATTTGCAGGTGAAAATTTGGTT
TCAAAACCGGCGCATGAAGTGGCGGAACTCCAAGGAGCGGGAGCTCCTCGCCAGCGGCGG
TTCCCGCGACCAAACGCTGCCCAACAAGAATAACCCAAATCCTGATTTGAGCGATGCCAA
ATGCGATCGTCCGCTGACGCCACTCTCGCCATCCCTGCTCTCGCCCAATGGGAGTGCCA
>GN8820S02JHVEH 
GAATGCCTGCATCGTGTCCAGATGGTAGATCTTCTGTGTTCCATTGCAGGGCCTCTGATC
GATGGCCACGGCATAGAGATTGACATCTCCGCTGTTGGCCAGCAGCGTGGACATGTAGTG
GGCAAGTAGACGCGCTGCAGTTCCGGGATTCCGNTTCTCCGATGCGTTATCCCGCTGGCC
ATTTCCTTGCTGAACGACCGATGCAAACGGACTATCTGCACGCTTTGATAGTGCGATATG
AATAGGAATGGATCGCGGTAAACAAATCCAGTGGGTGCATAGACCCAGTTCAAATCGTA
>GN8820S02GRNNQ 
GTCGGGTACTATAAAGTCTGAGTGTATATATATACTAAAATGCTTTAAACGCTAAATGCG
AGCTTATGCCTAGTATTCCTCCTCCTCGTCAAAACCGTAGCCGAACTCATCGTCGTCTCT
GCCCGTGTTGAGCATGTCCTGAAGAGTGGCCTCCGGTTCTGCCTCGGGTTCGACGTCAGG
ATCNTCAGCATCTTCGTCCAGGTCATCTGCTTCCACCACAACTGCTGGCTTGGTCTCCGC
CTGCTCCACATCAGCAGCTTTGTCTGACTGGC
>GN8820S02IFH4X 
TTTTTTGCAACGCAATCATTTATAATTTTGTACATTTATATGGAAAAACAAGTGAGTTGA
GAACACTAACCAGGCAATAGTAAAAGTAGAAAGTACAACAATTAATCTTAAATCCGTTTA
CACAGCTCCCATCTGGAGAATGGGTGTAAATAGCTTGTAGGCCTTCTCGATGAACTGCAC
GGCAGATAGC
>GN8820S02F5C7Z 
GGCTGCCGTCAGCTTCATATTTGTGGGATTCGTTCGTGTGGTCACGAAACGTGAATATAT
TCGACAAGGACTTCATCATAATACCATTCAACGAGCAGTCCCATTGGATACTGGCCATCA
TATGTTATCCAAACCTTGGAATCCCGTCGGTACACAATAATAATGTACAGACGACCTCTG
CGATGATATT
>GN8820S02GZZFC 
AACGTGCAGTAAAATTTTGGAAACTTTACTCGAGTGGCTAGCGTTGATCCTAAGGTTCAC
AAATGCACTGCCCGTAGGTCGCTGGTATCTCTTAGCTCTTTTAGCTAACGATGAGCTTGG
AGACGAGGCACATCAGGATGGTGGTGATCACAGTGCTCACGGCGGAGCTGCTCGTCAGCT
TGGACTGGGACATGGCTCCGTTTCCGGTTCGCTCGGCCACTTCCGGAACTATTGGTTCGT
CGTTGGACTGGTGATCGCCCACGGTCTTCACTCTTCTGAAAACTCGTTT
>GN8820S02GSZRU 
CGTCCATCCTCAAGCTGCTTGCCGGCGAAGATCAGACGCTGCTGATCTGGGG
>GN8820S02HQWGR 
GGATTACTTTCCACTTTATTTTCAGGAAATCTATTCTTGTGCATCCCACGTCCTCGCTTT
TTGTTTTGGACGTGTTTACAGATTTTGTTTTT
>GN8820S02HDMS7 
CTTGCTACTTTACTGTAGACTTTATTGGTAGAATTGCTAAAACAACGAGACAAACACGAT
TTCAAATCTCCAAATCTTCGGGATGATACAGTTCCGTAAGGAGGCGGTACACATACGAGG
GGG
>GN8820S02IYZB8 
CAAGGCGATAATGGTCACTCATGCCCTGGACATGATAAGCTGCCCCAACTAAGTAGACAT
CTTGGTCGGCAAAACAAATAAAGAACTTTTGGTTAGTAGGCGTTCTAAAAGGTAAACGAT
GCCGGGTACCGGAGTATTAACTTAGCATTGTTCCC
>GN8820S02JFI0Z 
CCACGCCCTTGGGATATCTTAAAAGATTTGCATTGTCAAGAAACCATTGTAAAAGTTCAC
AAAAGTTCGGAGGGATTTCGTGACCTCCATTTGTTAGTTTATTTAGTGCCAGGGAAAGCA
CTTCCGACGAAGACTTCTTTGATTCAATGTAGTGCACAGACACTTGAATAAGGACACGCA
ACATAGACTTAGTCNTTGCGGAGTGAATGAAGTGTATGGCTTTACACTCCTTAATAGATT
ATATCTAAACGTAGACGACATATTGCATACTCATAAATTTTGTACAAAAACATAAACAAA
CTAGAAATG
>GN8820S02J0IK1 
GGCGGTGCTCATTGTGCGTCTGTTCTAACCGAAGTGAGATCAGCATTTATTGAACAATGG
ACGCCC
>GN8820S02GMMUM 
TTTTTTATTATTCAGCAAGATCTCATGAACCTCAGATAACCCCCACAGAATTCTAGGAAT
TTATATAATTTCATGAATCAGTGGATGAAATTCTCAAGAACCTCGGAGAGAATAATGAAC
CCAGCGCCAGCCATGACCAAGAAAAGGGTGATCTTTCCACCTGGCACTATTGGAGAAAAA
GGAGCAGGCTTAGATTCATCCAAGTACCTCTCGGACCATGACATGGCAGCGGGAAGAACA
CCGAAGAGCACCAGAACTCCATACGTCCCAGCAAAATCCAATGCCTTAGAAAAATATTTC
AGGATCAAGCAATGATAAGATTAGTGGAGGAATTAGGGTGAGTGCATATGGAAGAGGCTT
GTTCTGTCCACTGGGGAANCTTCAACAAGTCAGAAAGAAAGTCGGAAAGGCCAAGAACAA
AACCAATATATGAGGTCGAGATTGACGAGAATTGAAAATACTTAGAATGATAGGTCCGAC
ATTCCACTGTTAGATCGCAGATAATCTAAGGGGTCTAAGA
>GN8820S02GKB26 
GTGCCAACTCCGGAACCGCACATCGCAACTCCGGTGGCCAGGGCATGCCACTTCTCAAAG
TAGAATCCAATGATCACCACAGCGGGTATGTACACCATACAGAATCCAATGCCTCCGAGC
ACGCCGTAGATTAGGAACAGATACTCCACACTGGTGGCAAAGTACGAGAGTCCGAAGCAG
ATGGCTGCGAATATGGCTCCGGTGATCGTGACCGGACGGAAGCCAAACCGATTGGCCATG
GCACTAACAAAGGGTCCCGCCATCAAGTAGCATCCACTGAGCAGCGGGGATACGAACGCC
ACGTAGGCCTTGCTCACACCGAACTCTGCCATCAGCTGCTCCTGAAT
>GN8820S02F3NOI 
GCCAGATACTGCTGCGCCGGAAGAGGGCGTTGGCGTTGCCCTCCTGAACGAACAGTTGGT
ACCGCTTGAGGGTCTGCGGGTCGCTGGGGTCCCCACGTTGGGTCGAGTGGGCGTCCAAAG
GACGTTTGTCGGGAGTGCGGGGCCCGACGAGACCCAACGT
>GN8820S02F35AJ 
CTCAAATTTCACAAATTTGTACAACCAATCGCATGTGTTATAGCAACCGCCAACGAAGAG
GATGAACCGGAGGACGAAGAGCCAGAGGAATACGATGAAGACGATTACGACGATATCGGA
GATGACTATGATACGTATGAGGAGGCCTATACGGGCTTTAACAAGCTTCACGTTCAGCCG
CAGCTAACAAATGCCAGTGGAGGTGGCTCCGGCGGTGGCGCTGGAGGTGCATCTGGTGGC
TCACAACGCGTCAGCAGCTACCAACCAAACGAAAAGCTGTTGCGCCGCTACTCCGCCCGC
ATTAATGTAGAAAAGTACGATCCCA
>GN8820S02GF5VR 
ACGCTTGGCTATAACGCAGCTTGAAGCGGTCAAAGTCGTTCAACGAGGAGCGCTTGC
>GN8820S02H2B36 
GTAAAATGAAAGCCATCACCGTTTGCCTTTTGGTTCTGGTTTCGGCCACCTGTCTGCTGA
CCACGCGGGCCAATGCAATAGAATTGCTGGAGAACGAGAACTTCGACTATGATTTCGACT
TTGAATCGGAATTGGAGCAGTTGCTGGATGAACTGGACAATGACACTGACTACATGGATG
TGGAGGCACAGGGCTTTATTAGAACATGCCTTAAAATCCTTCGCAAGGCATTGAAAACGG
TTCGAGGCACCAACTGTATTATCAAGGAGGTGACAAACATCCTTAGTTCATGCACCAGCT
ATGTGGATGCTATTGATGCCTGTGGCACTGCCACTCCCAAGGATGTGGCCAAGATTGTGG
ACTCCGTTAAGGAGATTATCAAAATCTGCGACGA
>GN8820S02GSTLR 
CCACTCCGGCTCCGATTCCGATCCAATACGAACCCTCGACTCCACGACCCTTCGAAAAGG
TGGTGACCAAACTGCCGCAGATCCAATACCATACGCCACAGGTGCCCACCGTTGTGGTGC
CTAAACAACCCGTGACCGTTCCGTACAAACCCGTGACCCGACCTCCTACCGTTTACGTTG
AACCCAAAGTAACGCCACGTCCCTCTCCCCCACTGTCATGTTCCTACTCG
>GN8820S02G0PVO 
CAATGATGTCCGGGGCCAGCCCTAGAAATCCGCGTCCAGGGTGAACACGTTGTCCAGGGG
GTTGGCTGACCACTCCCACTGCGCTGGTACTCCCCCACCCTTC
>GN8820S02JKEI5 
TGCGAACCATATGCAAATTAGGATAACAGGTATAGAATTGTTACCACTGTACTGGTTTCA
CCAACCTACCTTC
>GN8820S02H7IRC 
CAGATGAGCTCTCCATGGAATTTCGCTTAGCTTAGTTTGAGTTAGAATTATGTATATTGG
GAGGAGCCTATGCTTAACTAGAATACAACATCAGATAACTGACTAACTCAATTAATAATA
TCAACAAATGGAATCGATGGGCAGCTGATCCTGCTTGATGCTAGACGGCGGGGATTCGAC
TTGTGTCTACCGCCGCCTCCTCCTCCTCCTCCAGCG
>GN8820S02F038Q 
CAAATTTAAGTTTCTGCTGCTAGATATATCGAATAAGTTTAATCAAATTTCCAGCACAAG
AAAATCTCAGACATGGATCCCGATGACGACCTCGTCCTGGAGAATGAGGCAGAGGAAATT
GAACGGTTACAGCTTCCCGAGGAGCTTAAAAAGCCCATTGATCCCGAGGAAGAGGATGAA
CGAGTGCACGCATCGAATTCAATTGTTCTGGCTGTGAAATGCACGAGATGGTCCATTATT
TTGGACGGAAACCGCCCTTTGCTCTAGGAGTCATATACCCAGAGGACAACTACGTGATGC
GAGATCCTTTCCAACCACCT
>GN8820S02GOZ9D 
GACAAACTGGGGAGCGGCAAGGAAACTGGAATGCCGGACAGAAATATGGACCGGGGACGA
GGAGGC
>GN8820S02HE6CH 
GGCTGCTTTTCCCTCGGCTGCTTGCCAAAAAGTTGGACTGCAGCTTCGGTTTGCCGGCAA
GTGACGTGCTGACGGGCGACGTTCTGGCAAAATTGTCATCAAGCGTTTTTAATTACAAGC
GGGATTGGTCCACCGACGGAGGGCGTGGCGGGGGCGGTGTAGAAGTGGAGTGCTGGAGCG
GTTGACGATGGCGACGATGGTTGCGGTTGTTGTTCCTGCGGGCAGCCATAGAGGTCATTT
GCAGGACACAGCCAGGACCCAACAGCGCCCTCCTTTCACCCCGGTTGTCATTAGAAATGT
CACAACAGCCAAGCAGCAGCCACAGCAACAGCAGCTGCAATCCTGTCCTCAAACAGCTAT
CTAGTCCGTATCCTTGACGCCCAGCTGCAAATTCTGTTTCGAAATCCAAGCTCCCCATGC
CCATCGTTTCACGATCAAAAATGGT
>GN8820S02GND6G 
ATGAAATTCCATTCTGGTGTTAAACCACACGAGTGCGAGATCTGCGGAAGAGGCTTTGTG
CAGAATCAACAGCTGGTACGGCACATGAACACTCACACGGGGAACCGACCATACAAGTGC
AACTACTGTCCAGCTGCCTTCGCCGATCGATCCACGAAAACCAAACATCATGAATTCACA
CTAAGGAGCGTCCCTACGTGTGCGACGTTTGCTCCAGAACGTTTACCTACTCGGACAACC
TGAAGTTCCACAAGATGATTCACACGGGGGAGAAGCCGCATGTCTGTGATCTTTGTGGCA
AAGGATTTGTGAAGGCCTACAAATTGCGTTTGCATCGGGAAACGCATAATAGACGTATCA
CCTGGAGAAATGACGCAGAAGAGAGCA
>GN8820S02JM70Y 
CGAGCGATTCGAGGGACGGAAATCGAAATCCGAAACGAACCGGAGAAGATTGCCACGCGA
AAAGAAAATTGGTGCTAAGACCCCGCC
>GN8820S02INWLV 
AGTTGCAGTCCTTCAGTGCCGCCTCTGCATCCGAATTTAGTGCCCTTAAGCAGGGGCGCA
CCCAACGTCCCAAAACCAGCACCACAGAGGAGCCAACACTGCAAATGGGCGACCGCGATA
CAACAACTCCCAGTCATAACGAGACATTCAATATGAGTCCCATGCTGACGGGGAACTACG
GCGGCGGGGCAGTGCTCATTCTGCTTCTGATTAGCACCTGTTTCTGTGTTTGCCGGCGTA
GGAATTCCAGAAGCCGGGGAAACAATACCAAACAAGCCACGGATGGCGGAGCTGAGAGAT
GACTTTGTGCCGCTGGGCAACTGCTCGCCCACCAAGCAGCGCCAGCGAACACGACACATC
CACATAACCTT
>GN8820S02GEOFG 
GACTATTCTCTTCTGTATATTGGCTATTCCGCAGACACAGTCGCTGCAATTCCTTGGCGG
ATTCAAAGTGGGTGGGGCCGGAGTGGTTGCCCTTCTCGTTGTAGTGGTGCTGGAAGACGG
GGCTGGTGTGGTGGTTGATGTGGTAGATGCCGCGTCCGGCATCATAGAGCTGCTGCTCAA
GGTGGCCAGAGTGGCATTTTCCGAATCCGAACTGCCGGGACGTTGGGGCAAAAGTGAGAG
AACCCATTGGATAAATGTGTCCTGAGATTGTTTCAGCAGCGGACTCGCTGCCGTTTGGTT
CGTTGCACGATCCTGGCTGGCTGATTGGCTTGGACCGCAGCTTAAGGCCAGGCAGATCAG
CAGACACAACCAGGCTCGATTCATTTCTCTAGACTTTTTCCGGCTTTCTCCACAGCGACA
CCACCGATTCA
>GN8820S02FW5MN 
GGGTTATTCGCTGACATGCAGATTCTGCTGTTGAGTCCTCGACCTCAAACCCTTCGCTTC
GCCACTAGAGCTTCTTGTTGTAGTGTTTCCAAATCAGATTGTGTAACGTACATATAATTT
GGAAACCCTTCGCTTCGCCACTAG
>GN8820S02FIVDV 
GGTGACTGGGAAATCGCGTTGCCTTCTGTGGAATGAAGTTAAGGTTCTCATCGATACCCA
CCAAATAGGTTGGTATTTTGTCCGCG
>GN8820S02JZEU8 
TGAACTCGGGATCTTGGCCTGGGATTACCGCTCCAAGAACATCATCGTTCTTCCTCATGT
CGGG
>GN8820S02GRVDX 
GATCCCAATGCCACCATCACATCGCTGTCCACTAGACCGCTGGACTTTAGCTTGGCAGCA
GCATCGCTCTCATTTAGCTTGATCTTCTTGGAGTCGCTGCCCTCGTTCTTGCCCGCCACC
GACTTGCGCTTCTGAGAAGCTGCTTTCTC
>GN8820S02FWSE5 
TAGTATATCCACTGGCATTATCTCCGTTATTGTGGGCACTGAACTCACGGTGAATTGAGA
CGGCAGTTCGGGTAGAGGCGGCAGCTCGGGCAGAGGTGGTGGTGTGAAGTAAGGAGTTTC
CAACGCGGGAGATGGCGTCGTGTCAGTAGAAACAGGCAAGGGCACAGGTAGCGGCACTGG
CAGGAACTGGAACAGGTAATGGTACCATTGTAGCCGACTGAGGATAACCCTGATAACCAC
TTCCATCCAACACGGGTATGGGTTGTGGCAGGACATTAACAGGCACAGGAGAAACTGCAG
CTCCACTTGACGTTGGCGGCGGACCACTCAGGTAATAGGGCATCCCATT
>GN8820S02JK2LF 
CCACAGCGTCCGCCGTTGGCGTGGATGGGAAGGCCTCCCAAATTTGCGGTCCTCGGCACT
CGCCCGCC
>GN8820S02JJL32 
GCTGCAGCGGCCAATGGTAGCGAAGAGGAGGACGAGGACGAAGACCAGCCGCCACACCCN
CCCACCTACTCNCGTCTTGTCGCCCGCCCGCCG
>GN8820S02JJGNA 
GTTACTTTTGTCCGCCGATGGACTTTGCTTAGATTCCTGTGGCGGCATGGTGAGCGATAC
AGTGCCCTTATCCGTGTGCTTTATGTGCTCCATTTCAATGTCCGAACAGTTCTCGGAATT
GGATAGTGCCGAGTCCATGGAGGTGACGGTCATGTCCACGGCCTTATCACTAGGTTCGTC
GACAGCAGAGGTTTCTCCACCGCCGGCTTCTCATCCGCATCCTCATCCCGTGTGGGGGCG
ACGAAACTATTGCTATTAATGTCCTCGATGGTCTTTT
>GN8820S02FYIVI 
CGAGGATCATGTGCTGCACGCCATGGGCCACCTGCTCAACTGCGTCTCTATCGATGTCAA
ACTGGCGGCCAAACATGGCCAGATGACGCGCTTCAACCAGATGTGCGACATTTTGCTAAT
TGGAAACGGAATGGAGCGTTCATCCCATGGCCTGTCGTGGAATTGGCCACAGCCTGATTT
CACAGCCGTCGTCGTCTTTCCTCGCCATGGATGTGCTACCGGCCGGTGGATCGATAAGTG
CCGTGGCACATGGGCGTGGTTCGGCGTCTCTCGGAGCTCCAACACTGGGTCGAAATACAC
TTAAGACCATCGCTGCTG
>GN8820S02F23JL 
CCAATCAAGCCCGACTATCTCAATCTTCAGAGCCAATCCTTATCCCGAAGTTACGGATCT
AATTTGCCGACTTCCCTTACCTACATTATTCTATCGACTAGAGACTCTTCACCTTGGAGA
CCAGCTGCGGATATTGGTACGGCCTGTTGAGAAGTTTGCGTGTCCCCACCATAAATTTTC
AAGGTCCGAGGGAAATATCGACACAACAGTATATGTCATGCTCTTCTAGCCACTCTACCA
TATCTCTCTGCGAAGAC
>GN8820S02HCILO 
AGCTGGAGCCCCTCAAGGTCCTGCCTAAGGATCAGTACCTGCAGCTGCCGCAGCGCACGG
ATACAGCGGTCTCGGGGGTGGCC
>GN8820S02HAHYU 
ATGCATAACGTAGTTAAAGTTCTTTGACCGGAAGTCGCTCATCAACCATCGTTGGCTATC
GCTTCCTCTGTTTTCTCTCCGCCGGTTTGGTTTGGTTTGGTTTGTGTGCGTTCGTTTAGT
TGTTCGTTTTTCCACTCTCACGCTCTCTCTATCTATTGATCACGTTCGCCTCTGTTTATG
AATCATATTTTAATCGATTCGATTCGCCCTCGATTGCACTTTTGTACATAGGCACTATGG
AATTTATAATTGTAACCTGTTCTGTATTATTCGTTGAATTTTCTCTTTCACATCCAGCTT
GATTATCCCTTGATTATGTATGCCGCAGTATTTTTGTATCTATCCCTACTCTAGAATCAT
TCTCTTAATCATTGTACTCCGTTATGTGTTTATTTCATTTTAGTTTATTGTTTAATACTT
>GN8820S02J20EE 
AACGCGATGTACCACGCTTGAAGAGCTGCACATCGATGACCACCATTTGCTGGGTGATTT
CCTGCCC
>GN8820S02I5HDL 
GTGTGCTCGTGTCGAGTGTCAAGTGTTGAGTTCTGAGTAATAGTAGTATTAGATAAATAA
GGCAATATATTGTGCTTCCTCCGATCAGCCTAGGTACTAGTGGTTATGGGCACCTTATTC
AAACTAAAACCCNCCCA
>GN8820S02FZXNC 
AAATTTTATAAGATTTTAATATCTTTTCCTATTTTGGGCCAAATATTATAATAGAACGGA
CAAGAAATTTATCCTGTAACAAATATATGTAGCATTGGTTTCTTGGATTGTTTTTTTTTT
TTTTTTTTTNTTTTT
>GN8820S02J17H8 
GGAGGTGGCGGTGGAGGTGGTGCCTCCAAACAGCCGTTGGTGTAGACAGCAGAAGCATCA
TAGTTG
>GN8820S02F2W4V 
GAGGCTGCCGAGTATGCCGCCGCCTTCGAGGATGCTCGCCGTGAGCAGGAGCAGCGCCAA
CTGCAGCAGCAGCAGCAGCTGTCCAGGAGTCAGCGCTCTCCCCGGCCGGTCAACTCCTCA
AGGGAAGCGCCTCGGGTGAGTAGCGCCGGCAGTCGAAGGGGGTCGGCGGCCGAGGGAGGG
AAAGTAGGCGTCCG
>GN8820S02ICHRY 
ATCCGGACCCGTGGCCACCAACAAGCACCTGGCCACCACCATGGGCTAGAGCGATTCGGA
TTGCCGGTTGCTTCAGAGTGATACTAATACATATTACTACCTACTAACTAATGCACATTC
CAGGCGCACAGTCACGNGTTTACCAACTAGTAACGCCATTCTTGCGATTCAATTGTAACT
GTAGCGTAACTGTAGCCCTGTACTGTATCGCACGGCC
>GN8820S02ILYT6 
GAATACGGTTCCAATTCCGTAACCTGTTGAGTATCCGTTTGTTATTAAATATGGGCCTCG
TGCTCATCCTGGCAACAGGAACGACCATAAAGAAGCCGTCGAGAGATATCGGAAGAGTTT
TCTTTTCTGTTTTATAGCCGTACTACCATGGAAGTCTTTCGCAGAGAGATATGGTAGATG
GGCTAGAAGAGCATAACATATACTGTTGTGTCGATATTTTCTCCTCGGACCTTGAAAATT
TATGGTGGGGACACGCAAAACTTCTCAACAGGCCGTACCAATATCCGCAGCTGGTCTCCA
AGGTGAAGAGTCTCTAGTCGATAGAATAATGTAGGTAA
>GN8820S02IFZ0J 
CAAGAGTGAGAAAAGTGGCAAAACTGCTGCAAAGGCAAGCCAGAGAATGCTTCATATTAT
AAACGATGGCAGTCCGACAAAAAAAAAAAAAATAGGTCTTATGCTGTCAGCATAACATGG
CAAGGAAAAAATACGGTCCAAAGGCTGGCTGCTACG
>GN8820S02JAH7A 
GGACAAGCCCTGGCGCCTTCAACAAACATATACGCCCATCCACCAAAGAATGACGTGCAA
CGTACACGCAACGCAACACACGCAGTACAATAAACGGACATGACGAGTGATTCCTTGTTA
TCGCCGCTCTGTTATATGTTATATAAGAAAAGCAGCATATATTACATATGTGTATCGATA
TGTGTATATGGTTATGTATATGGCTATGTATATGCATGTACATATATGCAGTCGAACTTG
GGTGACTCAAGCCAAGTTGTTGGCCTAACCGCTTTGACAAAAAGCTGTTCTCAATTGAGT
TTAATTAACGAGCCACGGCACAACACAGCTGCTTTTGTATGTTATATGTATCTGTTATTG
GTATTATTCCTAACCAA
>GN8820S02F25N1 
CGTGGACAAGTACCTGGTGCCCATCCAAACAGATCAGGATCAGACCGATGTAGTGAAAAT
TGGTTTCGGCCCTGAATGATAACTTTTCGCCGATTCGACAACAATTAAACCGAATGTTTG
GCCACAAAAGCCCACAGGAGGATGATAACGAGGCCGTGCCGGACGAGAGGGGCGCCATCA
A
>GN8820S02GZEFQ 
ATCGGCCACAAATGAAACTGAGGCAGATGTTGCAACTACACGGATCTACTTCGATTGCAC
AAACCAGCAGGCGAAACGCTTCCTAGTTTGACAACCGTGCGGCGAACGGGAACGGGAATA
TTGAAACATATTGACAATTTCACAATCGGCCACAAAATG
>GN8820S02HHWVL 
ATCAAGAACCCGCCGCACTGATAGAGCCGCTCAAGAAAGCCCTTGAAAAGTTACTACAGG
AAGAAGGCACTGCTGACGCCCTGTTTTGTGCAGTTCCCTTTGCAACGCCACTGCAGAGAG
ACCAGTATCTGCATCAGTTTAAGGAACTGCTCTACTCCGAAGAGGCCTGGCAGCAACCCA
ATGCGAGCGGACATTTATTCAGCGTTCTGCGTGCACTAAAAGTCTCCGACATTGAATTCT
GCAACACATACTGGTCAGGAGTTGTAAAAGAGCTGGAGTCCTGT
>GN8820S02H1CDO 
GCCAACACTCTACGCTCCCTTCCTCACACACAGACAGTAGCACAAACACAACATCGCCAA
GCTCCTTGCGGAGCATCCATTCGTGACCACGACTTGCCGTATTCAATTCGCATCTCTCCA
TCTCCTCATCGCCATCGCCTTAATCGGACATCACATTGCCAAACAGTAAATTGAGAACGT
ATTTCAGCATTTTCCTTAGTTATGGAGCCGGACTGGGCGGAATTCGCGGCGCCACAAACT
CGCGCCGAAACTGGAACTCATCCCCGCTCTCGGTGCTCGACGAGGAAGAGCTATCACTAG
ATCTTCGGGCTGAAACTGCTCCACCAACCGCTGCTGTGATAATCGATGCTGTGGGCAGCG
ACTGCTG
>GN8820S02IUVZ1 
ATCGTCTTCCGTCGTGGTAACCTCGTTGTAACGCATATTTTCCGCAATGCAACTTGGGTC
GGATTACGTACTGGCCGTTTACTTATGTACCGCGTTCCATCTGGTCGCCTTTTAACCTTT
CCATACCATGGGTATTTCCTTCAGCACTTTCTACCGTTAAGCAAAGTAAGCA
>GN8820S02GURRS 
TGTTTTCAATAAATTGTTTGTGTTTATATTTATATGCGGATACGTGTTAGACTTTTCTAT
TTGTCGAGCGCACTTTGAGTTTGAGTGTTAAATTAGCAACAAAATTAATCACCTGAAATT
CCCGGTCCCAGCCACACCAAATCCATATTTTCCTTGCCTTTCTTCATCCACTGATCAAGC
TATCCATCCTTTTTAACGTC
>GN8820S02F5PCU 
TTATTGTAGAATTTAAAGTTATAAAAGACCGCTTTGAAAACTTTAAAATTTGAATGATTG
TTAAATAAATAATTAATTTTAGACCCTTTCATGCATATTTCTTAACA
>GN8820S02HONGR 
GGGATACCGTACTGCCCATGCCGCCCATTCCACCCACTCCGACGCCCACTTGGCAACTGG
CGCGCAGGGCAACAGCCTGATGGTGGGCCAGGATATCGCTGACCGAGTGGGAGGAGGGCC
AGTGGGCGGCAGCGGCTGCGGCGGCCACACTCCTCAGCTGGTGGGGATGGGGCNCTGATC
CCTGACCGCCCGCTCCCTGCGGCGGGGATGGACTTCCACAGGGCGTCTTCATGCTGTAGG
CCGCCGCAGCACTGTACGGCTGGTAGATGGAGTTGTACAGGTGGGCGTGGGCATGGGCGT
GGGCGTGCACATGATGGGCACTTGCCGCCGCCGCCGCTGACTGATGATGATGATGGTGGT
GCGGATGGTGCGGTCCACCGCCGGGATTACCCAGATTGCTCAGATTAATATTATTGCTGG
CACT
>GN8820S02F2ABC 
GTGAAAACGAACTAAAGTCGGGTATTATTAGTCTAAGGAAATGAGTACCAAACAGAGCCC
GGCCCTCCAGCTGGCGGAGGGGCAGCTAACCAAGCTGACTAGCGAATCGGAAGAGATCCG
TATGCGCGCGCTCGACCAGATTGAGACGAGATTCATCAGGTGCCTGCAACTGGGCGAGCC
GATACAGTTCAAGCCGGTCCTGCTGCTGAAGCAGCTCATCCGCTGGTTCGGGTACACACC
GCCGCTGGTGCCCGACCGTGTGCTGGCCATGATTATGGAACTCCTTCGATCCGAGTACGC
CGAGGCGGTGATTCGCAAGATTCCTTACGAACGCTTCAAGGCCGAGCTGCAGAAGGTTCG
CCGTGTGCTACACAAGCA
>GN8820S02FYNM7 
ATAGGTCGCAGCTCCTACAGCCTCCTGCAGTCCGGCTACGACTGTTATGGCCAGCAACTG
GCGGTGGCCTACGGAGCGCAGCAGCATCCGTAGCCC
>GN8820S02JVHSD 
GTGGTTGCTAGTTTGGAAAATATGCGTCTGTTCGTGGCTCTGGTTTGTGTCAGTTTGGTG
GCAGTGTCATCTGCCCAGTTGTCACTGCGCGGAAGATTGGGACGCTCATCGAAGGTGGAT
TTGGCAGTGGAGACACCCACTTTGCTGGCCAAGACAGCCGGACTTGTGCCCNCTGTGCTT
GTGAAAATGCCGGCATAGTGCCACTGTGTTGGTAAAGAATGCA
>GN8820S02GUIWV 
GGCAGATGGGCGCCGGCCGGGTGGTAGCCATTGCTGTCGGCGGTGTAGGTCAACTGGATG
AGCTGGCCATCGGGGCGGTAGTAGGCGTTCGTAGCCGCCTGGCGATAGTAACCACCCACC
GCCCGACTTC
>GN8820S02G9DFR 
AAATTGCCCAAATGTGACGCACACTTCGACGTTGTCGCAACTCACAAGACATATAGAATG
GAATTTGGAGCAACTGGGATTACTCCATCATGCTGGCGACTATCAGCAGTTGGTGCTGCA
TGATGAATCCCCCGAGATCTGCCTGAAACGCGATCTCNGTGAGTTGCCATATGGAAAGTT
ATCCTTGATAGCCCTTGGACTGTGCCTCATGTTTGCACTGCTCTTCGCGATTCTAAGAAG
GATGTGCAGAAGCTCGTCCTTACACCAAGGAAGGCATCATCTGCAGGAGGATTACTAAGC
ACCTAAATGTGAAGAGTTCTGTGAACCTTTTTTCTTAATTTACTTGATCAATACTAAGAT
ACTA
>GN8820S02JMZYF 
AATAAGTGTATACAAAGTGTTCCTGTAAATCCTGTAAAGAGTACAAAGACTTATAATAAT
AGGATGAGTTCCTTCGCCCGGGTTCCCACGCACACCTCCTCCTT
>GN8820S02F9GI7 
TGCTTTCTAAAATAACCAGACGATCCCTCATCACTGCCAGATACCGACCACATCTGGAGC
CAATTGTCTGGGCTTTATTTACCAATTTACCATCGCCATTTGATAGTTTGGTAGTTTCTC
GAGTGTTTGGCTTAGCTGGGTTTATGTCATCTATCATCGCATTGTTTACACCATGTGGTT
TAATGTTTTGGTTTCCGATGAAAGAGAAAGCATTGGAGGCAGGCAGCAATCTTTGGATTT
TCCTCTGACCGTACTAAACTAGCACACAATATGGTGATGTTTGCTCAAGTGTTCATATGT
AGATTGCTCTCCCTTGTC
>GN8820S02HNY8C 
AGAAATATTTAAACCATCCTTCGCCCCTTCCTAGATCAGCTGTGTACAGTAGGCTATTTT
GGGTATCGGGATCGAGATGAATCAACTCCGACGATTGGAAAAGATCTAGCATATGATTAT
TGTGATGTAGTTTTTAACGTAGGAGCAGAGAAGTCCGCAAACGTTTTTGTCAGTCGTCGT
CGTCGTCGTCGGCGAATAGAAATTACCTAAAATTACGAATAACCAATTGCGATACGGATA
CGGAATATGCATCTATATGTTAACTAATTAGTGTGCAGGATTCAATAGCGTTAGCACGAC
AACAAAA
>GN8820S02GD1U9 
CTTTTGAGAGCATTGATCATTATCTATGGCCGCTGAAGCAGGCAGGGCATTGAACTAAAA
TTAAATTTATTTGACATTTCAGACAATAACTTTGCACGTCAAATACATGCTCTAATATTT
AGTCTTTGCGGGATTTTCGAAAGTTTCCATTTCATCATTTACGTCGGAGTCTTTGAGGAA
TGTTAACGGGAAAAGGAGGTATTTATCTGTGATATTTTGATCAACTTGATAAAAACGAAT
TGCCCAATTTGAAAAATTTCACTATGAAATTTGTTCTACTTCACAATAACTTGATTAATG
GAAATGTGGTCAAGA
>GN8820S02HUWYM 
CGATTGGACATCACGCCGCAGGACATTGGCATCAAGAGCATGCTGTGTTACACCAAAATG
GGCTACGATATTTACAGGCAGGGCCCACCGGCTGATCTGCCAGTTTTCCTGTCCTCGTCT
TGCACCCACGTGCCGCACACCTTCACCCAGATTGCCGAGCAGATGGACACGCTGGACTTG
TGGCGGGATGTGGCATTTGAAAAGAACCTGATGATCCCGGGCTGCCACTACACGGACAAA
CGGTGGGCCTACCAGTTTCTCGTCTTTACCAAGCAGATCCTGCCGGCCCTTATTCTCGAC
TTGCTTCTAAGGATTTTCGGTCAGAAGCCCGTGCTGATGAGTGCGGTTCGCAAGGCCTAC
CAAACGCTGGAGGTGATGCAG
>GN8820S02F5JPA 
TGGGAAAAGTGAATTGACTTCCAAGACTGCTGACCTGCCTGATTTTTGGTATACTTGGTT
TCCTTTCCATAAATTGCTTATTGTTCAACCTGTATTTCGCAGGTACTATTCTTCCACTGA
AAATTGCTCGGAATGTATTTCCACAACTTTCTACCGGTACCTGAAAAAGTACAGCACATG
ATTGCTCATTAAGTTCCACAAGTTGCAGAAGCTGGATTTTAAAATGAGGCAGATGCTCGT
TTTTCATTTTACTTAACGCTATAACCACGCAACATTTTTTATTAACAAGTACTTCTGTGG
GCAGTAGGAGGACATTGATGCGGTTGTCATAGCATATCAAAAGCTTCCAAAATGTCCCCT
GCAATAGGGGCCGGCTATCGATAAGTCTGACGTTAAGCACAG
>GN8820S02IVIVA 
CATCCACAATTTTTGTCTGCATTTGTTACGCGGAGGCACGAGCCCAACGACTGCTGATGA
AGTAACCTCCGAGATCCA
>GN8820S02JICLP 
TATTTATATACTTACAACCAAACCATGAACGAACACCAACAAAACAACATCAACGCTCGA
CGGAATCGAATCGAATCCATAGACTCGAGCATCCATGCGAAAACTGCAAGGCTCCCTATG
GTTACCAAAATCACATGCCACTCAACAATAACACCGAAAGCTTCTCTGTAAGAGACGATT
AATGTATACTGCACCCGTATAAACCCATCCACCTAATTGTGCCTGCTCCCATATCGATAT
CAAATATCAAATAGATCAAGATCCGTAGGATTTACATATGTGCATGTTTCCCCATTATCC
CATTTGCTGG
>GN8820S02G48AO 
GTGGTGGCGGTGCCGCCGGTGGTGCTGCTGGAGGCCAAAGTCTCGTTCGAATTGCTGCCA
ATGACAGTGGTGGCCGATGAGGAGCCACCCGCCGATCCAATGGGCGCAAGGACGATTCGC
GACCAGCAGGACTTGTGCGGCTTGCGGAACTTTAGTTTGATGCGCGGCGAGGGCGTCGAA
GAGGTACCGGCAATATACTCCTGAGTTTGCTGACCCCGCCGG
>GN8820S02HZ7D9 
CAGAAATTCTGCATGGACTGCCGCTGAACAACGAGTACGAGCTGATACCCTACAATCACT
TCACCTTCACGCGAGTATATCCCATCGACTTGGGCCTGGGAAAGCGCGTGGTGGAGAAGC
CCATCGGTTATCGACGACGTGACCTCATCGAGGCGGTAAACAAGGCGCTGGAGAGCCTGA
ACAGGAATCACTCAGCGAGAATACGAGCCAAGGGAGCTGGTTCTGCAGCGGCTTACGCCT
CGGATGTGATCAAATACACCCTGGATGACTTTATCGAGGGCATATACCGCAACGAACCCA
CCA
>GN8820S02GQJ4P 
GTCCGCTTCACGCCGCGCATTGGTCAAGGTCGAAACGAATGGCAAACGCGTGTTTAGGTA
GCGTGAAAATCGTTCGGAACGTGGCAGTGCGCTCAAGTCTGAGTTGCAGTTGAAGTTGAA
GCTGGTGATGAAGATGAAGATGGAGCTGAAGTGGCCGCCTCCTAGTTGCCATTTGCATAC
GACCTGCCCAAGGGCCCTCCACATGCGGCCGCATCTGAAGGGGGCTCCCAGCCACGAACT
CCCATCTTCCATCTCCGATTCCCGCGTATGGCAATGAAATTTATGACACTTTCATCACTT
CACGCCGCCAACATCACGCACACGGGCGGGCTGCACTTGCTCCAAAGCCCACGCTGCACG
GAGAAAAAAGTTTGGCATTTT
>GN8820S02F7ZPX 
GGGTGCTTAGTTGTGAGTTGCATGGTGTGGATAAAGGTAGTGTCGGTTTAACAACTATCG
TGGTCTTTCCTACGTCTTAAATATTTAGTTAACTTAGGCGCCTAGACTAAACATAACTAA
ACTAACAAGTATGCGCTCTCTCCACCTCCAATCTGCGCCATCCCAGCCCCTATGATTTGG
CTGAAGCGGCTCCTGCGCGCGTTCGTTTGGCCATGGGCTCCGTAGTGTCAGCCGCTCGTA
TGTTGTCGAACAGATTGTTCTCCTGCGGATTTTCATCATCCATGATTGACTGTTCCGCCG
GTCTCTTTGGAGCCACTGCTGCTCGCGACGTTGTCATTGCTGTTGCGGCAGCTTT
>GN8820S02J2KAY 
TCTTACAAGGAACACGAAATAATTGGAACACAAATGAAACGTAACGGAACGAAACGGAAA
GGAATAAATGCAGAACACAAACGGAAATGAAATGGTAAGCGGATTGCGCAGTCGAAACAA
CAGCGGTTAATAAACATAAACGTCAGAGTGCGTCGTGTAGCATTCGGTTTCTAGTTGTAG
TTGGGCCTGGGACTTATGGGT
>GN8820S02GAEVX 
AGGAAGTAATAGTTAATGACATCGGTCAATTAACAATTACATGGATATACAAACATTTAC
TCAGAATTTGGAACGAGGACCAGTAAAAAAGTCATAAAATGCCTAAGCTATTAGTTGTAA
GACAATCCCAAGTTCCAAGCAGGAGAACCAATAAATATTGCAATTCCAATAGTCCAATTC
CTCATTGGGCCATCCTGTTGCGACATTTAATAAGCAAGGGCAGCAGAAGCTTCAGAAATC
CGGACACTATGAGACATAATCCCGCAAAGCAAAAGGCAGCAGAATAGTTTCCCGTGATGC
CTATCAATTTACCAGCAATTGTAGTCCCAATAAAGGCGCCCATTCCCATGGCCAATGAGG
TAATCCCAAAAGCGTTGGT
>GN8820S02FLTM5 
ATACTAACTTGCTTCAATCACATCCTTGCCCGCCAGGCGCTGTTTCCTTTTGCGGATCAC
GTATCCTATGATCATTGCCACGACTCCGCAGAGGACCACAGCGAAAATGGTGCAAAGGAT
GATGGTGGAGATCTCCAGATCCCTGTCGTTCGGAACGTGCGGCATCCTNTCGAATTACTC
ACAACAATAGGTATTTACTAACTAATAGATTCTATCGGCAGGCAGTCTTGAGGATAGTTC
GATGGGTCTTGAAACTACGCCACGGTGTTCATTACGCAGAGGTTCGACGATTATTGCGAA
TCGGATTCGATTCCTCGCCGACTTTTGTAAGAGTCCAGACTGTTTGCATATCCCCACAGA
CCCGAAGTCAGTTTAAAATGGTGGTTTGGATGGCAAGATAAGATTAGCAACCATCGCTGG
GTTGGTATTGACGCTCTGGGCGTTTAATCGGCTTAATAACGCCATATAGTCCTGATATCG
GTGCCAGAAGGTAG
>GN8820S02JZNHS 
GTTTGCGTACTCGGCTTGGTCCAGGCCTGGGAATGGCCGTGGAATAGGAAGCCTACAAAG
TTTCCAATTCCAAGCCCCAC
>GN8820S02HQF1F 
CCGCCACAAAGTAGTACGAGTACATGATAACGTGAACGATAGAATTCAAGAACACGCAGA
AGTAAGCAGCAGAACCATTTTCGTTGAAGTTGATCAGTGCGTAGACCAGCGTTACCGTGG
AGAAGTGATGAAAGATGTGCAGCTTGGACACCTGGTTTTGTTTCTTGCGAAGCACNGAAT
CACGGTTTCAATCAGCTCAGAGATCTTCAGCCAGAAGAGAAAGTAGGCCAAGTTGTAGTA
CCGCCTCACGAGCTCTGGGCTGCTCCCGATGTCGCGGCACTTCCAAAAGATGTATATGGT
GTTGT
>GN8820S02JCSXL 
GTTGTTCTTAACATCTAATTAGCTTCCCACCGGTTGCAATGAAAATAATTTTGAGCCTGC
TGCTCCTGGCTCTCTCTATCGCTCAGTTGGACGCCTCAAGGTCAGCCACATCCGACCAGG
CTCCCATTGTCGAGTGTCCCGGACGCAGTGTTCCCCAGCTCCGTGCGGAAGCGTCGAGTC
AGAGATCTCGCTGCTATTTACTACGTGTCCTGGCCAGCGAAGCACGGCAGGCACGACTGG
TCTACAAT
>GN8820S02J2S85 
TTGCGTAACAACAAGCCGATCAAAGGGCCGAGTACCTGCCCTTCGCTCTGCTTGATTTTG
GGCGCAAAATGTAGGTAGTTCGTTA
>GN8820S02H0CPK 
ACCATCTGTTCCATGGACTCTGCGCCAATCGCCGCACCGCGGAGACGATACTGCGCTACT
TCCGGCTAACGTGCAGCGACTTCCTGCTGCGTCACCTACG
>GN8820S02H57J0 
CTGCTGATGGCAAGGTCTGATGCCCAAGCTGGTGGGTATGCTGTAGGTGGAGCGATAGGG
GCTGTCGTAGTTGTTGGAGATGGTGCCCATTCCGGGCTGTGGCAGCGGCCTGTTGCCCAT
GTGGCTGCCGCCTCCTAATGTTCCCGCTCCACTTCCTCCATGGCCNTGGCCATTGCCATT
TCCTATTTCCATTGCCGTTGCCGTTGCCGTTGCTGTTAAAAAGTACATCAATCACGCGGC
GCGGCTGGCGCTTCGAGGGAGTACGGGTGAAGG
>GN8820S02HDIKP 
CGCTAATTAAATGTGTAAATTGTTGGAGTTTTAATGAAATGCGACAAATGTCTACAAAAT
TAAGCGAAGCAGGCAAGGACAACGCAACAAAAGGATTGTCCACATCCCATCGTCCTGGGC
GCTCTCTGCACATTGGTGCATTTATCTGGGTGTTTTGGCTTGGCATTAGTTTTGGCTTAC
TTGGCTTAAAGCAAAAGCTCGTCAACTTTTTCTAGTTCATATTCCTCCTTGTTCTCGGCA
GCCGGAACTTCCCAGTAGTGCTCGTCCTGGTGATGTTCGTCCTTCTTCAGGTTCCGGAAG
TTGGTGTACTTCAAAACGGCACCTGTCAAAATACCACCTCCGATGGCAATGAGCAGTGTG
ACAGCGATGCCAAA
>GN8820S02G842A 
AAAGACCATCACCCTCGAGGTAGAGCCATCGGACACCATTGAGAATGTGAGCA
>GN8820S02G1O4L 
GCCAAGGCCGCCAAAGAATTGAAGGGCAAGGTTCTTGCAGTGACCACACCA
>GN8820S02F3MJN 
ACGAAAAGGTCCTAGCTAAACCAGACGACAGTTCCAAGTCGGTCGTTAAGACTGATAAGT
CCACTCCTAAAGAATATTCGGACGATGAAACTGATGACGAAATAGATTTTCCCAAGCCAC
TAGACAAACCTATTAGCCACCCAACTTCTTTGGTAACTGT
>GN8820S02FYAM5 
AGTTTGTTCCTAGTTTGCGACTGTCTCTATCCCACGGTGAAGTTGTGTCCCGCAAATCTC
TGGTGGGATAATAAGACCCAGCAATGTAATTATCCCCAAGCTGTAGAATGTATCTACTAC
TCGATTGAAACGCCAGAACCTACGGATGGAACTACTCGATTTACGCCAGAACCAACATCC
AGTACTCNGAAATAACGCCAGAACCCACAGAACCACCATCAAGTACGGCAAAGATAACGA
CAGAAAGTACCACCGGAACCAGTACAGAGATAACGT
>GN8820S02F5ZTY 
ATGGTCCAGTTCAGGAGAGGTCTCCAGCTGCAGCCGCTGGACCATTATCTGAATACCATA
TGAGTCAAAGTCATATTTGTCGGTTTTGGATAACACAACTTCTCCCACGTATTCAATCTG
GTGGCGAACGCGCAGTGTCCATCGCCATATACTCATTGTCCTTGCNCATGTCACCCACGT
GCCATTCAGGTGTGTCGATGAAATAAATCAAGGCATGGACGCTACAAATGAACGTCACAT
ATTCGACTTGCTCCTCAAAGAAGCCACCAAGCACGGCTCGGCTCAGTATTTATTTGTAAC
ACCTAAGTTGCTTCGAGACCTGAACTACAACGAACATCTCTGTGTTTCCATTGTTCACAA
CTCAAAAACTAGTTTGCCATGGCATGCAATTCCCGATGGCTTAGACACTTTGGGTCATAC
ATATAGTAAATCTGGAT
>GN8820S02HN4XL 
CGGAGGCGCTCTGCGGATCGCCGATGCCGTTGGTCACCTCGCAGAGATACTGGCCCGAGT
CGTCCGGCTTGATGGGATTGATGATGAGCGAGCCGTCCTTGCGGATGGTCACCCTGGTCT
CCAGGGCGGCCACTTCCCGGACGGGTGAACCCTCGCGGTACCAGCGCACCGTGACGTTGC
CGGGCATGGCCTTAGCCTCGCAGGAGAATATCACTTTTTCGCCCTCGAGCTTCGTTTGGT
TGGTCGGAGGCACCATGATTACAGCGCCGCCCGCGATTATAACACGGGCCGTATGGGAGA
CTTGTCCCTCACCATTGCGTGCAATGCAAGTGTACTCTCCGATGTCCTCGTGCCGAATGG
TAGAGATCCGCAACTCGGTGCCGTCGTTGAAGATGCCCACCGTGGGCGAGGGATCGACGG
GATTGGCATCCTTGTACCAGAGTATTTCCGGCGTGGGCGTGCCATCTGCCTGGCAATTGA
GTATAATTGAATCA
>GN8820S02GJMTL 
GGGTGGTGTCGTCGCCAGGTTGCTGTTGCTTATCTGTATGTTGTTGTTGTTGCAGCTCGG
CGGTTTGATCTCGCTGTTGTTGTTGTTGTTGCTCTGATAGGGCGGCGGCGGAAGCATCTG
CCGGCCAGGATTTCCGTTGGCCAGCTTCTGCTGATCCCGTTCCCGCTCCCGTTGTCCCGC
TCCCATTGATCCCGCTCCCTCTGAGCCTGTGCCTGGAGCACCCTCAAGGCCTGCAGTTGC
TGTTGCTGCTGCTGCTGCTGCTGTTGCACCTGCTGCTGCTGGACCTGTTGTTGCTGCTGC
TGCTGCTGTTGCTGCTGCTGCACCACCGTGGCCGCCTTGGCCTGCATGCTCTTGGCATAG
GACGGTGGCTCCAGGCAATTGGGCTTGCTA
>GN8820S02JXKF8 
TGTTCGGGCGTCGTGTTACTAGATGTCCTTGTGGGCCACCCACACGTTGTCCATCTGCCC
CGCTGCTAATGGGGCGGCAAC
>GN8820S02IMQ1X 
TTATATTGGGCAGAAAACAAATACAACGAGGGAATTATCCGGGTGGCTCCTCTGGCTAAT
CTCAGTCAGTCAAAAGTGGTTCTCCAGACAGAGCAGGATGCCATTAGGGATCTGAAGATA
TACTCCAAGCACCTTCAGCGGGGAAGCAATCCCTGCGCCCACAGCAACGGAGCCTGTGAG
CAGCTCTGCCTGTTTAACGGAACCAGTGCCGTCTGCGCCTGTGCCCATAGCCGTCTGGCT
TCAGATGGCTACAGCTGTGAGCCGTACGAAAACTTCCTGCTGTTTAGCTATCGAAGCAAC
ATTGAAAGCATCCACATGACCGACCATGCTGATAAGAACTGGCCTGTTCAAATGATTTCC
AATACCAGCTTAATGAGAAACGTAATTGCTATTACCTATAACTACGAGGAACAGCTGGTG
TACTATTCGGATGTCCAGCTCAGCACCATTAACCAGGTACACTTTAA
>GN8820S02ILKGO 
AATTTGTAGACAACTTTATTGGAGATATTAGACATGGATCCCAGACTCTGATCATGGTTT
TGTTTAAATGTCTATGTGGGTAATTTGTGAAATTTTTGTT
>GN8820S02H8OFD 
CCGCAAGGAGACCCTCGATCCACCGAGCATGACCCGTTCCCGGGACAATCTGCGCGACAA
TATGCAGCGATCCCGCGAAAATCTCGACAGATGCGGCAGGGACAACTACGGCATGCGGGA
TGACTCCGAGATGGTGGTGTCCTCGGTGGTGTCGGATGTGTGCCTGAAGGGCGAGAAGAA
GCGCCGTCACCATCATCACCACAAGAGCAGCTCCCGCAACGGCGACTACCGCGATCGGGA
TCACTCCTCCGGCAGACGCGAGCACCACCGACATAGTGGTGGTGGTGGTGGCGGCGGAGG
CGGTGGTGGCGGCCACTATTGACCAACCATGGTCATCACCATCAATGTGGAGCGGCAGTA
GCCAAACGAACGATAGTGGCCAGCAGCAGTCGGCGTAGAGATCGGATTCGGATTCGGACT
TGGATTTGGATTTTGA
>GN8820S02IG55L 
ATTCCCACATTAGGAGGCTTCTGTGATCCTGGTGGATGTCCACCTTGATTTGGTGGTCGA
AGAGGCGGAAGTAGAG
>GN8820S02J16CE 
CGCGAGGAAATGACTATTGACAAGGCAAATCCACGAGGAACTTGACCATTG
>GN8820S02JYTQD 
CAGAAGATCTTGTCGCTCTCCCGACCGGCCAGGCGCTCCTCCGAGTAAACGTTACCCCT
>GN8820S02H4W7Q 
GGGGCGATTATCTTTCTACACTGTGGAGTTTTGTTGGGTAATGGCTGATTAGATCTACTT
GTCGAGACGTCTGAAGTGCTTTCTTTAAAGTTGCATTCGCAGATACACGAGTCTCTTCCT
AATTCCAATTGGCAAGTACAATCACAGCCATGAAAAATTTGATTTTTCAAAAATGAAAG
>GN8820S02HOQYN 
GTCATCATCATCCTTAACCAGTATATAAAATCTTAGGATTACAAAAAGAATGTGTAGTTA
GAAATTCAGTGGAGTGCGGGTTTTTAGCAGCTCAGTATGCTCTTGATCCAGTCGTGCAGA
TGCACCTCGATCACGTTCACCTGCCCGTAGTTCTTCAAATGGAACTGATTGCGCGGTGGT
CAGATGGATGACGGCCGAAACGAAGTCGCTCAGCCGGAGCGTGCCATCCTTGCGAATGTA
CCGCTGGATCAGGCAGTTCATGATGTCCGTGCTCAGCTGAAAACCGATGTCGCAGAGGGC
GTCGCGCAGTCGCTCCGCACGCAATATGCCCGCCTTCTCCTTGGTGTACATCTTGAAGAC
GCCCTGCCAGGACTTCAGGTTGACCATGAA
>GN8820S02JIG69 
CCGCTGCTGTTGCCCAGCAGGCAGCCTACCGCTATACGGCGCCGCTGCCC
>GN8820S02H9SPC 
TTGGAATTAGACTTAAACAGCATCAAGACCCTCTTGGAAGCGGAAACTGAAGAAAGTGAA
TCTTATATTCATCCAGATGGCATACCAACTAATACGCCAAAACTATTAATTGCTGCATTG
AGAGAACTACTCATGGAACGCCTCTTGACTGGAACTCTTCGTGACGACTTCGATGAGCAA
GTGAACCCCCTGTATGCAGATCAGTTGCTTACCTTAAACAGCAATCTTTGGCATTGCCTG
AAGACGCTTGAGAGTGCTAACCGTACCGAAATCACTAATGCTTGGATTGAACTCAAGAAC
GAAGTAAATGAGCTGCAGAATTACGACGAGTTCGCAGTGCTGCTGGAAAAGATTGGCGGT
GGCTAC
>GN8820S02JUDYS 
GACCCTCCTTCACTTTTCTTTCTTTCTTTACTATAATCTTGCTTTTGTCTTTTACTTTTG
TTTCTTTCTTTCTTTCTTTTCTTTGTCTCGACCGTCCTTCACTTTCTTTCTTTCGTTTAC
TATAATCTTGCTTTTGTCTTTTACTTTTGTTTCTTTCTTTCTTTCTTTTCTTTGTCTCGG
ACCGTCCTT
>GN8820S02G67A3 
GCATTGTTGGGCAATCGGAACTCTACTCTTAGCAAGTGTCCTTATGGGCAATGCCTGTCG
ACATACTTGCGTTACCCGGAATTTTTGTTTGTATGAGGAACCAACATTTGATTACCGCTC
CAGTAATTGCGGCAATACCAAAATTTGCTGTGCAGTTCTACGAAAGCCTGGAGGTACGGT
TTTAATTGAACCNTAGGCCCCGAAGATGATAAGGTTGGAGTAAACGGAATAAATGCACAA
CTATCGCCTACACGCGAACTCACTAGAGATCGCCCAAATACCATTGAGTCACAAGTAAAG
GAATCAACGACTTCAGTGGGC
>GN8820S02JHWX0 
ACCAGGTACGCCAATTGGAGGAACGATTATATCAGCCTCATCGAATATAAATGCAAATCA
AATCCCCATGCAGCAGATACAGAAATCTCTGTTAAAGCCTGTGGTAGTGCCCAATTCCGC
TCCATCCCCCGTACAACGGCAATTGGCAACTGGTAAATCTGGCACCTTTGCGATCTCCAA
GATCAGTCCCACGAGAAATACCACGCCCATATTGGTTTCCACTCCCAGTGGCTTGCAAAC
AGTGCATGTTGCAACCACTCCAAATCAAGCAGGAGGATCCGCTTCCCCCACCGGTTGCCA
AAAAGCTGACCATCAAGAAGCCCGTTCCTAATAACAAAATAGGAACTTTATAATACCCCT
GGATCAACAGCAAAGCGGGCCGCAGCAACAGCAGCCGACGCAACAGGGACAGCATGTGAA
GGTGCAACCGA
>GN8820S02H68RJ 
TTGAAAGGCAATGTCATTAGATAAGGCGAATGCGTTGGTCATAAGACACATTAATACATT
CTCAACTAGTCTACTAAACGGTGACACGACATGAACATGAACAGGAGGAGGAAGAGCAGT
AATGATTGAAAGGGGGTGGAATACCGAAACCGGAGGCTAGTGCCCCTAACCGCCATCCAC
GCCATGACTCAAGGGTGGCGGAATTTGCTGCTGCGGATGCTGAATGTGTACTTTGAACTG
GGCCAATCTGATCGGATGAGCTGGCTAATGTGGATGCGGTGAGCCTGACAGAAAAACAAT
GGCCAGTTGGTTAGTTACACGGGTGTGGGTGAGGATGAGCGAGTGGTTCGATGGGCTGCC
AAGAAATCAATAGTACACATCTTTGGCCAATGGGAAGGGAA
>GN8820S02G3W82 
AAAGCAGAGCCCTCATCGGCTCCCTCTGCGGCTGGAGGACGAACTGTGGAA
>GN8820S02GM1CT 
ATCCTGTACCTACTTATGTGTTAAGTTCATTTGGCTTGCTGCCTGCTGCATGATTTGTTC
TTGGAGCTTTTCCCCAATAACTATATGAATACACAAACGATATGGAAATTGCAAAACTAT
TCACACTCTATCTTTC
>GN8820S02JKYMQ 
CGGGGAGTCACGTAGGTCTTCGAGAAGACCGAGGGTATGCGGCCGTTCACCATGGTCTGC
GCAACAAGCGCGAAGTGTGGCGCGTCAAGTACGCCCTGGCTAAGATCCGATACGGACCAG
ACGGCGCAGCAGGGCGTTACCCTGGAACAGACGCTTCTCGTCCTTCTCG
>GN8820S02H8J77 
ATTATGAGCGAGCTGATAAAGGTGAACATGGAGCCAGCGTGCATTCGCATTATCCGGAAG
CAGGGAACAGATTCATCACGCGGTATAGCGTTTGTCGAGTTTAACACCGTTGAGGAGGCA
AAGCAATGGATGGATATTACACAGGGCGTTCTGAAGTTAAACGACGAGCGGGTGGCATGC
GGTACAGCCACAAGACGAATTCAGGACTGGAACTGCAACAAGTGTGGCGTCTGCAACTT
>GN8820S02GU73I 
GGCGGGAACAGCTGCTGGCCGGTGAGGCCGGTAGACACACGTCCCNCATNAGATGTGGAG
GNGAN
>GN8820S02JZC4U 
GAAATGTACGTCATGTGATTGTGGATTCTTTTNTTTCGCGACGGAGCAGTCCACCTGGTC
CGGACCAAAAGAAAATAACTAATTACCGCCTGACTAATTCGACAGTAGAAACAAATAGAC
AAGAGTGGGCCGGACCCAAATACG
>GN8820S02HGIEK 
AGACATCGCGATGCTTCTGCTGCAACATGGCGCCCAAGTGGACGCAACCACCAAGGACAT
GTACACGGCACTTCACATCGCTGCCAAGGAGGGCCAGGATGAGGTAAAAGATCTGATTGC
GAAAAAGATCACCGACCACATCGACACCGTTTATCTGATGCNCTGTTTTGGATACGCCAT
CAGGAGTTTTTCATTTGATTTTAAGTTTCCTCATGGCTTTTTGAGTTTTGTACTTGAATC
GGTATTATGAGTTGTTTTATAACTCTTGTGTTGTTGTTTCTTTTTGCCGTTTTGTTTTCG
AATAAATGTTGCAACTCTTTTTTATGTATTTTGGTATTATGATTTTTGTAGAACAATTTT
TGGTAAATACTGATTTTTAACTATGTAGT
>GN8820S02HWXE7 
CACCTTGAGTTAGTGGCCCAGATGGCGGAATCCAGCCCGTGGATGGGGAGTATATTCCAG
AATTA
>GN8820S02JHPFQ 
GGGCCACTAACTCAAGGTGGACATCCACCAGGATCACTGTTGCCTCCTAATACTGG
>GN8820S02ID6SN 
CGGAAATTGTGCTGTGTCGAGAATCGAGCGTGAAACATACAGTGAATACTTTTGTA
>GN8820S02J2JCW 
GTAAGTGACTGCGTGAGTGTGTGTGTGTTAGTGTGTGTGAATGTGTGATGGTGTTTGTGC
TCCCTCTCTCGCTCGCTCCTTCCGCCGAGTTGCGTGCGTTCAATTGTTGCTTTTTGTTAG
>GN8820S02G1IFZ 
ATTTGATAAGCTTTCTTTGCGCTTTAACGAGCGAATTTTGTTTATTAAAGACGTAATTGG
GCCAAGTGAAATCTGCTGCTGGTCATTTTACGGACACGGAAAAAAGTAGCTGAAGTGTGT
TGCACTTCAATAGTTTATGCAACTGACAGAAAGCATACTAAAGTTGAATTTCCGGAAGCT
CGTATATACGAAGCGACTACAAGTCTTGCTTTATGAAAACCGCAATGCACCAGACCAAGA
GCTCATGCAGGC
>GN8820S02G8SH6 
CTTTGATATAAAGAAATCGAAGCAAACTGCGCGGAATAGAAAGTTTCAACACAATCAAAG
AAACGGTGCATAATCGAAAGTATCCAAGGAGGGAGTGGCAAGTGGTGCACTAACGGGTGG
TGGTGGCGGCACGCATTCTATTTAGGTTCTCTGCTGAATGTCCTATTGGCGTTTGTTGTG
GCTGGCGCTCAAAATGATTTACCAGCTGCTGTGCTGCTCCGTGAGTCTGATCTTCTTCTG
CTTCAACGTATTCTGGCTCTTTTGCAACCTGGCCATCCCGTGGTGCACTCTTACCTTGCT
CGTTGTGTGCATCGCCTCCAAGTTCGTCAAACTGCAACGAAGTCCCAACGAGAAGCGACT
CCTAAGCCTTCTGAGTTCTCCAGAGGAATGGCCCAGTTACTGGCCAATCG
>GN8820S02IILXY 
ACAGAGGACACAACCGTCAACCAAGCGGTCAATGAGGAGTCGCAGAACCAGTGCCTCGAT
TACTCTCG
>GN8820S02GTB3C 
AGTATCCATTCAGGAGACATTTGAAGATGCCTTTGATGAAGAAAATGATAATAACAATAC
TGATAGCGAAAGGGAGGATTCAGACCAATGGACAGTGGGCTCGACTGAAGACCAAGATGA
ACCCTGGATTCCCGGCGGCGGAGGGCGCCAAACGGTTGGCGGCAATAATCAATCGCTTCT
GTGCACAGAGTGTGGAGTGAGTTACTCGACTCAAAAGGCGTTGGCAAGGCACGTTGCCAA
GCACAAGGAGCAAGGTGATACACAAAAGCCGCACCTCTGCGATTTCTGCGGTCGGGGATT
TCGTACCAATGCCCAGCTAACGACCCATAGACGCCGTCATACTGGAGAGCGTCCTTTTAA
ATGCCCCCTCTGCCCGAAAGCTTATACGCACGGTCCGACTCTGAAGTCGCATATGCACAC
CCACGACGAGGAAAAGGGTCACAAA
>GN8820S02H1NET 
ATTCAGCAGCAGCCACCACACGTGATCCACCAAATACCAGGACCGCAGCAGGCGCCCCGC
ACCGC
>GN8820S02H34XD 
CTGTCAATTCTCGTGTGTACTGTGTAACTGAACGTGTAAACTGTAGACTGTGCTATAAAC
ATATTCAACCTATTTATATTATCCAACCATATACAACACACTAGTGTCGAGAAAAAGCAT
TTAGATCGGGCAAGTTACAGAGACCGCTTTCAGGTAACTGATAACCAGATAACCAGATGT
CCAAACCGCAACACACCAACAATCCTTTCTGGGAGCTTTCCTTGCTGTGCTTTATGTAGA
TCTGTCTATCGGTGTTCCTAATGCATTTATGTGATCTGTCTGTGTCCTTGCCTGTGTGTC
CAGAGTTCCTAGCACGATATAGCCAACCTGGCCATCCTGCGAGAGTGCATCTCCTTCCGC
AAGATGAGCAGCAGCAACTTAGAGCAAATGCCCAGTGGCAGCAGCAACGACAACAGTGAT
AACAATAATAACCACAACTGCAGCCGTTTAACTAGCATTCGTAACTACAAGTTACCTAAT
TGGTTTCCACTA
>GN8820S02J5R9A 
CGGCGGTTAGGCCAAGGACTAGATGGCACTCATGTTTTCGAAATGGTTCAAGAAGTGTCG
GATTGTTTACTGCTCCGAAGAACTCGCCATCGAACTTAAAGATAACTTTGTCAGTCTGCC
AGATAATAGTCGTGAAATCCGT
>GN8820S02JL527 
ATACGCATTATTGTAGCCACTGTCCTGAACGCTGTAGGATGACTCGCTGGTAGAGTTGCT
GTAGCTCCGCTCCATCTTAACATTCACTTCGTTCTTCATTGCGGATGCTGCGAACATGGC
AGCTCCGTCGGCATTTGCCTGACGCTGCTGCAGTGAGAATTCAGTGCAGCCGTCGCTGGC
AAAGACGAGCCGGATGGAGTGGTTTTGTGGTGCGGGGTTGTGGGCATCTCCATGGTTGCC
ATATGACAGTCCTGCAGCTTGTAGTTGGTCTGGTGCTGCTGCGCCTGCGGCTGGGACGCA
GAAGATGACTGTCCGCCCGTGTAGTACTTGCCGCAGAAATAT
>GN8820S02I3J8Z 
GAGGCCTTCGTGGCCTTGGATACGACTAAGTATCCCAGGATCGGTGCTTGGATCAAAAAG
CTGGAACAGCTTCCATACTACGAGGAAGCCAATGGCAAGGGCGTCCGCCAGTTGGTGGCC
ATTTTCAAGAAGACCAATTTCACATTCGAAGCATGATATTATTTTACAGTTTATATAGTC
ACNTAAAATAATTGCTTAGAAAACTC
>GN8820S02IO29K 
CATCGGACACGCCAACGGAATTGCCAAGATGTGGGCACGACCATCGAAACTAGGTGTTC
>GN8820S02H91AQ 
GATACCAAGTGGCTTGCTTACCTTTTCTTATTTGTTTTAATTAGATCATACCGACCTTGG
TTAGTCTTTACTTTCGTTAC
>GN8820S02G366K 
CATCACCGGAGCGGATGGGGGTGCCCATGCCGTAGACCGAGGTGTGGATGGCGTCAACGA
ATTCAGCATCACCGCGAGCCAGACCGGTCAGGGTGTTCTTGCTCTTGGCCACGATCTTGG
AGGGATCCAGACCGGTGACACGGCGCAGCTTGTGTCCGGTGAGACGGGTGAATTCCTGGG
CAGCGGCACCGGCAACATGGGCACCCACATTCTGGCCAATCAGGTGAATGGTATCGAAGG
GCATGTCCAACTCGTTGACCATCTGGACGATCCACTTGCCGATCTTGGCGCCGGTCTTCT
CAATGTCGAGCATGGCATAACGCTCATAGGTGTTCAGCTTGGAGCCCAAATCGATCACAA
TGATGTCGCCGCTTTGGGTCTTGGCGTTCTTAACCTCCTCGCTGTAGTCCTCCTCGCTGC
TGGTCCTCTGGTTCTTCCTCTGTTCGTTGCTCTGATCCTGGTAGTCCTGGTTGCCGTTCT
TGCCGTGCTGGCG
>GN8820S02GS4P9 
AAGACCACCGTTTGGTGTTGGTGAGCTTGAGCCTGTTGTTGAAACTCATGTTGTCGTAGT
AGGCGCCATTGTTAAAGTTGCTGGGTCCGTTGACAGGCCCCTCAAGTACGGCC
>GN8820S02ITWZS 
TTCTCCTTTTCGATGAAATTGCTGTTCTTCGTTTTGCATTTATTTAACATAGAATTGTTG
CGGTCACTCCTCCTGGCTGGGTGAATGTTGTCCTTTTTGCCTGGGCTACTGGGGAATCCA
CGTCAGCACTCCAAAGAAGGTTTTCTGCGGGCTGGCCTGACAGAAACTGTGATCCACCAA
TGGGCAATGCTATGCCGATAAGTATTTTCCTCTTCCGGAAAATCTGTTTTTTTCTCAACA
ATTTATTTTATAGCGACCGTGATTTGTTTGTTAATAACTCGCGGGA
>GN8820S02GG0Y9 
GGAAGTCGCCCTCGCGGAGGGATTCCCTGCCAGCGGAGGGCTTCGAGGAGCGGGAGGTGC
GCTCCCCCG
>GN8820S02GJVGG 
GCAGGTATTGGGAAGAGGAAAACAATTCGTGTATAAGAGACACTAAAAGTAATTACTATA
AGCACTTCTCGCATTAAATCTCTAAGGTATGTTGCACTGTGTATAAGTGGTGCTTTATGG
GGCAGAGCCTCTCGAGCATTGTTCGTTCGTCGTTCATCCTAAATCGTGTCATTTAATATT
AACTGTCTATCGAAGGAAAGGAAAAGCGAACTAGCTTTGTAGTAGCATCGTTTAAATTGG
AATTTTTACGAAATCTGGTGCATCTACTCGTACGTATGTGTATATTTTGATATAAATGTA
TATCTCCGACAAACTAACCTACCCAGACGTTTTATCTTGAGAAAGGAATGCCCAAGGCTA
AAAGGGAAGAGATTTGCATATGGACTTTGTCTG
>GN8820S02JIQ39 
ATGGTCTTTAACGGCTCTCGCCTCTCGGGAATGAGCTTGTATTGGATGACCTCCTCCAGC
TCCGCCAGCATTTGTACACATACCATGGCTCCGTAGGCTCTTTCATAGGACTCGCCCGCC
ATTGATGTGAGCTCCGTGTCGAGGAGGTCCCTTGTTTCGTCAATAAGGCGCTGTGCGGTC
TCAAAGTCGTCATGATGCACGGCGAGGACAGCACGATAGTAGCTTCCATCTTGGGTATCC
TCCTGGTATACACCTTACGTACTCCCGCCATCGCCT
>GN8820S02H0N6K 
GCAGCTGCTGCTGCTGCTGCTGTTGTTGCTGCTGTTGCTGCTGCTGCTGGTGAGGCAGGG
CATGGGCGTGCAGCTGGTGCGGATGGTACTGCGGATGCTGCTGCTGCGGATCGTGATGCA
GCTGCTGGTGCTGCTGGTGGAGGTGGTGCTGTTGCTGCTGATGCTGCTGGGCTGTTGCTG
CTGCAGCTGTTGGTGCTGCAGTTGCTGGGCTGCTGCTGTTGGTGCTGTTGCTGGTNCTGC
GATGTTGCTGCTGCTGTTGCTGTTGCTGCTGCTGCTGATGAGATGTGTTGCTGCGTCGGG
CCGGCGACC
>GN8820S02HT5DT 
CAGCAGGGGCGACGCTCCTGTCTGATAGTGGTGCATCCACAGCGGATTGTGCCTCAACGC
CGCCAGTGTGGATATGTACGGGTTGTATATCGAAGGCGAGGGAATGTATGCGGCTGCGGC
CGCTGCTGCCGCCGCTACTGCAGCTGCACTGCTGTTCGACGTGGGCGGCGCCGAGGTCGG
ACTTCCGGCCGAGCCGTTCCCGTTCACCTGGGGCGGTGGCGGGTACATATAGTAGTGCAG
CGGCGAGCTACGCTGTAGGTGCGGCTGCTGCTGCATGTGCCGCCGTTCCGGGGGCGATGC
ACTCCGGTCGCCGGGCGAGGGACAGCTACTGCTGCTGGCCGACGGTGAAGCGAACTCGCG
TCGGATCGATGCAGTCTTTTTGGGCACAGTACGCGGCGTCGT
>GN8820S02GQKM3 
GAACTTTGTCCTTGAAGAAGGCACCCAATCCGCCGGCAACGATCTCGGCAATCAGCAGCA
GGATCAAAAAGGTTCCATACGTCGACAGCAGACAGCGGGACTCGCGCATGGCTCCCAGAT
AGCCCAAGAAGCTCATGAAGAACATGACGGCTCCGATGACGAGGAGCACATAGGCCAGCT
GCTCTATGGCCTGTGGCTGTGTAAATTGCTCAATGCGCTCGCTCTCGACCAACTTGAGGA
GAGCAATCAGCGAGTGCTTGTCCACGGCCAGCCATAGTCCGACTCCGAATATAATTGTGC
CTAGCAACGAAAAATGTAAAATTGAATATGCAAAGCAAATACTTTGCACACCAGACTCCG
CAGTCGAAGACCATTTTCGTTGTTTTCGAAATCTTGGGGCTTGTTTTCCTTCACGGAGCT
ACCTTCAACTGCGATTTCGCAATGG
>GN8820S02F3HJP 
CCGGCTCGGGTTCCACATAGACCTCTGGTAGTTGTGGCTCCATATTGGTTGGAGTGGCAG
CACCTCGCTCATCACCATCCGTTTCCGTTATCTCCGGCTTGTGCTCCTCCACGACGACGC
CATCTTCGCCTATTATCTGGTACTCACCAGGTGGTCCCAGGTTTACTTCTTGTGGCTCCT
CGCTTCCAGGATAACACTGCTGCGATTGGGACTGGCATTTTGTTGTGGCGGTGACTGCTG
ACCATCGATGGAGGTATTGAAGAAGGCCATGGCCTGTCGGTAGTTGTGTCGTTTCTGTTC
CGCCTCCTCGAACTGTTCCTTCTTGGATCGTTCCTTTTCCATGTCCGCCCAGAAAT
>GN8820S02H2CDJ 
ACAGAACCTTCGGCTCCAACCGCCACCGCCCCCAAGCCAAAGCCTCGTTACCAGAGATAT
CTTCCCTTCCGGCGGGATCGTGCGGCGGATACATGTACGCGTAGTAGGATACGCTATCAC
CCATATTGGCGTAGTCGTCGATCATGCCGTAGTTGTGCTCCAGATAACCGCCATGCGTAT
CCGNTCCGCCGTCCGAGTCCTCGTTGTCCGGTTCGTGTCCTGAGAGTGAGTGTTCCGACT
GGCTATCCGAGTGGTACGAGTCCGAATCTCCG
>GN8820S02G4SQZ 
GTCGTCGCCTCCTGAAGCCAGGAACTGACCGCCCGAGCTGAACTCCAGGGCATTTACACA
TCCGTAGTGACCAGTTAGGTTGCGCTGGTAGAGATTCTGAGCCGCACTTAGTCGCTCGCG
AAAAATGGCAGAGGGAAGGTGGCCAGCCACCAATATGTTCTCACGCTGGCTAAGGGCCAC
GTCCAGATTGCGGGTCTCCAGCGAGCGCAGGTTCCGCCAAAGGCTCATTTTCCGGGCTCC
GTCACCTGGTTTTCTTTGCACGGAGGTCGAGATGCTACCCTTGAAGGGGCTGGGACTCTG
ATTTAGGTTCTGTTCTGTTCTCCAGCAGGGCAGTGGTCTAGGTTCACGCATATCGCTCTC
ACTTCAATGGGGCTTCGAACTGGAACCGCAGTGCGCTTCTTTGCAT
>GN8820S02IQ3PB 
TTTGTGGAACTCTCGGTGGTGTCCAGCCAGAGGCTGATCAGTCGAGGCATGGACTGATAC
ACATGCTCGCTGCCATAGCGCAGGGACTTGACATAGTTGACCATCACATTGATCAGCATA
TCGTCCTGCTCGCCAGTGGGCTCCGACTTGCCGCCCTGCCTGGCTTCGAGTATCTTCTCC
AAAAATTGCGCCATCTGTACGTGGCAGCTCTCCGATTGGCGATGCACAGCGATGGCCTCT
TGAAAATACTTCAGTACTGCATCCGCGCACAGGTGCATGGACTCGGCACTATATACGGCC
TGCAAGTACTTTCCGCGAAAGAAGAGATGTCGTTGCTCCGCTGCAAGCTGCTTCACATTG
CCCTGGCAACCCGATCGCATGATCGATAGCTGCTCCTCCAGATAGTTCATGGCCATCACC
TGATCACCCTTTTGCCACA
>GN8820S02JP56Y 
GTCGTTATCCGCACAATGTGGGCATCCGGACTGCAGATGTCGGCCAGCGCCCGAAC
>GN8820S02GS4FS 
GGCTCGGCCAGAACGTGCATCGATTGCTGCTGCTGGGAGCCACTGCCGTAGGAGCCGCTG
CCGTTCTGCTGGGGAACGTGGATTCGGTCTGCCACGCTGGATGATCTTTAGGTCCGACTC
GATTTCCTTATCATCCAGCTGGTAGACGAGCAGCTGGCCGGTGGCCGGCTTGCGGCGCTT
CTCGATCACCGGAAGCGGTTCGTTGGGGCG
>GN8820S02GPD6U 
GTTGTTTACTTGATCTGCGCGAGAGCGCTTCTTGCTTATGCTTTTGTGCATACATATGAA
AAAGAATTCTTATGTGCTACGTGGCTATGTATGTGCCTGCCTAGTGTCTGGGTTTTGGTT
ACGGCTTAAGTGGATGCGCAATATCGAGTAACAAGGAATCGATACGGCGGCCACCGCGGT
CGGTCTTTTGTATAAGAGAATTATGAGGAAGGCATAATTACGTTACTATATATGTATGTA
TGTATATAAATATATAAAAATACGTACGACATGCTTGCACCACTTTCGGATTGGGAATGA
AGCTGACATGGCAAGTTAGTAAAAAAATAAATTATTTTTGCAGCTGGCATAGGCACATGG
TCAGAAGAAATCCTATATATAGTACTGTGCGTACTGCAACCTCGGCTCAATATCGAAGTG
CAC
>GN8820S02I3AVV 
GTCGCCAACGGTCGCGCTCAACGGATAGCAGATTACACGCCACGGATTAAAGTGCCGATC
CAAAGGATACAATTTGCTTTAGTTTTCGTTTGCTTGTAAACATGGCTGTTAGCACAACAT
ACTGGAAGTTGGCCGTTAGTTTGAGTGTTTTCGGTTCGATTTGCCTGATAACGGTCACAC
ACGGGGCGTATACTCGCGAAATTGTCAACGACAAGCTGCCGTTGCAGGAGAGGCCCTCGT
GGCTGCAGACGTGCAAACGCTCTAATCCGAACGAGGACAAGTGCTTTCGGCAGCTCTTCG
AGGGATGCTTTCCGGCACTAGCCGCTGGCATTCCGGAGATCGGAGTAAAGAGTTTTGAGC
CCCTAAACATTGACCAGGTGTCGGTATCCAAGGGCAGCGGCAACCTGGTGCTATCCGGAG
GATTTCAAGACCTGGTCA
>GN8820S02HW19G 
ACGATACTGACTCTTTAATATAATAATTAATCGTTCTGTTTCTTAATATCTACAAGTCTT
CGAAAGATGTGATGTGATGATGAGATAAGATGGAATTACTTCTTGGGT
>GN8820S02F8SUN 
GTCGGCGGTGGCGATCGGTGTTCAGTGATCGGAGATCGGTAGCGGAAAACGTGGTGGTCA
TCAGCGAGCATGAGTGATGAGACAACTATTAGCCTGGAGGACGGCTATCCCCCNCCCGT
>GN8820S02HLM24 
TTACGGATTTTAATCTCACGTGCAATGTAGCAGGCAAAGATTACGCCAAAGAACTGGAGG
ATGGCAATGACCACCCCTGCAGCTCCTAGGCTGACCGCATGGGCGGAAATGTATCCGGAG
AATCCGTCGAGGCATCCAACTTTGTGCCGGTCTGCCACGCTGGACTGAGCATTTTGCAGG
TGAATGTGCCCACCTGCGCCGACATGAACGTTGCAGCAGGAGATGGGCAGGTCGCCGTTA
GGGAAGGCGGTGGATCCAGTCGTTGTATGAGGTCACACCACCAGCACTCGAACTCATCCT
GGATGTCATCCCACGAGTTTCGTGGTTCGGCATTTGGTA
>GN8820S02IHP80 
CTGCTGTTGTTGCTGCTGCTGTTGTTGCTGCTGCGGTTGTTGTTGTTAGAAAGTCAGTTA
>GN8820S02JVBPA 
CTACGAGGAGGTCGGCATGGACTCCGGTGACGGCGAGGGTGAGGGCGCGCTGA
>GN8820S02HGBLA 
TCAATTAGTGTACTATTTCTTGTCAATAATCTAACAGCTATACCTTGCCCTGAATTATTA
TTAATACCG
>GN8820S02F28Z1 
GGCTGGTATCTCGGCGGGATGGAGTGGGCGGGTGCCGGTGCCTTCAGCTGCGGGCTGCGC
AGAGATTGCTGCTGATTTTGCAACTGGTAGTGGAAGCTGCGGCGCTGCTGGCCGGCTAGA
TTGGGCAATTCTTTAGTCGATTGCTGCTGGATGGGCAGGCGGGAAGTCAATGCCTGCTGC
TGCGTGGAGTGCGGCTGGTGTATCGTGGCCACCGTCTGCAATTGATGTGATTGTTGCTGC
TGCTGCTGCTGTTTTTGGGCTGCCGACTGAGCTGTTGGCGTTGGCGTTCCGCTTTGTTGC
TGCGATGAGTGTGGCTGGTGGGGATTCGTTGCTCCTCCTGTTGCTGGCAGCAATGAGCGA
CGCTGGTGGATTTGTTGTTGTTGGTGCTGCTGCTGCTGCTGCTGCTGTAGTTTGTTAATT
GCCTGCGTTGCTGCCTGAC
>GN8820S02GHC48 
GTAGAGCCATCGGACACAATTGAGAATGTTAAGGCTAAGATCCAAGACAAGGAGGGAA
>GN8820S02GA3FZ 
CGGCGATGAGAACATTCTGCTGGTGCAATCGATACAAATCACCGATAAGTTCGCCTTCAA
TGGCGCCGATGCACCGGGAGGCAGCGGATCGGAGGCCGGTGGTCTGGATGGCCTGGCCAA
ATTGCAACTGGATCTGGGCACCAAATCGGACACTTGCATAAACGGCTATGGCTTCATAAT
TGCCGGGGCTCTGTTCCTGCTGCTCCAGCTGACGGTCATTGCAGTCTGGGACAATATGCA
GAAGCGAGCGTTACACAAGCGGTAAGAACGTCAACGCCAGTGAATGGCCTTTTAACAAGC
CAGTTGGAGACGGAGATGGAGATGCAGATGCAGACGGAGCTCCGAATGCAGACCGAAGAT
AGAAGTGCAGACGGAGACAGAGCTGCAGGTGGAGAGGCAGAAACTAGCATGAAATTCTAC
TTAGCTCAAAACTTAG
>GN8820S02FN737 
GCTCGGCGTCACCGCGGCCAACGCGTGGGAAGGCCACCAGACCACTGGCTTTCTTTTGGA
AATCAGCCTCATTGTAATCCTCCTGGGAGGCATCTCCGTAAATGCCGTCGAGGACTCCGG
CCTCTAATCCGTCGCGCAGACTGTTGGCCAGACTGGGATCGCTGCGACCAACGCGCGGGA
AGGCATAGAGCCCCATGTTGGCACCTCGTCGGTTCTTGTCGTGGTTCGTCTCAGCTGTAC
TGAATTCGGCGATTATGAAAATCACTAGAACTATGTGGACCAACATAGATTTCATATTTG
CAAGACTATTTAGGACGAAACACTGGCTTGGCGAATATGTTTTTCGGTCTGATGTTATCC
TCGGAA
>GN8820S02GRPAM 
TCTCTCAAGCGGACTCAAATTGTGAACAATGGGATCGTTCGCGCTAAACTTCACAGCCTT
TTGCGAATCTTCGGCGAAGACTTGCCG
>GN8820S02IFWZT 
CTCATTTCTGACAGTAGCTAGGACTGCTCCAACTCTATTGCATACATGGTTAGCTTCAAG
CCAGTTTACTTCAGCAAAACCTGCCACTGAAAAATATGCATTGCACTGAAGAAGCGGATT
GCACTTTTGATAAAAAGTCAAATCGGTATTGTTGATGTTGCTGGATGCTATTACCAAGAA
AGGTAAGCTAAAGATAGTGAACAGTATGGTAACCATGCTGAATAGAACTCGTCCAGAAAT
AAATGCATTTATATGGCCATGTCTACACAATATCCCATCAAAATAAGCTTAAAAAGCCAT
TAAGACAAGCGCAACCCAACAAACATTGAAGATGACACGTATTTTTGTCCCAAATGCGTA
TAAGCGCTAGGTAGCCAAGCCGTCCTTGATGCGGCGGCCATTCTTATCAGGTAATAGTTT
TTAAATATTTACTTATGGTTTCTTTTGCGATTTTGATCATTCATTTAAAGGGTTTGTAAT
GCTC
>GN8820S02G23IN 
ACATACGCGCCCACCAGCTGTGGCATAAGCTCTCCAAGACTCCCTACAAGTGTCCCCTGT
GCGAGTCTAGCGTAGCCAATGCGTATGCTTTTACGCGCCATTTGCGCGAACACACACCAC
CCACTCCCGTCCAACTGCTCGTCCTGGATCGGGAGTGTCCGCTGTGCAAGGACTTTCGTC
ACGAACTTCTTCTACAACACTCACCGCTGTGCCATCCGTAAACGCAAGTGCGGCGGTTGC
AGTCGCACCTTGAACACCGAAGCGGCCTATATGCGTCATGCGCCAACCTGCCCAAAGATT
TACCTCAACCACTCGAAGCACATCATGCCCCAGGTGGTGACCAATGAGGCGCAGATGTTA
ATCAAGAACGAGATCGAGGAGGAATTGCTAGGTCTTCCGCCGGCCACAACAGTGCCGCCG
GTATTTCGTCATAGAC
>GN8820S02GA2WI 
TTATGCCATTCATTAATTATCATGTCTAAAAGAGTTTAAGGCGTACAGCCGCAATGACCT
TGTGTGTAAATTTTAATCAGCACATCCTAAAGGAAAGAAAAGGGAGACTTGG
>GN8820S02GL0FN 
TTATGGCGATCTGGTGCCCACCTCCGGCATGATCCGCAAGAATCCCCATCTGCGCAT
>GN8820S02JTBNR 
GTATGGATTGTGATGTGGGTGTGTCATCTGGCGGCTAGGAGAGGGTTGACATGTGGCCAT
CTGAGGGTGGATCGCAGAGCTTTTGTACAGAACGACTGATGAGGCTGTGCCATTGTAGTT
TGTCCGTAGCTCATTATTGTCGTTTTTGCTCTCTGCGGTTTCCNTTGTGGAGCTTATTAG
ATGACCTGACATCGCCACAAGTG
>GN8820S02IGBXB 
ATATGGTTGAGGGTTGGCTTGTGCGTTTTTGGAGTAGTGGTAAATTTTTACGAGCATAAC
TATTTACACTGATTTTATTGTAAATAAAACAAACAAAACGTAAGCAAAATTAAAGTGCAA
AGTT
>GN8820S02J29WJ 
ATTCCGACTGGACAAGGGCCACAAGGTCCATCAGCTGAGCGACGAGGAGAAGGCCGATGT
GCCCGAGGAGATCAAGCGGGCAGCACGTGAAATGAATCGCAAGGCGTTCGAGGACAAGCT
CAAAGAGATCAAGATGTCCGCCCACGACCACAAGCTGTATGCCCAGTTCAGCGAACCCAA
TCGCAAGCAGGTTCAGCAACTGAAGGCCGTCCTGGAGGCCATGCAAACGAAGAGCAAGGA
GCGCCAGTGGCAGAAGTACCAAACGCACGGCGATCTGGATGACACGCGCCTGGTGGAGGG
CATCACCGGCGAGAAGAACATCTATAGGCGACGGGCGGAGGCCAATCCCGTGGGCGGATC
ATGTCCAGGAAGAAACCCAATAGGCTTAAGCTGGTCA
>GN8820S02FXHRG 
CTCAGGATGGCTGATAGGTTGGTTGGTATTGTAGGCAGTTCGAGGATTAAACGTTTAAGA
CTTGCGCTGAGATTCAGGTGTGCAGTTTGCATTTTGCAGATTACATTTGCATTTGCGCTT
GCAGTAGTTGGTCAGTGAGTTTGAGATACAGATACGAATATGGCCGATACAAAGTAGTCA
ACGGCACGGCACGGCAACGCAAGGGGCGAGATGGCAGTCTTATGTGGTACA
>GN8820S02FIG9Y 
CATACAACATACAACACACACACACACAATATTTATACGAAATTGATTTTACATTCTAAG
AAGCAATCGAACCCACAATAGTGCTGCCAATAATCCAGGTACTCGGATCGAACTAGCCGT
TTGAATACCAAACGATTCCTAATTACCCACAAGTGCTTCCCACAGACAGACAAACCAACA
GACCTATCCACCACGACACACAACA
>GN8820S02FIPG6 
CCAGAATTTAGTATAAAGTGAAGATACCCTTTCGAGAAATGCTTTCGTTATGCGCGATAA
GCATATAGTGAAATATCAAGAATCGTTACCGATGCAACCACAAAAGATGCGCTTCAAATT
TCGATCGATGTTATAAACAATGGTTTTCAAGCCCAAGAATTCATCATACATATTTGCNTT
GCAATATTTTAAAAAGTGGATCAGCATCGAATAGTGCCAGAAGATTATTACAGCCTTATA
TTGGCCAAACCATAATTTTTCTATTGCCCTTGATAGTAGGATCGAAGAAAAACAAGAAAT
ACAACTGTGATGTGATCGTTAAGGCGAGCACAGAA
>GN8820S02JOZ5Z 
CAGCGTCCTTCTCGTTTTTGATACAATGTGTACTTCAAAGTGGTCTTCACGGATGCGTGG
TAGTTGGGCTTGAGAACTTTTGCATTATGCTTGGTTAAGACATAAATCAAAATACCATTA
CGCCCAAAAGGTCCGCCCATATCAGGAGACAACCCATGCTGTGATTTATTAGAAAAACTG
CAAGGGAAACCCNGAAGAGAAACAGGAGCAGTAGCAGTAGCAGGAGCAGGAGAAAAGCCA
CAGCAGCAGCAGCAGAAACGCGTTTCTTTTGATAAAAATTTTGAACTAAATCAAAACTTC
ATTTCACATCGGTGCCATTTCTTGCGCCAGCGCCTCAGTTGAGTTCAGTTCGGTTTTCAG
TTGAGTTGAGCGAAAACTCCACCCTCATGCAGCAAAAAGCGAAACGGGTACAACATCGAA
ACAAGAAATGGTGGCAAAACTAGAACATT
>GN8820S02GANAY 
CTTCTATTGGGAGCCAGTCAAACATGGTCCATCGACGGGAGATGAACAGCACCGAGAGCA
GCATCCGCCAGCAGATTCGCAAGCCAGTTCGCTGCCAGAAGCCAAAACCCAAGGCAAAGC
CAGCCGAACCGGGCCAATTCTAGGGGAACGCGTGTGTGTGAAGGTAGTGAAGTGCAAACG
TGGACGCGAGTGTGTGTGCCAGTGCCAGTGTGTTGTCCAAGGACCTCATCGCCCTCCGCC
CACTTGAAGTCAGACAACGA
>GN8820S02JX39M 
AGCCACCGTATAATCCGCAGGACGGCCAGCTCGTGAATGACATCGAGAAAGCCTGGCAGA
TCCTGGAGTATGCCGAACATCATCGCGAGGTGGCTTTGCGTGACGAACTCCTTCGCCAGG
AGAAACTGGAGCAGCTGAACTACAAGTTCGAGAAGAAGTCGGTTCTGCGTGAGGGTTATC
TCAAGGAGATGATCCAAGTGCTGTCCGATCCACGATACCTGCGCCAAGTGGATGCCACGC
TGAAGAAGCATGAAGCTATCTCTACAGATATCCTGGCGCGTGT
>GN8820S02GI182 
CCGCGGCCATTCCACTCGAGGATCTCGTCACCTGCGCCGTCGATCGATCGATGGATGAGC
GTTGGATGAATGGCATGTAGATGTTTGAGCACAGACAGATAGAAAGAATAGAGAGAAAAG
TCAGAGTGTAATGCGATGGCTGAATGAAGTGGGATGCACATTACCTGGTCGAATCCTTCC
CTCGAGATCGGCCACCGATCCGCGCTTCACCTTCTCCACAATGGCCCCGCATGGACCTCC
TGCTCCTATAGCTGCTCCCGTTCCCGTTCCCGATACCGATCCACCCGTTGCGAGGGGCTG
ACCGCCGTTGACCTTTAAGCCTAATATATCCTCCCCATCATAGTATTTACGCAATATCAT
ATGCCCGATCAGGCGAGTATTGTCCGGTGAATTGGCAAACATCCGCGGACAATACTCG
>GN8820S02IVJWB 
ACGAGGATAAGGATTCATACTTGCCAATTGAAACTGTTGCTTAAGACGTTAGTATAATAT
CAG
>GN8820S02JFY2O 
AAGGCAACTGCGCAGCTCCCTCATGGGGAATCCACTTGCCACGGATGAAGCCATCATCGA
GATGATGCGCGATCAGAGGATCGCACAGACGCTCGCCGAGTTGGTGAACGGCAGCAGTGT
GCAGGCCATGGAACTGCTACTGTCCGAGGAAGTGGATGAGTCCGAGAACGAGCAGCCGGA
GGAGCAGGAGCTTGAAACCAGCCAGGAGCAGTCATACTCATCTACCGATGACTCTTCGCC
TAGCAAGTTTTTAGTTTGCTATTATGTTTAAAAAATGCCCTTAACTTTATAGTAAGTGTA
TATCAGAGTAATTAATGTTGATATTAATCCACCATGAAGTCTAACGAAGATTTCCATGTT
>GN8820S02I00YP 
CAAGACTTTTCGGACCTCCGTGCAGCTGTACGCCCACAAAACACCCACACCAAGCCTTAC
CGGTGTGCCGTGTGCAATCGCCCATTTTCTTCGATGTACGCCGTCAAGAATCACATGCAG
ACCCATAAGGAGATCAGCAGCAAAGGAAGTGTCGGCTCTGGTACGCCGAACATTAAGAGT
GCGGCCACCTCGAAGAGCCAGGCAGCTGGGAAGTTCTATTGTAATACTTGTGGAGCTGAG
TACGCACGTCTCTTCGCCCTGCGCCTGCACATGAAGTCGGCTCACGGTTTGGTGGAGGAG
CAGGAGAATCCCGCCACCTCAACTGATGCTGCACACGTCGCTGAGACCGATGATTCCGAG
ACTGCGGTGTT
>GN8820S02GEKV1 
CTTCGATTGATACGGTGCGCGCCCTGTTCGTACGCTCGTTTCCGCGCCAGTTGACCATGT
CATATCTGGAGGGGCCCAATGTGAAGATTTACATTCACGATGCCAGCAAGGATATGTTCT
ACGAGCTGGAGGACGTGCGCTCGCATCTGCGCGAGATCAGGGGGTCGCTCCGTCGCTGCG
TCTCTTTGTAGTCC
>GN8820S02HGJKO 
GTTCTCATCACTGGCAAGGCAACCGTTCGCCACCTAAATTCTTTGTTTTTGCAGTCGGCT
GCTCCGAAGATCGACGGAGTCGGATTATTTGATCGACTCCAAGCTCTGCGAGATAATATG
TGGGCCTCCCTTATCACTCGCCAGTGGAAGCCGAAGCCTGAAGCCAGAACAGCTGCCAGT
CGGTCAGCAGTGGAAACAAAAGGCGAGCTGTAACACAATAGATCCCGATAATCAGCAGTG
GAAGATCACTTGGCGGAGAGCCCCAATTCAGAACAGAGCAGTCTGAACAATGAACTAGCA
TTAGTACCAGTGAATCAGCAGAGATTAGAAGAACGTTGCACTCCCGAGGAGCCACAGGTG
TCCCACAATGGAGGACCAGCAGGAGGAGAATATGCAGCAGCTGCTAAA
>GN8820S02JONC4 
TCCAGCAACTTCGAGAGCGTTGCCCTGGACAAGAGCAAGAGCGTGCTGGTTGAGTTCTAC
GCCC
>GN8820S02JBRV2 
CGCAAATTCATGGCCAGCGATACTCCCGAGCGAGAGCAGTTTCCCGGCGAATGGAAGCAC
CGCACTCCGCTCCAGAAATTGTGCATCATACGATCACTGAGGCCTGATCGCATGACATAC
GCCATGCGACAGTTTGTGGAGCAGACTATGGGTCGTCGTATGCCGAGATCCAAACGCCAC
CCTTTGGAGCCATCTTTCAGGAGCTGAATGCGGCCACCGCCGGCGTTCTTTATTCCTTTC
CTACCCGGT
>GN8820S02G94J6 
TGGGAAATATGTAATCCTCGTAAACCTGAGTCCATATGCCTGAGTCCTTTGCAGTTTGCA
AAAATTATGGGAGACATACTGCGCTATATTGTGATAGGATTTATGGTTATTTGTGCGCAG
GGATATCGAGTTGACGGAATTACTTTTGGTCCTGCTTGTCCTTTATTTTGACTGGAATGG
TCTCTTGTATATCGTAATCAAGAAATCATACAATGTGTACCTTATAGTTGCGGACCTATA
CTCGATAAAGTTTCGGGTAACTGTGTTTTTGTTACACTTTTTGTATGGTTTTACTTGGTG
ATCTTTGTTGTGTCGTATGCTAACTTTCAACGTAGTAAGGTGAAAGTAAACAAACT
>GN8820S02HP68K 
CCCGACGGACGTGATCGCCCGTTCAATATAGTGAATCAAACATGGCTCGTGGCCCCAAGA
AGCATTTGTAAGCGTTTAGTCCGCCCCC
>GN8820S02FULH8 
GACGAAGAGAGCGAGAAGAGAGTTGGCCAGAAGCTGTCGAACAAAACATTTATTGTATCC
TCACGCCTGGGAGCCCCATTCCTTACACTCCGAGAGCCCCACGGAAGGTGAAATACCTGA
CGGGGAAGTTCCCGCTACGAGGGATACTCTATAGACTTAATCAACGAAATTGCCAAAATA
GCTGAACTTTAAAGTTTCGNTTACCGAATGTCCCC
>GN8820S02HHHXP 
GAACTGCACAAGGACGAGAAACAAGGCGAAGCCAAAGCCACAATAGTAATGGACTTTTGC
ACAGATGTGGTTCAGAATCCCAAACGTAGGCCGCTTTGTTTCGAGCTCCGCATGACGACG
GGTCATAAATCCTTCACACTGGCTGCCGAAAACGAACAGGATTTTAAGGACTGGCTCAGC
AAGTCTCATCGGTTT
>GN8820S02HGP29 
CGGCCACATGGTTTGGTGGTGCTGCTGCTGCTGGTGGTGCTGTGCGTGGTGGTGGTGCTG
CTGCTGGTGGT
>GN8820S02G8HW1 
AACCAAACAACCCAAGCCACCACGATGGACTCACGCATCGGCCTGGACTACATTGTCGAG
AATCGTGACTACATTGCTAAGCTGGGCGCTGCCCTGGACACCCAGAATGCCACCGTCAAG
AAGCAGGTCTTCGAGCTCCTCTCCGCGCTGTGCGCCTGCAGCCCCGATGGATATGCACGA
GCCATCGAAACCCTAGAATTTTACAAGAATCTCAAGAAGCAGCGATACCGCTTCAAGATT
GTCATCAACGAACTGGAGCTGTCGAGTGCCGCTGCCCATCCGCCCCTGGACTACCAGGCC
GCCCTGCTGGCCTTCATCAACTGTGTCATCATCTCGGCGGCCACTCTACAGGAGCGGATT
CGCATTCGCAACGAATTTATAGGTCTCAAA
>GN8820S02J6WSM 
GGCTCCTTGTTGGGATAGCATATGCTGCGCCAGATCATATCCACGCAGTCCGAAGCGGGA
CAACAAGGAGCCGTATCCAAGTTGCTGGGCACCCTGCGACCACCTGGCCTAATTGGCGGC
TCCAAGCCGAAGGTGGCCA
>GN8820S02FN3ML 
AACTTGTTGGCCTTGCTGAGAACCGCATAGAACGAGAATCCTTTAAGGAGCTTTCAGATG
GGTCCGTTTCCTCGCAGTCGTAGTCATAGAAACGTTGGAAGACCAGACTCTTGTTCCGCA
GCGAC
>GN8820S02IKJB4 
TTCCGGTTCCGGTTGCGTGGCCGTTTCCGTTTCCGGTTCCCTAGCTGGCCAGTTCTGCCA
TGGAACACGCACACGTTTTTGGTACAGAATCCTCCTCGCAAAAAGTANAGGGGATACTTT
TTTCGGGGACTACAATCCTGGACCGATGCTACGATGAGCAGGTTTNTCCACTCGGCTTGC
AGANGTTACTGGCGGGGGCATACTTATAGTTATCGGTATTCAAGCCATTCCATCGGCTTC
CGTGGGCTTCTGTCGGATAAAATAAAGTATATCCCAGCTAGATGGACTCTTT
>GN8820S02GBX8T 
GCGACGCTTTATGAATAGCAGAAGAGTATCCAATATATATATAATATATAAACAATTTAC
AAGAATTTTACTTTGCCTTCAACTGGCAAAAAGGCCAGATATAAAGTTCGTACACGATGT
TAGAATATCGGGCACAGCCATGAGACCATCTTTCATTTCCGAAAGAGTGACGAAACGGTA
TGCCATCAAAAGTGCCACAATAACCAATGTTGGTATGGCCAGAGATACCAGGATGCGAGC
CACAACGACAATGGCAAAGCTGATCACTATCAGGGTCAGAAGAACGGCCAAGATGCGTCC
CATTTCACCGGGCTTCACTTCACTTTTAGTCCACGCATCCAAACGGTCAAACACGTTTTC
ACCGAAATCCATTTCTTCGTGTGTGTTGATTTTATCTTGACGTCTAACTTTGAA
>GN8820S02GS4DX 
GGGCGGATGATGACCTGATACGGCAGTAGATGGCCTGAGGATTGGGGACGGAGCTGCTGC
ACCTGCTGCTGCGGTTGGGCGGCCACGGGGAGTGTCGATGCAATGCTGCTTGATATGCTG
GCCACGTACTCGCTCAGCCAGTTAAATCTCATCGCTCATTGCGTCCGGCCAAGGGCAAGA
TTTTTGGTCGAGAAATTCTTCACCAAAATAGGACATGCAGCGCAATTTGGCAGCGAGGAA
AAGCGGAAAGCGGCGATAACGGTGCTCGGGCGGTTACTTAAACTATTTCACTAAGTGGAT
GTGTTTCTTAATCGGTAGTTTAATGCTTCAAAACGTTTGGTTACGAGCCCGCGCGCCGCC
TAATCGGCTAATCTCTGCATTTTATTCG
>GN8820S02HWWQT 
TGCGTCGACAGCGGCAGCGAAATCAGCGCCTCGCTTCAATTTTATTCCGTTTGAATTTGA
AGATGTTTTTAGTGCACTGCCATTAAGTCCTTAGCACGCGCTTTTATTTCGCTTCGTTTC
AATGTGCAGCGGAGAGCACAGTGGGATAAATTGGCAGTTGATGACCCATTGTTGCATTAT
TGTGTTTTAACCATAAAGCCAACAAATGCTTGGCGTTCAAGCCCTTCATGGAGTAACGCA
TATCAACGGATTGTCGGGGATTATCCAACGTCTTAAAGTCAAAATCTTACAAATCGCAGT
ATTTACCTGGCAAACGTGTTAATCCACAGTTTTCTTCGAGATCCGTTTCTATGGCTAAAA
TAAATCTTTGGTTGGGTAAACTCCGTGACTCTGTTCTGTCCAGGCTGCAGAGCATCAAGA
AACCCCTACCCTTCCTTCGACCAAGGG
>GN8820S02HLD3R 
GTGAAAGAGAATTAACGAATGCGCTGAAAGGAAAAGAATATTGGAGAAATAAGAG
>GN8820S02HNUEK 
AGAGAGCTTATGGTTCTTTATAATGCCATAAATTGAGGAATGGGACTCGTTTT
>GN8820S02IFKS4 
TTTTGAATTGCAACTGTTTATATTTTAATTGTGCTTCTTATAACGCTAACTGGAATATGG
AATTTACAATATGGTTTAAAAAATAAACTACTTTACAATGATCGAACGGACGAATACTTT
AAACCTTTAAACTACTTATATCTGATAGTCTCCTCTGCTCCGATAG
>GN8820S02FU6F6 
ACCGGATGTTGGTGTCGTCCGCCGGGTCGATTAGTTACGTGGGCGTCCGGCCGGGCGTGG
AAGGGACCGAACCTTAGGTCCGGCCAA
>GN8820S02GK3HV 
TTCATTAATCGTTTGGTTTGCGCTACTCGCTTCTTTTAAATGCTGGCATATATCATAAAT
ATAGCATACAGATTAGCTTAACTAGACATATATTTGGATATATACATGGATCCGTATATA
TGTATGTAAATCGATCGCAGAGGATCGCCCTGGGATTTGCTGGAATCGAAAAATAGAACT
GCACACACTCTCACAAGCACACATTGACACGAACACAAACATAAATATACACGCACGCGA
ACTGGGCAAAACATAGGGCTATATACATATAGGGATAAGGCTAAACATCCTTGTAGTCCA
CCGATAAATGCAAAAAGTTGTCGGGATAGCTCAGATGCTCGGACATCCATTGCAGTTGGG
TCTCCT
>GN8820S02J0O4I 
GTGGGGCGTATGTGTGGGAGGTAATAGCATCATGTTTTGTCCCCACTCCACCTGAAT
>GN8820S02JTQY5 
TTTTAAAATATATTCAATTTTATTGAAAGGCATGTTATTGTTTAAAGTACGTATGCAAGT
GTGTATGTCTATTAAGTATGCATTGTAAAGATTACGATCGGTTTGGTTAAAATAATTTAT
TGTTTTCGGAATCGGTTTCAATGTCGAATAGGTCAAGCTGTTACTTGCCTTCGATTGGAA
AAAAGATAATAAAAAAGTCTTAACATAGTTTATGCATTAATTATTTCTCTCATCTCTTGA
TCATATTAAAAATCAGACGTCATTCTAGGGAGTCTCCTAACCGTTTGCTACACAGACCCG
CATCTAAAACTCTTACTACTTTCTGTTCCTCGCTCCTCGTTTCTTGTTCCTGACTTGACA
CTCAGTTTA
>GN8820S02IZU72 
TCCACCGCCGCAGGAACTTCCATCAATTGATTTCGATTAGAAGTCGGTGGTCAGTTTGGA
GACCGGTATCCAGAAAGGCAGGATGCTGTCTATGGGCACCACTGTCAGCACAGTTATTCC
CGCCAATGCGTACGTATCGCAAACGAAAGCAGCCATTGGATGATGTCGTATATCAAGATC
CAGAAGGACTACGAAGTG
>GN8820S02F9BUJ 
ATGGATTAAGCGTACTAGATTGCACATGTTAATGTTATAACTAACAATGCGGCAATTTAA
ATACCTCCATGGATTAAGCGTACTAGATTGCACATGCAAATAAAAAACAAAAACCAATGT
GAATGAATACAGATGAAGATAATGCAAATAGAAAGTAAGGGCATTGCAATAATAGGTAGT
GTGCATAGCTATGTACTATCAAAGTAAAAATTAAAATAACTAAAAGTATAGAATCACTAA
TTCGAGCTGATAG
>GN8820S02H7GMA 
TGGACATCAGCTACCACTTTGGACCATCGCGAAGTTTCCCAAAAAGTGAAATAAAATGGC
GAAACTTTTGCAAAGAACA
>GN8820S02JDS47 
AGGAGACCAAGGTGCTGTCGGTTTCCCGCGAGCTAGACGAAGCCTTTGACAAAATTGAAG
ATCTTGAGAACAAGCGAAAGACCCTCCAAAATGAACTCGATGACTTGGCCAACACACAGG
GTACAGCCGATAAAAACGTCCACGAACTGGAGAAAGCGAAGCGGGCGCTAGAGTCTCAGC
TGGCTGCTGAAAGCACAAAACGAGGAACTTGAGGACGACCTACAGCTGACCGAAGACGCG
AAATTGCGCCTAGAGGTGAACATGCAGGCCCTTCGTTCCCAGTTTGAACGCGACCTGCTA
GCTAAGGAAGAGGGTGCCGAGGAGAAAAGACGCGGACTTGTCAAGCAACTGCGGGATCTT
GAGACCGAACTAGACGAGGAACGTAAACAGCG
>GN8820S02HXY6M 
GGCGTCCTCCGGTATCACTGGTATGATCGGTATGATCGGTACCATCGGTATGATCTCCCT
TTGCAAAATGTGCTCTTGCGTTTGTGACGATGGTCTCGATTGCGATTTCGATTGAAACTC
CGATAACGACGGCGATAGCACGCGTTGCCTCAGCGCTGTCTCGGCCACTTCGAATTCGGG
TTTACACTTTGACGTAGACATTGATGTTGATGTAAATGTTGATGTTGGTTTTTGGGGTGC
GAATGAGGTTGGCCCGAATCGATCCGGCCTTATTGTTAGCATCTCGATGTTAATCACGGA
GTTGGAGCGCTCTCTTTCTGATATTCAGCTGCCGTATTTGTTGGAAGATGCGTAGCTATT
AACTGCAGATCCATTTGATGGCATGTGAGTATCAGGCACTAAATGTGGTGTTCTACTAGA
TATAGGTGGCAAAATAGGGCTTGTTGGCCAATGGTAAGTAGCAGCGGCG
>GN8820S02J1D42 
GTCGATAGCCTCTAAAATGGCATCTAGCTCTCGGGTCCTTCCAGTAGCGATCAACTCTGG
TGGTGATGTGGATAAATAAGCTCTCATTGTATGTTTTN
>GN8820S02IAAI3 
GTTCTCATGGTTGCAGAGGTTCTCGTTGCCGCGAGTCCAGGAAACCTTTGGCTTCGGATT
GGCCTGGACCAGAGCTTCGAAGCAAATGGTGTCGCCGGGCAGACACTTGGTGTCGTTCAG
GCCAGAGATCTCCGGCTTGGCCAGCACATCGATCCAACCGCTGGTGACCAGCTCACCGTA
CTTGTTCTTCACCTTCAGTTCATAGCGTCCGGAGTCCTTGATCTCAGCTTCTAGGATGTT
[truncated: 6,498,126 more chars]
