# Supplementary material for: Microarray-Based Capture of Novel Expressed Cell Type–Specific Transfrags (CoNECT) to Annotate Tissue-Specific Transcription in Drosophila melanogaster
Source: G3 (Bethesda). 2012 Aug 1;2(8):873–82. doi: 10.1534/g3.112.003194 (PMC3411243; doi:10.1534/g3.112.003194)
Supplement: Supporting Information [file supp_2.8.873_FileS4.zip › FileS4/testes-isotigs_less 200.txt.fsa]

>isotig00254  gene=isogroup00031  length=142  numContigs=2 [organism=Drosophila melanogaster]
aCCAACAGTAAGAGTGCAGCTGCACTATAAGCTACCCAAACCCTCATTTTTGCCGACAAA
ACGTGACGTGGTCGCTATTAACGCTCGCATTTAACTTTTCACTATTTGTTCAATTTGTTT
TTtCACAAACATCTGTTTATCG
>isotig02459  gene=isogroup00901  length=197  numContigs=2 [organism=Drosophila melanogaster]
GTTCGGGCTTGGCCTTGCACTTGCACTTCATGGTGATCAATGTGCCTGATTCATTTGGGA
TGATTCTCGGCTTTTCGATAAAAGACGGCGCAAACCCGTTAGCATCGCTCGCACTGTCGA
AGTTTAGGcTtATTGTAGCGTTGCTTTCGCCCAATTCGTTTTttGCATTCACTTTGTATT
TTCCAGCATCCTCAACT
>isotig04117  gene=isogroup02162  length=189  numContigs=1 [organism=Drosophila melanogaster]
ATCTTAAGCCTGAGGGAGAATTCTACAGTCCCGAGAAACCCAAGTACAAGCCCGGCGAAA
GACCctCCCAagTTAgaCCAGAAGATAATCTGAggCCAGaGGgTGAATTCTAcACaCCGG
AAAaGCCAGGATTCAGGCcGCTGAGAGGCCAGAGCAAAAGAAACCAgaGgACAActtacg
gccggaagg
>isotig04404  gene=isogroup02449  length=80  numContigs=1 [organism=Drosophila melanogaster]
CcACGCTGAATACATCGGTTCTCGTCCGATCACCGAAATTAAGCAGCGTCGGGCGCGGTT
AGTACTTAGATGGGGggacc
>isotig04939  gene=isogroup02984  length=32  numContigs=1 [organism=Drosophila melanogaster]
GTATGTCCGTATGTCCGTATGTCCGTATGTCC
>isotig04941  gene=isogroup02986  length=58  numContigs=1 [organism=Drosophila melanogaster]
CACAATCATGCCCATCTGCACCACAGCCAGCACGAGTCATTCCATCAGGCAGCACCAC
>isotig04943  gene=isogroup02988  length=47  numContigs=1 [organism=Drosophila melanogaster]
AATCATCACCACCACAGCAACATCGGTAGCATCAACAATACCTCCAT
>isotig04946  gene=isogroup02991  length=60  numContigs=1 [organism=Drosophila melanogaster]
TGTTTGTGTTTGTGTTTGTGTTTGTGTTTGTGTTTGTGTTTGTGTTTGTGTTTGTGTTTG
>isotig04956  gene=isogroup03001  length=34  numContigs=1 [organism=Drosophila melanogaster]
aGGAgCCCcTGCTgaTTCCAAaTGTCCCCGCTGG
>isotig04962  gene=isogroup03007  length=60  numContigs=1 [organism=Drosophila melanogaster]
ACACAACACAACACAACACAaCACAACACAACACAACACAACACAACACAACaCAACACA
>isotig04968  gene=isogroup03013  length=87  numContigs=1 [organism=Drosophila melanogaster]
AATATCACGAGACAGATTTGTCAACTTAATgCAAAATCACTGTTCTTGGTTCTTCTTtGA
ACGACGCTCATCAGTGCCAGCCTCTGG
>isotig04972  gene=isogroup03017  length=33  numContigs=1 [organism=Drosophila melanogaster]
GACCAGTacGGGACCAGTAcGGgACCAGTACGG
>isotig04977  gene=isogroup03022  length=75  numContigs=1 [organism=Drosophila melanogaster]
ATAATGGAGGAGGATATGGAAActATTGGAGGAGGATATcGGAAATAATGCAGGAGGTTA
TGGAAATAATGGTGG
>isotig04993  gene=isogroup03038  length=80  numContigs=1 [organism=Drosophila melanogaster]
GTGTCGTGTCGTGTCGTGTCGTGTCGTGTCGTGTCGTGTCGTGTCGTGTCGTGTCGTGTC
GTGTCGTGTCGTGTCGTGTC
>isotig04995  gene=isogroup03040  length=70  numContigs=1 [organism=Drosophila melanogaster]
ACACAACACAACACAACACAACACAaCACAACaCAaCACAACACAACACAACACAACACA
ACACAACACA
>isotig04996  gene=isogroup03041  length=103  numContigs=1 [organism=Drosophila melanogaster]
AGTTGGAGCTTCAGTGGTGCTCGTAGTGGTGCTTGGAGCTGTTTCAGTGggTCTCCTCAG
CCTCACTGGTGGGTTTATCAGTGCTGCTTGTGGTGCTCGTCGT
>isotig04997  gene=isogroup03042  length=115  numContigs=1 [organism=Drosophila melanogaster]
AGAGTCCTGCCTCTGCTCGCATCACCAAGCCTCGGAAACTTTCAACATATCGCGATTCAC
TAACTGATGAAACAAGAGcAAGCGcgTAgTCTGGGgCCATGGTATTGTTTGgCCC
>isotig05003  gene=isogroup03048  length=128  numContigs=1 [organism=Drosophila melanogaster]
GGCTGGTGTTCATgTGTGTGAGTGTGTGTGCGGGTttACTTAGTATGTCATGTGGGTCAT
CAGCTCGAGCTCAAATATACACTCGTGTGTATATAAaaGGTGTACTGCAAGTGCTGCGTA
GTgCGTAG
>isotig05102  gene=isogroup03147  length=163  numContigs=1 [organism=Drosophila melanogaster]
ctagaatGGCAGGCAAGTGTGCCGGGCGTAATTGTAGTAGGCGTGGGGACCACAAGCCTT
GTCCTCCGAGGTTTCCTGGCGTGTTGCTATCTGTGCATCCaCagAGCTGAGGGCCAGGCC
CAGGAAGACTAGCAAGAAACCATTGAATACGTTCATCTTGTCG
>isotig06238  gene=isogroup04283  length=128  numContigs=1 [organism=Drosophila melanogaster]
ACAACTTCCTGGCAATACTGTCGTTATAAaGCATTTTAACAATGCTTAAATTTGGAAGTG
TTATTTTAAATTTAGTTTCAATCTCAGTGTTTTTttGTCTTTCGTAAaaCTACGTCTGAT
GGCTGGTC
>isotig06599  gene=isogroup04644  length=178  numContigs=1 [organism=Drosophila melanogaster]
ttttGaccAcccGGCCGCTCATCTGGGAGCACTTTCCGGTGAGCAGGGAACAGCAGCAGG
GCAGAAGtCTAAGCGGTGGATCCAACAGCTTCTTCTGGGGCACTGCAGCACTCAGGGGCA
ATTGCTGAAAGCTAGCCTTCTTAAGGGTCCTCATTTCGAAGGgATCGCTCATTGGAAT
>isotig06717  gene=isogroup04762  length=148  numContigs=1 [organism=Drosophila melanogaster]
gtccgtggatttttcagttcattttattcgatcACGAAGAAAaCAACTTATTCTTCCCAA
AACTTGTTTCGAAATTTTTTCAGAGTATGTGTTAAAATTTTCGCAGAATATACGTACCTT
AAAATCGTTAGTAAATCTAGCCAAATAT
