# Supplementary material for: Microarray-Based Capture of Novel Expressed Cell Type–Specific Transfrags (CoNECT) to Annotate Tissue-Specific Transcription in Drosophila melanogaster
Source: G3 (Bethesda). 2012 Aug 1;2(8):873–82. doi: 10.1534/g3.112.003194 (PMC3411243; doi:10.1534/g3.112.003194)
Supplement: Supporting Information [file supp_2.8.873_FileS6.zip]

Archive with 5 entries (2 files):
- FileS6/
- FileS6/081229_Dm_JM_ChIP_1_HX1.rar
- __MACOSX/
- __MACOSX/FileS6/
- __MACOSX/FileS6/._081229_Dm_JM_ChIP_1_HX1.rar
