# Supplementary material for: Microarray-Based Capture of Novel Expressed Cell Type–Specific Transfrags (CoNECT) to Annotate Tissue-Specific Transcription in Drosophila melanogaster
Source: G3 (Bethesda). 2012 Aug 1;2(8):873–82. doi: 10.1534/g3.112.003194 (PMC3411243; doi:10.1534/g3.112.003194)
Supplement: Supporting Information [file supp_2.8.873_TableS1.xlsx]

## Sheet: Sheet1
Ovary Sequences	Matched Gene	Size of novel exon(s)
isotig00701	FBgn0261016	225
isotig03213	FBgn0033214	231
isotig06172	FBgn0037893	65
isotig04888	FBgn0039633	97
isotig08661	FBgn0015623	66
isotig01638	FBgn0050401	126
isotig02387	FBgn0030739	134
isotig02401	FBgn0036641	71
isotig02625	FBgn0036770	63
isotig05036	FBgn0029939	241
isotig05564	FBgn0031816	113
isotig05862	FBgn0036451	110 (first exon)
		90 (second exon)
isotig08849	FBgn0033799	114
contig03226	FBgn0036746	50
isotig00056	FBgn0036814	241
isotig00912	FBgn0260748	99
isotig01553	FBgn0036684	54
isotig01607	FBgn0261261	100
isotig01891	FBgn0261551	284
isotig02841	FBgn0003091	117
isotig03345	FBgn0003963	232
isotig03438	FBgn0034975	149
isotig03578	FBgn0022085	149
isotig03674	FBgn0037025	49
isotig04258	FBgn0052773	52 (first exon)
		280 (second exon)
isotig04693	FBgn0028499	47
isotig05286	FBgn0035178	139
isotig05345	FBgn0259727	71
isotig05682	FBgn0032026	153
isotig06019	FBgn0014469	171
isotig07607	FBgn0051224	39
isotig08911	FBgn0051875	120
isotig09250	FBgn0261808	103
GEKZB4O01BDMZU	FBgn0260474	104
GEKZB4O01CG2TG	FBgn0034400	70
GEKZB4O01CRJ7Q	FBgn0037565	62
GEKZB4O01EBBLY	FBgn0028952	73
GEKZB4O01EH6GQ	FBgn0035558	291
GEKZB4O01EO4KF	FBgn0034400	70
GEKZB4O01EOQBN	FBgn0034400	70
F49Y7MA03BYM71	FBgn0029657	177
GEKZB4O01BDM7W	FBgn0033958	108
GEKZB4O01BKU75	FBgn0052791	119
GEKZB4O01BU9AW	FBgn0053653	103
GEKZB4O01C40PA	FBgn0054002	220
GEKZB4O01CCBEQ	FBgn0053653	139
GEKZB4O01CEZIK	FBgn0261556	176
GEKZB4O01CG5K8	FBgn0033724	37
GEKZB4O01D08GV	FBgn0085216	62
GEKZB4O01DHTI1	FBgn0037142	183
GEKZB4O01E0RB5	FBgn0086708	356
GEKZB4O01AD6CT	FBgn0032021	84
F49Y7MA03BYGDA	FBgn0032911	196
	Average	129.667
Testis Sequences	Matched gene	Size of novel exon(s)
isotig04828	FBgn0016919	47
isotig03480	FBgn0036547	28
isotig11362	FBgn0039979	51
isotig03644	FBgn0033918	39
isotig06119	FBgn0036928	44
isotig02848	FBgn0053710	56
isotig05283	FBgn0085220	10
isotig06223	FBgn0259740	10
isotig02807	FBgn0261710	175
isotig01847	FBgn0010265	66 (first exon)
		182 (second exon)
isotig07699	FBgn0011455	94
isotig01769	FBgn0025592	110
isotig09574	FBgn0030215	29
isotig09712	FBgn0031068	200
isotig00108	FBgn0031191	175
isotig00111	FBgn0031191	175
isotig10498	FBgn0262647	47
isotig02020	FBgn0032818	231
isotig02021	FBgn0032818	231
isotig05112	FBgn0032822	109
isotig07831	FBgn0034459	125
isotig10465	FBgn0034494	52
isotig10213	FBgn0037073	208
isotig05861	FBgn0037467	147
isotig02307	FBgn0037955	504
isotig02986	FBgn0038934	263
isotig02323	FBgn0039335	588
isotig04218	FBgn0040271	368
isotig02268	FBgn0051624	296
isotig02426	FBgn0260634	242
isotig02110	FBgn0038630	75
isotig01932	FBgn0027930	181
isotig08872	FBgn0032910	124
isotig04764	FBgn0030933	52
isotig02554	FBgn0033271	168
isotig02847	FBgn0050401	119
isotig03247	FBgn0036107	154
isotig03344	FBgn0032001	30
isotig03451	FBgn0032740	33
isotig03835	FBgn0033753	104
isotig04143	FBgn0033690	90
isotig04563	FBgn0035471	128
isotig05819	FBgn0031091	100
isotig06891	FBgn0026259	294
isotig07419	FBgn0037370	25
isotig07491	FBgn0033194	59
isotig07559	FBgn0261568	98
isotig07744	FBgn0261436	261
isotig07945	FBgn0035707	146
isotig07953	FBgn0033799	133
isotig08954	FBgn0035265	133
isotig09236	FBgn0260970	177
isotig09283	FBgn0020377	173
isotig09837	FBgn0014127	139
isotig10251	FBgn0032407	357
isotig11323	FBgn0030667	83
isotig11348	FBgn0029867	165
isotig11806	FBgn0019662	96
isotig12867	FBgn0031170	214
isotig00028	FBgn0260462	381
isotig00447	FBgn0051459	91
isotig00448	FBgn0051459	91
isotig00571	FBgn0039249	261
isotig00572	FBgn0039249	261
isotig00913	FBgn0038880	318
isotig00938	FBgn0052016	168
isotig00940	FBgn0052016	168
isotig01680	FBgn0031449	112
isotig01793	FBgn0031944	78
isotig01930	FBgn0037721	148
isotig02061	FBgn0034829	63
isotig02140	FBgn0035888	202
isotig02245	FBgn0037376	101
isotig02320	FBgn0033246	188
isotig02427	FBgn0260634	242
isotig02555	FBgn0033271	168
isotig02696	FBgn0053205	113
isotig02718	FBgn0052112	118
isotig03038	FBgn0027562	117
isotig03065	FBgn0031289	146
isotig03289	FBgn0038100	164
isotig03462	FBgn0036162	194
isotig03478	FBgn0032271	198
isotig03615	FBgn0040849	51
isotig03877	FBgn0040384	388
isotig03970	FBgn0039859	46
isotig03996	FBgn0030409	161
isotig04141	FBgn0033055	87
isotig04189	FBgn0036762	141
isotig04990	FBgn0038686	155
isotig05099	FBgn0036814	72
isotig05222	FBgn0053237	251
isotig05347	FBgn0033324	114
isotig05350	FBgn0044047	229
isotig06901	FBgn0041180	44
isotig07092	FBgn0051752	79
isotig07125	FBgn0051601	74 (first exon)
		120 (second exon)
		37 (third exon)
		92 (fourth exon)
isotig07807	FBgn0085692	67 (first exon)
		227 (second exon)
isotig07820	FBgn0031428	57
isotig07941	FBgn0036714	172
isotig08339	FBgn0004598	48
isotig08895	FBgn0033139	157
isotig08912	FBgn0260660	129
isotig08959	FBgn0033115	45
isotig09827	FBgn0032625	172
isotig10534	FBgn0030628	206
isotig11015	FBgn0036899	158
isotig11519	FBgn0051224	36
isotig11625	FBgn0028670	132
isotig12551	FBgn0030838	389 (first exon)
		72 (second exon)
isotig12865	FBgn0033891	66
isotig12972	FBgn0034883	291
isotig12989	FBgn0014396	53
GN8820S02J01PG	FBgn0023081	38
GN8820S02J2YGT	FBgn0032850	79
GN8820S02IFWZT	FBgn0033067	37 (first exon)
		103 (second exon)
GN8820S02JH57W	FBgn0033657	28
GN8820S02FNWV8	FBgn0034325	45
GN8820S02HTOF8	FBgn0034325	116
GN8820S02JS8OP	FBgn0036862	186
GN8820S02JPVZD	FBgn0038742	185
GN8820S02IKE1C	FBgn0041245	102
GN8820S02J38JN	FBgn0040551	82 (first exon)
		361 (second exon)
GN8820S02HVFSL	FBgn0032218	101
GN8820S02JYF7B	FBgn0259991	73
GN8820S02IYJP3	FBgn0037294	79
GN8820S02IDQQO	FBgn0038398	189 (first exon)
		77 (second exon)
GN8820S02GPTIW	FBgn0037364	26
GN8820S02F1INH	FBgn0010226	74 (first exon)
		211 (second exon)
GN8820S02F3P8O	FBgn0034413	178
GN8820S02FI5R5	FBgn0038316	67
GN8820S02FPGBJ	FBgn0028644	36 (first exon)
		67 (second exon)
GN8820S02FQ0QD	FBgn0050484	46
GN8820S02FTX26	FBgn0041092	21
GN8820S02FTX26	FBgn0041092	82
GN8820S02FY610	FBgn0028644	36 (first exon)
		67 (second exon)
GN8820S02G6H8A	FBgn0037085	55
GN8820S02G6LVA	FBgn0040551	82
GN8820S02G8QAY	FBgn0032629	237
GN8820S02GDI1E	FBgn0052027	120
GN8820S02GFJS7	FBgn0031406	408
GN8820S02GJP94	FBgn0052027	120
GN8820S02GPUZ6	FBgn0052311	74
GN8820S02GRQW5	FBgn0029939	81 (first exon)
		237 (second exon)
GN8820S02H6LFL	FBgn0037445	61
GN8820S02H9UI1	FBgn0033301	65
GN8820S02HDVNV	FBgn0036850	80
GN8820S02HN7VV	FBgn0028550	51
GN8820S02HN9L1	FBgn0003209	416
GN8820S02I09TH	FBgn0085365	165
GN8820S02I09TH	FBgn0085365	120
GN8820S02I0QRC	FBgn0010226	74 (first exon)
		211 (second exon)
GN8820S02I47OT	FBgn0052027	120
GN8820S02I6OBP	FBgn0036850	81
GN8820S02I7B6M	FBgn0063499	127
GN8820S02I98SK	FBgn0033996	50
GN8820S02IFQC9	FBgn0085365	165
GN8820S02IIPU9	FBgn0038790	157
GN8820S02ITQ49	FBgn0010226	78 (first exon)
		211 (second exon)
GN8820S02IX8H7	FBgn0028644	33 (first exon)
		57 (second exon)
GN8820S02IYPF1	FBgn0260386	62
GN8820S02IYZQ6	FBgn0052053	81
GN8820S02JCK93	FBgn0032551	12 (first exon)
		64 (second exon)
		87 (third exon)
GN8820S02JI4CR	FBgn0028644	17 (first exon)
		57 (second exon)
GN8820S02JUFWN	FBgn0034413	163
GN8820S02JVSRX	FBgn0031816	118
GN8820S02F038Q	FBgn0037611	60
GN8820S02F0NN3	FBgn0052506	312
GN8820S02F57XY	FBgn0085273	90
GN8820S02F71BO	FBgn0033058	274
GN8820S02F8TYY	FBgn0036364	52
GN8820S02FK1BS	FBgn0035789	420
GN8820S02FK281	FBgn0033702	182
GN8820S02FKT7T	FBgn0053172	78
GN8820S02FRTYJ	FBgn0041247	162
GN8820S02FXRQB	FBgn0034159	122
GN8820S02FYTGE	FBgn0022710	167
GN8820S02FZFH5	FBgn0046253	29
GN8820S02G2G5U	FBgn0085422	185
GN8820S02G2YIV	FBgn0037025	190
GN8820S02G50UB	FBgn0035960	115
GN8820S02G5V9S	FBgn0003567	87
GN8820S02G7EQH	FBgn0030742	39
GN8820S02GCELU	FBgn0052354	163
GN8820S02GD5BF	FBgn0020248	76
GN8820S02GELPB	FBgn0030161	172
GN8820S02GENE2	FBgn0003174	246
GN8820S02GHM94	FBgn0038394	71
GN8820S02GJOT2	FBgn0000039	151
GN8820S02GQ1M9	FBgn0085273	90
GN8820S02GRHOR	FBgn0037611	68
GN8820S02GT2LG	FBgn0039203	50
GN8820S02GW4AF	FBgn0030161	208
GN8820S02GYVBX	FBgn0036862	332
GN8820S02H04EE	FBgn0037290	125
GN8820S02H2EHC	FBgn0039897	101
GN8820S02H31HU	FBgn0085273	90
GN8820S02H6XYM	FBgn0031757	47 (first exon)
		416 (second exon)
GN8820S02H9FC5	FBgn0031258	136
GN8820S02HAKZ9	FBgn0051052	228
GN8820S02HCFGL	FBgn0036459	29
GN8820S02HCMHH	FBgn0003023	246
GN8820S02HF5YS	FBgn0036364	52
GN8820S02HFEXY	FBgn0051559	155
GN8820S02HI0WQ	FBgn0030486	84
GN8820S02HK1FX	FBgn0039536	51
GN8820S02HL6M5	FBgn0034159	123
GN8820S02HWWQT	FBgn0053218	129 (first exon)
		200 (second exon)
GN8820S02HXSBB	FBgn0028886	247
GN8820S02HZ7UX	FBgn0053172	45
GN8820S02I0259	FBgn0053218	129 (first exon)
		200 (second exon)
GN8820S02I2773	FBgn0260753	55
GN8820S02I2SCO	FBgn0038816	39
GN8820S02I303P	FBgn0038394	79
GN8820S02I3AQ0	FBgn0028400	59
GN8820S02I3WKL	FBgn0039536	51
GN8820S02I5NS4	FBgn0036364	58
GN8820S02I6VYT	FBgn0003174	246
GN8820S02I88LH	FBgn0036364	51
GN8820S02I8VLV	FBgn0036877	39
GN8820S02IADZC	FBgn0261261	132
GN8820S02IFS9R	FBgn0034529	68
GN8820S02IG7F7	FBgn0053172	45
GN8820S02IGL0V	FBgn0033428	37
GN8820S02IHCY5	FBgn0261261	82
GN8820S02IRB63	FBgn0035789	420
GN8820S02ISQ1R	FBgn0013973	127
GN8820S02IXG59	FBgn0053172	45
GN8820S02IXHFY	FBgn0051052	10 (first exon)
		270 (second exon)
GN8820S02J0ZEH	FBgn0035960	115
GN8820S02J2Z79	FBgn0003174	68
GN8820S02J3SXZ	FBgn0030161	172
GN8820S02J3YME	FBgn0261261	82
GN8820S02JA3WX	FBgn0259224	178
GN8820S02JARO0	FBgn0051235	239
GN8820S02JDSEN	FBgn0036364	52
GN8820S02JIPG2	FBgn0039264	132
GN8820S02JJP2B	FBgn0085273	90
GN8820S02JQ5S1	FBgn0050127	327
GN8820S02JRWQL	FBgn0034326	51
GN8820S02JT57G	FBgn0034288	56
GN8820S02JVB1D	FBgn0034159	203
GN8820S02JVI7A	FBgn0036324	36
GN8820S02JY8ZP	FBgn0052778	164
GN8820S02JZBE8	FBgn0037405	241
	Average	135.858
