# Supplementary material for: Microarray-Based Capture of Novel Expressed Cell Type–Specific Transfrags (CoNECT) to Annotate Tissue-Specific Transcription in Drosophila melanogaster
Source: G3 (Bethesda). 2012 Aug 1;2(8):873–82. doi: 10.1534/g3.112.003194 (PMC3411243; doi:10.1534/g3.112.003194)
Supplement: Supporting Information [file supp_2.8.873_TableS2.xlsx]

## Sheet: Sheet1
Ovary Sequences	Matched Genes
isotig06766	FBgn0030121
isotig06606	FBgn0040337
isotig05920	FBgn0026619
isotig01947	FBgn0013763
isotig00563	FBgn0014464
isotig00132	FBgn0026083
isotig04524	FBgn0029522
isotig07770	FBgn0030314
isotig07677	FBgn0030518
isotig03810	FBgn0036192
isotig01885	FBgn0085436
isotig01886	FBgn0085436
isotig06899	FBgn0035120
isotig07181	FBgn0033569
isotig00030	FBgn0260934
isotig00031	FBgn0260934
isotig00032	FBgn0260934
isotig00033	FBgn0260934
isotig00168	FBgn0020513
isotig00170	FBgn0020513
isotig00362	FBgn0259142
isotig00363	FBgn0259142
isotig00484	FBgn0000357
isotig00573	FBgn0020496
isotig00574	FBgn0020496
isotig00665	FBgn0001297
isotig00682	FBgn0038532
isotig00736	FBgn0039302
isotig01042	FBgn0259143
isotig01068	FBgn0262619
isotig01069	FBgn0262619
isotig01113	FBgn0051158
isotig01181	FBgn0083919
isotig01243	FBgn0003345
isotig01306	FBgn0032033
isotig01415	FBgn0031453
isotig01432	FBgn0029738
isotig01481	FBgn0086448
isotig01482	FBgn0086448
isotig01588	FBgn0083068
isotig01637	FBgn0050401
isotig01638	FBgn0050401
isotig01639	FBgn0000927
isotig01745	FBgn0026238
isotig01804	FBgn0028572
isotig01840	FBgn0003557
isotig01841	FBgn0003557
isotig01877	FBgn0262707
isotig01878	FBgn0262707
isotig01899	FBgn0038256
isotig01992	FBgn0005593
isotig02044	FBgn0003015
isotig02050	FBgn0040309
isotig02071	FBgn0039135
isotig02137	FBgn0037788
isotig02368	FBgn0030500
isotig02387	FBgn0030739
isotig02401	FBgn0036641
isotig02483	FBgn0052095
isotig02539	FBgn0085370
isotig02604	FBgn0260970
isotig02625	FBgn0036770
isotig02757	FBgn0086757
isotig02849	FBgn0036107
isotig02852	FBgn0003444
isotig02896	FBgn0000140
isotig02898	FBgn0036827
isotig02972	FBgn0032001
isotig03071	FBgn0085423
isotig03092	FBgn0030447
isotig03178	FBgn0030474
isotig03189	FBgn0032523
isotig03241	FBgn0034542
isotig03277	FBgn0031360
isotig03312	FBgn0039690
isotig03395	FBgn0085430
isotig03485	FBgn0032791
isotig03521	FBgn0260756
isotig03530	FBgn0036648
isotig03623	FBgn0016970
isotig03801	FBgn0053208
isotig03880	FBgn0015617
isotig03931	FBgn0024432
isotig03944	FBgn0032215
isotig03967	FBgn0029689
isotig03972	FBgn0046692
isotig04015	FBgn0034155
isotig04077	FBgn0035370
isotig04105	FBgn0040290
isotig04138	FBgn0031374
isotig04175	FBgn0031126
isotig04374	FBgn0032694
isotig04415	FBgn0085478
isotig04441	FBgn0010269
isotig04442	FBgn0028992
isotig04466	FBgn0030674
isotig04519	FBgn0030114
isotig04559	FBgn0038344
isotig04618	FBgn0053198
isotig04638	FBgn0037779
isotig04641	FBgn0051992
isotig04743	FBgn0037646
isotig04860	FBgn0030673
isotig04935	FBgn0023172
isotig04962	FBgn0030842
isotig05014	FBgn0051523
isotig05045	FBgn0036818
isotig05095	FBgn0036875
isotig05101	FBgn0036152
isotig05132	FBgn0004465
isotig05136	FBgn0005391
isotig05146	FBgn0038611
isotig05288	FBgn0033313
isotig05348	FBgn0031057
isotig05436	FBgn0039537
isotig05447	FBgn0016754
isotig05449	FBgn0024187
isotig05477	FBgn0040777
isotig05509	FBgn0051151
isotig05510	FBgn0002868
isotig05513	FBgn0033266
isotig05557	FBgn0030817
isotig05564	FBgn0031816
isotig05587	FBgn0032208
isotig05686	FBgn0036446
isotig05760	FBgn0036356
isotig05762	FBgn0030239
isotig05862	FBgn0036451
isotig05863	FBgn0034989
isotig05884	FBgn0033887
isotig05888	FBgn0035901
isotig05942	FBgn0028509
isotig05976	FBgn0030321
isotig06004	FBgn0034403
isotig06078	FBgn0015299
isotig06087	FBgn0032293
isotig06174	FBgn0033389
isotig06230	FBgn0036615
isotig06231	FBgn0034495
isotig06308	FBgn0050372
isotig06322	FBgn0031422
isotig06456	FBgn0040091
isotig06468	FBgn0033194
isotig06546	FBgn0013432
isotig06552	FBgn0041702
isotig06641	FBgn0031971
isotig06645	FBgn0015568
isotig06848	FBgn0015477
isotig06870	FBgn0262126
isotig06882	FBgn0038011
isotig06885	FBgn0052774
isotig06950	FBgn0037634
isotig06960	FBgn0037606
isotig06982	FBgn0023477
isotig07050	FBgn0027620
isotig07119	FBgn0034528
isotig07176	FBgn0027903
isotig07198	FBgn0050096
isotig07213	FBgn0030737
isotig07224	FBgn0029131
isotig07252	FBgn0030970
isotig07258	FBgn0029937
isotig07262	FBgn0039341
isotig07278	FBgn0020367
isotig07320	FBgn0027359
isotig07412	FBgn0052602
isotig07429	FBgn0043364
isotig07456	FBgn0031913
isotig07571	FBgn0261922
isotig07575	FBgn0052638
isotig07642	FBgn0039115
isotig07644	FBgn0037526
isotig07649	FBgn0250786
isotig07699	FBgn0005390
isotig07717	FBgn0033755
isotig07756	FBgn0035965
isotig07877	FBgn0036038
isotig07908	FBgn0036423
isotig08003	FBgn0030286
isotig08109	FBgn0035475
isotig08189	FBgn0036804
isotig08196	FBgn0003139
isotig08227	FBgn0031384
isotig08293	FBgn0038741
isotig08328	FBgn0034065
isotig08373	FBgn0030096
isotig08389	FBgn0026751
isotig08396	FBgn0030006
isotig08426	FBgn0035164
isotig08463	FBgn0036826
isotig08471	FBgn0039731
isotig08494	FBgn0262730
isotig08533	FBgn0061200
isotig08544	FBgn0037741
isotig08726	FBgn0000964
isotig08784	FBgn0025832
isotig08816	FBgn0022936
isotig08849	FBgn0033799
isotig08931	FBgn0011766
isotig08992	FBgn0053051
isotig09082	FBgn0039920
isotig09130	FBgn0039139
isotig09157	FBgn0033907
isotig09177	FBgn0053158
isotig09208	FBgn0039538
isotig09236	FBgn0029800
isotig09260	FBgn0260858
isotig09261	FBgn0031881
isotig09286	FBgn0029929
isotig09320	FBgn0028406
isotig09345	FBgn0001970
isotig09356	FBgn0037188
isotig09389	FBgn0033718
isotig09401	FBgn0029882
isotig09414	FBgn0029966
isotig09448	FBgn0035148
isotig05783	FBgn0044046
isotig06410	FBgn0005612
isotig09373	FBgn0050183
isotig00709	FBgn0014467
isotig00943	FBgn0025777
isotig05134	FBgn0011761
isotig07570	FBgn0032126
isotig02004	FBgn0038469
isotig02005	FBgn0038469
isotig00211	FBgn0003656
isotig00599	FBgn0031150
isotig00722	FBgn0033853
isotig00960	FBgn0039061
isotig01099	FBgn0259220
isotig01155	FBgn0027529
isotig01156	FBgn0027529
isotig01563	FBgn0259238
isotig01696	FBgn0031213
isotig01697	FBgn0031213
isotig02002	FBgn0001248
isotig04518	FBgn0031968
isotig09142	FBgn0031117
isotig00131	FBgn0026083
GEKZB4O01AYOHA	FBgn0051800
GEKZB4O01E2JP3	FBgn0032192
GEKZB4O01D3ENW	FBgn0032811
GEKZB4O01BSBUB	FBgn0000359
GEKZB4O01DFSZA	FBgn0029514
GEKZB4O01EHB9X	FBgn0030676
GEKZB4O01EO4BG	FBgn0034062
GEKZB4O01DFNJJ	FBgn0051800
GEKZB4O01CEDZH	FBgn0051800
GEKZB4O01DM9MZ	FBgn0085290
GEKZB4O01CJPZV	FBgn0085290
GEKZB4O01ELVR7	FBgn0026566
GEKZB4O01D6QID	FBgn0026566
GEKZB4O01D73Z3	FBgn0031559
F49Y7MA03B0T80	FBgn0013726
F49Y7MA03B2DQU	FBgn0004914
F49Y7MA03BSVDA	FBgn0085451
F49Y7MA03BUTVY	FBgn0039273
F49Y7MA03BV0CY	FBgn0034709
F49Y7MA03BVQZX	FBgn0030931
F49Y7MA03BVRP8	FBgn0051148
F49Y7MA03BWZSI	FBgn0030667
F49Y7MA03BY1S9	FBgn0051221
F49Y7MA03BZF6J	FBgn0031317
GEKZB4O01A0FV6	FBgn0035347
GEKZB4O01A1F10	FBgn0032669
GEKZB4O01A6FGR	FBgn0037845
GEKZB4O01A6FNJ	FBgn0033636
GEKZB4O01A75KT	FBgn0085281
GEKZB4O01AFKNO	FBgn0051777
GEKZB4O01ANAK3	FBgn0031182
GEKZB4O01AONJK	FBgn0019662
GEKZB4O01APCOY	FBgn0052816
GEKZB4O01AQDLZ	FBgn0050069
GEKZB4O01ARC4T	FBgn0051270
GEKZB4O01ARVWM	FBgn0037846
GEKZB4O01AU1EH	FBgn0261548
GEKZB4O01AVLWM	FBgn0003891
GEKZB4O01AZ5MA	FBgn0052792
GEKZB4O01B0Q0M	FBgn0034606
GEKZB4O01B0W7W	FBgn0035392
GEKZB4O01B15E8	FBgn0039938
GEKZB4O01B2ARZ	FBgn0037765
GEKZB4O01B6G5Y	FBgn0034157
GEKZB4O01B7LKT	FBgn0035347
GEKZB4O01B7PEL	FBgn0014467
GEKZB4O01B7U0F	FBgn0033982
GEKZB4O01B7XQA	FBgn0030466
GEKZB4O01BA38Q	FBgn0035347
GEKZB4O01BAM7E	FBgn0030667
GEKZB4O01BB6FV	FBgn0014467
GEKZB4O01BC92Z	FBgn0031571
GEKZB4O01BCPQI	FBgn0086655
GEKZB4O01BDMZU	FBgn0260474
GEKZB4O01BDQ9D	FBgn0040397
GEKZB4O01BDW3Q	FBgn0034157
GEKZB4O01BFJT9	FBgn0020279
GEKZB4O01BGPHJ	FBgn0033068
GEKZB4O01BK273	FBgn0003977
GEKZB4O01BKBNL	FBgn0029766
GEKZB4O01BKSEZ	FBgn0032176
GEKZB4O01BNDEQ	FBgn0030795
GEKZB4O01BO19Y	FBgn0051224
GEKZB4O01BOVMM	FBgn0034570
GEKZB4O01BPDTB	FBgn0032785
GEKZB4O01BRH93	FBgn0028518
GEKZB4O01BS4G6	FBgn0037923
GEKZB4O01BSYIA	FBgn0003174
GEKZB4O01BUA38	FBgn0033605
GEKZB4O01BUR0V	FBgn0031981
GEKZB4O01BVD4I	FBgn0000459
GEKZB4O01BVJ2L	FBgn0036836
GEKZB4O01BWAO9	FBgn0031460
GEKZB4O01BX0CB	FBgn0037565
GEKZB4O01BX5SR	FBgn0033354
GEKZB4O01BZ0QY	FBgn0014343
GEKZB4O01C0ZKV	FBgn0035347
GEKZB4O01C173Z	FBgn0050441
GEKZB4O01C1BMF	FBgn0037845
GEKZB4O01C1K0Y	FBgn0053766
GEKZB4O01C4VPY	FBgn0033980
GEKZB4O01C5H6T	FBgn0085443
GEKZB4O01C5JGT	FBgn0027082
GEKZB4O01C5K4O	FBgn0028738
GEKZB4O01C5UHP	FBgn0052700
GEKZB4O01C65HJ	FBgn0002569
GEKZB4O01C72YS	FBgn0040234
GEKZB4O01C7A2E	FBgn0043578
GEKZB4O01C7P8C	FBgn0260789
GEKZB4O01C88OF	FBgn0020372
GEKZB4O01CB804	FBgn0039403
GEKZB4O01CBDF2	FBgn0043806
GEKZB4O01CBLYT	FBgn0013771
GEKZB4O01CBTIV	FBgn0083970
GEKZB4O01CC3CJ	FBgn0038486
GEKZB4O01CC3W3	FBgn0020372
GEKZB4O01CC4UG	FBgn0039640
GEKZB4O01CDTOC	FBgn0032345
GEKZB4O01CG2TG	FBgn0034400
GEKZB4O01CH7QJ	FBgn0038550
GEKZB4O01CHBTV	FBgn0036942
GEKZB4O01CHSVM	FBgn0036882
GEKZB4O01CI3HO	FBgn0019643
GEKZB4O01CIMPI	FBgn0033982
GEKZB4O01CIZI1	FBgn0030452
GEKZB4O01CJMNQ	FBgn0040234
GEKZB4O01CJVIR	FBgn0085377
GEKZB4O01CLSMV	FBgn0023531
GEKZB4O01CMVZ2	FBgn0259735
GEKZB4O01CQDMF	FBgn0030261
GEKZB4O01CQRZD	FBgn0026393
GEKZB4O01CRJ7Q	FBgn0037565
GEKZB4O01CRX5K	FBgn0086451
GEKZB4O01CSZ2S	FBgn0030931
GEKZB4O01CTTW4	FBgn0013953
GEKZB4O01CU1KH	FBgn0052462
GEKZB4O01CUHR9	FBgn0041203
GEKZB4O01CWBR3	FBgn0085451
GEKZB4O01CXMSI	FBgn0003891
GEKZB4O01CXZ3Z	FBgn0085315
GEKZB4O01CY7C8	FBgn0035347
GEKZB4O01D0FP7	FBgn0029167
GEKZB4O01D1RYL	FBgn0023458
GEKZB4O01D2UK8	FBgn0052133
GEKZB4O01D3G3Q	FBgn0052267
GEKZB4O01D4347	FBgn0026176
GEKZB4O01D590Z	FBgn0037934
GEKZB4O01D5FVR	FBgn0037565
GEKZB4O01D6LNN	FBgn0014395
GEKZB4O01D6RHP	FBgn0032751
GEKZB4O01D8I8I	FBgn0035695
GEKZB4O01D8NHZ	FBgn0032805
GEKZB4O01DARDY	FBgn0035347
GEKZB4O01DBG3K	FBgn0030266
GEKZB4O01DEFKB	FBgn0037625
GEKZB4O01DEXVA	FBgn0038903
GEKZB4O01DFC3J	FBgn0038903
GEKZB4O01DFUBG	FBgn0033464
GEKZB4O01DH7PR	FBgn0062517
GEKZB4O01DHKRJ	FBgn0033548
GEKZB4O01DI8VQ	FBgn0030027
GEKZB4O01DIJP4	FBgn0035695
GEKZB4O01DJ8HM	FBgn0029965
GEKZB4O01DK5GB	FBgn0033982
GEKZB4O01DKWSK	FBgn0033982
GEKZB4O01DNM84	FBgn0033714
GEKZB4O01DNWDO	FBgn0031741
GEKZB4O01DOI2O	FBgn0035879
GEKZB4O01DOSYK	FBgn0085237
GEKZB4O01DP4KQ	FBgn0028425
GEKZB4O01DPJ2R	FBgn0085256
GEKZB4O01DPJVM	FBgn0261989
GEKZB4O01DQ2CN	FBgn0026393
GEKZB4O01DQA32	FBgn0052296
GEKZB4O01DQORO	FBgn0039266
GEKZB4O01DQPBZ	FBgn0035845
GEKZB4O01DR4UY	FBgn0035879
GEKZB4O01DR7W4	FBgn0261548
GEKZB4O01DSDW4	FBgn0035879
GEKZB4O01DU437	FBgn0035347
GEKZB4O01DW3DH	FBgn0003977
GEKZB4O01DX1BM	FBgn0037560
GEKZB4O01DYR3V	FBgn0034052
GEKZB4O01DZ2OT	FBgn0052138
GEKZB4O01E1GM7	FBgn0036820
GEKZB4O01E329I	FBgn0085227
GEKZB4O01E4OC5	FBgn0040089
GEKZB4O01E5BLH	FBgn0030931
GEKZB4O01EBBLY	FBgn0028952
GEKZB4O01EBHJ4	FBgn0037845
GEKZB4O01EBSM7	FBgn0040397
GEKZB4O01EC0FD	FBgn0030508
GEKZB4O01EC42H	FBgn0028421
GEKZB4O01EDEWK	FBgn0031182
GEKZB4O01EE0FB	FBgn0000075
GEKZB4O01EEO3Q	FBgn0033046
GEKZB4O01EGVDX	FBgn0032002
GEKZB4O01EKS99	FBgn0037060
GEKZB4O01EMOV8	FBgn0031993
GEKZB4O01EO4KF	FBgn0034400
GEKZB4O01EOQBN	FBgn0034400
GEKZB4O01EOSS2	FBgn0037359
GEKZB4O01EQTFG	FBgn0026087
GEKZB4O01ER51M	FBgn0033982
GEKZB4O01ERH5J	FBgn0085451
GEKZB4O01ERN6V	FBgn0030927
GEKZB4O01ES0YZ	FBgn0030407
GEKZB4O01ESE3L	FBgn0000221
GEKZB4O01EVFAN	FBgn0035695
GEKZB4O01EVXTN	FBgn0034452
GEKZB4O01EWDJQ	FBgn0261547
GEKZB4O01EZI7F	FBgn0033005
GEKZB4O01EZT9B	FBgn0033221
GEKZB4O01AJ9C8	FBgn0086899
GEKZB4O01ANIBK	FBgn0003371
GEKZB4O01ASQ3O	FBgn0028582
GEKZB4O01AWN0H	FBgn0035976
GEKZB4O01B2IP2	FBgn0003371
GEKZB4O01B5JHJ	FBgn0001139
GEKZB4O01BA8FW	FBgn0039179
GEKZB4O01BBTHV	FBgn0003371
GEKZB4O01BD175	FBgn0050497
GEKZB4O01BFWY5	FBgn0025628
GEKZB4O01BMW1W	FBgn0035101
GEKZB4O01BTY8K	FBgn0262147
GEKZB4O01BVELG	FBgn0025628
GEKZB4O01C0ZOJ	FBgn0085403
GEKZB4O01C5QT3	FBgn0003371
GEKZB4O01C8D5B	FBgn0034420
GEKZB4O01CAT95	FBgn0053555
GEKZB4O01CIWM1	FBgn0259174
GEKZB4O01CLFCP	FBgn0035321
GEKZB4O01CMZ0D	FBgn0035266
GEKZB4O01D4DCQ	FBgn0003371
GEKZB4O01D4GSA	FBgn0039945
GEKZB4O01D5PMO	FBgn0030876
GEKZB4O01D6RU2	FBgn0016070
GEKZB4O01DBC34	FBgn0005561
GEKZB4O01DE6TM	FBgn0036875
GEKZB4O01DEJU8	FBgn0010300
GEKZB4O01DIE7E	FBgn0000448
GEKZB4O01DK1UN	FBgn0035266
GEKZB4O01DL9EY	FBgn0033639
GEKZB4O01DOUAU	FBgn0000479
GEKZB4O01DTV28	FBgn0001624
GEKZB4O01E1I3S	FBgn0262147
GEKZB4O01EENLC	FBgn0036875
GEKZB4O01EHL5M	FBgn0034886
GEKZB4O01ESDVR	FBgn0000479
GEKZB4O01EST2K	FBgn0036875
GEKZB4O01EW08H	FBgn0036875
GEKZB4O01AYJ9O	FBgn0034321
Testis Sequences	Matched Genes
isotig04096	FBgn0262514
isotig02136	FBgn0067782
isotig05914	FBgn0026175
isotig02424	FBgn0030577
isotig05536	FBgn0031677
isotig03198	FBgn0033145
isotig10839	FBgn0036808
isotig09641	FBgn0037520
isotig11661	FBgn0051419
isotig05080	FBgn0051958
isotig04272	FBgn0052190
isotig08685	FBgn0037222
isotig04828	FBgn0016919
isotig03480	FBgn0036547
isotig11362	FBgn0039979
isotig10810	FBgn0036868
isotig09998	FBgn0033076
isotig05678	FBgn0030348
isotig11787	FBgn0052786
isotig07210	FBgn0013301
isotig02602	FBgn0015571
isotig03549	FBgn0016080
isotig05044	FBgn0019624
isotig07412	FBgn0026136
isotig02485	FBgn0028683
isotig11722	FBgn0028942
isotig06919	FBgn0029514
isotig09461	FBgn0029679
isotig06220	FBgn0030350
isotig04028	FBgn0030814
isotig11449	FBgn0031115
isotig10423	FBgn0031333
isotig07247	FBgn0031347
isotig05154	FBgn0031715
isotig09529	FBgn0031758
isotig07333	FBgn0033063
isotig02065	FBgn0033121
isotig04586	FBgn0033129
isotig10129	FBgn0033644
isotig13163	FBgn0034062
isotig07740	FBgn0034198
isotig11804	FBgn0035150
isotig02866	FBgn0035195
isotig02867	FBgn0035195
isotig02816	FBgn0035244
isotig08100	FBgn0035519
isotig10010	FBgn0035730
isotig08353	FBgn0035965
isotig04645	FBgn0036192
isotig06049	FBgn0036491
isotig06549	FBgn0037378
isotig09327	FBgn0037634
isotig09999	FBgn0037672
isotig09305	FBgn0038136
isotig08196	FBgn0038575
isotig11857	FBgn0038617
isotig03132	FBgn0038683
isotig04295	FBgn0039077
isotig01446	FBgn0039116
isotig11217	FBgn0039159
isotig12259	FBgn0039552
isotig00631	FBgn0040376
isotig04435	FBgn0043783
isotig09406	FBgn0050065
isotig05763	FBgn0050156
isotig08215	FBgn0051199
isotig09518	FBgn0051805
isotig04389	FBgn0052141
isotig11177	FBgn0085206
isotig01678	FBgn0085436
isotig08699	FBgn0086855
isotig04400	FBgn0250822
isotig06124	FBgn0260007
isotig08496	FBgn0260969
isotig07365	FBgn0261995
isotig03644	FBgn0033918
isotig06119	FBgn0036928
isotig02848	FBgn0053710
isotig05283	FBgn0085220
isotig06223	FBgn0259740
isotig09400	FBgn0032882
isotig05975	FBgn0033672
isotig02586	FBgn0031228
isotig10527	FBgn0032408
isotig04614	FBgn0033351
isotig04022	FBgn0040396
isotig02289	FBgn0047135
isotig08551	FBgn0051803
isotig10263	FBgn0053234
isotig02708	FBgn0037922
isotig00266	FBgn0038762
isotig00267	FBgn0038762
isotig00270	FBgn0038762
isotig09019	FBgn0261112
isotig11973	FBgn0004908
isotig00521	FBgn0013263
isotig00519	FBgn0013263
isotig10104	FBgn0013303
isotig08183	FBgn0020369
isotig08126	FBgn0024945
isotig07242	FBgn0028857
isotig07376	FBgn0030026
isotig11926	FBgn0030518
isotig08790	FBgn0030725
isotig04444	FBgn0030839
isotig09247	FBgn0030881
isotig10278	FBgn0031388
isotig06682	FBgn0031443
isotig02678	FBgn0031693
isotig08811	FBgn0032003
isotig09714	FBgn0032478
isotig07650	FBgn0033164
isotig04256	FBgn0033848
isotig09647	FBgn0034688
isotig02264	FBgn0035438
isotig10008	FBgn0035811
isotig09467	FBgn0036796
isotig04385	FBgn0037310
isotig00268	FBgn0038762
isotig00269	FBgn0038762
isotig00271	FBgn0038762
isotig08045	FBgn0039855
isotig10367	FBgn0040093
isotig09572	FBgn0040337
isotig07130	FBgn0040371
isotig05240	FBgn0040963
isotig06986	FBgn0050184
isotig05920	FBgn0051245
isotig04469	FBgn0051709
isotig05855	FBgn0051798
isotig06759	FBgn0053107
isotig10499	FBgn0053233
isotig05797	FBgn0085308
isotig13075	FBgn0260004
isotig00062	FBgn0043825
isotig02034	FBgn0260395
isotig02205	FBgn0050159
isotig02206	FBgn0050159
isotig03970	FBgn0039859
isotig00936	FBgn0031187
isotig00937	FBgn0031187
isotig01117	FBgn0000318
isotig02306	FBgn0039504
isotig09297	FBgn0040339
contig09502	FBgn0032376
contig09992	FBgn0036919
contig13227	FBgn0022355
isotig00011	FBgn0003943
isotig00014	FBgn0003943
isotig00019	FBgn0003943
isotig00020	FBgn0003943
isotig00021	FBgn0003943
isotig00022	FBgn0003943
isotig00108	FBgn0031191
isotig00111	FBgn0031191
isotig00470	FBgn0083919
isotig00471	FBgn0083919
isotig00474	FBgn0083919
isotig00475	FBgn0083919
isotig00502	FBgn0035989
isotig00505	FBgn0035989
isotig00506	FBgn0035989
isotig00638	FBgn0037040
isotig00639	FBgn0037040
isotig00694	FBgn0035497
isotig00695	FBgn0035497
isotig00732	FBgn0031208
isotig00734	FBgn0031208
isotig00736	FBgn0052138
isotig00737	FBgn0052138
isotig00803	FBgn0003345
isotig00804	FBgn0003345
isotig00839	FBgn0015777
isotig00845	FBgn0022985
isotig00846	FBgn0022985
isotig00847	FBgn0022985
isotig00848	FBgn0022985
isotig00876	FBgn0027356
isotig00877	FBgn0027356
isotig00878	FBgn0027356
isotig00879	FBgn0027356
isotig00890	FBgn0000392
isotig00899	FBgn0030114
isotig00900	FBgn0030114
isotig00901	FBgn0030114
isotig00902	FBgn0030114
isotig00979	FBgn0039302
isotig01079	FBgn0034046
isotig01080	FBgn0034046
isotig01193	FBgn0030571
isotig01194	FBgn0030571
isotig01195	FBgn0030571
isotig01196	FBgn0030571
isotig01238	FBgn0016926
isotig01263	FBgn0033313
isotig01265	FBgn0033313
isotig01270	FBgn0030245
isotig01271	FBgn0030245
isotig01272	FBgn0030245
isotig01280	FBgn0030314
isotig01319	FBgn0016034
isotig01321	FBgn0016034
isotig01322	FBgn0030311
isotig01323	FBgn0030311
isotig01331	FBgn0040208
isotig01333	FBgn0040208
isotig01340	FBgn0085378
isotig01348	FBgn0261243
isotig01374	FBgn0033020
isotig01375	FBgn0033020
isotig01399	FBgn0031690
isotig01411	FBgn0028482
isotig01412	FBgn0028482
isotig01451	FBgn0261996
isotig01452	FBgn0033905
isotig01453	FBgn0033905
isotig01506	FBgn0261561
isotig01513	FBgn0034145
isotig01514	FBgn0034145
isotig01525	FBgn0053017
isotig01526	FBgn0053017
isotig01600	FBgn0035348
isotig01711	FBgn0037137
isotig01712	FBgn0037137
isotig01725	FBgn0033476
isotig01726	FBgn0033476
isotig01762	FBgn0038462
isotig01763	FBgn0038462
isotig01772	FBgn0032554
isotig01773	FBgn0032554
isotig01800	FBgn0259704
isotig01801	FBgn0259704
isotig01816	FBgn0034436
isotig01830	FBgn0054002
isotig01847	FBgn0010265
isotig01868	FBgn0250788
isotig01869	FBgn0250788
isotig01882	FBgn0025692
isotig01910	FBgn0033714
isotig01919	FBgn0053129
isotig01929	FBgn0037721
isotig01931	FBgn0027930
isotig01932	FBgn0027930
isotig01939	FBgn0033162
isotig01940	FBgn0033162
isotig01949	FBgn0027549
isotig01950	FBgn0027549
isotig02018	FBgn0053199
isotig02019	FBgn0053199
isotig02022	FBgn0051010
isotig02035	FBgn0262592
isotig02066	FBgn0000287
isotig02067	FBgn0000287
isotig02111	FBgn0051735
isotig02112	FBgn0051735
isotig02138	FBgn0027505
isotig02151	FBgn0037486
isotig02152	FBgn0037486
isotig02191	FBgn0036875
isotig02192	FBgn0036875
isotig02193	FBgn0028546
isotig02242	FBgn0087013
isotig02313	FBgn0019828
isotig02314	FBgn0019828
isotig02339	FBgn0039254
isotig02340	FBgn0039254
isotig02345	FBgn0028429
isotig02346	FBgn0028429
isotig02350	FBgn0031059
isotig02351	FBgn0031059
isotig02365	FBgn0051454
isotig02492	FBgn0028380
isotig02510	FBgn0261922
isotig02511	FBgn0022959
isotig02512	FBgn0022959
isotig02554	FBgn0033271
isotig02566	FBgn0052106
isotig02567	FBgn0052106
isotig02587	FBgn0031228
isotig02604	FBgn0036155
isotig02605	FBgn0036155
isotig02622	FBgn0022709
isotig02623	FBgn0022709
isotig02645	FBgn0035151
isotig02646	FBgn0035151
isotig02684	FBgn0052667
isotig02685	FBgn0033572
isotig02686	FBgn0033572
isotig02712	FBgn0250786
isotig02719	FBgn0052112
isotig02795	FBgn0028406
isotig02817	FBgn0053230
isotig02821	FBgn0014020
isotig02822	FBgn0045823
isotig02846	FBgn0050401
isotig02847	FBgn0050401
isotig02890	FBgn0262109
isotig02907	FBgn0039088
isotig02908	FBgn0039088
isotig02936	FBgn0000139
isotig02955	FBgn0010379
isotig02969	FBgn0032117
isotig02978	FBgn0028992
isotig02979	FBgn0028992
isotig03009	FBgn0034121
isotig03031	FBgn0037239
isotig03032	FBgn0037239
isotig03056	FBgn0034739
isotig03066	FBgn0031289
isotig03094	FBgn0032961
isotig03100	FBgn0053287
isotig03101	FBgn0053287
isotig03110	FBgn0052459
isotig03111	FBgn0052459
isotig03128	FBgn0035515
isotig03129	FBgn0035515
isotig03176	FBgn0259961
isotig03177	FBgn0259961
isotig03235	FBgn0250814
isotig03236	FBgn0250814
isotig03247	FBgn0036107
isotig03248	FBgn0036107
isotig03252	FBgn0031757
isotig03315	FBgn0037172
isotig03325	FBgn0030670
isotig03326	FBgn0030670
isotig03337	FBgn0035120
isotig03344	FBgn0032001
isotig03345	FBgn0032001
isotig03387	FBgn0038213
isotig03388	FBgn0038213
isotig03416	FBgn0004913
isotig03426	FBgn0035003
isotig03427	FBgn0035003
isotig03451	FBgn0032740
isotig03452	FBgn0032740
isotig03468	FBgn0034839
isotig03488	FBgn0034510
isotig03499	FBgn0025802
isotig03515	FBgn0033342
isotig03539	FBgn0031409
isotig03589	FBgn0037874
isotig03590	FBgn0038122
isotig03637	FBgn0051639
isotig03642	FBgn0037910
isotig03646	FBgn0039664
isotig03657	FBgn0050376
isotig03660	FBgn0261393
isotig03663	FBgn0036106
isotig03664	FBgn0039172
isotig03719	FBgn0038458
isotig03743	FBgn0028902
isotig03754	FBgn0037607
isotig03762	FBgn0002431
isotig03772	FBgn0037749
isotig03812	FBgn0030605
isotig03821	FBgn0040648
isotig03829	FBgn0035831
isotig03835	FBgn0033753
isotig03855	FBgn0053002
isotig03866	FBgn0261992
isotig03885	FBgn0001147
isotig03915	FBgn0036062
isotig03930	FBgn0020414
isotig03942	FBgn0035113
isotig03946	FBgn0039291
isotig03955	FBgn0034422
isotig03973	FBgn0051950
isotig04000	FBgn0051017
isotig04004	FBgn0037654
isotig04012	FBgn0035161
isotig04036	FBgn0030263
isotig04044	FBgn0039787
isotig04051	FBgn0033248
isotig04053	FBgn0031934
isotig04057	FBgn0038486
isotig04058	FBgn0032453
isotig04073	FBgn0036096
isotig04092	FBgn0010226
isotig04109	FBgn0031986
isotig04121	FBgn0051908
isotig04129	FBgn0054021
isotig04133	FBgn0031331
isotig04139	FBgn0035799
isotig04143	FBgn0033690
isotig04151	FBgn0034743
isotig04164	FBgn0036221
isotig04186	FBgn0085464
isotig04203	FBgn0024811
isotig04215	FBgn0052163
isotig04221	FBgn0000057
isotig04234	FBgn0031853
isotig04235	FBgn0036351
isotig04271	FBgn0034964
isotig04321	FBgn0039104
isotig04337	FBgn0035585
isotig04357	FBgn0038453
isotig04375	FBgn0038695
isotig04382	FBgn0083986
isotig04392	FBgn0011016
isotig04393	FBgn0039521
isotig04401	FBgn0262002
isotig04405	FBgn0038539
isotig04418	FBgn0017556
isotig04424	FBgn0031384
isotig04458	FBgn0085397
isotig04493	FBgn0038387
isotig04514	FBgn0042179
isotig04521	FBgn0083141
isotig04527	FBgn0051882
isotig04529	FBgn0038090
isotig04536	FBgn0036648
isotig04545	FBgn0051174
isotig04549	FBgn0030440
isotig04559	FBgn0029175
isotig04563	FBgn0035471
isotig04573	FBgn0034478
isotig04580	FBgn0031526
isotig04590	FBgn0040899
isotig04594	FBgn0033551
isotig04613	FBgn0016754
isotig04689	FBgn0033605
isotig04709	FBgn0004003
isotig04726	FBgn0036493
isotig04760	FBgn0027569
isotig04762	FBgn0036608
isotig04769	FBgn0015621
isotig04779	FBgn0031287
isotig04789	FBgn0040705
isotig04835	FBgn0037446
isotig04844	FBgn0262354
isotig04865	FBgn0028850
isotig04868	FBgn0085303
isotig04871	FBgn0031696
isotig04877	FBgn0039698
isotig04879	FBgn0031773
isotig04881	FBgn0051406
isotig04892	FBgn0260012
isotig04957	FBgn0030610
isotig04991	FBgn0036032
isotig05036	FBgn0052086
isotig05057	FBgn0039258
isotig05063	FBgn0029506
isotig05071	FBgn0031051
isotig05072	FBgn0039625
isotig05076	FBgn0022344
isotig05092	FBgn0262564
isotig05104	FBgn0051390
isotig05108	FBgn0085315
isotig05115	FBgn0035411
isotig05175	FBgn0040031
isotig05188	FBgn0039780
isotig05191	FBgn0038512
isotig05205	FBgn0001341
isotig05207	FBgn0067318
isotig05212	FBgn0029167
isotig05226	FBgn0046332
isotig05238	FBgn0036105
isotig05251	FBgn0029929
isotig05263	FBgn0031277
isotig05271	FBgn0004380
isotig05304	FBgn0035517
isotig05311	FBgn0031821
isotig05314	FBgn0061469
isotig05326	FBgn0029608
isotig05349	FBgn0032335
isotig05372	FBgn0040524
isotig05383	FBgn0033608
isotig05390	FBgn0034861
isotig05391	FBgn0085478
isotig05402	FBgn0032717
isotig05405	FBgn0003527
isotig05406	FBgn0262356
isotig05427	FBgn0032972
isotig05428	FBgn0052461
isotig05444	FBgn0036161
isotig05455	FBgn0261976
isotig05495	FBgn0000928
isotig05497	FBgn0039029
isotig05543	FBgn0051609
isotig05633	FBgn0033982
isotig05635	FBgn0051472
isotig05654	FBgn0250817
isotig05670	FBgn0030220
isotig05672	FBgn0042198
isotig05735	FBgn0032345
isotig05748	FBgn0050493
isotig05775	FBgn0037483
isotig05795	FBgn0033498
isotig05801	FBgn0034374
isotig05817	FBgn0033683
isotig05819	FBgn0031091
isotig05864	FBgn0032658
isotig05880	FBgn0041337
isotig05890	FBgn0029740
isotig05896	FBgn0031873
isotig05912	FBgn0033038
isotig05928	FBgn0039369
isotig05935	FBgn0032115
isotig05942	FBgn0038190
isotig05946	FBgn0052068
isotig05951	FBgn0034471
isotig05958	FBgn0062517
isotig05979	FBgn0033624
isotig05988	FBgn0043533
isotig06002	FBgn0052488
isotig06008	FBgn0051693
isotig06018	FBgn0020371
isotig06040	FBgn0030066
isotig06047	FBgn0051730
isotig06061	FBgn0034173
isotig06074	FBgn0035601
isotig06079	FBgn0014029
isotig06084	FBgn0035823
isotig06087	FBgn0038953
isotig06112	FBgn0011239
isotig06140	FBgn0031101
isotig06144	FBgn0037514
isotig06149	FBgn0040992
isotig06152	FBgn0038281
isotig06157	FBgn0035005
isotig06205	FBgn0039669
isotig06233	FBgn0046114
isotig06236	FBgn0033042
isotig06249	FBgn0039368
isotig06251	FBgn0031337
isotig06274	FBgn0005778
isotig06285	FBgn0032884
isotig06301	FBgn0035097
isotig06315	FBgn0051380
isotig06318	FBgn0028684
isotig06339	FBgn0031880
isotig06342	FBgn0034726
isotig06351	FBgn0030092
isotig06360	FBgn0032374
isotig06361	FBgn0039537
isotig06365	FBgn0040994
isotig06372	FBgn0038196
isotig06386	FBgn0031285
isotig06387	FBgn0031364
isotig06390	FBgn0036685
isotig06397	FBgn0025115
isotig06407	FBgn0015230
isotig06419	FBgn0034768
isotig06432	FBgn0026141
isotig06434	FBgn0038074
isotig06436	FBgn0033945
isotig06444	FBgn0003048
isotig06472	FBgn0050181
isotig06511	FBgn0054034
isotig06516	FBgn0029717
isotig06521	FBgn0083943
isotig06548	FBgn0034850
isotig06565	FBgn0036490
isotig06596	FBgn0034263
isotig06613	FBgn0026174
isotig06679	FBgn0262566
isotig06686	FBgn0031440
isotig06700	FBgn0051151
isotig06701	FBgn0036626
isotig06727	FBgn0035568
isotig06784	FBgn0042133
isotig06787	FBgn0032704
isotig06793	FBgn0086904
isotig06805	FBgn0031247
isotig06835	FBgn0032867
isotig06869	FBgn0051327
isotig06876	FBgn0028570
isotig06879	FBgn0038921
isotig06880	FBgn0031684
isotig06888	FBgn0031608
isotig06891	FBgn0026259
isotig06923	FBgn0040989
isotig06939	FBgn0052117
isotig07014	FBgn0039518
isotig07016	FBgn0061196
isotig07022	FBgn0036778
isotig07024	FBgn0259876
isotig07080	FBgn0039881
isotig07085	FBgn0037097
isotig07093	FBgn0050360
isotig07096	FBgn0038163
isotig07128	FBgn0029812
isotig07136	FBgn0250849
isotig07154	FBgn0031292
isotig07192	FBgn0038923
isotig07208	FBgn0036730
isotig07218	FBgn0037728
isotig07228	FBgn0033265
isotig07240	FBgn0038359
isotig07249	FBgn0030386
isotig07250	FBgn0051776
isotig07278	FBgn0261502
isotig07283	FBgn0036125
isotig07297	FBgn0040719
isotig07305	FBgn0052712
isotig07308	FBgn0030997
isotig07319	FBgn0052651
isotig07327	FBgn0021800
isotig07380	FBgn0261279
isotig07382	FBgn0032276
isotig07404	FBgn0038018
isotig07419	FBgn0037370
isotig07485	FBgn0029700
isotig07491	FBgn0033194
isotig07545	FBgn0036820
isotig07559	FBgn0261568
isotig07561	FBgn0035850
isotig07608	FBgn0017456
isotig07630	FBgn0034658
isotig07631	FBgn0036213
isotig07641	FBgn0034410
isotig07646	FBgn0033556
isotig07657	FBgn0036729
isotig07680	FBgn0037115
isotig07683	FBgn0262097
isotig07692	FBgn0010350
isotig07705	FBgn0085546
isotig07707	FBgn0032965
isotig07737	FBgn0035727
isotig07744	FBgn0261436
isotig07748	FBgn0002773
isotig07754	FBgn0029963
isotig07766	FBgn0034825
isotig07787	FBgn0030991
isotig07789	FBgn0032907
isotig07811	FBgn0033813
isotig07817	FBgn0035164
isotig07818	FBgn0036350
isotig07827	FBgn0259151
isotig07843	FBgn0035243
isotig07852	FBgn0005593
isotig07869	FBgn0029964
isotig07880	FBgn0031971
isotig07886	FBgn0028944
isotig07895	FBgn0037011
isotig07910	FBgn0039812
isotig07945	FBgn0035707
isotig07952	FBgn0054033
isotig07953	FBgn0033799
isotig07959	FBgn0027605
isotig07962	FBgn0030932
isotig07994	FBgn0051787
isotig08001	FBgn0025582
isotig08002	FBgn0032956
isotig08012	FBgn0001316
isotig08019	FBgn0000489
isotig08033	FBgn0035374
isotig08043	FBgn0086134
isotig08044	FBgn0039165
isotig08060	FBgn0011335
isotig08125	FBgn0037549
isotig08149	FBgn0032018
isotig08165	FBgn0035768
isotig08268	FBgn0031376
isotig08289	FBgn0032793
isotig08313	FBgn0030384
isotig08315	FBgn0024733
isotig08332	FBgn0032966
isotig08337	FBgn0020766
isotig08369	FBgn0062449
isotig08382	FBgn0051501
isotig08383	FBgn0032428
isotig08385	FBgn0053225
isotig08390	FBgn0034691
isotig08394	FBgn0033832
isotig08406	FBgn0038811
isotig08407	FBgn0031460
isotig08418	FBgn0034521
isotig08454	FBgn0086475
isotig08455	FBgn0034820
isotig08489	FBgn0033112
isotig08490	FBgn0051627
isotig08493	FBgn0051496
isotig08537	FBgn0026316
isotig08539	FBgn0030852
isotig08547	FBgn0011743
isotig08568	FBgn0030410
isotig08573	FBgn0011604
isotig08590	FBgn0051014
isotig08595	FBgn0031497
isotig08603	FBgn0021856
isotig08611	FBgn0051118
isotig08627	FBgn0040102
isotig08631	FBgn0030500
isotig08632	FBgn0038957
isotig08636	FBgn0037572
isotig08674	FBgn0034903
isotig08684	FBgn0040333
isotig08686	FBgn0260777
isotig08687	FBgn0053180
isotig08688	FBgn0033451
isotig08753	FBgn0051093
isotig08777	FBgn0011818
isotig08788	FBgn0038773
isotig08796	FBgn0033781
isotig08806	FBgn0003557
isotig08823	FBgn0036008
isotig08843	FBgn0051453
isotig08850	FBgn0034713
isotig08861	FBgn0036028
isotig08922	FBgn0028980
isotig08940	FBgn0037892
isotig08954	FBgn0035265
isotig08966	FBgn0031772
isotig08977	FBgn0036160
isotig09005	FBgn0031021
isotig09015	FBgn0032904
isotig09029	FBgn0038280
isotig09035	FBgn0034175
isotig09047	FBgn0037176
isotig09055	FBgn0031441
isotig09057	FBgn0010590
isotig09061	FBgn0039690
isotig09066	FBgn0025621
isotig09091	FBgn0015572
isotig09106	FBgn0037516
isotig09117	FBgn0027903
isotig09133	FBgn0002284
isotig09141	FBgn0038818
isotig09149	FBgn0034543
isotig09161	FBgn0027950
isotig09188	FBgn0037465
isotig09200	FBgn0031546
isotig09219	FBgn0023458
isotig09230	FBgn0031814
isotig09236	FBgn0260970
isotig09240	FBgn0039127
isotig09246	FBgn0039323
isotig09273	FBgn0037228
isotig09278	FBgn0050468
isotig09283	FBgn0020377
isotig09293	FBgn0033656
isotig09294	FBgn0032649
isotig09296	FBgn0035082
isotig09304	FBgn0037994
isotig09318	FBgn0031410
isotig09326	FBgn0027599
isotig09360	FBgn0029712
isotig09361	FBgn0003891
isotig09362	FBgn0053490
isotig09380	FBgn0051482
isotig09390	FBgn0037716
isotig09396	FBgn0052438
isotig09405	FBgn0003124
isotig09417	FBgn0052985
isotig09435	FBgn0036641
isotig09451	FBgn0033232
isotig09453	FBgn0024995
isotig09460	FBgn0032518
isotig09464	FBgn0034659
isotig09490	FBgn0051676
isotig09523	FBgn0030989
isotig09528	FBgn0031946
isotig09554	FBgn0032513
isotig09578	FBgn0036740
isotig09581	FBgn0037297
isotig09585	FBgn0037669
isotig09590	FBgn0037490
isotig09611	FBgn0033266
isotig09625	FBgn0036426
isotig09646	FBgn0032110
isotig09654	FBgn0260755
isotig09655	FBgn0053158
isotig09679	FBgn0037924
isotig09701	FBgn0026563
isotig09704	FBgn0031061
isotig09723	FBgn0020764
isotig09729	FBgn0050103
isotig09743	FBgn0033887
isotig09754	FBgn0046222
isotig09760	FBgn0032372
isotig09767	FBgn0034463
isotig09769	FBgn0032004
isotig09774	FBgn0031020
isotig09776	FBgn0032677
isotig09790	FBgn0040755
isotig09806	FBgn0036760
isotig09822	FBgn0030673
isotig09824	FBgn0031651
isotig09830	FBgn0031591
isotig09837	FBgn0014127
isotig09862	FBgn0001989
isotig09870	FBgn0037500
isotig09875	FBgn0029715
isotig09880	FBgn0031785
isotig09882	FBgn0036258
isotig09915	FBgn0053121
isotig09921	FBgn0037204
isotig09923	FBgn0025837
isotig09928	FBgn0031662
isotig09962	FBgn0034758
isotig09975	FBgn0000427
isotig09995	FBgn0027615
isotig10007	FBgn0010282
isotig10020	FBgn0015359
isotig10031	FBgn0037276
isotig10034	FBgn0015828
isotig10039	FBgn0033787
isotig10057	FBgn0033680
isotig10094	FBgn0085239
isotig10130	FBgn0032358
isotig10147	FBgn0035879
isotig10155	FBgn0030679
isotig10162	FBgn0038976
isotig10173	FBgn0032699
isotig10201	FBgn0037283
isotig10211	FBgn0036920
isotig10213	FBgn0037073
isotig10232	FBgn0013799
isotig10233	FBgn0039371
isotig10235	FBgn0030037
isotig10251	FBgn0032407
isotig10252	FBgn0031134
isotig10261	FBgn0032171
isotig10290	FBgn0036354
isotig10303	FBgn0038248
isotig10323	FBgn0037700
isotig10329	FBgn0040658
isotig10359	FBgn0029937
isotig10360	FBgn0025571
isotig10362	FBgn0034863
isotig10365	FBgn0033588
isotig10396	FBgn0035272
isotig10397	FBgn0032039
isotig10402	FBgn0035316
isotig10408	FBgn0037232
isotig10417	FBgn0050372
isotig10426	FBgn0034133
isotig10434	FBgn0000140
isotig10444	FBgn0031261
isotig10463	FBgn0030871
isotig10476	FBgn0038862
isotig10504	FBgn0030722
isotig10511	FBgn0031950
isotig10513	FBgn0030352
isotig10545	FBgn0031893
isotig10563	FBgn0053506
isotig10565	FBgn0013997
isotig10574	FBgn0032090
isotig10610	FBgn0037571
isotig10638	FBgn0038296
isotig10662	FBgn0038640
isotig10670	FBgn0028695
isotig10701	FBgn0029688
isotig10709	FBgn0039810
isotig10743	FBgn0036774
isotig10781	FBgn0032644
isotig10812	FBgn0027080
isotig10827	FBgn0041186
isotig10881	FBgn0026597
isotig10897	FBgn0035090
isotig10903	FBgn0260935
isotig10907	FBgn0035479
isotig10951	FBgn0013810
isotig10987	FBgn0039403
isotig10992	FBgn0030014
isotig11013	FBgn0030918
isotig11057	FBgn0029710
isotig11079	FBgn0037420
isotig11116	FBgn0039002
isotig11120	FBgn0034092
isotig11128	FBgn0010424
isotig11142	FBgn0260776
isotig11154	FBgn0032483
isotig11163	FBgn0037876
isotig11185	FBgn0031652
isotig11195	FBgn0035589
isotig11258	FBgn0053125
isotig11277	FBgn0052240
isotig11283	FBgn0038080
isotig11290	FBgn0030982
isotig11291	FBgn0051956
isotig11305	FBgn0005596
isotig11323	FBgn0030667
isotig11348	FBgn0029867
isotig11351	FBgn0031752
isotig11354	FBgn0261350
isotig11422	FBgn0035475
isotig11458	FBgn0260482
isotig11483	FBgn0039486
isotig11511	FBgn0035649
isotig11525	FBgn0041719
isotig11530	FBgn0031856
isotig11532	FBgn0037796
isotig11539	FBgn0032689
isotig11563	FBgn0038051
isotig11581	FBgn0032445
isotig11658	FBgn0031707
isotig11683	FBgn0002878
isotig11693	FBgn0032322
isotig11732	FBgn0039115
isotig11803	FBgn0039955
isotig11806	FBgn0019662
isotig11816	FBgn0032188
isotig11835	FBgn0029766
isotig11850	FBgn0039538
isotig11871	FBgn0030286
isotig11919	FBgn0032851
isotig11933	FBgn0033054
isotig11947	FBgn0260223
isotig11955	FBgn0027495
isotig11979	FBgn0037763
isotig11982	FBgn0027572
isotig11983	FBgn0034869
isotig11985	FBgn0037824
isotig11988	FBgn0031360
isotig11990	FBgn0030788
isotig12001	FBgn0038673
isotig12018	FBgn0036545
isotig12098	FBgn0035004
isotig12125	FBgn0030927
isotig12153	FBgn0031224
isotig12165	FBgn0033225
isotig12172	FBgn0037779
isotig12183	FBgn0015617
isotig12201	FBgn0033061
isotig12221	FBgn0053333
isotig12227	FBgn0032314
isotig12249	FBgn0085461
isotig12251	FBgn0038156
isotig12278	FBgn0038692
isotig12282	FBgn0041702
isotig12286	FBgn0031006
isotig12290	FBgn0033933
isotig12295	FBgn0029860
isotig12298	FBgn0032313
isotig12311	FBgn0031941
isotig12324	FBgn0030296
isotig12347	FBgn0031050
isotig12358	FBgn0029753
isotig12361	FBgn0044030
isotig12362	FBgn0037164
isotig12367	FBgn0050417
isotig12370	FBgn0035148
isotig12372	FBgn0035985
isotig12373	FBgn0030522
isotig12387	FBgn0039576
isotig12391	FBgn0034684
isotig12392	FBgn0030695
isotig12397	FBgn0052305
isotig12403	FBgn0029882
isotig12471	FBgn0050373
isotig12477	FBgn0040674
isotig12499	FBgn0039589
isotig12503	FBgn0037489
isotig12512	FBgn0023536
isotig12515	FBgn0010041
isotig12552	FBgn0032645
isotig12558	FBgn0010300
isotig12568	FBgn0034403
isotig12596	FBgn0038043
isotig12651	FBgn0032825
isotig12652	FBgn0034206
isotig12685	FBgn0035891
isotig12702	FBgn0085409
isotig12710	FBgn0022338
isotig12720	FBgn0035827
isotig12747	FBgn0010269
isotig12757	FBgn0023519
isotig12790	FBgn0003139
isotig12814	FBgn0004581
isotig12844	FBgn0030447
isotig12863	FBgn0028569
isotig12867	FBgn0031170
isotig12869	FBgn0035231
isotig12883	FBgn0030321
isotig12931	FBgn0039655
isotig12951	FBgn0028884
isotig12992	FBgn0030817
isotig13004	FBgn0052446
isotig13005	FBgn0035426
isotig13058	FBgn0031399
isotig13061	FBgn0040512
isotig13065	FBgn0030096
isotig13093	FBgn0026176
isotig13094	FBgn0036605
isotig13115	FBgn0036528
isotig00447	FBgn0051459
isotig00448	FBgn0051459
isotig09827	FBgn0032625
contig05310	FBgn0034300
isotig00058	FBgn0250823
isotig00059	FBgn0250823
isotig00061	FBgn0250823
isotig00237	FBgn0028572
isotig00238	FBgn0028572
isotig00413	FBgn0000256
isotig00419	FBgn0086361
isotig00423	FBgn0086361
isotig00635	FBgn0036091
isotig00761	FBgn0261550
isotig00882	FBgn0053523
isotig00993	FBgn0013988
isotig01111	FBgn0035113
isotig01120	FBgn0262573
isotig01215	FBgn0034051
isotig01383	FBgn0037138
isotig01385	FBgn0037138
isotig01414	FBgn0050194
isotig01415	FBgn0050194
isotig01416	FBgn0050194
isotig01564	FBgn0051361
isotig01899	FBgn0052675
isotig02118	FBgn0037442
isotig02204	FBgn0038771
isotig02234	FBgn0083959
isotig02473	FBgn0035236
isotig02480	FBgn0035020
isotig02501	FBgn0034031
isotig02721	FBgn0039266
isotig02842	FBgn0031128
isotig02889	FBgn0041585
isotig02935	FBgn0000139
isotig02993	FBgn0011225
isotig03109	FBgn0027529
isotig03496	FBgn0031117
isotig03950	FBgn0032010
isotig04248	FBgn0001139
isotig04358	FBgn0033687
isotig05017	FBgn0035558
isotig05178	FBgn0015600
isotig05991	FBgn0023000
isotig06252	FBgn0052944
isotig06410	FBgn0052707
isotig06996	FBgn0038679
isotig07148	FBgn0034091
isotig07275	FBgn0261551
isotig09023	FBgn0032338
isotig09107	FBgn0053170
isotig09203	FBgn0038421
isotig09431	FBgn0261611
isotig10874	FBgn0261832
isotig11031	FBgn0040355
isotig11041	FBgn0013733
isotig11429	FBgn0035711
isotig11756	FBgn0262029
isotig12422	FBgn0259225
isotig12656	FBgn0037295
isotig12870	FBgn0024277
GN8820S02I51Y8	FBgn0035866
GN8820S02JB2SM	FBgn0035286
GN8820S02JW4JI	FBgn0035866
GN8820S02JDNUN	FBgn0011670
GN8820S02JLJVA	FBgn0011670
GN8820S02JJUTQ	FBgn0039809
GN8820S02JP0QU	FBgn0040649
GN8820S02FYBPV	FBgn0035246
GN8820S02FSK4S	FBgn0036094
GN8820S02GRQJT	FBgn0035866
GN8820S02I2BDS	FBgn0040649
GN8820S02GCP7P	FBgn0040780
GN8820S02JISRB	FBgn0040780
GN8820S02J4TGH	FBgn0033819
GN8820S02F0J5E	FBgn0023178
GN8820S02F0TME	FBgn0020429
GN8820S02F1CGU	FBgn0052073
GN8820S02F1INH	FBgn0010226
GN8820S02F1XPJ	FBgn0031422
GN8820S02F2ABC	FBgn0033718
GN8820S02F2KRN	FBgn0029800
GN8820S02F2Y2C	FBgn0040636
GN8820S02F34CU	FBgn0031777
GN8820S02F3IY7	FBgn0034442
GN8820S02F3K39	FBgn0085311
GN8820S02F3P8O	FBgn0034413
GN8820S02F3SXR	FBgn0054027
GN8820S02F472I	FBgn0039198
GN8820S02F479P	FBgn0030291
GN8820S02F4JCE	FBgn0026433
GN8820S02F4QEH	FBgn0030880
GN8820S02F5K3E	FBgn0052202
GN8820S02F5LRE	FBgn0038763
GN8820S02F5VE0	FBgn0034734
GN8820S02F61VN	FBgn0038001
GN8820S02F6CVN	FBgn0034814
GN8820S02F6R44	FBgn0031393
GN8820S02F6VAU	FBgn0035590
GN8820S02F79NY	FBgn0036679
GN8820S02F7VLN	FBgn0001203
GN8820S02F8ADU	FBgn0260780
GN8820S02F8GXL	FBgn0013323
GN8820S02F8SFZ	FBgn0051371
GN8820S02F8VQG	FBgn0023178
GN8820S02F94OV	FBgn0030009
GN8820S02F95GG	FBgn0037618
GN8820S02F9N6I	FBgn0037326
GN8820S02F9NEY	FBgn0029694
GN8820S02F9NFR	FBgn0014417
GN8820S02F9VYN	FBgn0053796
GN8820S02FG20M	FBgn0032135
GN8820S02FG743	FBgn0026314
GN8820S02FG8F6	FBgn0030089
GN8820S02FGRNL	FBgn0025633
GN8820S02FGSI7	FBgn0005410
GN8820S02FH52T	FBgn0030795
GN8820S02FHG7B	FBgn0027107
GN8820S02FI3BV	FBgn0039666
GN8820S02FI5R5	FBgn0038316
GN8820S02FI8B0	FBgn0039008
GN8820S02FISAI	FBgn0000490
GN8820S02FIZEI	FBgn0040467
GN8820S02FK3WP	FBgn0261086
GN8820S02FKA77	FBgn0038002
GN8820S02FKWRB	FBgn0036899
GN8820S02FL4M0	FBgn0003733
GN8820S02FLO5A	FBgn0038763
GN8820S02FM02W	FBgn0001086
GN8820S02FM0KY	FBgn0040931
GN8820S02FM8PQ	FBgn0031979
GN8820S02FM8V0	FBgn0022702
GN8820S02FMD2C	FBgn0038763
GN8820S02FMMPV	FBgn0085276
GN8820S02FO64T	FBgn0030377
GN8820S02FO69D	FBgn0035168
GN8820S02FO8OY	FBgn0023178
GN8820S02FOCSZ	FBgn0036923
GN8820S02FOE3B	FBgn0259677
GN8820S02FOSPQ	FBgn0035087
GN8820S02FOYDY	FBgn0030880
GN8820S02FP3MM	FBgn0035996
GN8820S02FPD8M	FBgn0085424
GN8820S02FPDF5	FBgn0037188
GN8820S02FPEL8	FBgn0033831
GN8820S02FPGBJ	FBgn0028644
GN8820S02FPR3S	FBgn0031979
GN8820S02FQ01U	FBgn0259677
GN8820S02FQ0QD	FBgn0050484
GN8820S02FQ6TO	FBgn0053523
GN8820S02FQQ2E	FBgn0033307
GN8820S02FRB8T	FBgn0002924
GN8820S02FRZFH	FBgn0031621
GN8820S02FT207	FBgn0033876
GN8820S02FTWC1	FBgn0030008
GN8820S02FTX26	FBgn0041092
GN8820S02FUXPS	FBgn0034598
GN8820S02FV8BI	FBgn0004591
GN8820S02FW5KX	FBgn0010660
GN8820S02FW8T8	FBgn0051041
GN8820S02FWAF1	FBgn0033569
GN8820S02FWYN5	FBgn0040679
GN8820S02FXUI3	FBgn0011589
GN8820S02FY610	FBgn0028644
GN8820S02FY653	FBgn0036141
GN8820S02FY98F	FBgn0039633
GN8820S02FYE1G	FBgn0261983
GN8820S02FYI20	FBgn0259959
GN8820S02FYZB1	FBgn0002044
GN8820S02FZB8H	FBgn0030377
GN8820S02FZO9B	FBgn0040843
GN8820S02G0AF2	FBgn0051797
GN8820S02G0YDA	FBgn0030438
GN8820S02G1KR6	FBgn0038787
GN8820S02G1ZPG	FBgn0026376
GN8820S02G2882	FBgn0032346
GN8820S02G2F3V	FBgn0040801
GN8820S02G2NGX	FBgn0040636
GN8820S02G2VYK	FBgn0030377
GN8820S02G3CMQ	FBgn0002924
GN8820S02G3PVP	FBgn0051778
GN8820S02G4ER2	FBgn0039300
GN8820S02G4M4C	FBgn0040636
GN8820S02G4YYT	FBgn0086911
GN8820S02G52W4	FBgn0031547
GN8820S02G5KNN	FBgn0042134
GN8820S02G5LW8	FBgn0262730
GN8820S02G61KF	FBgn0043532
GN8820S02G69OM	FBgn0030377
GN8820S02G6EPQ	FBgn0040467
GN8820S02G6FRX	FBgn0044046
GN8820S02G6H8A	FBgn0037085
GN8820S02G6LVA	FBgn0040551
GN8820S02G6ZVG	FBgn0010194
GN8820S02G79G8	FBgn0033482
GN8820S02G7EYF	FBgn0032817
GN8820S02G7FW2	FBgn0069923
GN8820S02G7NYO	FBgn0038638
GN8820S02G7S9Z	FBgn0051641
GN8820S02G8659	FBgn0031319
GN8820S02G8KMJ	FBgn0010197
GN8820S02G8QAY	FBgn0032629
GN8820S02G8SQ6	FBgn0000173
GN8820S02G91RV	FBgn0036454
GN8820S02G9D2Z	FBgn0032683
GN8820S02G9QCD	FBgn0035859
GN8820S02GAGXO	FBgn0033623
GN8820S02GAJR8	FBgn0042104
GN8820S02GAN62	FBgn0030377
GN8820S02GANAY	FBgn0037326
GN8820S02GB9NI	FBgn0083942
GN8820S02GBK3D	FBgn0259677
GN8820S02GC2OW	FBgn0030505
GN8820S02GCK6K	FBgn0037298
GN8820S02GCTQB	FBgn0030961
GN8820S02GCTXD	FBgn0011706
GN8820S02GD4B7	FBgn0036923
GN8820S02GDCZH	FBgn0027503
GN8820S02GDI1E	FBgn0052027
GN8820S02GDIOS	FBgn0032398
GN8820S02GDR1J	FBgn0024288
GN8820S02GEQOD	FBgn0034495
GN8820S02GF0P6	FBgn0259959
GN8820S02GF240	FBgn0004591
GN8820S02GF2F8	FBgn0011581
GN8820S02GFJS7	FBgn0031406
GN8820S02GFNE0	FBgn0013323
GN8820S02GFQ8P	FBgn0262106
GN8820S02GFYBA	FBgn0085257
GN8820S02GG98L	FBgn0037197
GN8820S02GHC44	FBgn0014417
GN8820S02GHMB3	FBgn0053198
GN8820S02GHSU2	FBgn0033508
GN8820S02GIZOT	FBgn0020638
GN8820S02GJP94	FBgn0052027
GN8820S02GJSXF	FBgn0085442
GN8820S02GKCNA	FBgn0020497
GN8820S02GKJI5	FBgn0050192
GN8820S02GKYGZ	FBgn0029821
GN8820S02GKYUU	FBgn0030377
GN8820S02GLMJ8	FBgn0036849
GN8820S02GLPIH	FBgn0004589
GN8820S02GM31D	FBgn0000568
GN8820S02GM9PB	FBgn0051057
GN8820S02GN7NE	FBgn0003060
GN8820S02GNRYI	FBgn0023518
GN8820S02GO0BJ	FBgn0039200
GN8820S02GO4PM	FBgn0038590
GN8820S02GOUL8	FBgn0011706
GN8820S02GPCC4	FBgn0035409
GN8820S02GPE7F	FBgn0032818
GN8820S02GPNSU	FBgn0051992
GN8820S02GPUZ6	FBgn0052311
GN8820S02GQE3Z	FBgn0259226
GN8820S02GQIL4	FBgn0037326
GN8820S02GQW5B	FBgn0030377
GN8820S02GRBYM	FBgn0031488
GN8820S02GRQW5	FBgn0029939
GN8820S02GS04H	FBgn0051441
GN8820S02GS3GY	FBgn0035409
GN8820S02GS41B	FBgn0038628
GN8820S02GS9IM	FBgn0040355
GN8820S02GTDMP	FBgn0053269
GN8820S02GTM0L	FBgn0033043
GN8820S02GTMRO	FBgn0001206
GN8820S02GU5Y6	FBgn0039747
GN8820S02GUBRN	FBgn0050075
GN8820S02GUOP3	FBgn0039747
GN8820S02GV0F9	FBgn0051281
GN8820S02GV29F	FBgn0034075
GN8820S02GVV98	FBgn0031422
GN8820S02GXJQ3	FBgn0037326
GN8820S02GXNH2	FBgn0016983
GN8820S02GXXUK	FBgn0260869
GN8820S02GXYDQ	FBgn0011706
GN8820S02GY04Z	FBgn0063667
GN8820S02GZD13	FBgn0040089
GN8820S02GZZYD	FBgn0040355
GN8820S02H04WT	FBgn0030206
GN8820S02H0BHT	FBgn0085257
GN8820S02H0H1P	FBgn0037298
GN8820S02H1Q69	FBgn0015600
GN8820S02H1U2D	FBgn0040234
GN8820S02H245W	FBgn0000459
GN8820S02H2S72	FBgn0085276
GN8820S02H3VYA	FBgn0024288
GN8820S02H4NZH	FBgn0051708
GN8820S02H581T	FBgn0031564
GN8820S02H5AYF	FBgn0039087
GN8820S02H5RWY	FBgn0030377
GN8820S02H616G	FBgn0036679
GN8820S02H6LFL	FBgn0037445
GN8820S02H6R4T	FBgn0051638
GN8820S02H9STR	FBgn0037741
GN8820S02H9UI1	FBgn0033301
GN8820S02HADG2	FBgn0029642
GN8820S02HAG34	FBgn0013811
GN8820S02HAU7M	FBgn0262730
GN8820S02HB1QX	FBgn0029694
GN8820S02HB2BV	FBgn0034598
GN8820S02HBA9V	FBgn0036950
GN8820S02HBEM8	FBgn0000180
GN8820S02HBJGV	FBgn0037339
GN8820S02HBQT0	FBgn0033757
GN8820S02HC0TH	FBgn0029694
GN8820S02HC9I0	FBgn0085430
GN8820S02HCFT1	FBgn0262114
GN8820S02HCGL9	FBgn0032252
GN8820S02HCLZ2	FBgn0032860
GN8820S02HCPCM	FBgn0065088
GN8820S02HCWFC	FBgn0032346
GN8820S02HD0RF	FBgn0038815
GN8820S02HDDAN	FBgn0038628
GN8820S02HDLQF	FBgn0034870
GN8820S02HDVNV	FBgn0036850
GN8820S02HE953	FBgn0259677
GN8820S02HECBQ	FBgn0085279
GN8820S02HEFOO	FBgn0033448
GN8820S02HEKII	FBgn0028537
GN8820S02HEOCO	FBgn0036712
GN8820S02HGF6O	FBgn0028499
GN8820S02HGJKO	FBgn0037897
GN8820S02HHFHZ	FBgn0053198
GN8820S02HHXR1	FBgn0031422
GN8820S02HIB40	FBgn0001206
GN8820S02HIG6A	FBgn0034662
GN8820S02HIKOY	FBgn0034786
GN8820S02HJAK3	FBgn0000108
GN8820S02HJQP8	FBgn0034598
GN8820S02HK3CB	FBgn0260780
GN8820S02HKGNR	FBgn0260723
GN8820S02HKP1L	FBgn0036679
GN8820S02HL01Q	FBgn0015270
GN8820S02HL8YM	FBgn0086694
GN8820S02HLCPW	FBgn0052053
GN8820S02HLTS4	FBgn0036596
GN8820S02HLXHD	FBgn0040931
GN8820S02HMDJE	FBgn0039747
GN8820S02HN1NF	FBgn0032388
GN8820S02HN3ST	FBgn0033757
GN8820S02HN7VV	FBgn0028550
GN8820S02HN9L1	FBgn0003209
GN8820S02HNICK	FBgn0039117
GN8820S02HOC5H	FBgn0260429
GN8820S02HOFTW	FBgn0085215
GN8820S02HPR4K	FBgn0044046
GN8820S02HQELA	FBgn0052053
GN8820S02HRD3F	FBgn0036110
GN8820S02HRDN1	FBgn0037627
GN8820S02HS0KF	FBgn0010313
GN8820S02HS0RL	FBgn0086911
GN8820S02HS94P	FBgn0034452
GN8820S02HSAIU	FBgn0083942
GN8820S02HSB6F	FBgn0038790
GN8820S02HSKKO	FBgn0086519
GN8820S02HSONX	FBgn0085325
GN8820S02HSRMF	FBgn0053198
GN8820S02HTDKU	FBgn0037475
GN8820S02HTXAZ	FBgn0083978
GN8820S02HU3M2	FBgn0051371
GN8820S02HULW0	FBgn0040843
GN8820S02HUXYC	FBgn0036286
GN8820S02HVVS7	FBgn0036712
GN8820S02HW79I	FBgn0032915
GN8820S02HWJR0	FBgn0045479
GN8820S02HWS9V	FBgn0050196
GN8820S02HX3JI	FBgn0052133
GN8820S02HX6VC	FBgn0031031
GN8820S02HXX29	FBgn0259228
GN8820S02HY2HL	FBgn0037069
GN8820S02HYHH1	FBgn0000357
GN8820S02HYI5U	FBgn0037291
GN8820S02HYP4F	FBgn0040365
GN8820S02HZU66	FBgn0040365
GN8820S02I00FJ	FBgn0033405
GN8820S02I0954	FBgn0052801
GN8820S02I09TH	FBgn0085365
GN8820S02I0DY5	FBgn0036618
GN8820S02I0KK3	FBgn0038002
GN8820S02I0QRC	FBgn0010226
GN8820S02I0Z5Q	FBgn0037197
GN8820S02I1R6K	FBgn0259226
GN8820S02I22BV	FBgn0031062
GN8820S02I2KLA	FBgn0002924
GN8820S02I2V4B	FBgn0036712
GN8820S02I378P	FBgn0033831
GN8820S02I3QYP	FBgn0051360
GN8820S02I3ST2	FBgn0032346
GN8820S02I3Z2M	FBgn0031426
GN8820S02I47OT	FBgn0052027
GN8820S02I488K	FBgn0036040
GN8820S02I4EWB	FBgn0039480
GN8820S02I50V3	FBgn0085275
GN8820S02I550M	FBgn0022787
GN8820S02I5546	FBgn0038482
GN8820S02I56NA	FBgn0028421
GN8820S02I5ZC6	FBgn0083978
GN8820S02I6OBP	FBgn0036850
GN8820S02I70G0	FBgn0032346
GN8820S02I7B6M	FBgn0063499
GN8820S02I7D3L	FBgn0085257
GN8820S02I7HBZ	FBgn0034493
GN8820S02I7RDV	FBgn0033301
GN8820S02I7X6D	FBgn0083039
GN8820S02I802X	FBgn0040268
GN8820S02I83R6	FBgn0034534
GN8820S02I8A23	FBgn0035043
GN8820S02I8S74	FBgn0020497
GN8820S02I8SOF	FBgn0012066
GN8820S02I8YGR	FBgn0010660
GN8820S02I98SK	FBgn0033996
GN8820S02I9DD1	FBgn0050089
GN8820S02I9REE	FBgn0027107
GN8820S02I9WLK	FBgn0036950
GN8820S02IA2UN	FBgn0013811
GN8820S02IA5ZD	FBgn0028499
GN8820S02IAVI4	FBgn0029091
GN8820S02IB7RG	FBgn0051441
GN8820S02IBSAK	FBgn0052475
GN8820S02ICEOW	FBgn0051102
GN8820S02ICGN1	FBgn0028421
GN8820S02ICM7G	FBgn0003977
GN8820S02ICURV	FBgn0031435
GN8820S02ID7DF	FBgn0030495
GN8820S02IDFRK	FBgn0038237
GN8820S02IF7ZM	FBgn0000723
GN8820S02IFGK8	FBgn0085386
GN8820S02IFQC9	FBgn0085365
GN8820S02IFUW0	FBgn0031053
GN8820S02IFWZT	FBgn0033067
GN8820S02IFYMF	FBgn0051638
GN8820S02IGL0L	FBgn0030271
GN8820S02IH5J5	FBgn0040843
GN8820S02IHDPR	FBgn0085550
GN8820S02II29I	FBgn0032683
GN8820S02IIB1R	FBgn0040089
GN8820S02IIFYH	FBgn0038144
GN8820S02IIPU9	FBgn0038790
GN8820S02IJGMO	FBgn0034528
GN8820S02IJLHX	FBgn0032467
GN8820S02IK5TI	FBgn0085442
GN8820S02IKEZ4	FBgn0024288
GN8820S02IKGC6	FBgn0030186
GN8820S02ILTJG	FBgn0011476
GN8820S02IM161	FBgn0040506
GN8820S02IM1GN	FBgn0053548
GN8820S02IMCX7	FBgn0051643
GN8820S02IMKPK	FBgn0036836
GN8820S02IMTEH	FBgn0262000
GN8820S02IN2T2	FBgn0086519
GN8820S02IN4BV	FBgn0029091
GN8820S02INVNK	FBgn0027107
GN8820S02IOLRB	FBgn0039199
GN8820S02IOW5T	FBgn0036979
GN8820S02IOWXS	FBgn0085550
GN8820S02IPSRR	FBgn0032879
GN8820S02IQG69	FBgn0037197
GN8820S02IQNCD	FBgn0024288
GN8820S02IQSUR	FBgn0050089
GN8820S02IQZNS	FBgn0040234
GN8820S02IR0DW	FBgn0036332
GN8820S02IR2D7	FBgn0025645
GN8820S02IR9AJ	FBgn0030389
GN8820S02IRMZI	FBgn0003701
GN8820S02IRPDZ	FBgn0032859
GN8820S02IRT9G	FBgn0036767
GN8820S02IS6ND	FBgn0034797
GN8820S02ISS3L	FBgn0015600
GN8820S02ISWGH	FBgn0036618
GN8820S02ISXTN	FBgn0040467
GN8820S02ITE3K	FBgn0042104
GN8820S02ITGSY	FBgn0024288
GN8820S02ITQ49	FBgn0010226
GN8820S02ITQYM	FBgn0039748
GN8820S02ITWDY	FBgn0034495
GN8820S02ITYDO	FBgn0043532
GN8820S02IU4HY	FBgn0033307
GN8820S02IUAXY	FBgn0004656
GN8820S02IUFB1	FBgn0029800
GN8820S02IUJ4Y	FBgn0036193
GN8820S02IUNGB	FBgn0039178
GN8820S02IV2IJ	FBgn0034870
GN8820S02IV3RF	FBgn0086911
GN8820S02IVACI	FBgn0039684
GN8820S02IVIEY	FBgn0053198
GN8820S02IVY5L	FBgn0262114
GN8820S02IX7R8	FBgn0035355
GN8820S02IX8H7	FBgn0028644
GN8820S02IXAT6	FBgn0062412
GN8820S02IXGAR	FBgn0259978
GN8820S02IXJ9X	FBgn0015477
GN8820S02IYPF1	FBgn0260386
GN8820S02IYZQ6	FBgn0052053
GN8820S02IZ650	FBgn0040467
GN8820S02IZE29	FBgn0027503
GN8820S02IZR4L	FBgn0042104
GN8820S02J02AG	FBgn0032818
GN8820S02J05GS	FBgn0031993
GN8820S02J0B3Z	FBgn0037897
GN8820S02J0D0B	FBgn0051371
GN8820S02J10MN	FBgn0015589
GN8820S02J196W	FBgn0010194
GN8820S02J1FNR	FBgn0023444
GN8820S02J1SBU	FBgn0029727
GN8820S02J1YFX	FBgn0050441
GN8820S02J20XO	FBgn0021995
GN8820S02J38JN	FBgn0040551
GN8820S02J3AW4	FBgn0030039
GN8820S02J4GHU	FBgn0040801
GN8820S02J4UB5	FBgn0040931
GN8820S02J4URI	FBgn0067317
GN8820S02J52KG	FBgn0030377
GN8820S02J5I7F	FBgn0033831
GN8820S02J5QKW	FBgn0262599
GN8820S02J6DH8	FBgn0036495
GN8820S02J6EPV	FBgn0065088
GN8820S02J6QEF	FBgn0031393
GN8820S02JAVC5	FBgn0029727
GN8820S02JAZVV	FBgn0031777
GN8820S02JB8AI	FBgn0024187
GN8820S02JBA58	FBgn0003510
GN8820S02JBEK5	FBgn0035695
GN8820S02JBTFP	FBgn0051708
GN8820S02JBYI1	FBgn0000173
GN8820S02JCHGG	FBgn0044046
GN8820S02JCK93	FBgn0032551
GN8820S02JCT33	FBgn0032895
GN8820S02JDV0O	FBgn0011640
GN8820S02JDYOD	FBgn0036727
GN8820S02JESZ8	FBgn0037761
GN8820S02JFMA5	FBgn0032891
GN8820S02JFNVS	FBgn0030795
GN8820S02JFUGA	FBgn0030659
GN8820S02JGEXN	FBgn0051441
GN8820S02JGIE6	FBgn0033718
GN8820S02JGO23	FBgn0034940
GN8820S02JHGR5	FBgn0052311
GN8820S02JHWWQ	FBgn0052133
GN8820S02JI4CR	FBgn0028644
GN8820S02JI4F7	FBgn0040843
GN8820S02JIJCV	FBgn0020640
GN8820S02JITZD	FBgn0034476
GN8820S02JJMMA	FBgn0035687
GN8820S02JJNF3	FBgn0030940
GN8820S02JK3K7	FBgn0029800
GN8820S02JK4Z0	FBgn0038815
GN8820S02JMAPN	FBgn0038418
GN8820S02JMZYF	FBgn0034870
[truncated: 86 more rows]
