# Supplementary material for: Microarray-Based Capture of Novel Expressed Cell Type–Specific Transfrags (CoNECT) to Annotate Tissue-Specific Transcription in Drosophila melanogaster
Source: G3 (Bethesda). 2012 Aug 1;2(8):873–82. doi: 10.1534/g3.112.003194 (PMC3411243; doi:10.1534/g3.112.003194)
Supplement: Supporting Information [file supp_2.8.873_TableS3.xlsx]

## Sheet: Sheet1
Ovary Sequences	Matched Genes
isotig08261	FBgn0039663
isotig08601	FBgn0030073
isotig05903	FBgn0036266
isotig02004	FBgn0038469
isotig02005	FBgn0038469
isotig03151	FBgn0040823
isotig03820	FBgn0038037
GEKZB4O01A0226	FBgn0086608
GEKZB4O01DQE07	FBgn0052778
GEKZB4O01BIP9N	FBgn0261260
GEKZB4O01CNVIZ	FBgn0035132
GEKZB4O01E6N8D	FBgn0038294
Testis Sequences	Matched Genes
isotig02270	FBgn0052536
isotig01447	FBgn0020910
isotig04144	FBgn0034776
isotig01707	FBgn0035132
isotig01708	FBgn0035132
isotig06194	FBgn0051460
isotig04222	FBgn0051870
isotig01848	FBgn0261437
isotig03341	FBgn0033369
isotig03342	FBgn0033369
isotig10054	FBgn0039306
isotig10089	FBgn0033527
isotig01327	FBgn0085324
isotig03781	FBgn0022935
GN8820S02JZ3X0	FBgn0000064
GN8820S02HJOJ6	FBgn0036958
GN8820S02IDBO8	FBgn0030073
GN8820S02F7TLO	FBgn0036110
GN8820S02FVLE2	FBgn0039199
GN8820S02IYS8T	FBgn0039213
GN8820S02J5ZE7	FBgn0039199
GN8820S02FIWL1	FBgn0261928
GN8820S02FKWNV	FBgn0032791
GN8820S02FPK04	FBgn0032748
GN8820S02FYQ7A	FBgn0039915
GN8820S02G02EW	FBgn0053493
GN8820S02GGQJT	FBgn0084001
GN8820S02GJ7AX	FBgn0053493
GN8820S02GPA56	FBgn0030938
GN8820S02GVA0M	FBgn0050374
GN8820S02GVILF	FBgn0261928
GN8820S02GYV11	FBgn0029979
GN8820S02H3KL9	FBgn0032748
GN8820S02H6KI1	FBgn0033817
GN8820S02HDIKP	FBgn0028699
GN8820S02HMR36	FBgn0039915
GN8820S02HWM29	FBgn0033817
GN8820S02HYEO8	FBgn0039915
GN8820S02I1N4K	FBgn0032748
GN8820S02I7OAN	FBgn0053493
GN8820S02IF9HF	FBgn0036542
GN8820S02IKVVX	FBgn0084001
GN8820S02IN1VB	FBgn0023215
GN8820S02JFY2O	FBgn0030938
GN8820S02JW3F4	FBgn0030374
GN8820S02JFXI9	FBgn0028418
