# Supplementary material for: Microarray-Based Capture of Novel Expressed Cell Type–Specific Transfrags (CoNECT) to Annotate Tissue-Specific Transcription in Drosophila melanogaster
Source: G3 (Bethesda). 2012 Aug 1;2(8):873–82. doi: 10.1534/g3.112.003194 (PMC3411243; doi:10.1534/g3.112.003194)
Supplement: Supporting Information [file supp_2.8.873_TableS4.xlsx]

## Sheet: Sheet1
Ovary Sequences	Matched Genes
isotig08116	FBgn0026175
isotig02618	FBgn0050183
isotig03207	FBgn0030646
isotig02291	FBgn0037202
isotig01468	FBgn0050109
isotig01910	FBgn0051661
isotig01911	FBgn0051661
isotig06626	FBgn0028515
isotig06414	FBgn0003076
isotig08886	FBgn0024846
isotig08862	FBgn0027526
isotig08882	FBgn0030572
isotig06887	FBgn0035020
isotig09274	FBgn0035483
isotig09357	FBgn0035853
isotig09290	FBgn0037236
isotig08012	FBgn0037529
isotig09145	FBgn0038080
isotig04064	FBgn0039540
isotig05043	FBgn0040514
isotig07995	FBgn0052262
isotig01459	FBgn0033356
isotig06406	FBgn0085260
isotig05704	FBgn0027079
isotig05879	FBgn0033754
isotig06039	FBgn0037330
isotig02060	FBgn0031535
isotig07298	FBgn0032014
isotig08427	FBgn0262112
isotig07280	FBgn0039849
isotig08493	FBgn0085428
isotig01636	FBgn0260723
isotig03246	FBgn0261456
isotig03837	FBgn0032833
isotig03743	FBgn0023542
isotig05030	FBgn0031673
isotig04804	FBgn0034645
isotig05377	FBgn0044511
isotig03114	FBgn0030670
contig06528	FBgn0034008
contig08920	FBgn0035203
isotig00010	FBgn0085362
isotig00148	FBgn0087008
isotig00151	FBgn0032717
isotig00259	FBgn0004399
isotig00260	FBgn0004399
isotig00261	FBgn0004399
isotig00262	FBgn0004399
isotig00263	FBgn0004399
isotig00264	FBgn0004399
isotig00479	FBgn0025803
isotig00480	FBgn0025803
isotig00481	FBgn0025803
isotig00485	FBgn0004838
isotig00624	FBgn0020238
isotig00625	FBgn0020238
isotig00626	FBgn0020238
isotig00672	FBgn0032938
isotig00709	FBgn0014467
isotig00725	FBgn0037555
isotig00782	FBgn0261268
isotig00783	FBgn0261268
isotig00785	FBgn0053181
isotig00813	FBgn0086897
isotig00814	FBgn0086897
isotig00847	FBgn0035533
isotig00897	FBgn0260859
isotig00943	FBgn0025777
isotig00944	FBgn0025777
isotig00995	FBgn0016070
isotig00996	FBgn0016070
isotig01052	FBgn0011586
isotig01198	FBgn0001105
isotig01199	FBgn0001105
isotig01348	FBgn0015778
isotig01349	FBgn0015778
isotig01412	FBgn0003495
isotig01413	FBgn0003495
isotig01450	FBgn0052138
isotig01451	FBgn0052138
isotig01597	FBgn0035424
isotig01598	FBgn0035424
isotig01739	FBgn0011661
isotig01740	FBgn0011661
isotig01784	FBgn0031952
isotig01785	FBgn0031952
isotig01799	FBgn0036764
isotig01812	FBgn0030354
isotig01813	FBgn0030354
isotig01914	FBgn0024733
isotig01938	FBgn0021873
isotig01977	FBgn0032518
isotig01979	FBgn0003979
isotig02025	FBgn0034021
isotig02026	FBgn0034021
isotig02061	FBgn0031535
isotig02077	FBgn0028331
isotig02078	FBgn0028331
isotig02094	FBgn0010408
isotig02100	FBgn0064225
isotig02184	FBgn0038763
isotig02206	FBgn0036403
isotig02582	FBgn0029997
isotig02870	FBgn0261555
isotig03137	FBgn0022709
isotig03327	FBgn0011509
isotig03501	FBgn0035986
isotig03509	FBgn0037242
isotig03631	FBgn0261859
isotig03694	FBgn0010415
isotig03754	FBgn0053002
isotig03758	FBgn0030719
isotig03764	FBgn0029764
isotig03830	FBgn0052649
isotig03905	FBgn0002607
isotig03947	FBgn0035959
isotig03961	FBgn0030082
isotig03978	FBgn0038965
isotig04004	FBgn0033166
isotig04062	FBgn0051998
isotig04167	FBgn0261599
isotig04208	FBgn0086779
isotig04423	FBgn0050389
isotig04617	FBgn0036484
isotig04667	FBgn0262003
isotig04692	FBgn0250786
isotig04728	FBgn0029152
isotig04741	FBgn0026878
isotig04815	FBgn0085370
isotig04948	FBgn0026189
isotig05001	FBgn0034071
isotig05023	FBgn0032168
isotig05090	FBgn0041094
isotig05114	FBgn0040290
isotig05134	FBgn0011761
isotig05143	FBgn0037737
isotig05204	FBgn0014076
isotig05215	FBgn0038293
isotig05216	FBgn0036564
isotig05235	FBgn0002921
isotig05252	FBgn0026566
isotig05292	FBgn0004868
isotig05306	FBgn0033902
isotig05344	FBgn0010516
isotig05382	FBgn0027083
isotig05391	FBgn0050463
isotig05415	FBgn0039858
isotig05423	FBgn0002645
isotig05426	FBgn0023546
isotig05479	FBgn0013773
isotig05480	FBgn0011725
isotig05492	FBgn0011837
isotig05499	FBgn0031769
isotig05512	FBgn0004406
isotig05538	FBgn0039857
isotig05572	FBgn0037808
isotig05604	FBgn0037379
isotig05671	FBgn0030301
isotig05684	FBgn0067622
isotig05799	FBgn0037255
isotig05903	FBgn0036266
isotig05917	FBgn0052190
isotig05958	FBgn0035432
isotig05973	FBgn0017549
isotig05987	FBgn0053100
isotig06189	FBgn0037358
isotig06222	FBgn0033269
isotig06239	FBgn0030552
isotig06245	FBgn0039466
isotig06274	FBgn0030752
isotig06340	FBgn0031062
isotig06381	FBgn0261609
isotig06448	FBgn0034933
isotig06454	FBgn0025742
isotig06464	FBgn0030066
isotig06644	FBgn0000559
isotig06648	FBgn0034368
isotig06828	FBgn0036428
isotig06842	FBgn0033073
isotig06864	FBgn0039627
isotig06886	FBgn0038100
isotig06901	FBgn0000171
isotig06920	FBgn0010488
isotig06939	FBgn0031759
isotig06952	FBgn0025608
isotig06998	FBgn0032961
isotig07021	FBgn0026777
isotig07076	FBgn0003087
isotig07112	FBgn0261619
isotig07167	FBgn0034976
isotig07210	FBgn0034032
isotig07288	FBgn0033766
isotig07292	FBgn0038569
isotig07359	FBgn0032586
isotig07390	FBgn0033757
isotig07454	FBgn0029664
isotig07468	FBgn0050118
isotig07570	FBgn0032126
isotig07619	FBgn0039773
isotig07703	FBgn0051314
isotig07749	FBgn0024365
isotig07787	FBgn0038428
isotig07840	FBgn0030276
isotig07878	FBgn0027603
isotig08057	FBgn0000308
isotig08164	FBgn0030336
isotig08302	FBgn0033813
isotig08375	FBgn0034084
isotig08414	FBgn0025839
isotig08478	FBgn0035371
isotig08520	FBgn0040334
isotig08609	FBgn0037657
isotig08626	FBgn0011327
isotig08771	FBgn0029866
isotig08859	FBgn0031143
isotig08865	FBgn0036062
isotig08868	FBgn0035016
isotig08990	FBgn0030606
isotig09113	FBgn0038855
isotig09185	FBgn0262517
isotig09203	FBgn0034722
isotig09257	FBgn0039214
isotig09303	FBgn0035896
isotig00569	FBgn0023215
isotig00570	FBgn0023215
isotig00571	FBgn0023215
isotig00572	FBgn0023215
isotig01442	FBgn0031813
isotig01507	FBgn0022382
isotig01508	FBgn0022382
isotig03474	FBgn0001257
isotig04360	FBgn0010909
isotig01659	FBgn0085339
isotig00257	FBgn0026417
isotig00284	FBgn0034345
isotig00286	FBgn0034345
isotig04200	FBgn0023441
GEKZB4O01ALXZR	FBgn0000578
GEKZB4O01AVF6P	FBgn0051159
F49Y7MA03BYTQB	FBgn0034245
GEKZB4O01EJMF3	FBgn0003701
GEKZB4O01EA9YN	FBgn0005617
GEKZB4O01E3AAU	FBgn0005777
GEKZB4O01A7EP8	FBgn0015024
GEKZB4O01DE9LY	FBgn0050184
GEKZB4O01DNWKO	FBgn0021825
GEKZB4O01CEVFE	FBgn0026250
GEKZB4O01CM5NM	FBgn0026250
GEKZB4O01BSAY1	FBgn0028428
GEKZB4O01EYPOH	FBgn0032533
GEKZB4O01EFY4F	FBgn0029881
GEKZB4O01C8DGH	FBgn0029979
GEKZB4O01EZJCS	FBgn0031831
GEKZB4O01DA2FK	FBgn0032002
GEKZB4O01D9V4Q	FBgn0032811
F49Y7MA03BT1MG	FBgn0034198
GEKZB4O01E3OWX	FBgn0035931
GEKZB4O01AU3TN	FBgn0036569
GEKZB4O01EVGXO	FBgn0038275
GEKZB4O01BNHB7	FBgn0038546
GEKZB4O01CWR7J	FBgn0039488
GEKZB4O01CMWJ2	FBgn0051202
GEKZB4O01E2W99	FBgn0052428
GEKZB4O01DQIX1	FBgn0053766
GEKZB4O01EUP63	FBgn0053766
GEKZB4O01B4373	FBgn0083953
GEKZB4O01B05H9	FBgn0047334
F49Y7MA03BU637	FBgn0034238
F49Y7MA03BUJVD	FBgn0035704
GEKZB4O01A833C	FBgn0034599
GEKZB4O01B6UCM	FBgn0028406
GEKZB4O01CDK1E	FBgn0034957
GEKZB4O01EKEVL	FBgn0034245
GEKZB4O01CRNXK	FBgn0038437
GEKZB4O01DFRVZ	FBgn0051159
GEKZB4O01BPKOA	FBgn0051159
GEKZB4O01B2TXB	FBgn0033132
GEKZB4O01AI9QP	FBgn0036382
GEKZB4O01CWE6C	FBgn0030749
GEKZB4O01BLN5C	FBgn0035888
GEKZB4O01E2ABU	FBgn0261436
GEKZB4O01AZ5MA	FBgn0052792
F49Y7MA03B0M54	FBgn0033658
F49Y7MA03B14AP	FBgn0010280
F49Y7MA03B1B07	FBgn0030121
F49Y7MA03BSSGP	FBgn0031023
F49Y7MA03BTB6B	FBgn0034131
F49Y7MA03BVN4F	FBgn0036621
F49Y7MA03BVTDY	FBgn0038063
F49Y7MA03BWGWU	FBgn0031518
F49Y7MA03BXQ2C	FBgn0032256
F49Y7MA03BZ4Z7	FBgn0037435
GEKZB4O01A1X30	FBgn0030452
GEKZB4O01A4OYF	FBgn0028480
GEKZB4O01A5K0G	FBgn0038490
GEKZB4O01A704M	FBgn0003310
GEKZB4O01AEFLH	FBgn0035166
GEKZB4O01AL0BO	FBgn0036893
GEKZB4O01ANBLP	FBgn0030662
GEKZB4O01ANUQO	FBgn0036770
GEKZB4O01AQEAT	FBgn0031023
GEKZB4O01ASMY9	FBgn0013767
GEKZB4O01ASPG6	FBgn0259745
GEKZB4O01AVB1M	FBgn0036770
GEKZB4O01B0SUN	FBgn0035285
GEKZB4O01B2SZT	FBgn0262126
GEKZB4O01B7ANM	FBgn0261934
GEKZB4O01B7ENK	FBgn0003435
GEKZB4O01B86RU	FBgn0031038
GEKZB4O01BAFNX	FBgn0025837
GEKZB4O01BANZS	FBgn0038150
GEKZB4O01BAS7N	FBgn0033538
GEKZB4O01BBCMC	FBgn0037530
GEKZB4O01BC98I	FBgn0004635
GEKZB4O01BFK2Y	FBgn0035285
GEKZB4O01BFKEA	FBgn0085412
GEKZB4O01BHUFZ	FBgn0036911
GEKZB4O01BI61Q	FBgn0004624
GEKZB4O01BINGJ	FBgn0031422
GEKZB4O01BIQ29	FBgn0033650
GEKZB4O01BIYKP	FBgn0004832
GEKZB4O01BKHZ4	FBgn0026250
GEKZB4O01BKW5D	FBgn0243516
GEKZB4O01BO7ND	FBgn0016797
GEKZB4O01BOLYG	FBgn0029894
GEKZB4O01BP4N3	FBgn0030662
GEKZB4O01BPX4U	FBgn0039381
GEKZB4O01BQZ0K	FBgn0004624
GEKZB4O01BR2C5	FBgn0010379
GEKZB4O01BS3RU	FBgn0026147
GEKZB4O01BTI00	FBgn0004889
GEKZB4O01BTZD2	FBgn0053193
GEKZB4O01BUM2T	FBgn0030995
GEKZB4O01BV1XY	FBgn0038057
GEKZB4O01BV4JT	FBgn0036462
GEKZB4O01BVF06	FBgn0052296
GEKZB4O01BW2S7	FBgn0014163
GEKZB4O01BWFN9	FBgn0040992
GEKZB4O01BWHXD	FBgn0037482
GEKZB4O01BXEV9	FBgn0004957
GEKZB4O01BXHM5	FBgn0035166
GEKZB4O01BY7S8	FBgn0040634
GEKZB4O01BYFED	FBgn0000114
GEKZB4O01C0OJ0	FBgn0025621
GEKZB4O01C0PJ7	FBgn0026199
GEKZB4O01C2WAQ	FBgn0010425
GEKZB4O01C31Z2	FBgn0260742
GEKZB4O01C40NV	FBgn0261954
GEKZB4O01C47EH	FBgn0030828
GEKZB4O01C79A3	FBgn0260966
GEKZB4O01C8SCG	FBgn0037142
GEKZB4O01CB4UI	FBgn0039528
GEKZB4O01CBCU7	FBgn0020388
GEKZB4O01CC0ME	FBgn0033252
GEKZB4O01CD8K7	FBgn0262108
GEKZB4O01CDQDP	FBgn0037525
GEKZB4O01CIBN8	FBgn0002609
GEKZB4O01CKTGT	FBgn0261393
GEKZB4O01CL80S	FBgn0024222
GEKZB4O01CLJ1V	FBgn0259234
GEKZB4O01CLJ2O	FBgn0032593
GEKZB4O01CLP7C	FBgn0051357
GEKZB4O01CMHMM	FBgn0250903
GEKZB4O01CO4TN	FBgn0031500
GEKZB4O01CPK18	FBgn0051477
GEKZB4O01CQ0AB	FBgn0035099
GEKZB4O01CRBV2	FBgn0039488
GEKZB4O01CSIL1	FBgn0032172
GEKZB4O01CSTYK	FBgn0262004
GEKZB4O01CT7WY	FBgn0030581
GEKZB4O01CT9YN	FBgn0030749
GEKZB4O01CUXSW	FBgn0029979
GEKZB4O01CVZQI	FBgn0033538
GEKZB4O01CX5HB	FBgn0033538
GEKZB4O01CYO6P	FBgn0032285
GEKZB4O01CYQUL	FBgn0037862
GEKZB4O01CZ4TL	FBgn0030662
GEKZB4O01D2PQE	FBgn0024319
GEKZB4O01D8PVT	FBgn0085478
GEKZB4O01DCAS8	FBgn0043458
GEKZB4O01DD7UO	FBgn0027338
GEKZB4O01DDMQ9	FBgn0016920
GEKZB4O01DDWZV	FBgn0026250
GEKZB4O01DGSGJ	FBgn0040377
GEKZB4O01DK34U	FBgn0030625
GEKZB4O01DL0HJ	FBgn0032452
GEKZB4O01DLFFD	FBgn0029763
GEKZB4O01DO4FU	FBgn0030787
GEKZB4O01DPH1N	FBgn0033476
GEKZB4O01DPJAA	FBgn0262126
GEKZB4O01DPP6I	FBgn0040900
GEKZB4O01DQZLX	FBgn0010051
GEKZB4O01DR59U	FBgn0031023
GEKZB4O01DSO5L	FBgn0027498
GEKZB4O01DUE56	FBgn0031023
GEKZB4O01DUW8I	FBgn0032172
GEKZB4O01DVMR2	FBgn0030995
GEKZB4O01DX1XL	FBgn0030787
GEKZB4O01DX8VN	FBgn0051216
GEKZB4O01DXGAD	FBgn0261934
GEKZB4O01DY86H	FBgn0039381
GEKZB4O01DZ6GQ	FBgn0004624
GEKZB4O01DZD1Q	FBgn0017578
GEKZB4O01E097J	FBgn0031037
GEKZB4O01E0EBO	FBgn0030995
GEKZB4O01E1017	FBgn0031023
GEKZB4O01E2727	FBgn0031270
GEKZB4O01E2TUP	FBgn0259745
GEKZB4O01E4LGY	FBgn0262108
GEKZB4O01E5OAG	FBgn0037741
GEKZB4O01ED765	FBgn0036911
GEKZB4O01ED8M5	FBgn0028738
GEKZB4O01EEAR6	FBgn0262108
GEKZB4O01EG4C2	FBgn0030995
GEKZB4O01EG4I8	FBgn0031023
GEKZB4O01EGYZD	FBgn0032907
GEKZB4O01EIBBU	FBgn0004860
GEKZB4O01EJXGG	FBgn0259824
GEKZB4O01EM1K3	FBgn0024222
GEKZB4O01EPNXZ	FBgn0261934
GEKZB4O01EQX5G	FBgn0032593
GEKZB4O01ER00H	FBgn0031090
GEKZB4O01ER433	FBgn0030452
GEKZB4O01ERCBN	FBgn0024222
GEKZB4O01ERL00	FBgn0037482
GEKZB4O01ET4DX	FBgn0019890
GEKZB4O01ETHYD	FBgn0035791
GEKZB4O01EU968	FBgn0052713
GEKZB4O01EU9V9	FBgn0015797
GEKZB4O01EVA3S	FBgn0040765
GEKZB4O01EWGQS	FBgn0035166
GEKZB4O01EXKVP	FBgn0025455
GEKZB4O01EZBIT	FBgn0035166
GEKZB4O01AKITU	FBgn0034321
GEKZB4O01B4SHU	FBgn0005630
GEKZB4O01BNLF0	FBgn0005630
GEKZB4O01C0ZNL	FBgn0030505
GEKZB4O01CMRKE	FBgn0040009
GEKZB4O01CXSE1	FBgn0005630
GEKZB4O01D8HMU	FBgn0005630
GEKZB4O01DKVGD	FBgn0016070
GEKZB4O01E6RXO	FBgn0016070
GEKZB4O01EGQSP	FBgn0034420
GEKZB4O01EJL0H	FBgn0022764
GEKZB4O01EQ2XI	FBgn0035720
GEKZB4O01EZD3W	FBgn0030505
GEKZB4O01EZVSL	FBgn0016070
Testis Sequences	Matched Genes
isotig05109	FBgn0032863
isotig08448	FBgn0003076
isotig02982	FBgn0016693
isotig12543	FBgn0027564
isotig06109	FBgn0035404
isotig10069	FBgn0036085
isotig00897	FBgn0037923
isotig07362	FBgn0039529
isotig01298	FBgn0042132
isotig01729	FBgn0259238
isotig01730	FBgn0259238
isotig10562	FBgn0260756
isotig12711	FBgn0260859
isotig02270	FBgn0052536
isotig04096	FBgn0262514
isotig02136	FBgn0067782
isotig05914	FBgn0026175
isotig02424	FBgn0030577
isotig05536	FBgn0031677
isotig03198	FBgn0033145
isotig10839	FBgn0036808
isotig09641	FBgn0037520
isotig11661	FBgn0051419
isotig05080	FBgn0051958
isotig04272	FBgn0052190
isotig02352	FBgn0039367
isotig05816	FBgn0261587
isotig09400	FBgn0032882
isotig05975	FBgn0033672
isotig10000	FBgn0028373
isotig06766	FBgn0031093
isotig11662	FBgn0085380
isotig10048	FBgn0031908
isotig09826	FBgn0033900
isotig00062	FBgn0043825
isotig02244	FBgn0037376
isotig03970	FBgn0039859
contig10766	FBgn0262531
isotig00100	FBgn0002868
isotig00133	FBgn0010435
isotig00134	FBgn0010435
isotig00136	FBgn0010435
isotig00137	FBgn0010435
isotig00138	FBgn0010435
isotig00139	FBgn0010435
isotig00368	FBgn0031637
isotig00370	FBgn0031637
isotig00373	FBgn0031637
isotig00375	FBgn0031637
isotig00377	FBgn0031637
isotig00378	FBgn0031637
isotig00508	FBgn0037808
isotig00509	FBgn0037808
isotig00510	FBgn0037808
isotig00511	FBgn0037808
isotig00512	FBgn0037808
isotig00513	FBgn0037808
isotig00514	FBgn0037808
isotig00515	FBgn0037808
isotig00576	FBgn0051120
isotig00595	FBgn0004838
isotig00597	FBgn0004838
isotig00598	FBgn0004838
isotig00608	FBgn0011661
isotig00842	FBgn0035424
isotig00844	FBgn0035424
isotig00908	FBgn0051772
isotig00910	FBgn0051772
isotig00935	FBgn0031187
isotig00936	FBgn0031187
isotig00937	FBgn0031187
isotig01132	FBgn0034841
isotig01134	FBgn0034841
isotig01135	FBgn0034841
isotig01306	FBgn0039858
isotig01307	FBgn0039858
isotig01327	FBgn0085324
isotig01431	FBgn0033446
isotig01527	FBgn0261619
isotig01528	FBgn0261619
isotig01529	FBgn0261619
isotig01697	FBgn0086674
isotig01698	FBgn0086674
isotig01839	FBgn0039029
isotig01840	FBgn0039029
isotig02033	FBgn0028336
isotig02283	FBgn0000084
isotig02306	FBgn0002441
isotig02379	FBgn0000259
isotig02478	FBgn0262003
isotig02479	FBgn0262003
isotig02631	FBgn0014467
isotig02632	FBgn0014467
isotig02657	FBgn0052652
isotig02772	FBgn0038111
isotig02850	FBgn0035371
isotig02851	FBgn0035371
isotig02852	FBgn0001105
isotig02853	FBgn0001105
isotig02943	FBgn0031725
isotig02944	FBgn0031725
isotig02983	FBgn0016693
isotig03152	FBgn0052319
isotig03172	FBgn0030697
isotig03233	FBgn0010488
isotig03234	FBgn0010488
isotig03254	FBgn0046212
isotig03255	FBgn0046212
isotig03302	FBgn0010198
isotig03405	FBgn0039773
isotig03406	FBgn0039773
isotig03475	FBgn0036286
isotig03545	FBgn0259970
isotig03643	FBgn0011668
isotig03731	FBgn0261055
isotig03738	FBgn0040900
isotig03781	FBgn0022935
isotig03839	FBgn0037689
isotig04021	FBgn0259972
isotig04027	FBgn0032642
isotig04087	FBgn0085271
isotig04116	FBgn0034435
isotig04128	FBgn0031258
isotig04137	FBgn0035273
isotig04206	FBgn0032371
isotig04224	FBgn0053489
isotig04350	FBgn0030481
isotig04406	FBgn0019890
isotig04416	FBgn0029603
isotig04443	FBgn0035121
isotig04466	FBgn0037862
isotig04634	FBgn0000308
isotig04637	FBgn0034084
isotig04673	FBgn0000036
isotig04733	FBgn0039214
isotig04791	FBgn0026189
isotig04848	FBgn0034071
isotig05176	FBgn0043575
isotig05276	FBgn0259734
isotig05294	FBgn0000625
isotig05486	FBgn0030246
isotig05508	FBgn0000094
isotig05509	FBgn0004380
isotig05598	FBgn0034021
isotig05720	FBgn0014010
isotig05741	FBgn0032725
isotig05976	FBgn0036196
isotig06277	FBgn0038965
isotig06348	FBgn0040763
isotig06797	FBgn0039875
isotig06886	FBgn0040496
isotig06889	FBgn0028342
isotig06930	FBgn0029888
isotig07035	FBgn0025839
isotig07079	FBgn0038979
isotig07186	FBgn0031505
isotig07190	FBgn0031683
isotig07197	FBgn0034665
isotig07313	FBgn0032664
isotig07439	FBgn0011670
isotig07638	FBgn0050278
isotig07651	FBgn0051281
isotig07794	FBgn0023526
isotig07823	FBgn0030752
isotig08096	FBgn0031535
isotig08110	FBgn0016919
isotig08274	FBgn0037352
isotig08309	FBgn0036601
isotig08349	FBgn0035069
isotig08372	FBgn0052463
isotig08605	FBgn0259710
isotig08614	FBgn0034506
isotig08821	FBgn0053464
isotig09329	FBgn0028377
isotig09389	FBgn0037456
isotig09541	FBgn0261627
isotig09678	FBgn0036158
isotig09733	FBgn0028743
isotig09762	FBgn0000171
isotig09804	FBgn0037298
isotig10105	FBgn0038773
isotig10113	FBgn0260966
isotig10154	FBgn0261914
isotig10446	FBgn0035432
isotig11043	FBgn0031143
isotig11081	FBgn0015778
isotig11100	FBgn0031759
isotig11242	FBgn0052133
isotig11399	FBgn0040812
isotig11451	FBgn0032369
isotig11559	FBgn0031529
isotig11640	FBgn0029895
isotig11823	FBgn0034564
isotig12027	FBgn0037169
isotig12150	FBgn0037449
isotig12321	FBgn0031332
isotig12328	FBgn0034882
isotig12357	FBgn0051296
isotig12376	FBgn0036773
isotig12393	FBgn0261456
isotig12536	FBgn0038569
isotig12684	FBgn0038165
isotig13101	FBgn0036704
isotig13112	FBgn0030664
isotig00892	FBgn0085339
isotig01120	FBgn0262573
isotig01416	FBgn0050194
isotig02411	FBgn0259993
isotig03534	FBgn0002781
isotig05660	FBgn0261975
isotig07271	FBgn0038858
isotig08172	FBgn0002781
GN8820S02HOHDW	FBgn0046296
GN8820S02I7W9B	FBgn0035286
GN8820S02IB8UI	FBgn0038385
GN8820S02IG8CA	FBgn0035286
GN8820S02JX7KS	FBgn0000629
GN8820S02G0BEI	FBgn0026393
GN8820S02GTS3I	FBgn0034865
GN8820S02GHEZR	FBgn0034910
GN8820S02HFJ6E	FBgn0034942
GN8820S02HBBN4	FBgn0035960
GN8820S02H6XN6	FBgn0044511
GN8820S02FUHKM	FBgn0051088
GN8820S02HVUS3	FBgn0259991
GN8820S02JDNUN	FBgn0261061
GN8820S02JLJVA	FBgn0261061
GN8820S02JJUTQ	FBgn0039809
GN8820S02HLXHD	FBgn0040931
GN8820S02IKEL8	FBgn0031639
GN8820S02GGPVK	FBgn0032016
GN8820S02F5PCU	FBgn0032115
GN8820S02H0D9T	FBgn0032115
GN8820S02F8PSY	FBgn0034910
GN8820S02FZQ6M	FBgn0035960
GN8820S02JPKXK	FBgn0035960
GN8820S02G4D7G	FBgn0038273
GN8820S02FWRAF	FBgn0038738
GN8820S02IF2W0	FBgn0040376
GN8820S02HVC3K	FBgn0050074
GN8820S02HS3GD	FBgn0050161
GN8820S02F43XK	FBgn0243505
GN8820S02F2NFI	FBgn0261061
GN8820S02FJK2L	FBgn0261061
GN8820S02IRQ33	FBgn0034865
GN8820S02I024I	FBgn0045478
GN8820S02I0HB8	FBgn0039339
GN8820S02HEZPE	FBgn0001624
GN8820S02HH97M	FBgn0026188
GN8820S02HHS20	FBgn0027291
GN8820S02F0A6B	FBgn0027603
GN8820S02F0XDC	FBgn0039744
GN8820S02F2T6M	FBgn0085328
GN8820S02F483W	FBgn0027605
GN8820S02F4HTB	FBgn0051159
GN8820S02F8FPZ	FBgn0026878
GN8820S02F8JX7	FBgn0051524
GN8820S02F8JXY	FBgn0032024
GN8820S02F8UEM	FBgn0044051
GN8820S02F9EQ3	FBgn0053207
GN8820S02FH102	FBgn0260933
GN8820S02FI5NY	FBgn0026077
GN8820S02FJB4P	FBgn0085328
GN8820S02FJEVH	FBgn0259950
GN8820S02FJLFK	FBgn0261698
GN8820S02FKTSK	FBgn0035858
GN8820S02FL405	FBgn0032315
GN8820S02FN0YB	FBgn0035772
GN8820S02FP6VN	FBgn0029727
GN8820S02FPTDB	FBgn0086779
GN8820S02FQAM5	FBgn0030196
GN8820S02FSP06	FBgn0032315
GN8820S02FT2E5	FBgn0262612
GN8820S02FT30F	FBgn0027605
GN8820S02FTOSC	FBgn0039466
GN8820S02FTS54	FBgn0036495
GN8820S02FUA5D	FBgn0034270
GN8820S02FVLE2	FBgn0039199
GN8820S02FVOLI	FBgn0031251
GN8820S02FXKVG	FBgn0033831
GN8820S02FXT9N	FBgn0086655
GN8820S02FYFXW	FBgn0261588
GN8820S02FZZYR	FBgn0036495
GN8820S02G01V5	FBgn0037590
GN8820S02G0FY2	FBgn0015791
GN8820S02G447G	FBgn0038240
GN8820S02G6CCS	FBgn0040491
GN8820S02G6RS6	FBgn0052475
GN8820S02G7BDM	FBgn0259146
GN8820S02G7MF9	FBgn0024326
GN8820S02G838J	FBgn0002921
GN8820S02G8Z8G	FBgn0032315
GN8820S02GA9Y3	FBgn0085345
GN8820S02GAPXL	FBgn0035543
GN8820S02GF30V	FBgn0011740
GN8820S02GFJR6	FBgn0085412
GN8820S02GFSZL	FBgn0029692
GN8820S02GHFTP	FBgn0037358
GN8820S02GHHZO	FBgn0260750
GN8820S02GJRQE	FBgn0032315
GN8820S02GLRY8	FBgn0030890
GN8820S02GOSE8	FBgn0027605
GN8820S02GOWI3	FBgn0035562
GN8820S02GQBJ6	FBgn0030823
GN8820S02GQRZ1	FBgn0037182
GN8820S02GQY0C	FBgn0031518
GN8820S02GUBIV	FBgn0035858
GN8820S02GUCBK	FBgn0053970
GN8820S02GULJ6	FBgn0262097
GN8820S02GWCCV	FBgn0031473
GN8820S02GYABC	FBgn0015024
GN8820S02GZL20	FBgn0038100
GN8820S02H06QA	FBgn0052103
GN8820S02H16ZN	FBgn0015791
GN8820S02H26VA	FBgn0038652
GN8820S02H3S3Y	FBgn0035286
GN8820S02H45YT	FBgn0085541
GN8820S02H6Q8G	FBgn0035858
GN8820S02H7K7E	FBgn0037645
GN8820S02H9GQE	FBgn0051159
GN8820S02H9I09	FBgn0031453
GN8820S02HB41R	FBgn0029764
GN8820S02HBCZS	FBgn0029666
GN8820S02HGA1D	FBgn0259949
GN8820S02HHMZ4	FBgn0029979
GN8820S02HHQPP	FBgn0051116
GN8820S02HIDCD	FBgn0038100
GN8820S02HJBV8	FBgn0035181
GN8820S02HLCI2	FBgn0037645
GN8820S02HLTPT	FBgn0037530
GN8820S02HO7I8	FBgn0051693
GN8820S02HP8MJ	FBgn0032024
GN8820S02HRW4C	FBgn0030583
GN8820S02HU99E	FBgn0036495
GN8820S02HUOG0	FBgn0026250
GN8820S02HUYX4	FBgn0261929
GN8820S02HVYKR	FBgn0038100
GN8820S02HX0GB	FBgn0031023
GN8820S02HXNSB	FBgn0025393
GN8820S02HYGV9	FBgn0027603
GN8820S02I0NO1	FBgn0262097
GN8820S02I133T	FBgn0025864
GN8820S02I1PY1	FBgn0036221
GN8820S02I2CWY	FBgn0085541
GN8820S02I2O0Z	FBgn0037645
GN8820S02I3I40	FBgn0052103
GN8820S02I4QQO	FBgn0261642
GN8820S02I51JN	FBgn0261994
GN8820S02I5OC5	FBgn0052103
GN8820S02I7AMK	FBgn0032315
GN8820S02IA47I	FBgn0029152
GN8820S02IAERZ	FBgn0034568
GN8820S02IAK1G	FBgn0038652
GN8820S02IBJIZ	FBgn0085370
GN8820S02IC5VU	FBgn0037530
GN8820S02ICQUE	FBgn0010051
GN8820S02IDTWP	FBgn0031518
GN8820S02IEA1I	FBgn0024326
GN8820S02IEFP2	FBgn0262105
GN8820S02IF7Q7	FBgn0004868
GN8820S02IFLAI	FBgn0038975
GN8820S02IHLRA	FBgn0039536
GN8820S02IJMCU	FBgn0085328
GN8820S02IJYF8	FBgn0036495
GN8820S02IK29L	FBgn0037645
GN8820S02IL7HE	FBgn0030606
GN8820S02ILMOT	FBgn0033831
GN8820S02IMM6V	FBgn0051140
GN8820S02INC6D	FBgn0010575
GN8820S02INLFL	FBgn0010415
GN8820S02IOPTM	FBgn0039466
GN8820S02IPAVJ	FBgn0031550
GN8820S02IPIE6	FBgn0004377
GN8820S02IPKCP	FBgn0052208
GN8820S02IQKQ5	FBgn0060296
GN8820S02IS9IB	FBgn0036369
GN8820S02ISBPT	FBgn0042129
GN8820S02IT81M	FBgn0024187
GN8820S02ITH3J	FBgn0034473
GN8820S02ITP8D	FBgn0037645
GN8820S02IWDEW	FBgn0035959
GN8820S02IWLC3	FBgn0035543
GN8820S02IX3FQ	FBgn0016797
GN8820S02IYS8T	FBgn0039213
GN8820S02IZFH4	FBgn0038157
GN8820S02J0J80	FBgn0034514
GN8820S02J1QXQ	FBgn0027605
GN8820S02J306W	FBgn0035415
GN8820S02J3P37	FBgn0013773
GN8820S02J5DWN	FBgn0034642
GN8820S02J5ZE7	FBgn0039199
GN8820S02J6L90	FBgn0035166
GN8820S02J6QRD	FBgn0029728
GN8820S02J7CC0	FBgn0034270
GN8820S02JB2SM	FBgn0035286
GN8820S02JBFZT	FBgn0262575
GN8820S02JCR7C	FBgn0085541
GN8820S02JEWLU	FBgn0045479
GN8820S02JF1ZW	FBgn0086911
GN8820S02JF9Y9	FBgn0038100
GN8820S02JHG3R	FBgn0259146
GN8820S02JI34F	FBgn0027492
GN8820S02JIL1X	FBgn0033047
GN8820S02JL0PR	FBgn0026181
GN8820S02JMLUE	FBgn0027605
GN8820S02JNLF5	FBgn0038100
GN8820S02JP2BD	FBgn0085376
GN8820S02JPZGA	FBgn0052451
GN8820S02JQ6UZ	FBgn0031023
GN8820S02JRW5Y	FBgn0051159
GN8820S02JTUD1	FBgn0250786
GN8820S02JUXJB	FBgn0085541
GN8820S02JV16R	FBgn0085384
GN8820S02JV5FY	FBgn0004868
GN8820S02JWD9Y	FBgn0032024
GN8820S02JWYXJ	FBgn0014163
GN8820S02JX6OY	FBgn0259172
GN8820S02JXLQJ	FBgn0050375
GN8820S02JYDDN	FBgn0004895
GN8820S02JZRCL	FBgn0029642
GN8820S02JZULS	FBgn0085328
GN8820S02F381W	FBgn0022382
GN8820S02JJHDL	FBgn0030491
GN8820S02F19NV	FBgn0005630
GN8820S02G3FID	FBgn0035097
GN8820S02G4FQI	FBgn0034420
GN8820S02G81XJ	FBgn0029761
GN8820S02G8R9T	FBgn0035097
GN8820S02GBAIJ	FBgn0051140
GN8820S02GC8YI	FBgn0260941
GN8820S02GH9AQ	FBgn0260941
GN8820S02HN001	FBgn0052521
GN8820S02HPHF0	FBgn0261262
GN8820S02HZG87	FBgn0005536
GN8820S02I72MC	FBgn0052521
GN8820S02I7QOG	FBgn0023511
GN8820S02IJS8V	FBgn0005630
GN8820S02IT60V	FBgn0003612
GN8820S02IWBPT	FBgn0051140
GN8820S02IYMCJ	FBgn0002781
GN8820S02JGG80	FBgn0029761
GN8820S02JL2GS	FBgn0058143
GN8820S02JPQZD	FBgn0052521
GN8820S02JS8F0	FBgn0260934
