# Supplementary material for: Microarray-Based Capture of Novel Expressed Cell Type–Specific Transfrags (CoNECT) to Annotate Tissue-Specific Transcription in Drosophila melanogaster
Source: G3 (Bethesda). 2012 Aug 1;2(8):873–82. doi: 10.1534/g3.112.003194 (PMC3411243; doi:10.1534/g3.112.003194)
Supplement: Supporting Information [file supp_2.8.873_TableS5.xlsx]

## Sheet: Sheet1
Ovary Sequences	Matched Genes
isotig01334	FBgn0033372
isotig01335	FBgn0033372
isotig01675	FBgn0041781
isotig01409	FBgn0053111
isotig06853	FBgn0030438
isotig01506	FBgn0040208
isotig01481	FBgn0086448
isotig01482	FBgn0086448
isotig01877	FBgn0262707
isotig01598	FBgn0035424
isotig00141	FBgn0025390
isotig00143	FBgn0025390
isotig00492	FBgn0085446
isotig00647	FBgn0033062
isotig00684	FBgn0003435
isotig00784	FBgn0053181
isotig01268	FBgn0034603
isotig01396	FBgn0051550
isotig01420	FBgn0036576
isotig01433	FBgn0029738
isotig01454	FBgn0053558
isotig01688	FBgn0036115
isotig01810	FBgn0261854
isotig01811	FBgn0261854
isotig01832	FBgn0058045
isotig02613	FBgn0050492
isotig03934	FBgn0000565
isotig05246	FBgn0260934
isotig09129	FBgn0031752
isotig04158	FBgn0034093
GEKZB4O01DYKG1	FBgn0003390
GEKZB4O01ELVR7	FBgn0026566
GEKZB4O01D6QID	FBgn0026566
GEKZB4O01D73Z3	FBgn0031559
GEKZB4O01CLW5K	FBgn0029596
GEKZB4O01D1HSN	FBgn0029596
GEKZB4O01DK7P3	FBgn0029596
F49Y7MA03B0R5O	FBgn0035762
F49Y7MA03BXA0X	FBgn0029504
F49Y7MA03BZLMY	FBgn0261451
GEKZB4O01A0FF5	FBgn0033763
GEKZB4O01AHZNU	FBgn0035397
GEKZB4O01B0XZ6	FBgn0030437
GEKZB4O01B9E34	FBgn0013303
GEKZB4O01BALF6	FBgn0000579
GEKZB4O01BG4U8	FBgn0039000
GEKZB4O01BT53P	FBgn0260941
GEKZB4O01BWUZ6	FBgn0010482
GEKZB4O01C7U7P	FBgn0261565
GEKZB4O01C9R01	FBgn0053555
GEKZB4O01CGGMF	FBgn0011224
GEKZB4O01CJVPZ	FBgn0029728
GEKZB4O01CNQPF	FBgn0030437
GEKZB4O01COKX8	FBgn0029738
GEKZB4O01CS6J6	FBgn0036134
GEKZB4O01CUOGN	FBgn0259163
GEKZB4O01D3VEW	FBgn0035237
GEKZB4O01D43L3	FBgn0034886
GEKZB4O01DCDL3	FBgn0010482
GEKZB4O01DFQ68	FBgn0036179
GEKZB4O01DHPNN	FBgn0029738
GEKZB4O01DI0LY	FBgn0051973
GEKZB4O01DIBXN	FBgn0262475
GEKZB4O01DL8DQ	FBgn0035237
GEKZB4O01DPM63	FBgn0035132
GEKZB4O01EBL37	FBgn0032780
GEKZB4O01EERWJ	FBgn0004873
GEKZB4O01EGJAR	FBgn0051388
GEKZB4O01EHJZ5	FBgn0085423
GEKZB4O01EKK97	FBgn0261263
Testis Sequences	Matched Genes
isotig10810	FBgn0036868
isotig09998	FBgn0033076
isotig02427	FBgn0260634
isotig11625	FBgn0051232
isotig00838	FBgn0015777
isotig02708	FBgn0037922
isotig11005	FBgn0011666
isotig03269	FBgn0031418
isotig01914	FBgn0031939
isotig11227	FBgn0033170
isotig01826	FBgn0033463
isotig07836	FBgn0034438
isotig05341	FBgn0035023
isotig02262	FBgn0037215
isotig00273	FBgn0038762
isotig10230	FBgn0038986
isotig01077	FBgn0052473
isotig00266	FBgn0038762
isotig00267	FBgn0038762
isotig00270	FBgn0038762
isotig00519	FBgn0013263
isotig00803	FBgn0003345
isotig01513	FBgn0034145
isotig01868	FBgn0250788
isotig00377	FBgn0031637
isotig00508	FBgn0037808
isotig00509	FBgn0037808
isotig00510	FBgn0037808
isotig00511	FBgn0037808
isotig00512	FBgn0037808
isotig00513	FBgn0037808
isotig00514	FBgn0037808
isotig00515	FBgn0037808
isotig00908	FBgn0051772
isotig00910	FBgn0051772
isotig00935	FBgn0031187
isotig12684	FBgn0038165
isotig00350	FBgn0030087
isotig00352	FBgn0030087
isotig00376	FBgn0031637
isotig00429	FBgn0261451
isotig00431	FBgn0261451
isotig00433	FBgn0261451
isotig00435	FBgn0261451
isotig00437	FBgn0261451
isotig00493	FBgn0023441
isotig00494	FBgn0023441
isotig00497	FBgn0023441
isotig00498	FBgn0023441
isotig00545	FBgn0001316
isotig00546	FBgn0001316
isotig00547	FBgn0034603
isotig00548	FBgn0034603
isotig00612	FBgn0004179
isotig00616	FBgn0002306
isotig00707	FBgn0004873
isotig00802	FBgn0003345
isotig00994	FBgn0013988
isotig01027	FBgn0260941
isotig01028	FBgn0260941
isotig01029	FBgn0260941
isotig01030	FBgn0260941
isotig01031	FBgn0040752
isotig01033	FBgn0040752
isotig01039	FBgn0036534
isotig01148	FBgn0000541
isotig01151	FBgn0036302
isotig01153	FBgn0036302
isotig01355	FBgn0259143
isotig01382	FBgn0039132
isotig01400	FBgn0031690
isotig01476	FBgn0051729
isotig01583	FBgn0000541
isotig01584	FBgn0000541
isotig01660	FBgn0025641
isotig01971	FBgn0260439
isotig02050	FBgn0034418
isotig02052	FBgn0033777
isotig02248	FBgn0033159
isotig02249	FBgn0033159
isotig02310	FBgn0030349
isotig02417	FBgn0259246
isotig02449	FBgn0039710
isotig02493	FBgn0028380
isotig02669	FBgn0031515
isotig02692	FBgn0260660
isotig02698	FBgn0262684
isotig02761	FBgn0039874
isotig02794	FBgn0028406
isotig03051	FBgn0040297
isotig03120	FBgn0033996
isotig03717	FBgn0036668
isotig03847	FBgn0086200
isotig04160	FBgn0052062
isotig04626	FBgn0036511
isotig05083	FBgn0020912
isotig06715	FBgn0038603
isotig06745	FBgn0259232
isotig06854	FBgn0259225
isotig07246	FBgn0023509
isotig07882	FBgn0051220
isotig07916	FBgn0261854
isotig08004	FBgn0004449
isotig08417	FBgn0039896
isotig08443	FBgn0001089
isotig09345	FBgn0028428
isotig09727	FBgn0261998
isotig11262	FBgn0031299
isotig11599	FBgn0020521
isotig12386	FBgn0259225
isotig12497	FBgn0085451
isotig12918	FBgn0036179
isotig01324	FBgn0037837
GN8820S02FJRLB	FBgn0083124
GN8820S02HX8R1	FBgn0037081
GN8820S02JV3RM	FBgn0037081
GN8820S02FQX1X	FBgn0024290
GN8820S02FG20M	FBgn0032135
GN8820S02I8S74	FBgn0020497
GN8820S02I9DD1	FBgn0050089
GN8820S02IQSUR	FBgn0050089
GN8820S02J38JN	FBgn0040551
GN8820S02JDMAU	FBgn0261999
GN8820S02F2FEN	FBgn0030230
GN8820S02F5XLR	FBgn0032497
GN8820S02F7V20	FBgn0066101
GN8820S02F9FMB	FBgn0036461
GN8820S02FGVLR	FBgn0261649
GN8820S02FHUS4	FBgn0261801
GN8820S02FIS67	FBgn0004656
GN8820S02FKNJA	FBgn0035245
GN8820S02FLU8R	FBgn0031683
GN8820S02FLW8X	FBgn0030230
GN8820S02FMV44	FBgn0261612
GN8820S02FN01L	FBgn0002781
GN8820S02FN1CR	FBgn0261550
GN8820S02FN3TK	FBgn0003415
GN8820S02FNUKK	FBgn0029896
GN8820S02FPXR7	FBgn0037326
GN8820S02FRXMW	FBgn0000535
GN8820S02FV739	FBgn0034542
GN8820S02G0N1H	FBgn0034031
GN8820S02G0UEX	FBgn0037326
GN8820S02G20Z9	FBgn0004656
GN8820S02G8GY8	FBgn0085369
GN8820S02GBVRU	FBgn0050295
GN8820S02GC7HA	FBgn0032497
GN8820S02GC81K	FBgn0037326
GN8820S02GCDU9	FBgn0261801
GN8820S02GD3BR	FBgn0031902
GN8820S02GDQTM	FBgn0034031
GN8820S02GDZ9Y	FBgn0259735
GN8820S02GKNVG	FBgn0037326
GN8820S02GLA53	FBgn0039198
GN8820S02GN9JF	FBgn0000535
GN8820S02GY65Q	FBgn0031902
GN8820S02GZ11D	FBgn0053696
GN8820S02H1LE1	FBgn0085429
GN8820S02H48YO	FBgn0023215
GN8820S02H503G	FBgn0085408
GN8820S02H6E1Y	FBgn0259219
GN8820S02H78QD	FBgn0051619
GN8820S02H7DDF	FBgn0036731
GN8820S02H7R5Z	FBgn0052423
GN8820S02H8UPT	FBgn0024290
GN8820S02HBOPD	FBgn0050295
GN8820S02HCO6H	FBgn0032821
GN8820S02HF3VA	FBgn0035574
GN8820S02HHK6K	FBgn0261342
GN8820S02HIF0S	FBgn0040017
GN8820S02HJJVM	FBgn0038840
GN8820S02HK8UV	FBgn0053555
GN8820S02HKFO1	FBgn0035021
GN8820S02HL1A3	FBgn0261280
GN8820S02HQNSV	FBgn0259232
GN8820S02HRJCY	FBgn0039411
GN8820S02HTDLU	FBgn0083978
GN8820S02I1H0N	FBgn0261342
GN8820S02I75B5	FBgn0034705
GN8820S02IA7N1	FBgn0087011
GN8820S02IADXU	FBgn0004656
GN8820S02IBJEW	FBgn0004838
GN8820S02IBZKB	FBgn0086604
GN8820S02IENYT	FBgn0015558
GN8820S02II1DY	FBgn0037212
GN8820S02IID4G	FBgn0034031
GN8820S02IL6W6	FBgn0035290
GN8820S02IO2NQ	FBgn0085382
GN8820S02IOM5G	FBgn0036461
GN8820S02ITL0M	FBgn0032180
GN8820S02IV43Q	FBgn0030900
GN8820S02IVENE	FBgn0038606
GN8820S02IVTT1	FBgn0039396
GN8820S02IY2SW	FBgn0085429
GN8820S02IZC22	FBgn0052017
GN8820S02J14SJ	FBgn0085328
GN8820S02JBS41	FBgn0036731
GN8820S02JMD65	FBgn0000256
GN8820S02JO8QI	FBgn0260934
GN8820S02JOVRW	FBgn0259141
GN8820S02JQFEW	FBgn0259243
GN8820S02JRRCS	FBgn0010482
GN8820S02JW1SW	FBgn0031879
GN8820S02JYP3G	FBgn0028642
GN8820S02GR78B	FBgn0087011
GN8820S02F5FEH	FBgn0028704
GN8820S02FOJHU	FBgn0052944
GN8820S02HY24Z	FBgn0085398
GN8820S02JXGDG	FBgn0032521
