# Supplementary material for: Microarray-Based Capture of Novel Expressed Cell Type–Specific Transfrags (CoNECT) to Annotate Tissue-Specific Transcription in Drosophila melanogaster
Source: G3 (Bethesda). 2012 Aug 1;2(8):873–82. doi: 10.1534/g3.112.003194 (PMC3411243; doi:10.1534/g3.112.003194)
Supplement: Supporting Information [file supp_2.8.873_TableS6.xlsx]

## Sheet: Sheet1
Ovary Sequences	Matched Genes
isotig00563	FBgn0014464
isotig00130	FBgn0026083
isotig00736	FBgn0039302
isotig01113	FBgn0051158
isotig01481	FBgn0086448
isotig01482	FBgn0086448
isotig04519	FBgn0030114
isotig05288	FBgn0033313
isotig06456	FBgn0040091
isotig05286	FBgn0035178
isotig00058	FBgn0000289
isotig00059	FBgn0000289
isotig00067	FBgn0052207
isotig00215	FBgn0035542
isotig00218	FBgn0002921
isotig00226	FBgn0017397
isotig00288	FBgn0261451
isotig00289	FBgn0261451
isotig00338	FBgn0020278
isotig00339	FBgn0020278
isotig00340	FBgn0020278
isotig00348	FBgn0034300
isotig00356	FBgn0020762
isotig00398	FBgn0259214
isotig00417	FBgn0032224
isotig00418	FBgn0032224
isotig00419	FBgn0032224
isotig00438	FBgn0003607
isotig00486	FBgn0004838
isotig00503	FBgn0024277
isotig00505	FBgn0024277
isotig00607	FBgn0033122
isotig00633	FBgn0040305
isotig00645	FBgn0027561
isotig00652	FBgn0261787
isotig00677	FBgn0035247
isotig00693	FBgn0022764
isotig00694	FBgn0022764
isotig00781	FBgn0261268
isotig00796	FBgn0023130
isotig00855	FBgn0030812
isotig00980	FBgn0053100
isotig01038	FBgn0259937
isotig01089	FBgn0039710
isotig01091	FBgn0001316
isotig01115	FBgn0011642
isotig01118	FBgn0051301
isotig01166	FBgn0003321
isotig01184	FBgn0034091
isotig01248	FBgn0259742
isotig01260	FBgn0039304
isotig01264	FBgn0061198
isotig01277	FBgn0259993
isotig01307	FBgn0032033
isotig01397	FBgn0025633
isotig01416	FBgn0259166
isotig01427	FBgn0022160
isotig01545	FBgn0022981
isotig01566	FBgn0039945
isotig01614	FBgn0033806
isotig01631	FBgn0036317
isotig01659	FBgn0085339
isotig01686	FBgn0021953
isotig01733	FBgn0027594
isotig01736	FBgn0259984
isotig01741	FBgn0030087
isotig01751	FBgn0000182
isotig01794	FBgn0039870
isotig01873	FBgn0086710
isotig01879	FBgn0043900
isotig01901	FBgn0038545
isotig02027	FBgn0039969
isotig02052	FBgn0037138
isotig02107	FBgn0061492
isotig02312	FBgn0053182
isotig02486	FBgn0051301
isotig02756	FBgn0034858
isotig03297	FBgn0261451
isotig03538	FBgn0052296
isotig03559	FBgn0030925
isotig03597	FBgn0035001
isotig04355	FBgn0015521
isotig04705	FBgn0039355
isotig04976	FBgn0085375
isotig05118	FBgn0029896
isotig05175	FBgn0047199
isotig05318	FBgn0010415
isotig05918	FBgn0039266
isotig06288	FBgn0025741
isotig06617	FBgn0037098
isotig06902	FBgn0002543
isotig07005	FBgn0039209
isotig07134	FBgn0025140
isotig07244	FBgn0034143
isotig07440	FBgn0039714
isotig07515	FBgn0030734
isotig07638	FBgn0260229
isotig07680	FBgn0029175
isotig09057	FBgn0051072
isotig09089	FBgn0039945
isotig09167	FBgn0035437
F49Y7MA03B2EIE	FBgn0025633
F49Y7MA03BRLC3	FBgn0039006
F49Y7MA03BTAWC	FBgn0053092
F49Y7MA03BUOS5	FBgn0053092
F49Y7MA03BVNVH	FBgn0259220
F49Y7MA03BX5D1	FBgn0034858
F49Y7MA03BYC4O	FBgn0260768
GEKZB4O01A0CNF	FBgn0028895
GEKZB4O01A1M10	FBgn0041605
GEKZB4O01A24C7	FBgn0039945
GEKZB4O01A2JCD	FBgn0034434
GEKZB4O01A3PLH	FBgn0005634
GEKZB4O01A45FS	FBgn0013303
GEKZB4O01A4C2B	FBgn0003345
GEKZB4O01A5BAL	FBgn0004435
GEKZB4O01A5O96	FBgn0035397
GEKZB4O01A5PBD	FBgn0261451
GEKZB4O01A6O2T	FBgn0052675
GEKZB4O01A8J12	FBgn0011206
GEKZB4O01A9E94	FBgn0039075
GEKZB4O01AD2RV	FBgn0032600
GEKZB4O01AES2J	FBgn0034886
GEKZB4O01AI0SR	FBgn0038652
GEKZB4O01AI37Q	FBgn0039714
GEKZB4O01ALA4N	FBgn0085406
GEKZB4O01APC2O	FBgn0034903
GEKZB4O01APIBL	FBgn0038156
GEKZB4O01ARE20	FBgn0000636
GEKZB4O01ARGQL	FBgn0261451
GEKZB4O01ASHEF	FBgn0015524
GEKZB4O01ASMGT	FBgn0013812
GEKZB4O01ASWEC	FBgn0005630
GEKZB4O01AU7XS	FBgn0261041
GEKZB4O01AUVSU	FBgn0038629
GEKZB4O01AW1VR	FBgn0033807
GEKZB4O01AW3KP	FBgn0032115
GEKZB4O01AWG63	FBgn0037206
GEKZB4O01AXWX8	FBgn0039783
GEKZB4O01AZVP5	FBgn0034420
GEKZB4O01B142A	FBgn0045035
GEKZB4O01B32Y2	FBgn0261041
GEKZB4O01B4GJ5	FBgn0027492
GEKZB4O01B586F	FBgn0028895
GEKZB4O01B5BS4	FBgn0033807
GEKZB4O01B5OPQ	FBgn0022238
GEKZB4O01B5YKT	FBgn0000615
GEKZB4O01B6D87	FBgn0045761
GEKZB4O01B7C7M	FBgn0259175
GEKZB4O01B7XKH	FBgn0043005
GEKZB4O01B7XQF	FBgn0025625
GEKZB4O01B8DR4	FBgn0000241
GEKZB4O01BB21Q	FBgn0036134
GEKZB4O01BDMYI	FBgn0054008
GEKZB4O01BE5N6	FBgn0082582
GEKZB4O01BEML4	FBgn0039543
GEKZB4O01BEP0I	FBgn0085638
GEKZB4O01BFHX5	FBgn0029846
GEKZB4O01BG8JZ	FBgn0025633
GEKZB4O01BGJHP	FBgn0010482
GEKZB4O01BGRAX	FBgn0047334
GEKZB4O01BHOVW	FBgn0085430
GEKZB4O01BKHPP	FBgn0045035
GEKZB4O01BKLPU	FBgn0029659
GEKZB4O01BL5LB	FBgn0039543
GEKZB4O01BL76F	FBgn0033354
GEKZB4O01BMNV1	FBgn0038197
GEKZB4O01BMW1W	FBgn0035101
GEKZB4O01BN24Z	FBgn0025642
GEKZB4O01BN61N	FBgn0260768
GEKZB4O01BN9E0	FBgn0035533
GEKZB4O01BOS77	FBgn0032957
GEKZB4O01BP0ZA	FBgn0045035
GEKZB4O01BP5FU	FBgn0039714
GEKZB4O01BP6M3	FBgn0001624
GEKZB4O01BPBUU	FBgn0045035
GEKZB4O01BPLY3	FBgn0085371
GEKZB4O01BSQYX	FBgn0003071
GEKZB4O01BSXYU	FBgn0259175
GEKZB4O01BTF6U	FBgn0038912
GEKZB4O01BUM8R	FBgn0032979
GEKZB4O01BWFW7	FBgn0052017
GEKZB4O01BWWM3	FBgn0031397
GEKZB4O01BXM38	FBgn0011571
GEKZB4O01BYY1B	FBgn0020278
GEKZB4O01BZ38D	FBgn0036039
GEKZB4O01C06BE	FBgn0040001
GEKZB4O01C1A4J	FBgn0034720
GEKZB4O01C1F33	FBgn0039937
GEKZB4O01C1F90	FBgn0262103
GEKZB4O01C1VWA	FBgn0036019
GEKZB4O01C28WW	FBgn0026059
GEKZB4O01C2H6Y	FBgn0002921
GEKZB4O01C2OUW	FBgn0040509
GEKZB4O01C3Y71	FBgn0039543
GEKZB4O01C56P9	FBgn0020279
GEKZB4O01C5QMX	FBgn0036937
GEKZB4O01C5U1P	FBgn0032175
GEKZB4O01C8D5B	FBgn0034420
GEKZB4O01C8HSF	FBgn0085638
GEKZB4O01C93CE	FBgn0028703
GEKZB4O01C9ENK	FBgn0259175
GEKZB4O01CA50H	FBgn0039543
GEKZB4O01CASKJ	FBgn0020503
GEKZB4O01CAZ9S	FBgn0032797
GEKZB4O01CBB9V	FBgn0038725
GEKZB4O01CBW66	FBgn0036938
GEKZB4O01CBYU4	FBgn0052436
GEKZB4O01CC4NT	FBgn0052311
GEKZB4O01CCFDP	FBgn0261451
GEKZB4O01CCN9I	FBgn0262718
GEKZB4O01CDL3R	FBgn0027066
GEKZB4O01CEBA0	FBgn0050203
GEKZB4O01CEVMS	FBgn0032192
GEKZB4O01CFABJ	FBgn0034022
GEKZB4O01CH36P	FBgn0032180
GEKZB4O01CIMNT	FBgn0005630
GEKZB4O01CKGA5	FBgn0020647
GEKZB4O01CKR7F	FBgn0003071
GEKZB4O01CMZ0D	FBgn0035266
GEKZB4O01CN1H4	FBgn0005536
GEKZB4O01CNP1V	FBgn0033494
GEKZB4O01CNWI7	FBgn0040001
GEKZB4O01COBEG	FBgn0034720
GEKZB4O01CON1S	FBgn0085419
GEKZB4O01COOEM	FBgn0039783
GEKZB4O01CPHN0	FBgn0015524
GEKZB4O01CQ69S	FBgn0040507
GEKZB4O01CRGCG	FBgn0031879
GEKZB4O01CRIOE	FBgn0028369
GEKZB4O01CSLAS	FBgn0029659
GEKZB4O01CSX1N	FBgn0034886
GEKZB4O01CTLE7	FBgn0030998
GEKZB4O01CU9EQ	FBgn0032136
GEKZB4O01CUZIH	FBgn0040001
GEKZB4O01CVJ2G	FBgn0053281
GEKZB4O01CVZ21	FBgn0032901
GEKZB4O01CW7JB	FBgn0035888
GEKZB4O01CXOT9	FBgn0052675
GEKZB4O01CYLUZ	FBgn0085371
GEKZB4O01CYUJ7	FBgn0000633
GEKZB4O01CZ2PP	FBgn0042135
GEKZB4O01CZEE8	FBgn0013812
GEKZB4O01CZVU8	FBgn0035010
GEKZB4O01D0N9K	FBgn0033359
GEKZB4O01D0ZWU	FBgn0085341
GEKZB4O01D16OZ	FBgn0038652
GEKZB4O01D1HNY	FBgn0031976
GEKZB4O01D21ZD	FBgn0030613
GEKZB4O01D22RM	FBgn0003345
GEKZB4O01D2VDG	FBgn0034911
GEKZB4O01D37C5	FBgn0040726
GEKZB4O01D405U	FBgn0033807
GEKZB4O01D46W2	FBgn0023496
GEKZB4O01D4LBX	FBgn0013303
GEKZB4O01D59E2	FBgn0051145
GEKZB4O01D5PMO	FBgn0030876
GEKZB4O01D6RU2	FBgn0016070
GEKZB4O01D6WRZ	FBgn0033354
GEKZB4O01D7RYA	FBgn0032780
GEKZB4O01D95FS	FBgn0050101
GEKZB4O01D96L7	FBgn0004838
GEKZB4O01D9BX7	FBgn0085412
GEKZB4O01D9WLO	FBgn0038652
GEKZB4O01DA2LC	FBgn0034155
GEKZB4O01DAB8N	FBgn0035888
GEKZB4O01DAW36	FBgn0014395
GEKZB4O01DAY2U	FBgn0047334
GEKZB4O01DCMS0	FBgn0260768
GEKZB4O01DDCOU	FBgn0031548
GEKZB4O01DFC4M	FBgn0033807
GEKZB4O01DH99S	FBgn0039783
GEKZB4O01DHG9V	FBgn0004838
GEKZB4O01DHJKL	FBgn0035849
GEKZB4O01DHND8	FBgn0026059
GEKZB4O01DIHDL	FBgn0034434
GEKZB4O01DINUS	FBgn0036997
GEKZB4O01DJ50N	FBgn0028895
GEKZB4O01DJ6JJ	FBgn0000633
GEKZB4O01DK1UN	FBgn0035266
GEKZB4O01DKJ18	FBgn0040828
GEKZB4O01DKRJ7	FBgn0039783
GEKZB4O01DKWY6	FBgn0085341
GEKZB4O01DL9EY	FBgn0033639
GEKZB4O01DLOPI	FBgn0085435
GEKZB4O01DLVNG	FBgn0003464
GEKZB4O01DMQ6S	FBgn0052702
GEKZB4O01DMZMQ	FBgn0032515
GEKZB4O01DNBC8	FBgn0030017
GEKZB4O01DND2V	FBgn0039543
GEKZB4O01DO00E	FBgn0040297
GEKZB4O01DOX1R	FBgn0004652
GEKZB4O01DP8DF	FBgn0036287
GEKZB4O01DPL2R	FBgn0015024
GEKZB4O01DPPUL	FBgn0035360
GEKZB4O01DRNKV	FBgn0036995
GEKZB4O01DTW3R	FBgn0010280
GEKZB4O01DUBNK	FBgn0042135
GEKZB4O01DUEP7	FBgn0032618
GEKZB4O01DVJ9M	FBgn0013307
GEKZB4O01DVND7	FBgn0000414
GEKZB4O01DWBFT	FBgn0003415
GEKZB4O01DWMLG	FBgn0053196
GEKZB4O01DXPXW	FBgn0000241
GEKZB4O01DZOH3	FBgn0015524
GEKZB4O01DZXSH	FBgn0033246
GEKZB4O01DZXZA	FBgn0085435
GEKZB4O01E0D17	FBgn0032136
GEKZB4O01E0YNS	FBgn0032666
GEKZB4O01E1T2Y	FBgn0262139
GEKZB4O01E2886	FBgn0261854
GEKZB4O01E2RRJ	FBgn0039908
GEKZB4O01E3QZ8	FBgn0042693
GEKZB4O01E3VY3	FBgn0050502
GEKZB4O01E4Z9Y	FBgn0028961
GEKZB4O01E6N8D	FBgn0038294
GEKZB4O01EA3E0	FBgn0039783
GEKZB4O01EAP1N	FBgn0261546
GEKZB4O01EARHV	FBgn0036958
GEKZB4O01EC0SV	FBgn0260499
GEKZB4O01EC3V9	FBgn0032797
GEKZB4O01EC809	FBgn0045842
GEKZB4O01EDD7Z	FBgn0011571
GEKZB4O01EENLC	FBgn0036875
GEKZB4O01EF0ON	FBgn0085638
GEKZB4O01EFXK9	FBgn0004652
GEKZB4O01EGQSP	FBgn0034420
GEKZB4O01EH3J3	FBgn0032797
GEKZB4O01EIHIN	FBgn0038705
GEKZB4O01EIVN1	FBgn0027066
GEKZB4O01EJJKI	FBgn0023529
GEKZB4O01EL4PQ	FBgn0045035
GEKZB4O01ELOVE	FBgn0261041
GEKZB4O01EM7SA	FBgn0013759
GEKZB4O01EN3PQ	FBgn0047334
GEKZB4O01EN56Y	FBgn0034022
GEKZB4O01EOET9	FBgn0037120
GEKZB4O01EOUZB	FBgn0050492
GEKZB4O01EQ2MN	FBgn0038475
GEKZB4O01EQCB5	FBgn0014396
GEKZB4O01ESCNV	FBgn0261041
GEKZB4O01ESDM4	FBgn0036997
GEKZB4O01EST2K	FBgn0036875
GEKZB4O01ETRTL	FBgn0010280
GEKZB4O01EUDFM	FBgn0032774
GEKZB4O01EV2DW	FBgn0039328
GEKZB4O01EWFDS	FBgn0035533
GEKZB4O01EWNPC	FBgn0005563
GEKZB4O01EXAX4	FBgn0000253
GEKZB4O01EZQ1J	FBgn0032515
Testis Sequences	Matched Genes
isotig08719	FBgn0028540
isotig00471	FBgn0083919
isotig00638	FBgn0037040
isotig00639	FBgn0037040
isotig00845	FBgn0022985
isotig00846	FBgn0022985
isotig01265	FBgn0033313
isotig01322	FBgn0030311
isotig01772	FBgn0032554
isotig01949	FBgn0027549
isotig02339	FBgn0039254
isotig02511	FBgn0022959
isotig00842	FBgn0035424
isotig01134	FBgn0034841
isotig02534	FBgn0037772
isotig04406	FBgn0019890
isotig11005	FBgn0011666
isotig00004	FBgn0052736
isotig00078	FBgn0020503
isotig00080	FBgn0020503
isotig00083	FBgn0020503
isotig00088	FBgn0020503
isotig00116	FBgn0086783
isotig00220	FBgn0040859
isotig00222	FBgn0040859
isotig00224	FBgn0013765
isotig00226	FBgn0013765
isotig00228	FBgn0013765
isotig00230	FBgn0013765
isotig00231	FBgn0013765
isotig00241	FBgn0028572
isotig00246	FBgn0262475
isotig00247	FBgn0262475
isotig00294	FBgn0000289
isotig00348	FBgn0010415
isotig00350	FBgn0030087
isotig00351	FBgn0030087
isotig00352	FBgn0030087
isotig00353	FBgn0030087
isotig00369	FBgn0031637
isotig00371	FBgn0031637
isotig00372	FBgn0031637
isotig00376	FBgn0031637
isotig00401	FBgn0038735
isotig00402	FBgn0038735
isotig00404	FBgn0038735
isotig00406	FBgn0038735
isotig00409	FBgn0038735
isotig00543	FBgn0001316
isotig00549	FBgn0034603
isotig00552	FBgn0034603
isotig00575	FBgn0039249
isotig00614	FBgn0036239
isotig00615	FBgn0036239
isotig00619	FBgn0002306
isotig00626	FBgn0261836
isotig00635	FBgn0036091
isotig00656	FBgn0033499
isotig00658	FBgn0033499
isotig00678	FBgn0002921
isotig00680	FBgn0002921
isotig00728	FBgn0003638
isotig00731	FBgn0261041
isotig00780	FBgn0004370
isotig00792	FBgn0033194
isotig00793	FBgn0033194
isotig00794	FBgn0033194
isotig00857	FBgn0052582
isotig00859	FBgn0052582
isotig00885	FBgn0086779
isotig01019	FBgn0026370
isotig01033	FBgn0040752
isotig01036	FBgn0036288
isotig01037	FBgn0036534
isotig01081	FBgn0031500
isotig01083	FBgn0031500
isotig01103	FBgn0023388
isotig01105	FBgn0023388
isotig01112	FBgn0035113
isotig01142	FBgn0002781
isotig01143	FBgn0002781
isotig01144	FBgn0002781
isotig01147	FBgn0002781
isotig01149	FBgn0000541
isotig01177	FBgn0034979
isotig01178	FBgn0034979
isotig01179	FBgn0034979
isotig01308	FBgn0034242
isotig01311	FBgn0040297
isotig01312	FBgn0040297
isotig01371	FBgn0011742
isotig01383	FBgn0037138
isotig01390	FBgn0031245
isotig01395	FBgn0036218
isotig01396	FBgn0036218
isotig01414	FBgn0050194
isotig01438	FBgn0039208
isotig01440	FBgn0039208
isotig01482	FBgn0043841
isotig01499	FBgn0000326
isotig01503	FBgn0032821
isotig01517	FBgn0259978
isotig01518	FBgn0033806
isotig01583	FBgn0000541
isotig01584	FBgn0000541
isotig01631	FBgn0025456
isotig01637	FBgn0011300
isotig01638	FBgn0011300
isotig01679	FBgn0085436
isotig01689	FBgn0039271
isotig01717	FBgn0003475
isotig01724	FBgn0031985
isotig01746	FBgn0031738
isotig01747	FBgn0031738
isotig01786	FBgn0031263
isotig01834	FBgn0259203
isotig01877	FBgn0005410
isotig01894	FBgn0050486
isotig01921	FBgn0030925
isotig01922	FBgn0030925
isotig02005	FBgn0033269
isotig02048	FBgn0036317
isotig02054	FBgn0261536
isotig02087	FBgn0085442
isotig02088	FBgn0085442
isotig02094	FBgn0031850
isotig02114	FBgn0002873
isotig02121	FBgn0000239
isotig02137	FBgn0027505
isotig02139	FBgn0035888
isotig02199	FBgn0033186
isotig02202	FBgn0030485
isotig02207	FBgn0038983
isotig02228	FBgn0039427
isotig02250	FBgn0028703
isotig02287	FBgn0259163
isotig02288	FBgn0259163
isotig02321	FBgn0032671
isotig02335	FBgn0261554
isotig02336	FBgn0261554
isotig02359	FBgn0259232
isotig02385	FBgn0035388
isotig02391	FBgn0039462
isotig02409	FBgn0025702
isotig02410	FBgn0025702
isotig02415	FBgn0022986
isotig02438	FBgn0032172
isotig02466	FBgn0034849
isotig02500	FBgn0034031
isotig02501	FBgn0034031
isotig02533	FBgn0017397
isotig02578	FBgn0043900
isotig02593	FBgn0020309
isotig02675	FBgn0034858
isotig02742	FBgn0035526
isotig02749	FBgn0034368
isotig02754	FBgn0261611
isotig02755	FBgn0261611
isotig02761	FBgn0039874
isotig02808	FBgn0027587
isotig02818	FBgn0025864
isotig02819	FBgn0025864
isotig02830	FBgn0005386
isotig02864	FBgn0037182
isotig02865	FBgn0037182
isotig02868	FBgn0026718
isotig02891	FBgn0262109
isotig02902	FBgn0004512
isotig02903	FBgn0004512
isotig02919	FBgn0027567
isotig02925	FBgn0032957
isotig02926	FBgn0032957
isotig02959	FBgn0032339
isotig02968	FBgn0032117
isotig03018	FBgn0050291
isotig03028	FBgn0063649
isotig03045	FBgn0036897
isotig03070	FBgn0034792
isotig03115	FBgn0051712
isotig03269	FBgn0031418
isotig03493	FBgn0054041
isotig03563	FBgn0005614
isotig03613	FBgn0000662
isotig03631	FBgn0034374
isotig03652	FBgn0262352
isotig03662	FBgn0030811
isotig04093	FBgn0037039
isotig04146	FBgn0029704
isotig04160	FBgn0052062
isotig04219	FBgn0051635
isotig04236	FBgn0262509
isotig04318	FBgn0024187
isotig04368	FBgn0025140
isotig04413	FBgn0058178
isotig04421	FBgn0051048
isotig04534	FBgn0034742
isotig04773	FBgn0033995
isotig04940	FBgn0031403
isotig04961	FBgn0051158
isotig05103	FBgn0040011
isotig05150	FBgn0023479
isotig05270	FBgn0051414
isotig05301	FBgn0034670
isotig05439	FBgn0053516
isotig05539	FBgn0032915
isotig05541	FBgn0034104
isotig05551	FBgn0032123
isotig05584	FBgn0085318
isotig05771	FBgn0262509
isotig05794	FBgn0003638
isotig05876	FBgn0014396
isotig05986	FBgn0259209
isotig06029	FBgn0259226
isotig06206	FBgn0011286
isotig06364	FBgn0050488
isotig06421	FBgn0034210
isotig06485	FBgn0035647
isotig06512	FBgn0011764
isotig06525	FBgn0053516
isotig06528	FBgn0053100
isotig06537	FBgn0037098
isotig06571	FBgn0005410
isotig06658	FBgn0032295
isotig06691	FBgn0026059
isotig06767	FBgn0004873
isotig06840	FBgn0035236
isotig06910	FBgn0043900
isotig07271	FBgn0038858
isotig07330	FBgn0034479
isotig07401	FBgn0034155
isotig07533	FBgn0032175
isotig07842	FBgn0085425
isotig08042	FBgn0039350
isotig08423	FBgn0033365
isotig08518	FBgn0036516
isotig08602	FBgn0033058
isotig08633	FBgn0261565
isotig08693	FBgn0033075
isotig08710	FBgn0033807
isotig08849	FBgn0031519
isotig08858	FBgn0029837
isotig08916	FBgn0005630
isotig08942	FBgn0020278
isotig08996	FBgn0038723
isotig09103	FBgn0038311
isotig09107	FBgn0053170
isotig09137	FBgn0031171
isotig09349	FBgn0024248
isotig09355	FBgn0034372
isotig09365	FBgn0035999
isotig09393	FBgn0013995
isotig09431	FBgn0261611
isotig09456	FBgn0002715
isotig09497	FBgn0044419
isotig09603	FBgn0001291
isotig09605	FBgn0034641
isotig09694	FBgn0036520
isotig09942	FBgn0034550
isotig10122	FBgn0033050
isotig10159	FBgn0050377
isotig10192	FBgn0034582
isotig10375	FBgn0033999
isotig10385	FBgn0037623
isotig10484	FBgn0033763
isotig10508	FBgn0031850
isotig10582	FBgn0046253
isotig10766	FBgn0037229
isotig10780	FBgn0039510
isotig10829	FBgn0038744
isotig10852	FBgn0045476
isotig10938	FBgn0000119
isotig11030	FBgn0260392
isotig11049	FBgn0061492
isotig11115	FBgn0052296
isotig11212	FBgn0038840
isotig11386	FBgn0086911
isotig11429	FBgn0035711
isotig11673	FBgn0035769
isotig11705	FBgn0085420
isotig11756	FBgn0262029
isotig11769	FBgn0039164
isotig11899	FBgn0036454
isotig12029	FBgn0040318
isotig12386	FBgn0259225
isotig12422	FBgn0259225
isotig12432	FBgn0030234
isotig12496	FBgn0030270
isotig12559	FBgn0023097
isotig12656	FBgn0037295
isotig12952	FBgn0259818
isotig13008	FBgn0051122
isotig13098	FBgn0030836
isotig01324	FBgn0037837
isotig00223	FBgn0013765
isotig00225	FBgn0013765
isotig00270	FBgn0038762
isotig00273	FBgn0038762
GN8820S02FKA77	FBgn0038002
GN8820S02GV3DL	FBgn0036585
GN8820S02F2YYF	FBgn0053172
GN8820S02FKT7T	FBgn0053172
GN8820S02ITH3J	FBgn0034473
GN8820S02HQ9KW	FBgn0259246
GN8820S02IF9HF	FBgn0036542
GN8820S02F0FEV	FBgn0034240
GN8820S02F0IG4	FBgn0036053
GN8820S02F2GZP	FBgn0011603
GN8820S02F2IGS	FBgn0050497
GN8820S02F3APX	FBgn0028955
GN8820S02F3FU5	FBgn0003612
GN8820S02F467R	FBgn0085442
GN8820S02F4DX8	FBgn0036605
GN8820S02F57X9	FBgn0031548
GN8820S02F5D3Q	FBgn0030795
GN8820S02F5FEH	FBgn0028704
GN8820S02F5I8L	FBgn0033739
GN8820S02F5WS5	FBgn0004107
GN8820S02F7DCN	FBgn0013813
GN8820S02F7TAR	FBgn0033438
GN8820S02F7UAP	FBgn0010348
GN8820S02F83NE	FBgn0038744
GN8820S02F88JW	FBgn0052082
GN8820S02F8E3M	FBgn0001205
GN8820S02F927O	FBgn0259178
GN8820S02F94CW	FBgn0036368
GN8820S02F9ADH	FBgn0033739
GN8820S02FGDCD	FBgn0028582
GN8820S02FGJM9	FBgn0052521
GN8820S02FGN8F	FBgn0260229
GN8820S02FH1J7	FBgn0039872
GN8820S02FHZWG	FBgn0034490
GN8820S02FJU7Z	FBgn0000394
GN8820S02FJZDO	FBgn0010352
GN8820S02FKN7E	FBgn0259685
GN8820S02FL9VK	FBgn0000633
GN8820S02FLNP7	FBgn0015926
GN8820S02FLUWS	FBgn0035500
GN8820S02FM3QB	FBgn0010549
GN8820S02FMPOK	FBgn0031869
GN8820S02FN7DF	FBgn0085406
GN8820S02FNOB8	FBgn0034603
GN8820S02FOJHU	FBgn0052944
GN8820S02FORCY	FBgn0034897
GN8820S02FP9NG	FBgn0031548
GN8820S02FPBFE	FBgn0085410
GN8820S02FPJDC	FBgn0022382
GN8820S02FQF9C	FBgn0027339
GN8820S02FRPLW	FBgn0259246
GN8820S02FS9RQ	FBgn0036696
GN8820S02FSEVU	FBgn0004449
GN8820S02FT1AG	FBgn0022085
GN8820S02FT22K	FBgn0011823
GN8820S02FT8C3	FBgn0043825
GN8820S02FTFYF	FBgn0038418
GN8820S02FU6UA	FBgn0003041
GN8820S02FUO5U	FBgn0020309
GN8820S02FV4LW	FBgn0036992
GN8820S02FWBU8	FBgn0004169
GN8820S02FWIYN	FBgn0085422
GN8820S02FWP1K	FBgn0016694
GN8820S02FY680	FBgn0053558
GN8820S02FYLKW	FBgn0085395
GN8820S02FYU49	FBgn0033307
GN8820S02G01FH	FBgn0033159
GN8820S02G0QW3	FBgn0003386
GN8820S02G0Y2E	FBgn0052521
GN8820S02G1BCO	FBgn0003041
GN8820S02G1QKZ	FBgn0259221
GN8820S02G31B3	FBgn0036605
GN8820S02G34IK	FBgn0004169
GN8820S02G38OJ	FBgn0050497
GN8820S02G3GGC	FBgn0005536
GN8820S02G3MP2	FBgn0005536
GN8820S02G4FQI	FBgn0034420
GN8820S02G4S2X	FBgn0260660
GN8820S02G5OSM	FBgn0010549
GN8820S02G5QVE	FBgn0005536
GN8820S02G5XUC	FBgn0036143
GN8820S02G7A7J	FBgn0031294
GN8820S02G8DBT	FBgn0039900
GN8820S02G95OO	FBgn0030249
GN8820S02G993K	FBgn0004198
GN8820S02GAJHU	FBgn0031869
GN8820S02GAXME	FBgn0032252
GN8820S02GB3X3	FBgn0085380
GN8820S02GB57B	FBgn0034434
GN8820S02GBB3L	FBgn0250908
GN8820S02GBC5R	FBgn0260223
GN8820S02GBLXZ	FBgn0050497
GN8820S02GC809	FBgn0035264
GN8820S02GC9D3	FBgn0023441
GN8820S02GCYDU	FBgn0015805
GN8820S02GDU6A	FBgn0038404
GN8820S02GE4AB	FBgn0032010
GN8820S02GEEAC	FBgn0036090
GN8820S02GEME2	FBgn0034282
GN8820S02GEW2Y	FBgn0052521
GN8820S02GFYZ8	FBgn0051371
GN8820S02GG1S3	FBgn0031857
GN8820S02GHE2K	FBgn0261612
GN8820S02GHOT0	FBgn0036053
GN8820S02GHOYC	FBgn0000463
GN8820S02GJ1QJ	FBgn0039495
GN8820S02GJR8G	FBgn0050187
GN8820S02GK4NF	FBgn0261350
GN8820S02GKBVG	FBgn0050296
GN8820S02GKJY7	FBgn0003475
GN8820S02GKKKK	FBgn0040752
GN8820S02GKUJW	FBgn0035308
GN8820S02GL3UE	FBgn0033372
GN8820S02GLFD6	FBgn0036992
GN8820S02GLRSH	FBgn0033466
GN8820S02GMPQA	FBgn0031209
GN8820S02GMURH	FBgn0027343
GN8820S02GNOUS	FBgn0034389
GN8820S02GOJP6	FBgn0020309
GN8820S02GOWGX	FBgn0031209
GN8820S02GOX3Z	FBgn0027580
GN8820S02GPFW1	FBgn0031548
GN8820S02GPN86	FBgn0040070
GN8820S02GPUJW	FBgn0053543
GN8820S02GQ16X	FBgn0031869
GN8820S02GQ8YI	FBgn0036542
GN8820S02GQE0Z	FBgn0002921
GN8820S02GROS3	FBgn0086899
GN8820S02GRRX0	FBgn0085260
GN8820S02GSHGC	FBgn0053547
GN8820S02GSM97	FBgn0261570
GN8820S02GTMHD	FBgn0026575
GN8820S02GTWSG	FBgn0022085
GN8820S02GUBNO	FBgn0004169
GN8820S02GURLK	FBgn0261551
GN8820S02GV5N2	FBgn0259238
GN8820S02GVMO0	FBgn0000463
GN8820S02GVPEP	FBgn0086361
GN8820S02GW7YT	FBgn0051036
GN8820S02GWNZS	FBgn0023441
GN8820S02GWPDC	FBgn0050424
GN8820S02GX1AT	FBgn0043825
GN8820S02GYDL7	FBgn0261612
GN8820S02GZ7YZ	FBgn0034978
GN8820S02GZY52	FBgn0036544
GN8820S02H1816	FBgn0039277
GN8820S02H3GNQ	FBgn0259978
GN8820S02H3NQ2	FBgn0034978
GN8820S02H4DT2	FBgn0002781
GN8820S02H4I3D	FBgn0000463
GN8820S02H4MR2	FBgn0040752
GN8820S02H526E	FBgn0031837
GN8820S02H54OZ	FBgn0050424
GN8820S02H58CU	FBgn0038262
GN8820S02H5EI4	FBgn0032010
GN8820S02H5OZO	FBgn0051976
GN8820S02H68RJ	FBgn0036053
GN8820S02H69S7	FBgn0050196
GN8820S02H6DBS	FBgn0085401
GN8820S02H6O3A	FBgn0039709
GN8820S02H6W16	FBgn0259221
GN8820S02H788K	FBgn0261523
GN8820S02H7NKT	FBgn0010382
GN8820S02H8HQJ	FBgn0001313
GN8820S02H9WC5	FBgn0038975
GN8820S02HA6HP	FBgn0050424
GN8820S02HA6QJ	FBgn0033058
GN8820S02HABL0	FBgn0262475
GN8820S02HAELJ	FBgn0034389
GN8820S02HAUOL	FBgn0262476
GN8820S02HAZQP	FBgn0024189
GN8820S02HBIXS	FBgn0039851
GN8820S02HD1DJ	FBgn0008646
GN8820S02HDPSQ	FBgn0085216
GN8820S02HE6IR	FBgn0051635
GN8820S02HEQPW	FBgn0259677
GN8820S02HEYS3	FBgn0033250
GN8820S02HFYQ6	FBgn0028675
GN8820S02HG1QI	FBgn0035473
GN8820S02HGMQ1	FBgn0022085
GN8820S02HGOP7	FBgn0004169
GN8820S02HI6DK	FBgn0011823
GN8820S02HIX02	FBgn0039294
GN8820S02HJC7A	FBgn0001205
GN8820S02HJDFG	FBgn0031030
GN8820S02HJHWU	FBgn0031414
GN8820S02HJMXP	FBgn0043825
GN8820S02HK416	FBgn0030328
GN8820S02HKB18	FBgn0040034
GN8820S02HKC8B	FBgn0039734
GN8820S02HKG0C	FBgn0031490
GN8820S02HL6DX	FBgn0029837
GN8820S02HLITA	FBgn0027580
GN8820S02HLMCW	FBgn0052423
GN8820S02HLVGR	FBgn0259245
GN8820S02HM88J	FBgn0030491
GN8820S02HMEIL	FBgn0004169
GN8820S02HN41J	FBgn0086655
GN8820S02HNDUC	FBgn0032521
GN8820S02HO8SV	FBgn0259978
GN8820S02HODNT	FBgn0034051
GN8820S02HPD6Q	FBgn0050295
GN8820S02HPHF0	FBgn0261262
GN8820S02HQPTR	FBgn0005666
GN8820S02HQVX2	FBgn0259677
GN8820S02HR4VI	FBgn0038925
GN8820S02HSL0N	FBgn0036278
GN8820S02HT3SH	FBgn0045476
GN8820S02HT4SL	FBgn0040752
GN8820S02HTGVT	FBgn0031627
GN8820S02HTKS0	FBgn0085345
GN8820S02HTMFE	FBgn0023531
GN8820S02HTOVF	FBgn0010549
GN8820S02HTTKS	FBgn0051619
GN8820S02HV1JI	FBgn0031869
GN8820S02HV9D1	FBgn0051371
GN8820S02HVBT3	FBgn0051036
GN8820S02HW00K	FBgn0001624
GN8820S02HWGSI	FBgn0039804
GN8820S02HWJKU	FBgn0034582
GN8820S02HWNNE	FBgn0010549
GN8820S02HX94D	FBgn0033240
GN8820S02HXE1G	FBgn0004598
GN8820S02HXT29	FBgn0259818
GN8820S02HXZ4T	FBgn0031518
GN8820S02HY24Z	FBgn0085398
GN8820S02HYYZV	FBgn0003435
GN8820S02HZCJ8	FBgn0005536
GN8820S02HZF22	FBgn0259222
GN8820S02HZIAY	FBgn0043825
GN8820S02I0UO5	FBgn0052638
GN8820S02I197I	FBgn0036340
GN8820S02I1GNP	FBgn0039804
GN8820S02I2IXE	FBgn0031729
GN8820S02I2KU7	FBgn0029851
GN8820S02I2XK4	FBgn0033777
GN8820S02I3H0E	FBgn0030087
GN8820S02I4E98	FBgn0032683
GN8820S02I5DAI	FBgn0034886
GN8820S02I5H0T	FBgn0031869
GN8820S02I5LLB	FBgn0050011
GN8820S02I6291	FBgn0034582
GN8820S02I6IES	FBgn0051712
GN8820S02I6OCI	FBgn0038741
GN8820S02I7FY5	FBgn0001624
GN8820S02I7HBI	FBgn0051973
GN8820S02I8SL1	FBgn0034580
GN8820S02I8WQB	FBgn0034978
GN8820S02I986F	FBgn0035264
GN8820S02I9OSA	FBgn0039851
GN8820S02I9X6Q	FBgn0003204
GN8820S02IAV1G	FBgn0040890
GN8820S02IAXTD	FBgn0086361
GN8820S02IBVPI	FBgn0005564
GN8820S02ICU4T	FBgn0035500
GN8820S02ID8P4	FBgn0026575
GN8820S02IDCDY	FBgn0033159
GN8820S02IDZ75	FBgn0035001
GN8820S02IEUYB	FBgn0261263
GN8820S02IEWBS	FBgn0035934
GN8820S02IFXAZ	FBgn0004956
GN8820S02IG7V5	FBgn0086783
GN8820S02IGG9H	FBgn0021764
GN8820S02IGRON	FBgn0004228
GN8820S02IH8WE	FBgn0038880
GN8820S02IH9DB	FBgn0035413
GN8820S02IHMZ7	FBgn0028955
GN8820S02IHXJE	FBgn0085446
GN8820S02II7Z8	FBgn0026575
GN8820S02II9S1	FBgn0011823
GN8820S02IIK1F	FBgn0086783
GN8820S02IL5RH	FBgn0044872
GN8820S02IL6HZ	FBgn0052982
GN8820S02IL88K	FBgn0085452
GN8820S02IMMVS	FBgn0034446
GN8820S02IMTMZ	FBgn0036286
GN8820S02IMVQ4	FBgn0022085
GN8820S02INXCV	FBgn0052813
GN8820S02IR14J	FBgn0259220
GN8820S02IR7OQ	FBgn0029895
GN8820S02IRRVN	FBgn0085280
GN8820S02IRRYN	FBgn0038205
GN8820S02IS7P0	FBgn0045842
GN8820S02IS8M0	FBgn0259163
GN8820S02ISYLV	FBgn0039852
GN8820S02IT29X	FBgn0051635
GN8820S02IT8RQ	FBgn0032066
GN8820S02ITHK4	FBgn0003386
GN8820S02ITXCU	FBgn0035113
GN8820S02IUC2B	FBgn0001205
GN8820S02IVJCP	FBgn0039544
GN8820S02IWAEX	FBgn0034978
GN8820S02IXDLW	FBgn0039510
GN8820S02IY5VO	FBgn0040070
GN8820S02IYBOW	FBgn0259225
GN8820S02IYV3V	FBgn0259210
GN8820S02IZ1QY	FBgn0013303
GN8820S02IZES2	FBgn0259170
GN8820S02J1FUZ	FBgn0259994
GN8820S02J1QSF	FBgn0033159
GN8820S02J22EW	FBgn0052675
GN8820S02J2M90	FBgn0032521
GN8820S02J2WYB	FBgn0031302
GN8820S02J4Q7H	FBgn0045476
GN8820S02J5CGR	FBgn0039897
GN8820S02J69FP	FBgn0259178
GN8820S02J6E9W	FBgn0261451
GN8820S02J6OE2	FBgn0022382
GN8820S02J7EA7	FBgn0003041
GN8820S02JA61U	FBgn0004449
GN8820S02JA7MR	FBgn0034965
GN8820S02JANLO	FBgn0051619
GN8820S02JBXCR	FBgn0027930
GN8820S02JC9BY	FBgn0030984
GN8820S02JCCKP	FBgn0045842
GN8820S02JCOC0	FBgn0001313
GN8820S02JCT71	FBgn0028955
GN8820S02JD1UK	FBgn0030539
GN8820S02JE9VO	FBgn0032821
GN8820S02JEUFF	FBgn0034408
GN8820S02JFL3D	FBgn0015582
GN8820S02JGZW6	FBgn0039544
GN8820S02JHZR6	FBgn0004169
GN8820S02JIBBH	FBgn0025803
GN8820S02JIX2D	FBgn0002872
GN8820S02JIXXL	FBgn0001205
GN8820S02JJCJC	FBgn0015805
GN8820S02JKA0F	FBgn0027287
GN8820S02JL2GS	FBgn0058143
GN8820S02JL6MY	FBgn0000253
GN8820S02JLFNF	FBgn0035001
GN8820S02JLMWB	FBgn0029939
GN8820S02JMBU0	FBgn0050497
GN8820S02JMG22	FBgn0259188
GN8820S02JMOCJ	FBgn0011224
GN8820S02JMWIA	FBgn0035976
GN8820S02JMYVB	FBgn0001205
GN8820S02JMZQB	FBgn0025741
GN8820S02JN092	FBgn0031548
GN8820S02JN5M4	FBgn0028481
GN8820S02JNRKM	FBgn0001624
GN8820S02JNYOH	FBgn0030876
GN8820S02JO6ON	FBgn0004858
GN8820S02JOW1N	FBgn0032821
GN8820S02JRCOU	FBgn0038490
GN8820S02JRWUE	FBgn0039663
GN8820S02JRXL6	FBgn0033365
GN8820S02JS55F	FBgn0039709
GN8820S02JTKEN	FBgn0259221
GN8820S02JTN88	FBgn0033504
GN8820S02JUI6Q	FBgn0036754
GN8820S02JUQG3	FBgn0028703
GN8820S02JW0H6	FBgn0002921
GN8820S02JWILJ	FBgn0027873
GN8820S02JXEF7	FBgn0037249
GN8820S02JXGDG	FBgn0032521
GN8820S02JXU72	FBgn0034542
GN8820S02JYKHF	FBgn0033504
GN8820S02JYOUC	FBgn0035413
GN8820S02JYT7R	FBgn0032600
GN8820S02JZ78T	FBgn0010348
GN8820S02JZ8Y9	FBgn0039804
GN8820S02JZJIM	FBgn0052311
