# Supplementary material for: Microarray-Based Capture of Novel Expressed Cell Type–Specific Transfrags (CoNECT) to Annotate Tissue-Specific Transcription in Drosophila melanogaster
Source: G3 (Bethesda). 2012 Aug 1;2(8):873–82. doi: 10.1534/g3.112.003194 (PMC3411243; doi:10.1534/g3.112.003194)
Supplement: Supporting Information [file supp_2.8.873_TableS7.xlsx]

## Sheet: Sheet1
Ovary Sequences	Fused Gene 1	Fused Gene 2
Isotig01547	FBgn0029825	FBgn0052756
Isotig04094	FBgn0085403	FBgn0031923
Isotig07706	FBgn0030532	FBgn0263115
Testis Sequences	Fused Gene 1	Fused Gene 2
GN8820S02F81M7	FBgn0086906	FBgn0052311
GN8820S02GZB4E	FBgn0030103	FBgn0030105
GN8820S02HVP1E	FBgn0259832	FBgn0033657
GN8820S02HXUCB	FBgn0058232	FBgn0261281
GN8820S02I6JKR	FBgn0038628	FBgn0038633
GN8820S02F8ZRC	FBgn0259100	FBgn0029538
GN8820S02JJPAI	FBgn0011642	FBgn0024913
