# Supplementary material for: Microarray-Based Capture of Novel Expressed Cell Type–Specific Transfrags (CoNECT) to Annotate Tissue-Specific Transcription in Drosophila melanogaster
Source: G3 (Bethesda). 2012 Aug 1;2(8):873–82. doi: 10.1534/g3.112.003194 (PMC3411243; doi:10.1534/g3.112.003194)
Supplement: Supporting Information [file supp_2.8.873_TableS8.xlsx]

## Sheet: Sheet1
Ovary sequences	affected gene	novel exon or extension location	P-element	P-element insertion site	stock
isotig04888	FBgn0039633	3R:24,889,525-24,890065 (extended)	Dmel\P{GSV6}GS11442	3R:24,889,562..24,889,562	Kyoto 203338
isotig02401	FBgn0036641	3L:16,574,374-16,574,487 (extended)	Dmel\P{EPgy2}EY14384	3L:16,574,441..16,574,441 [-]	Bloomington 20925
isotig05564	FBgn0031816	2L:6,465,551-6,465,663 (first novel exon)	Dmel\P{GSV2}GS51761	2L:6,465,554..6,465,554
isotig00056	FBgn0036814	3L:18,812,411-18,812,651 (first novel exon)	Dmel\P{GSV6}GS14564	3L:18,812,599..18,812,599	Kyoto 205856
isotig01553	FBgn0036684	3L:17,004,489-17,004,542 (first novel exon)	Dmel\P{RS3}CB-6733-3	3L:17,004,530..17,004,530 [-]	Kyoto 124197
isotig01607	FBgn0261261	3R:1,511,567-1,511,666 (first novel exon)	Dmel\P{GSV6}GS10240	3R:1,511,608..1,511,608	Kyoto 202412
isotig01891	FBgn0261551	3L:2,377,648-2,377,931 (first novel exon)	Dmel\PBac{RB}e01180	3L:2,377,678..2,377,678 [+]	Harvard e01180
			Dmel\PBac{PB}c06480	3L:2,377,678..2,377,678 [+]	Harvard c06480
			Dmel\PBac{PB}c01703	3L:2,377,678..2,377,678 [+]	Harvard c01703
			Dmel\PBac{PB}c04745	3L:2,377,678..2,377,678 [+]	Harvard c04745
			Dmel\PBac{PB}c03311	3L:2,377,681..2,377,681 [-]	Harvard c03311
isotig06019	FBgn0014469	2R:4,332,008-4,332,178 (first novel exon)	Dmel\P{XP}d03767	2R:4,332,116..4,332,116 [+]
F49Y7MA03BYM71	FBgn0029657	X:3,345,297-3,345,473 (first novel exon)	Dmel\P{RS5}5-HA-1987	X:3,345,453..3,345,453 [+]	Kyoto 125511
			Dmel\P{GawB}NP3082	X:3,345,463..3,345,463 [-]	Kyoto 113093
GEKZB4O01CEZIK	FBgn0261556	3L: 20,191,012-20,191,187 (first novel exon)	Dmel\P{GSV6}GS12287	3L:20,191,033..20,191,033	Kyoto 205391
Testis sequences	affected gene	novel exon or extension location	P-element	P-element insertion site	stock
isotig01847	FBgn0010265	2L: 8,365,445-8,365,627 (second novel exon)	Dmel\PBac{SAstopDsRed}LL03102	2L:8,365,508..8,365,508 [-]	Kyoto 141005
isotig07699	FBgn0011455	3L: 12,131,985-12,132,078 (first novel exon)	Dmel\P{GSV7}GS20760	3L:12,131,992..12,131,992	Kyoto 201875
isotig02847	FBgn0050401	2R:17,874,254-17,874,372 (first novel exon)	Dmel\P{GSV7}GS22314	2R:17,874,365..17,874,365
isotig04143	FBgn0033690	2R: 8,066,236-8,066,325 (first novel exon)	Dmel\P{GSV6}GS9564	2R:8,066,299..8,066,299	Kyoto 201883
isotig02718	FBgn0052112	3L: 12,734,783-12,734,900 (first novel exon)	Dmel\P{GSV1}GS3048	3L:12,734,892..12,734,892	Kyoto 200440
isotig07941	FBgn0036714	3L: 17,345,508-17,345,679 (first novel exon)	Dmel\PBac{PB}c03921	3L:17,345,553..17,345,553 [-]	Harvard c03921
GN8820S02GDI1E	FBgn0052027	3L: 18,834,554-18,834,673 (first novel exon)	Dmel\P{GSV1}GS3070	3L:18,834,638..18,834,638	Kyoto 200456
GN8820S02IYPF1	FBgn0260386	3R: 4,076,231-4,076,292 (first novel exon)	Dmel\P{GSV6}GS13174	3R:4,076,238..4,076,238	Kyoto 204565
GN8820S02JVSRX	FBgn0031816	2L: 6,465,529-6,465,646 (first novel exon)	Dmel\P{GSV2}GS51761	2L:6,465,554..6,465,554
GN8820S02G2YIV	FBgn0037025	3L: 20,793,416-20,793,605 (first novel exon)	Dmel\P{EP}G4635	3L:20,793,501..20,793,501 [+]	Bloomington 28884
GN8820S02HI0WQ	FBgn0030486	X: 13,307,198-13,307,281 (first novel exon)	Dmel\P{EPgy2}EY07120	X:13,307,254..13,307,254 [+]	Bloomington 16789
GN8820S02IADZC	FBgn0261261	3R: 1,511,535-1,511,666 (first novel exon)	Dmel\P{GSV6}GS10240	3R:1,511,608..1,511,608	Kyoto 202412
