# Supplementary material for: Microarray-Based Capture of Novel Expressed Cell Type–Specific Transfrags (CoNECT) to Annotate Tissue-Specific Transcription in Drosophila melanogaster
Source: G3 (Bethesda). 2012 Aug 1;2(8):873–82. doi: 10.1534/g3.112.003194 (PMC3411243; doi:10.1534/g3.112.003194)
Supplement: Supporting Information [file supp_2.8.873_TableS9.xlsx]

## Sheet: Sheet1
Genes with 5‘ novel exons	Ovary Sequences	Testis Sequences
FBgn0050401	isotig01638	isotig02847
FBgn0033799	isotig08849	isotig07953
FBgn0036814	isotig00056	isotig05099
FBgn0051224	isotig07607	isotig11519
FBgn0037025	isotig03674	GN8820S02G2YIV
FBgn0261261	isotig01607	GN8820S02IADZC
FBgn0029939	isotig05036	GN8820S02GRQW5
FBgn0031816	isotig05564	GN8820S02JVSRX
Genes with 5' novel extensions	Ovary Sequences	Testis Sequences
FBgn0029514	GEKZB4O01DFSZA	isotig06919
FBgn0034062	GEKZB4O01EO4BG	isotig13163
FBgn0035965	isotig07756	isotig08353
FBgn0036192	isotig03810	isotig04645
FBgn0037634	isotig06950	isotig09327
FBgn0085436	isotig01885	isotig01678
FBgn0030518	isotig07677	isotig11926
FBgn0083919	isotig01181	isotig00470
FBgn0052138	GEKZB4O01DZ2OT	isotig00736
FBgn0003345	isotig01243	isotig00803
FBgn0030114	isotig04519	isotig00899
FBgn0039302	isotig00736	isotig00979
FBgn0033313	isotig05288	isotig01263
FBgn0030314	isotig07770	isotig01280
FBgn0033714	GEKZB4O01DNM84	isotig01910
FBgn0036875	GEKZB4O01DE6TM	isotig02191
FBgn0261922	isotig07571	isotig02510
FBgn0250786	isotig07649	isotig02712
FBgn0028406	isotig09320	isotig02795
FBgn0050401	isotig01637	isotig02846
FBgn0028992	isotig04442	isotig02978
FBgn0036107	isotig02849	isotig03247
FBgn0035120	isotig06899	isotig03337
FBgn0032001	isotig02972	isotig03344
FBgn0038486	GEKZB4O01CC3CJ	isotig04057
FBgn0031384	isotig08227	isotig04424
FBgn0036648	isotig03530	isotig04536
FBgn0016754	isotig05447	isotig04613
FBgn0033605	GEKZB4O01BUA38	isotig04689
FBgn0085315	GEKZB4O01CXZ3Z	isotig05108
FBgn0029167	GEKZB4O01D0FP7	isotig05212
FBgn0029929	isotig09286	isotig05251
FBgn0085478	isotig04415	isotig05391
FBgn0033982	GEKZB4O01B7U0F	isotig05633
FBgn0032345	GEKZB4O01CDTOC	isotig05735
FBgn0062517	GEKZB4O01DH7PR	isotig05958
FBgn0039537	isotig05436	isotig06361
FBgn0051151	isotig05509	isotig06700
FBgn0033194	isotig06468	isotig07491
FBgn0036820	GEKZB4O01E1GM7	isotig07545
FBgn0035164	isotig08426	isotig07817
FBgn0005593	isotig01992	isotig07852
FBgn0031971	isotig06641	isotig07880
FBgn0033799	isotig08849	isotig07953
FBgn0031460	GEKZB4O01BWAO9	isotig08407
FBgn0030500	isotig02368	isotig08631
FBgn0003557	isotig01840	isotig08806
FBgn0039690	isotig03312	isotig09061
FBgn0027903	isotig07176	isotig09117
FBgn0023458	GEKZB4O01D1RYL	isotig09219
FBgn0260970	isotig02604	isotig09236
FBgn0003891	GEKZB4O01AVLWM	isotig09361
FBgn0036641	isotig02401	isotig09435
FBgn0033266	isotig05513	isotig09611
FBgn0053158	isotig09177	isotig09655
FBgn0033887	isotig05884	isotig09743
FBgn0030673	isotig04860	isotig09822
FBgn0035879	GEKZB4O01DOI2O	isotig10147
FBgn0029937	isotig07258	isotig10359
FBgn0050372	isotig06308	isotig10417
FBgn0000140	isotig02896	isotig10434
FBgn0039403	GEKZB4O01CB804	isotig10987
FBgn0030667	F49Y7MA03BWZSI	isotig11323
FBgn0035475	isotig08109	isotig11422
FBgn0039115	isotig07642	isotig11732
FBgn0019662	GEKZB4O01AONJK	isotig11806
FBgn0029766	GEKZB4O01BKBNL	isotig11835
FBgn0039538	isotig09208	isotig11850
FBgn0030286	isotig08003	isotig11871
FBgn0031360	isotig03277	isotig11988
FBgn0030927	GEKZB4O01ERN6V	isotig12125
FBgn0037779	isotig04638	isotig12172
FBgn0015617	isotig03880	isotig12183
FBgn0041702	isotig06552	isotig12282
FBgn0035148	isotig09448	isotig12370
FBgn0029882	isotig09401	isotig12403
FBgn0010300	GEKZB4O01DEJU8	isotig12558
FBgn0034403	isotig06004	isotig12568
FBgn0010269	isotig04441	isotig12747
FBgn0003139	isotig08196	isotig12790
FBgn0030447	isotig03092	isotig12844
FBgn0031422	isotig06322	GN8820S02F1XPJ
FBgn0033718	isotig09389	GN8820S02F2ABC
FBgn0029800	isotig09236	GN8820S02F2KRN
FBgn0030795	GEKZB4O01BNDEQ	GN8820S02FH52T
FBgn0037188	isotig09356	GN8820S02FPDF5
FBgn0033569	isotig07181	GN8820S02FWAF1
FBgn0262730	isotig08494	GN8820S02G5LW8
FBgn0044046	isotig05783	GN8820S02G6FRX
FBgn0034495	isotig06231	GN8820S02GEQOD
FBgn0053198	isotig04618	GN8820S02GHMB3
FBgn0051992	isotig04641	GN8820S02GPNSU
FBgn0031422	isotig06322	GN8820S02GVV98
FBgn0040089	GEKZB4O01E4OC5	GN8820S02GZD13
FBgn0040234	GEKZB4O01C72YS	GN8820S02H1U2D
FBgn0000459	GEKZB4O01BVD4I	GN8820S02H245W
FBgn0037741	isotig08544	GN8820S02H9STR
FBgn0262730	isotig08494	GN8820S02HAU7M
FBgn0085430	isotig03395	GN8820S02HC9I0
FBgn0053198	isotig04618	GN8820S02HHFHZ
FBgn0031422	isotig06322	GN8820S02HHXR1
FBgn0044046	isotig05783	GN8820S02HPR4K
FBgn0034452	GEKZB4O01EVXTN	GN8820S02HS94P
FBgn0053198	isotig04618	GN8820S02HSRMF
FBgn0052133	GEKZB4O01D2UK8	GN8820S02HX3JI
FBgn0000357	isotig00484	GN8820S02HYHH1
FBgn0028421	GEKZB4O01EC42H	GN8820S02I56NA
FBgn0003977	GEKZB4O01BK273	GN8820S02ICM7G
FBgn0040089	GEKZB4O01E4OC5	GN8820S02IIB1R
FBgn0034528	isotig07119	GN8820S02IJGMO
FBgn0036836	GEKZB4O01BVJ2L	GN8820S02IMKPK
FBgn0040234	GEKZB4O01C72YS	GN8820S02IQZNS
FBgn0034495	isotig06231	GN8820S02ITWDY
FBgn0029800	isotig09236	GN8820S02IUFB1
FBgn0053198	isotig04618	GN8820S02IVIEY
FBgn0015477	isotig06848	GN8820S02IXJ9X
FBgn0031993	GEKZB4O01EMOV8	GN8820S02J05GS
FBgn0050441	GEKZB4O01C173Z	GN8820S02J1YFX
FBgn0024187	isotig05449	GN8820S02JB8AI
FBgn0035695	GEKZB4O01D8I8I	GN8820S02JBEK5
FBgn0044046	isotig05783	GN8820S02JCHGG
FBgn0030795	GEKZB4O01BNDEQ	GN8820S02JFNVS
FBgn0033718	isotig09389	GN8820S02JGIE6
FBgn0052133	GEKZB4O01D2UK8	GN8820S02JHWWQ
FBgn0029800	isotig09236	GN8820S02JK3K7
FBgn0034452	GEKZB4O01EVXTN	GN8820S02JTBE5
FBgn0028421	GEKZB4O01EC42H	GN8820S02JTZ32
FBgn0031816	isotig05564	GN8820S02JVSRX
FBgn0031981	GEKZB4O01BUR0V	GN8820S02JYYGZ
FBgn0028572	isotig01804	isotig00237
FBgn0039266	GEKZB4O01DQORO	isotig02721
FBgn0027529	isotig01155	isotig03109
FBgn0031117	isotig09142	isotig03496
FBgn0001139	GEKZB4O01B5JHJ	isotig04248
FBgn0014467	isotig00709	GN8820S02FSO8K
FBgn0083919	isotig01181	GN8820S02FVR90
FBgn0031968	isotig04518	GN8820S02GBE66
FBgn0259238	isotig01563	GN8820S02GJHRA
FBgn0035321	GEKZB4O01CLFCP	GN8820S02I0S03
FBgn0050497	GEKZB4O01BD175	GN8820S02I6H20
FBgn0031968	isotig04518	GN8820S02I9E9P
FBgn0014467	isotig00709	GN8820S02IBMI2
FBgn0001624	GEKZB4O01DTV28	GN8820S02IH26C
Genes with 3‘ novel exons	Ovary Sequences	Testis Sequences
FBgn0035132	GEKZB4O01CNVIZ	isotig01707
FBgn0030073	isotig08601	GN8820S02IDBO8
Genes with 3‘ extensions	Ovary Sequences	Testis Sequences
FBgn0003076	isotig06414	isotig08448
FBgn0260859	isotig00897	isotig12711
FBgn0026175	isotig08116	isotig05914
FBgn0052190	isotig05917	isotig04272
FBgn0037808	isotig05572	isotig00508
FBgn0004838	isotig00485	isotig00595
FBgn0011661	isotig01739	isotig00608
FBgn0035424	isotig01597	isotig00842
FBgn0039858	isotig05415	isotig01306
FBgn0261619	isotig07112	isotig01527
FBgn0262003	isotig04667	isotig02478
FBgn0014467	isotig00709	isotig02631
FBgn0035371	isotig08478	isotig02850
FBgn0001105	isotig01198	isotig02852
FBgn0010488	isotig06920	isotig03233
FBgn0039773	isotig07619	isotig03405
FBgn0040900	GEKZB4O01DPP6I	isotig03738
FBgn0019890	GEKZB4O01ET4DX	isotig04406
FBgn0037862	GEKZB4O01CYQUL	isotig04466
FBgn0000308	isotig08057	isotig04634
FBgn0034084	isotig08375	isotig04637
FBgn0039214	isotig09257	isotig04733
FBgn0026189	isotig04948	isotig04791
FBgn0034071	isotig05001	isotig04848
FBgn0034021	isotig02025	isotig05598
FBgn0038965	isotig03978	isotig06277
FBgn0025839	isotig08414	isotig07035
FBgn0030752	isotig06274	isotig07823
FBgn0031535	isotig02060	isotig08096
FBgn0000171	isotig06901	isotig09762
FBgn0260966	GEKZB4O01C79A3	isotig10113
FBgn0035432	isotig05958	isotig10446
FBgn0031143	isotig08859	isotig11043
FBgn0015778	isotig01348	isotig11081
FBgn0031759	isotig06939	isotig11100
FBgn0261456	isotig03246	isotig12393
FBgn0038569	isotig07292	isotig12536
FBgn0044511	isotig05377	GN8820S02H6XN6
FBgn0027603	isotig07878	GN8820S02F0A6B
FBgn0051159	GEKZB4O01AVF6P	GN8820S02F4HTB
FBgn0026878	isotig04741	GN8820S02F8FPZ
FBgn0086779	isotig04208	GN8820S02FPTDB
FBgn0039466	isotig06245	GN8820S02FTOSC
FBgn0002921	isotig05235	GN8820S02G838J
FBgn0085412	GEKZB4O01BFKEA	GN8820S02GFJR6
FBgn0037358	isotig06189	GN8820S02GHFTP
FBgn0031518	F49Y7MA03BWGWU	GN8820S02GQY0C
FBgn0015024	GEKZB4O01A7EP8	GN8820S02GYABC
FBgn0038100	isotig06886	GN8820S02GZL20
FBgn0029764	isotig03764	GN8820S02HB41R
FBgn0029979	GEKZB4O01C8DGH	GN8820S02HHMZ4
FBgn0037530	GEKZB4O01BBCMC	GN8820S02HLTPT
FBgn0026250	GEKZB4O01BKHZ4	GN8820S02HUOG0
FBgn0031023	GEKZB4O01DR59U	GN8820S02HX0GB
FBgn0029152	isotig04728	GN8820S02IA47I
FBgn0085370	isotig04815	GN8820S02IBJIZ
FBgn0010051	GEKZB4O01DQZLX	GN8820S02ICQUE
FBgn0004868	isotig05292	GN8820S02IF7Q7
FBgn0030606	isotig08990	GN8820S02IL7HE
FBgn0010415	isotig03694	GN8820S02INLFL
FBgn0035959	isotig03947	GN8820S02IWDEW
FBgn0016797	GEKZB4O01BO7ND	GN8820S02IX3FQ
FBgn0013773	isotig05479	GN8820S02J3P37
FBgn0035166	GEKZB4O01AEFLH	GN8820S02J6L90
FBgn0250786	isotig04692	GN8820S02JTUD1
FBgn0014163	GEKZB4O01BW2S7	GN8820S02JWYXJ
FBgn0022382	isotig01507	GN8820S02F381W
FBgn0005630	GEKZB4O01B4SHU	GN8820S02F19NV
FBgn0034420	GEKZB4O01EGQSP	GN8820S02G4FQI
Genes with novel internal exons	Ovary Sequences	Testis Sequences
FBgn0053555	GEKZB4O01C9R01	GN8820S02HK8UV
FBgn0010482	GEKZB4O01BWUZ6	GN8820S02JRRCS
FBgn0261451	F49Y7MA03BZLMY	isotig00429
FBgn0034603	isotig01268	isotig00547
FBgn0004873	GEKZB4O01EERWJ	isotig00707
FBgn0260941	GEKZB4O01BT53P	isotig01027
FBgn0029728	GEKZB4O01CJVPZ	isotig02627
FBgn0261854	isotig01810	isotig07916
FBgn0036179	GEKZB4O01DFQ68	isotig12918
FBgn0260934	isotig05246	GN8820S02JO8QI
Genes with internal exon extensions	Ovary Sequences	Testis Sequences
FBgn0033313	isotig05288	isotig01265
FBgn0020503	GEKZB4O01CASKJ	isotig00078
FBgn0000289	isotig00058	isotig00294
FBgn0010415	isotig05318	isotig00348
FBgn0030087	isotig01741	isotig00350
FBgn0001316	isotig01091	isotig00543
FBgn0002921	GEKZB4O01C2H6Y	isotig00678
FBgn0261041	GEKZB4O01ELOVE	isotig00731
FBgn0040297	GEKZB4O01DO00E	isotig01311
FBgn0037138	isotig02052	isotig01383
FBgn0033806	isotig01614	isotig01518
FBgn0030925	isotig03559	isotig01921
FBgn0036317	isotig01631	isotig02048
FBgn0035888	GEKZB4O01CW7JB	isotig02139
FBgn0028703	GEKZB4O01C93CE	isotig02250
FBgn0017397	isotig00226	isotig02533
FBgn0043900	isotig01879	isotig02578
FBgn0034858	isotig02756	isotig02675
FBgn0032957	GEKZB4O01BOS77	isotig02925
FBgn0025140	isotig07134	isotig04368
FBgn0051158	isotig01113	isotig04961
FBgn0014396	GEKZB4O01EQCB5	isotig05876
FBgn0053100	isotig00980	isotig06528
FBgn0037098	isotig06617	isotig06537
FBgn0026059	GEKZB4O01C28WW	isotig06691
FBgn0043900	isotig01879	isotig06910
FBgn0034155	GEKZB4O01DA2LC	isotig07401
FBgn0032175	GEKZB4O01C5U1P	isotig07533
FBgn0033807	GEKZB4O01D405U	isotig08710
FBgn0005630	GEKZB4O01ASWEC	isotig08916
FBgn0020278	GEKZB4O01BYY1B	isotig08942
FBgn0061492	isotig02107	isotig11049
FBgn0052296	isotig03538	isotig11115
FBgn0031548	GEKZB4O01DDCOU	GN8820S02F57X9
FBgn0260229	isotig07638	GN8820S02FGN8F
FBgn0000633	GEKZB4O01CYUJ7	GN8820S02FL9VK
FBgn0085406	GEKZB4O01ALA4N	GN8820S02FN7DF
FBgn0031548	GEKZB4O01DDCOU	GN8820S02FP9NG
FBgn0005536	GEKZB4O01CN1H4	GN8820S02G3GGC
FBgn0034420	GEKZB4O01EGQSP	GN8820S02G4FQI
FBgn0034434	GEKZB4O01A2JCD	GN8820S02GB57B
FBgn0031548	GEKZB4O01DDCOU	GN8820S02GPFW1
FBgn0002921	isotig00218	GN8820S02GQE0Z
FBgn0001624	GEKZB4O01BP6M3	GN8820S02HW00K
FBgn0005536	GEKZB4O01CN1H4	GN8820S02HZCJ8
FBgn0030087	isotig01741	GN8820S02I3H0E
FBgn0034886	GEKZB4O01AES2J	GN8820S02I5DAI
FBgn0001624	GEKZB4O01BP6M3	GN8820S02I7FY5
FBgn0035001	isotig03597	GN8820S02IDZ75
FBgn0259220	F49Y7MA03BVNVH	GN8820S02IR14J
FBgn0045842	GEKZB4O01EC809	GN8820S02IS7P0
FBgn0013303	GEKZB4O01A45FS	GN8820S02IZ1QY
FBgn0052675	GEKZB4O01A6O2T	GN8820S02J22EW
FBgn0261451	GEKZB4O01ARGQL	GN8820S02J6E9W
FBgn0045842	GEKZB4O01EC809	GN8820S02JCCKP
FBgn0000253	GEKZB4O01EXAX4	GN8820S02JL6MY
FBgn0035001	isotig03597	GN8820S02JLFNF
FBgn0025741	isotig06288	GN8820S02JMZQB
FBgn0031548	GEKZB4O01DDCOU	GN8820S02JN092
FBgn0001624	GEKZB4O01BP6M3	GN8820S02JNRKM
FBgn0030876	GEKZB4O01D5PMO	GN8820S02JNYOH
FBgn0028703	GEKZB4O01C93CE	GN8820S02JUQG3
FBgn0002921	isotig00218	GN8820S02JW0H6
FBgn0032600	GEKZB4O01AD2RV	GN8820S02JYT7R
FBgn0052311	GEKZB4O01CC4NT	GN8820S02JZJIM
red: same novel exon (5', 3' or internal)
