# Supplementary material for: Microarray-Based Capture of Novel Expressed Cell Type–Specific Transfrags (CoNECT) to Annotate Tissue-Specific Transcription in Drosophila melanogaster
Source: G3 (Bethesda). 2012 Aug 1;2(8):873–82. doi: 10.1534/g3.112.003194 (PMC3411243; doi:10.1534/g3.112.003194)
Supplement: Supporting Information [file supp_2.8.873_TableS10.xlsx]

## Sheet: All the genes on tiling array
Gene ID	Tech Rep 1	2% FDR	Tech Rep 2	2% FDR	Tech Rep 3	2% FDR
FBgn0000003	15447.8	P	16850.6	P	15102.6	P
FBgn0000008	2131.5	P	1846.4	P	2117.29	P
FBgn0000014	542.031	P	693.558	P	436.115	P
FBgn0000015	44.8297	A	70.5937	A	32.4763	A
FBgn0000017	6642.4	P	4948.77	P	6052.81	P
FBgn0000018	2384.34	P	2776.48	P	2911.92	P
FBgn0000022	36.7167	A	54.0267	A	79.8833	A
FBgn0000024	70.5696	A	105.348	A	69.2041	A
FBgn0000028	19.5648	A	10.7448	A	53.43	A
FBgn0000032	11971.6	P	11454.3	P	8389.37	P
FBgn0000036	26.693	A	54.9052	A	33.2955	A
FBgn0000037	0	A	0.957333	A	0.0926667	A
FBgn0000038	56.4414	A	32.9467	A	24.8776	A
FBgn0000039	28.4048	A	60.03	A	14.0781	A
FBgn0000042	27737.3	P	29699.1	P	25968.1	P
FBgn0000043	8042.64	P	6946.91	P	7658.63	P
FBgn0000044	8253.77	P	8279.46	P	8790.42	P
FBgn0000045	211.485	A	183.767	A	280.253	A
FBgn0000046	4248.26	P	3223.79	P	2590.7	P
FBgn0000047	689.387	P	1067.53	P	598.997	P
FBgn0000052	5348.95	P	6091.9	P	6152.87	P
FBgn0000053	4621.35	P	5457.35	P	6485.27	P
FBgn0000054	8084.91	P	6548.4	P	6643.44	P
FBgn0000055	8086.73	P	7783.48	P	7699.61	P
FBgn0000056	4751.1	P	4610.11	P	4435.21	P
FBgn0000057	6565.19	P	5299.12	P	5440.51	P
FBgn0000061	2.48867	A	10.5407	A	15.1017	A
FBgn0000063	14620.2	P	19157.7	P	18836.3	P
FBgn0000064	10798.7	P	12478.8	P	9860.56	P
FBgn0000071	47.1175	A	84.0933	A	58.4092	A
FBgn0000075	2462.46	P	1995.91	P	2405.28	P
FBgn0000077	4270.93	P	4832.09	P	5102.9	P
FBgn0000078	237.723	P	175.7	P	154.953	P
FBgn0000079	174.91	A	101.323	A	116.685	A
FBgn0000083	12458	P	16523.5	P	11134	P
FBgn0000084	2511.17	P	3951.21	P	4345.99	P
FBgn0000092	7.12667	A	9.82444	A	23.6694	A
FBgn0000094	0	A	2.57	A	0	A
FBgn0000097	5093.6	P	7030.05	P	8077.38	P
FBgn0000099	464.141	A	316.613	A	362.303	A
FBgn0000100	17180.9	P	11515.1	P	11738.9	P
FBgn0000108	546.8	P	680.977	P	900.313	P
FBgn0000109	4742.06	P	3870.07	P	4495.71	P
FBgn0000114	18678.4	P	18847.2	P	18809	P
FBgn0000115	4505.33	P	2798.6	P	2844.95	P
FBgn0000116	8476.35	P	5691.24	P	7176.24	P
FBgn0000117	17815.4	P	19320.6	P	17642.9	P
FBgn0000119	1848.43	P	1766.52	P	1973.68	P
FBgn0000120	3.73417	A	12.8912	A	28.8142	A
FBgn0000121	34.5683	A	6.43278	A	1.58222	A
FBgn0000137	59.6367	A	72.01	A	126.563	A
FBgn0000139	7662.36	P	10096.8	P	9131	P
FBgn0000140	16670.2	P	19936.9	P	16731	P
FBgn0000146	3397.34	P	5996.3	P	6125.4	P
FBgn0000147	13620.8	P	17521	P	11846	P
FBgn0000150	25212.4	P	25127.4	P	29218.1	P
FBgn0000152	2187.62	P	2772.02	P	2615.11	P
FBgn0000153	30.3206	A	44.0183	A	69.4289	A
FBgn0000157	69.9732	A	54.3038	A	56.1664	A
FBgn0000158	5625.83	P	6914.67	P	5230.03	P
FBgn0000163	7330.57	P	10308.6	P	11128.8	P
FBgn0000166	17696.2	P	20784.1	P	10746.7	P
FBgn0000171	16185.7	P	20314	P	15841.8	P
FBgn0000173	23508.8	P	24005.2	P	27198.7	P
FBgn0000179	264.999	P	358.735	P	391.252	P
FBgn0000180	184.433	A	196.359	A	242.54	A
FBgn0000181	15082.4	P	13850.7	P	15868.3	P
FBgn0000182	22241.8	P	19152.7	P	19648	P
FBgn0000183	5816.54	P	9671.51	P	10526.5	P
FBgn0000206	30.1186	A	53.85	A	15.3586	A
FBgn0000210	5927.04	P	7360.13	P	10223	P
FBgn0000212	7813	P	5869.81	P	6330.83	P
FBgn0000216	42.9183	A	22.405	A	28.0267	A
FBgn0000221	3703.11	P	4892.53	P	4896.69	P
FBgn0000227	6.32667	A	2.28833	A	13.2133	A
FBgn0000228	4130.77	P	6053.51	P	6560.65	P
FBgn0000229	1541.4	A	2148.98	A	2772.06	A
FBgn0000233	79.0917	A	77.675	A	144.817	A
FBgn0000239	7544.24	P	10997	P	12401	P
FBgn0000241	371.51	A	394.184	A	521.76	A
FBgn0000242	9568.47	P	10119.2	P	9333.65	P
FBgn0000244	2547.11	P	3364.72	P	2572.09	P
FBgn0000246	8883.23	P	10279.1	P	3519.86	P
FBgn0000247	11722.4	P	11607.6	P	12549.3	P
FBgn0000250	10735.6	P	12498.4	P	16127.6	P
FBgn0000251	19532	P	14968.8	P	15383	P
FBgn0000253	26662.5	P	16475.9	P	17087.1	P
FBgn0000256	1906.04	P	2485.4	P	2828.31	P
FBgn0000257	4193.34	P	4983.44	P	6511.27	P
FBgn0000258	8014.92	P	7766.99	P	8647.09	P
FBgn0000259	27158.7	P	24497.3	P	24078.1	P
FBgn0000261	8333.86	P	6001.49	P	6994.21	P
FBgn0000273	3616.43	P	6559.02	P	7156.13	P
FBgn0000274	425.139	P	442.651	P	483.95	P
FBgn0000276	35.9142	A	87.5037	A	22.62	A
FBgn0000277	49.9142	A	45.0467	A	34.8017	A
FBgn0000278	0	A	0	A	14.7783	A
FBgn0000279	4.15917	A	27.76	A	25.4242	A
FBgn0000280	0.735	A	7.30333	A	9.44583	A
FBgn0000281	0	A	11.2217	A	26.61	A
FBgn0000283	31629.8	P	34903.6	P	26984.9	P
FBgn0000286	2470.48	P	2822.34	P	3915.44	P
FBgn0000287	7.66476	A	9.79929	A	30.7736	A
FBgn0000289	13551.9	P	10495.1	P	11502.1	P
FBgn0000299	2303.74	P	1725.86	P	1834.58	P
FBgn0000303	27.335	A	63.9377	A	32.2611	A
FBgn0000307	4960.91	P	8423.47	P	8660.72	P
FBgn0000308	10630.5	P	10170	P	11797.6	P
FBgn0000313	99.4051	A	110.851	A	121.052	A
FBgn0000316	16272	P	17112.3	P	10877.7	P
FBgn0000317	2928.71	P	4432.13	P	4731.56	P
FBgn0000318	4653.04	P	3722.21	P	4651.84	P
FBgn0000319	17106.3	P	17715	P	13899.6	P
FBgn0000320	551.571	P	765.77	P	820.21	P
FBgn0000326	2922.6	P	2590.85	P	3107.77	P
FBgn0000330	7920.01	P	9276.11	P	10884.5	P
FBgn0000337	712.805	P	601.668	P	629.114	P
FBgn0000338	18536.8	P	23747.8	P	13633.4	P
FBgn0000339	4438.62	P	6344.6	P	6411.74	P
FBgn0000346	1929.56	P	2219.95	P	2093.55	P
FBgn0000351	3820.85	P	5333.18	P	5916.28	P
FBgn0000352	5537.4	P	4857.22	P	5945.34	P
FBgn0000355	26610	P	18334.3	P	23333.6	P
FBgn0000356	19611	P	16055	P	15256.4	P
FBgn0000357	30309.3	P	19771.9	P	24596.7	P
FBgn0000358	26478.6	P	18561.4	P	23033.6	P
FBgn0000359	40964.2	P	39882.7	P	42677.2	P
FBgn0000360	46514.7	P	46379.6	P	45618.2	P
FBgn0000363	3285.54	P	3659.73	P	3662.1	P
FBgn0000370	12765.6	P	17114.8	P	18065.5	P
FBgn0000376	15442.7	P	22029	P	22251.1	P
FBgn0000377	5948.15	P	8124.25	P	9992.11	P
FBgn0000382	14551.3	P	17539.7	P	17367.5	P
FBgn0000384	2828.53	P	5270.84	P	6582.83	P
FBgn0000392	22258.4	P	20573.6	P	21726.2	P
FBgn0000394	3506.69	P	4099.85	P	5194.21	P
FBgn0000395	284.04	P	286.101	P	340.255	P
FBgn0000404	34603.3	P	27890.1	P	30826.2	P
FBgn0000405	20190.9	P	20974	P	24084.1	P
FBgn0000406	2161.17	P	2200.98	P	2294.77	P
FBgn0000409	5958.41	P	4366.03	P	4647.37	P
FBgn0000411	22.8517	A	15.3933	A	9.69333	A
FBgn0000412	15823.9	P	19788.5	P	15635.1	P
FBgn0000413	8976.86	P	7926.99	P	7997.84	P
FBgn0000414	7032.12	P	4258.32	P	4659.31	P
FBgn0000416	27545.4	P	24728.9	P	22926.2	P
FBgn0000422	12.2039	A	17.9528	A	33.2642	A
FBgn0000426	4752.81	P	3687.97	P	3524.76	P
FBgn0000427	41588.2	P	42839.3	P	37455.5	P
FBgn0000439	39.073	A	71.031	A	52.3603	A
FBgn0000442	19.2013	A	27.914	A	56.0433	A
FBgn0000447	9784.08	P	14817.1	P	9115.91	P
FBgn0000448	864.649	A	781.474	A	957.735	A
FBgn0000449	124.183	P	74.8312	P	64.7288	P
FBgn0000451	155.972	A	98.999	A	90.0797	A
FBgn0000454	41785.4	P	43371.2	P	30950.4	P
FBgn0000455	9361.13	P	13201.8	P	14498.6	P
FBgn0000459	65.5817	A	76.9508	A	109.008	A
FBgn0000463	6559.62	P	8644.71	P	6313.5	P
FBgn0000464	2411.54	P	2709.8	P	2967.1	P
FBgn0000472	24597	P	25109.7	P	24685.6	P
FBgn0000473	0	A	17.2142	A	16.4	A
FBgn0000477	151.493	P	204.463	P	205.195	P
FBgn0000479	6095.39	A	6144.99	A	6862.9	A
FBgn0000482	2941.09	P	4082.18	P	5471.74	P
FBgn0000489	5400.87	P	5065.48	P	6000.6	P
FBgn0000490	384.96	P	497.088	P	496.061	P
FBgn0000492	38.17	A	60.535	A	32.595	A
FBgn0000497	5.56111	A	14.571	A	29.7597	A
FBgn0000499	16018.1	P	19778.7	P	22858.5	P
FBgn0000500	228.463	P	384.413	P	213.89	P
FBgn0000504	267.844	P	284.13	P	164.921	P
FBgn0000520	6461.52	P	7405.16	P	7320.43	P
FBgn0000524	12260.2	P	15923	P	18333.1	P
FBgn0000527	26.7576	A	56.1955	A	24.1226	A
FBgn0000529	3.19958	A	6.515	A	15.125	A
FBgn0000533	6328.69	P	9572.58	P	7654.81	P
FBgn0000535	23.1865	A	16.9169	A	63.2289	A
FBgn0000536	8472.38	P	9430.95	P	9961.39	P
FBgn0000541	11558.7	P	13096.3	P	16145.8	P
FBgn0000542	825.233	P	976.145	P	1298.16	P
FBgn0000543	3531.66	P	2352.92	P	2797.6	P
FBgn0000546	5258.17	P	5590.65	P	6517.68	P
FBgn0000547	16036.2	P	12267.9	P	12578.5	P
FBgn0000551	49.7267	A	10.2167	A	11.1642	A
FBgn0000552	39.8058	A	27.925	A	26.1483	A
FBgn0000556	19476.4	P	16178.3	P	16664.3	P
FBgn0000557	187.456	P	239.29	P	231.546	P
FBgn0000559	21555.5	P	20905.3	P	24673	P
FBgn0000560	105.349	A	72.3656	A	64.7328	A
FBgn0000562	6514.06	P	5928.75	P	6195.72	P
FBgn0000564	23.4175	A	56.6163	A	33.6388	A
FBgn0000565	5566.39	P	2960.39	P	2970.49	P
FBgn0000566	11791.9	P	7898.48	P	10381.1	P
FBgn0000567	766.539	P	547.105	P	635.875	P
FBgn0000568	4523.94	P	2824.87	P	3609.5	P
FBgn0000575	10281.5	P	6792.63	P	7547.14	P
FBgn0000576	43.7917	A	78.22	A	38.6067	A
FBgn0000577	71.2922	A	86.53	A	66.7733	A
FBgn0000578	13493.1	P	9572.67	P	10045	P
FBgn0000579	9184.33	P	10243.6	P	10583.9	P
FBgn0000581	11628.1	P	8373.55	P	10191.3	P
FBgn0000588	3903.52	P	5381.1	P	5948.67	P
FBgn0000591	54.1467	A	115.333	A	53.5283	A
FBgn0000592	351.402	P	190.645	P	238.928	P
FBgn0000594	322.416	P	220.198	P	226.038	P
FBgn0000606	0	A	0	A	2.02583	A
FBgn0000611	13989.5	P	16720.7	P	15003.7	P
FBgn0000615	17027.9	P	13173.8	P	15359.2	P
FBgn0000617	3952.87	P	4743.98	P	7453.52	P
FBgn0000618	2116.48	P	3478.78	P	2997.55	P
FBgn0000625	44.479	A	13.734	A	12.2067	A
FBgn0000629	6494.85	P	4143.89	P	5207.41	P
FBgn0000630	475.441	P	588.063	P	943.576	P
FBgn0000633	1.75641	A	3.95923	A	4.15615	A
FBgn0000634	18562.6	P	21697	P	17103.2	P
FBgn0000635	6215.3	P	8110.9	P	6689.28	P
FBgn0000636	4194.64	P	5080.26	P	5395.56	P
FBgn0000639	22.9833	A	13.99	A	9.15667	A
FBgn0000640	6.09333	A	8.71333	A	19.51	A
FBgn0000644	10031.4	A	13306	A	12516	A
FBgn0000658	274.467	P	238.3	P	206.32	P
FBgn0000659	31.06	A	40.6933	A	13.8533	A
FBgn0000662	4564.72	P	4582.97	P	5270.8	P
FBgn0000667	11834	P	14989.3	P	14823.4	P
FBgn0000709	8352.08	P	9820.87	P	10319.8	P
FBgn0000711	10575.9	P	11348.2	P	10116.2	P
FBgn0000715	5.46833	A	0	A	1.01667	A
FBgn0000719	13196	P	14276	P	9580.78	P
FBgn0000721	8471.74	P	11102.4	P	13220.6	P
FBgn0000723	2019.53	P	2470.61	P	1524.15	P
FBgn0000808	3183.76	P	3391.13	P	3301.68	P
FBgn0000810	16457.2	P	19856	P	20601.6	P
FBgn0000826	12403.1	P	11997.6	P	12963.1	P
FBgn0000927	12772	P	16588.9	P	21022.3	P
FBgn0000928	262.717	P	329.002	P	509.089	P
FBgn0000964	3457.4	P	3712.62	P	4632.24	P
FBgn0000986	15465.6	P	16163.8	P	17128.5	P
FBgn0000996	11913.4	P	10624.7	P	12603.9	P
FBgn0001075	2.12667	A	9.69583	A	23.5085	A
FBgn0001077	53.9833	A	102.302	A	76.0917	A
FBgn0001078	7908.16	P	6690.74	P	7151.32	P
FBgn0001079	7495.25	P	11104.5	P	14369	P
FBgn0001083	26.5004	A	31.8085	A	64.8132	A
FBgn0001084	1215.99	A	1303.01	A	1482.78	A
FBgn0001085	4537.59	P	3484.23	P	4718.83	P
FBgn0001086	12342.7	P	10402.3	P	12562.2	P
FBgn0001087	12362.6	P	15244.4	P	12889.8	P
FBgn0001089	187.951	A	181.894	A	239.802	A
FBgn0001090	4058.72	P	5145.4	P	4926.75	P
FBgn0001091	10088.4	P	11796	P	12468.4	P
FBgn0001092	31067.3	P	40086.3	P	37203.2	P
FBgn0001098	24308	P	32251.3	P	26180.5	P
FBgn0001099	6434.43	P	6529.39	P	5722.32	P
FBgn0001104	13406.1	P	11655.7	P	14303.5	P
FBgn0001105	21585.1	P	23015.6	P	22598.8	P
FBgn0001108	7295.94	P	4668.25	P	5008.42	P
FBgn0001112	108.252	A	114.638	A	81.5917	A
FBgn0001114	1495.59	P	1284.88	P	1461.48	P
FBgn0001120	6182.18	P	7079.23	P	8162.16	P
FBgn0001122	9346.89	P	5777.7	P	7077.16	P
FBgn0001123	1036.28	P	680.909	P	992.633	P
FBgn0001124	4097.18	P	4013.7	P	4296.21	P
FBgn0001125	9325.6	P	9765.24	P	10418.4	P
FBgn0001128	7369.18	P	8112.89	P	8235.56	P
FBgn0001133	2839.07	P	2173.53	P	2650.34	P
FBgn0001134	59.374	A	32.4275	A	23.396	A
FBgn0001137	629.77	P	903.367	P	943.717	P
FBgn0001138	41.2731	A	64.9551	A	37.4669	A
FBgn0001139	15166.7	P	18528.5	P	13993	P
FBgn0001142	14485.4	P	12677.8	P	12816.9	P
FBgn0001145	614.002	P	762.876	P	1035.89	P
FBgn0001147	0	A	4.94133	A	0	A
FBgn0001148	0	A	2.07083	A	2.10917	A
FBgn0001149	24243.8	P	18367.5	P	12113.8	P
FBgn0001150	212.142	A	237.833	A	306.048	A
FBgn0001168	3945.12	P	3403.34	P	3329.05	P
FBgn0001169	20707	P	25006.8	P	24347.3	P
FBgn0001170	30.2622	A	39.5844	A	35.8	A
FBgn0001174	0	A	3.85	A	7.45	A
FBgn0001179	5179.87	P	3675.47	P	3640.79	P
FBgn0001180	13792.8	P	17702.4	P	10535	P
FBgn0001185	1386.3	P	1776.23	P	1719.69	P
FBgn0001186	22101.5	P	31463.7	P	31543.8	P
FBgn0001187	516.208	P	421.22	P	468.258	P
FBgn0001189	9083.95	P	10578.6	P	13122.9	P
FBgn0001197	27964	P	27805.7	P	18473.8	P
FBgn0001202	1481.01	P	2684.4	P	3442.51	P
FBgn0001203	207.856	A	214.646	A	315.324	A
FBgn0001205	5642.26	P	8612.09	P	7245.92	P
FBgn0001206	8804.24	P	11286.2	P	11355.5	P
FBgn0001208	1002.23	P	802.487	P	950.88	P
FBgn0001215	31559.4	P	28001.3	P	27479.3	P
FBgn0001216	288.096	A	144.535	A	210.407	A
FBgn0001217	109.515	P	170.063	P	120.89	P
FBgn0001218	24512	P	27455.1	P	28220.3	P
FBgn0001219	47243.5	P	48349.2	P	46349.7	P
FBgn0001220	7809.44	P	7334.45	P	8157.2	P
FBgn0001222	6831.51	P	7297.06	P	8100.08	P
FBgn0001223	1796.77	P	1133.14	P	1387.2	P
FBgn0001224	2230.1	P	1328.49	P	1554.68	P
FBgn0001225	30767.9	P	14983.3	P	17409.5	P
FBgn0001226	33714.3	P	24127.7	P	23867.8	P
FBgn0001227	333.42	P	253.593	P	273.807	P
FBgn0001228	262.839	P	183.112	P	217.888	P
FBgn0001229	52.7367	A	54.8233	A	39.5567	A
FBgn0001230	620.443	P	878.835	P	811.393	P
FBgn0001233	20984.3	P	14157.1	P	13838.6	P
FBgn0001234	6386.62	P	7753.28	P	5197.6	P
FBgn0001235	61.7469	A	92.9908	A	51.3135	A
FBgn0001247	5928.66	P	5094.22	P	6049.38	P
FBgn0001248	16276	P	10190.3	P	11972.9	P
FBgn0001250	739.842	P	898.319	P	811.183	P
FBgn0001253	43.935	A	20.9771	A	15.219	A
FBgn0001254	26.9167	A	3.75667	A	5.31667	A
FBgn0001255	678.947	P	771.19	P	563.817	P
FBgn0001256	41.8533	A	19.9883	A	21.37	A
FBgn0001257	8668.5	P	7004.41	P	8029.02	P
FBgn0001258	107.747	A	57.65	A	55.4683	A
FBgn0001259	32.99	A	4.2	A	9.52	A
FBgn0001263	25.6217	A	50.6685	A	60.9665	A
FBgn0001269	18.2587	A	8.52417	A	10.98	A
FBgn0001276	2791.09	P	2291.91	P	2687.07	P
FBgn0001280	10921.6	P	12561.3	P	10072.7	P
FBgn0001281	663.217	A	442.392	A	126.058	A
FBgn0001285	23.985	A	25.4367	A	31.22	A
FBgn0001291	8844.14	P	6468.56	P	6830.66	P
FBgn0001296	10001.8	P	12841.7	P	11553.7	P
FBgn0001297	6296.32	P	6883.5	P	8601.41	P
FBgn0001301	5183.02	P	5962.65	P	6745.38	P
FBgn0001308	9289.69	P	9511.31	P	11103.4	P
FBgn0001311	56.0501	A	87.9817	A	57.0714	A
FBgn0001313	0.791515	A	0.938485	A	29.6983	A
FBgn0001314	0.778704	A	0.507407	A	32.8972	A
FBgn0001315	3.23111	A	2.09067	A	25.0064	A
FBgn0001316	7395.22	P	7907.26	P	9824.13	P
FBgn0001319	3.09847	A	4.50972	A	7.13792	A
FBgn0001320	31.7628	A	12.7967	A	14.115	A
FBgn0001321	232.488	P	298.009	P	189.701	P
FBgn0001323	61.1446	A	16.6829	A	20.8246	A
FBgn0001324	11377.3	P	6088.98	P	6830.03	P
FBgn0001325	3.45417	A	16.6317	A	22.2017	A
FBgn0001330	3779.33	P	4807.3	P	4800.76	P
FBgn0001332	9515.16	P	8621.91	P	9187.6	P
FBgn0001337	13374.5	P	16022.4	P	14298.2	P
FBgn0001341	10082	P	13127.1	P	15187.2	P
FBgn0001404	25061.4	P	25736.1	P	29385.7	P
FBgn0001491	2448.34	P	2555.61	P	1743.11	P
FBgn0001565	13929.9	P	14766.7	P	12997	P
FBgn0001612	13878.8	P	16994.8	P	14081.6	P
FBgn0001624	12222.2	P	15982.6	P	14047.1	P
FBgn0001941	12402.7	P	15147.3	P	13821.5	P
FBgn0001942	17556.7	P	20698.4	P	20092.7	P
FBgn0001961	5189.95	P	6439.99	P	7668.3	P
FBgn0001965	8521.92	P	8548.75	P	8286.01	P
FBgn0001967	4.73	A	18.7467	A	42.005	A
FBgn0001970	4645.01	P	4047.95	P	4390.33	P
FBgn0001974	2502	P	3141.08	P	3026.75	P
FBgn0001977	2679.52	P	2442.72	P	3258.87	P
FBgn0001978	10326	P	8693.99	P	9731.87	P
FBgn0001981	19.0867	A	36.5067	A	46.8367	A
FBgn0001983	0	A	0.329167	A	11.9633	A
FBgn0001986	6408.41	P	6369.53	P	7057.05	P
FBgn0001987	1383.65	P	1635.81	P	1851.89	P
FBgn0001989	2530.82	P	2896.86	P	3021.94	P
FBgn0001990	2643.26	P	4150.57	P	3798.28	P
FBgn0001991	39.5305	A	51.8466	A	55.6212	A
FBgn0001992	53.7217	A	69.4433	A	103.098	A
FBgn0001994	5341.6	P	7201.27	P	7429.07	P
FBgn0001995	4036.67	P	4340.64	P	5181.42	P
FBgn0002021	3542.3	P	4970.57	P	5082.57	P
FBgn0002022	4011.48	P	4406.79	P	5591.15	P
FBgn0002023	8.46604	A	13.0617	A	36.4885	A
FBgn0002031	12549.7	P	11195.5	P	12377.2	P
FBgn0002036	854.737	P	1190.89	P	1118.26	P
FBgn0002044	15982	P	13335.3	P	14792.3	P
FBgn0002069	9150.49	P	7441.14	P	7670.72	P
FBgn0002121	5568.18	P	8402.57	P	10290.6	P
FBgn0002174	4701.97	P	2291.06	P	2529.65	P
FBgn0002183	12967.4	P	11425.2	P	12432.9	P
FBgn0002283	16517	P	9885.97	P	10438.2	P
FBgn0002284	15584.7	P	10052.1	P	9998.23	P
FBgn0002306	142.307	P	205.684	P	189.265	P
FBgn0002354	1005.48	P	1095.39	P	599.479	P
FBgn0002413	23880	P	21698	P	18370.5	P
FBgn0002431	21731.5	P	23512.4	P	13797.3	P
FBgn0002440	35.2098	A	17.1031	A	15.1383	A
FBgn0002441	15212.4	P	16193.2	P	15625.6	P
FBgn0002466	7101.75	P	5340.95	P	6291.76	P
FBgn0002521	12979.7	P	11425.6	P	6669.97	P
FBgn0002522	38.7261	A	68.0111	A	42.4389	A
FBgn0002524	8851.96	P	8069.93	P	7940.79	P
FBgn0002525	11956.8	P	10752.1	P	9219.28	P
FBgn0002526	4703.18	P	3546.13	P	4047.22	P
FBgn0002528	5556.2	P	3270.12	P	3512.91	P
FBgn0002531	2.17667	A	0.62	A	0	A
FBgn0002533	0	A	0	A	3.32833	A
FBgn0002534	0	A	0	A	3.02167	A
FBgn0002535	1.725	A	0.486667	A	1.655	A
FBgn0002542	23091.8	P	27648.5	P	22162.7	P
FBgn0002543	71.2406	A	76.2946	A	100.911	A
FBgn0002552	11172.7	P	6276.77	P	7682.38	P
FBgn0002561	36.44	A	37.8433	A	118.113	A
FBgn0002562	3.96	A	0.418333	A	33.6033	A
FBgn0002563	19.4017	A	34.1425	A	33.3542	A
FBgn0002564	2.555	A	9.21417	A	14.5	A
FBgn0002565	401.697	P	299.463	P	299.203	P
FBgn0002566	2241.63	P	4192.44	P	4597.06	P
FBgn0002567	10285.4	P	9988.86	P	10867	P
FBgn0002569	68.2689	A	72.165	A	40.5283	A
FBgn0002570	122.782	A	107.096	A	88.4944	A
FBgn0002571	49.2417	A	34.5825	A	44.4475	A
FBgn0002573	39.5417	A	11.9525	A	4.47833	A
FBgn0002576	43.69	A	52.7053	A	61.9751	A
FBgn0002577	425.363	P	534.729	P	502.104	P
FBgn0002578	31.5067	A	64.7758	A	28.7283	A
FBgn0002579	23327.5	P	25586.1	P	28145.3	P
FBgn0002590	22537.4	P	23926.2	P	23326.5	P
FBgn0002592	46.3933	A	87.8667	A	59.2467	A
FBgn0002593	9421.65	P	11729.3	P	12402.9	P
FBgn0002607	11479.5	P	8231.87	P	8774.2	P
FBgn0002609	687.08	P	874.908	P	649.555	P
FBgn0002622	25657.5	P	27822.9	P	21718.2	P
FBgn0002626	25563.9	P	29824.1	P	22720	P
FBgn0002629	10.28	A	40.0967	A	0	A
FBgn0002631	19.3767	A	50.8117	A	1.73833	A
FBgn0002632	53.7883	A	82.7383	A	58.7417	A
FBgn0002633	144.877	A	208.027	A	166.05	A
FBgn0002638	17360.4	P	12250.6	P	14331.5	P
FBgn0002641	5374.63	P	6608.97	P	7493.11	P
FBgn0002643	6281.37	P	4189.66	P	4713.79	P
FBgn0002645	25595.6	P	25990	P	21365	P
FBgn0002652	3333.91	P	4827.03	P	4776.15	P
FBgn0002673	4863.53	P	6120.08	P	7340.08	P
FBgn0002707	7728.9	P	10718.6	P	10804.3	P
FBgn0002709	10584.2	P	14007.4	P	12435.7	P
FBgn0002715	7720.16	P	5524.73	P	7489.98	P
FBgn0002716	3545	P	3887.64	P	4589.63	P
FBgn0002719	20667.4	P	25306.1	P	19100.7	P
FBgn0002723	4670	P	5420.88	P	7217.77	P
FBgn0002732	155.435	P	150.337	P	94.66	P
FBgn0002733	377.09	P	373.14	P	301.668	P
FBgn0002734	49.8967	A	87.6867	A	35.2367	A
FBgn0002735	40.3533	A	98.42	A	95.7867	A
FBgn0002736	3414.96	P	2681.36	P	3916.76	P
FBgn0002772	857.949	A	1070.66	A	1272.31	A
FBgn0002773	986.671	P	1125.41	P	1393.26	P
FBgn0002774	6826.45	P	5859.45	P	7426.09	P
FBgn0002775	9601.66	P	7957.86	P	8329.9	P
FBgn0002778	11467.7	P	8207.26	P	10675.5	P
FBgn0002780	23647.4	P	18764.1	P	16746.6	P
FBgn0002781	24500	P	27110.1	P	23766.2	P
FBgn0002783	27040.4	P	29566.6	P	22017.8	P
FBgn0002787	27589.6	P	17653	P	18787.7	P
FBgn0002789	1734.51	P	1101.54	P	844.698	P
FBgn0002791	5106.39	P	4854.24	P	5067.63	P
FBgn0002838	49.36	A	95.5067	A	48.6567	A
FBgn0002842	57.7017	A	43.7594	A	32.1222	A
FBgn0002855	1.07833	A	2.63667	A	20.6317	A
FBgn0002856	0	A	20.6967	A	45.37	A
FBgn0002862	43.115	A	63.79	A	73.7025	A
FBgn0002863	842.28	P	923.386	P	526.741	P
FBgn0002865	0	A	0	A	0	A
FBgn0002868	2260.31	P	3139.49	P	1350.16	P
FBgn0002869	130.001	A	220.599	A	73.0917	A
FBgn0002872	7432.01	P	6284.77	P	6653.94	P
FBgn0002873	15809.7	P	18238	P	18272.4	P
FBgn0002878	16030.8	P	22903.1	P	24250.8	P
FBgn0002887	4438.36	P	4948.57	P	5044.04	P
FBgn0002891	4149.72	P	3255.54	P	3958.89	P
FBgn0002899	5590.59	P	4566.23	P	4969.07	P
FBgn0002901	7482.28	P	4900.78	P	5653.22	P
FBgn0002905	3795.3	P	4685.8	P	3858.06	P
FBgn0002906	15019.6	P	18716.5	P	12592.4	P
FBgn0002909	6919.94	P	4434.92	P	4653.29	P
FBgn0002914	21541	P	25311.9	P	21611.9	P
FBgn0002917	33.7109	A	31.1774	A	63.7743	A
FBgn0002921	37474.6	P	39836.4	P	30458.8	P
FBgn0002922	16.706	A	53.0613	A	43.8313	A
FBgn0002924	7650.13	P	9520.47	P	10340.8	P
FBgn0002926	7632.7	P	6386.26	P	6993.04	P
FBgn0002930	400.752	P	437.802	P	546.897	P
FBgn0002931	5.84	A	21.9117	A	59.6542	A
FBgn0002932	6074.44	P	8897.96	P	8176.81	P
FBgn0002933	21.8433	A	72.4767	A	69.8567	A
FBgn0002936	0	A	11.0733	A	25.8967	A
FBgn0002937	18.0008	A	40.4208	A	7.43083	A
FBgn0002938	8.22012	A	14.3851	A	32.645	A
FBgn0002939	42.6833	A	71.8778	A	72.1283	A
FBgn0002940	37.0603	A	71.4803	A	44.2433	A
FBgn0002941	22.6608	A	57.725	A	30.0354	A
FBgn0002945	223.459	P	149.154	P	171.854	P
FBgn0002948	15129.1	P	17600.7	P	20017	P
FBgn0002962	25984.6	P	30267.8	P	23171.1	P
FBgn0002968	13675.8	P	17755.3	P	18319.2	P
FBgn0002973	2299.36	P	2599.87	P	3030.25	P
FBgn0002985	0	A	11.8283	A	35.7633	A
FBgn0002989	1910.66	P	2667.16	P	2920.56	P
FBgn0003002	33.9733	A	106.401	A	90.3311	A
FBgn0003008	1767.08	P	2197.59	P	2591.42	P
FBgn0003009	145.321	A	139.905	A	172.065	A
FBgn0003011	33.209	A	70.372	A	29.709	A
FBgn0003015	39739.3	P	38435.3	P	32032.6	P
FBgn0003016	3542.88	P	4566.92	P	5353.33	P
FBgn0003022	7640.98	P	7527.37	P	8870.47	P
FBgn0003023	20188.6	P	21244.1	P	15409.1	P
FBgn0003028	12874.7	P	17581.1	P	18391.7	P
FBgn0003034	34.2367	A	3.285	A	7.925	A
FBgn0003041	8788.85	P	7003.35	P	8217.03	P
FBgn0003042	2693.21	P	2609.52	P	3824.38	P
FBgn0003044	19941.8	P	14647.2	P	15308.8	P
FBgn0003046	109.902	A	106.396	A	123.442	A
FBgn0003048	9264	P	11227.4	P	12653.6	P
FBgn0003053	3488.27	P	3857.95	P	4577.01	P
FBgn0003057	29.0583	A	55.62	A	81.6867	A
FBgn0003060	82.6367	A	87.4	A	42.2817	A
FBgn0003062	12834.9	P	13903	P	13236	P
FBgn0003065	41.5667	A	59.9683	A	31.1467	A
FBgn0003067	1745.23	P	1257.21	P	1489.24	P
FBgn0003068	559.352	P	662.446	P	754.35	P
FBgn0003071	9561.95	P	7363.3	P	7987.88	P
FBgn0003074	11345.8	P	10086.2	P	10668	P
FBgn0003076	12072.8	P	9463.32	P	10448.7	P
FBgn0003079	16242	P	17108.8	P	18800.1	P
FBgn0003082	6289.77	P	4535.76	P	4702.08	P
FBgn0003086	27.7367	A	25.64	A	28.9533	A
FBgn0003087	1348.44	P	3634.87	P	4924.3	P
FBgn0003089	744.905	P	618.171	P	752.206	P
FBgn0003090	91.4919	A	97.1597	A	89.9078	A
FBgn0003091	1116.74	P	1095.25	P	1147.98	P
FBgn0003093	6722.97	P	7241.11	P	8173.4	P
FBgn0003114	1809.66	P	1603.49	P	1793.45	P
FBgn0003116	3153.43	P	3889.1	P	4217.68	P
FBgn0003117	50.3917	A	99.3127	A	73.9954	A
FBgn0003118	5108.79	P	6763.9	P	5127.28	P
FBgn0003124	24451.7	P	16820.4	P	17520.4	P
FBgn0003129	260.232	P	357.711	P	329.233	P
FBgn0003130	9.85067	A	15.1287	A	14.6253	A
FBgn0003132	8.02333	A	9.3475	A	35.685	A
FBgn0003134	18890.3	P	22916.2	P	17924.8	P
FBgn0003137	773.648	P	749.819	P	801.617	P
FBgn0003138	8561.83	P	8034.48	P	10032.4	P
FBgn0003139	17060.3	P	18301.8	P	20731.3	P
FBgn0003140	0	A	0.29	A	2.90333	A
FBgn0003141	2226.56	P	3940.15	P	5070.65	P
FBgn0003145	0.656667	A	12.4717	A	25.4108	A
FBgn0003149	625.202	P	344.755	P	379.364	P
FBgn0003159	12207.7	P	14640.9	P	10243.2	P
FBgn0003162	334.231	A	278.422	A	304.966	A
FBgn0003165	9061.2	P	10075.1	P	6629.52	P
FBgn0003169	19975.9	P	24916.6	P	22178.8	P
FBgn0003174	1391.87	P	917.531	P	990.661	P
FBgn0003175	4003.5	P	2669.73	P	2961.85	P
FBgn0003177	13207.3	P	16219	P	11558.1	P
FBgn0003178	21164	P	24721.8	P	20560.8	P
FBgn0003187	5648.2	P	7842.04	P	9335.64	P
FBgn0003189	8424.25	P	10045.7	P	11467.2	P
FBgn0003200	11556.7	P	15411.2	P	14664.1	P
FBgn0003204	11910.9	P	13395.8	P	12798.8	P
FBgn0003205	22042.8	P	25105.2	P	15449.4	P
FBgn0003206	3885.74	P	2423.82	P	2603.08	P
FBgn0003209	2559.95	P	4474.8	P	4869.47	P
FBgn0003210	11927.5	P	13735.9	P	15612.8	P
FBgn0003218	9857.22	P	12422.6	P	15065	P
FBgn0003227	4048.57	P	4852.06	P	3262.94	P
FBgn0003231	11345.3	P	15159.4	P	15036.9	P
FBgn0003248	70.3829	A	99.0625	A	46.3338	A
FBgn0003249	44.6817	A	83.495	A	42.67	A
FBgn0003250	87.5233	A	44.2567	A	38.2733	A
FBgn0003254	0	A	5.91833	A	4.81667	A
FBgn0003255	32.8947	A	32.2153	A	47.3552	A
FBgn0003256	3656.29	P	6418.16	P	7747.92	P
FBgn0003257	9152.9	P	11606	P	8485.21	P
FBgn0003261	32218.1	P	35158.8	P	20030.1	P
FBgn0003267	60.4483	A	109.159	A	40.2022	A
FBgn0003268	12333	P	13424.7	P	13437.3	P
FBgn0003270	0	A	0	A	24.7967	A
FBgn0003274	27652.3	P	13726.9	P	18985.8	P
FBgn0003275	4083.2	P	5735.4	P	8003.01	P
FBgn0003276	21828	P	26111	P	20366.3	P
FBgn0003277	19739.8	P	24043.8	P	20623	P
FBgn0003278	4197.57	P	5536.17	P	6001.81	P
FBgn0003279	27932.9	P	31175.8	P	30183.3	P
FBgn0003285	49.8548	A	60.842	A	90.183	A
FBgn0003292	7604.11	P	5240.37	P	5810.06	P
FBgn0003295	58.8008	A	56.1258	A	47.9521	A
FBgn0003300	18.6983	A	6.47833	A	44.6417	A
FBgn0003301	1752.02	P	2158.42	P	2533.7	P
FBgn0003302	3501.62	P	4221.36	P	2918.02	P
FBgn0003308	97.5508	A	117.075	A	89.8083	A
FBgn0003310	5327.21	P	6643.32	P	7461.53	P
FBgn0003312	1059.37	P	1245.13	P	1271.13	P
FBgn0003313	4.03833	A	19.1358	A	23.5683	A
FBgn0003317	7978.36	P	7011.21	P	7424.74	P
FBgn0003319	70.3453	A	135.2	A	123.467	A
FBgn0003321	8873.25	P	8421.45	P	10881	P
FBgn0003326	0.0341667	A	2.59458	A	1.06833	A
FBgn0003328	6227.31	P	5187.49	P	5929.97	P
FBgn0003330	4717.71	P	5374.51	P	5320.2	P
FBgn0003334	17455.8	P	22171.6	P	14114.2	P
FBgn0003339	19.3983	A	53.2744	A	28.8961	A
FBgn0003345	7855.16	P	8352	P	8629.44	P
FBgn0003346	9001.98	P	8377.44	P	8486.35	P
FBgn0003353	2170.22	P	2010.34	P	2229.55	P
FBgn0003356	821.558	P	757.717	P	704.415	P
FBgn0003357	574.967	P	664.95	P	1030.33	P
FBgn0003358	106.091	A	100.714	A	97.2783	A
FBgn0003360	24480.5	P	29841.7	P	26241.6	P
FBgn0003366	714.823	P	888.75	P	922.809	P
FBgn0003371	19325.3	P	22994.4	P	21935.8	P
FBgn0003372	869.575	P	665.872	P	837.811	P
FBgn0003373	793.04	A	442.403	A	723.885	A
FBgn0003374	44.2633	A	35.9483	A	138.263	A
FBgn0003375	20.4756	A	26.0906	A	15.1889	A
FBgn0003377	25.5917	A	9.35417	A	3.03167	A
FBgn0003378	72.7742	A	26.315	A	13.7375	A
FBgn0003380	25.9271	A	13.0383	A	45.5973	A
FBgn0003382	1.27375	A	2.33458	A	5.19542	A
FBgn0003383	147.01	A	71.191	A	83.229	A
FBgn0003386	23.676	A	39.1372	A	50.5781	A
FBgn0003388	348.543	A	181.267	A	190.052	A
FBgn0003390	212.609	A	299.599	A	361.453	A
FBgn0003391	13976.3	P	13157	P	14174.3	P
FBgn0003392	12564.6	P	13822.4	P	15110.1	P
FBgn0003396	8489.6	P	6306.56	P	6493.02	P
FBgn0003401	3820.49	P	3940.83	P	3600.87	P
FBgn0003410	4141.51	P	3776.03	P	4127.03	P
FBgn0003411	32.3967	A	17.93	A	40.09	A
FBgn0003415	7796.47	P	6651.93	P	7497.55	P
FBgn0003416	12954.3	P	15341.5	P	18289	P
FBgn0003423	13064	P	15130	P	10684.2	P
FBgn0003425	107.613	A	86.3403	A	100.509	A
FBgn0003429	48.3145	A	77.0908	A	41.2639	A
FBgn0003430	12.555	A	14.31	A	42.8317	A
FBgn0003435	5034.91	P	4805.34	P	5822.75	P
FBgn0003444	4320.68	P	5757.44	P	5923.82	P
FBgn0003447	16053.1	P	20436.5	P	22721.3	P
FBgn0003448	0	A	3.635	A	24.7033	A
FBgn0003449	10909	P	15323.8	P	22709.5	P
FBgn0003450	1661.82	P	2386.14	P	1463.84	P
FBgn0003459	3863.41	P	3698.69	P	4378.07	P
FBgn0003460	295.334	P	217.962	P	249.921	P
FBgn0003462	6819.21	P	4464.26	P	5669.54	P
FBgn0003463	1603.95	P	2291.2	P	1984.48	P
FBgn0003464	8615.22	P	11777	P	13187.7	P
FBgn0003475	8084.99	P	5058.88	P	5019.16	P
FBgn0003479	7373.32	P	9185.1	P	10507.1	P
FBgn0003480	2852.66	P	3602.36	P	3530.98	P
FBgn0003482	1231.25	P	1648.89	P	1086.33	P
FBgn0003483	13625.9	P	17325.1	P	14131.7	P
FBgn0003486	2141.11	P	1894.15	P	2170.14	P
FBgn0003495	16276.9	P	19196.3	P	13178.9	P
FBgn0003499	70.1877	A	118.852	A	99.7163	A
FBgn0003501	11628.1	P	6684.66	P	7925.86	P
FBgn0003502	7861.72	P	10538.8	P	9469.3	P
FBgn0003507	12306.6	P	15877.3	P	15098.6	P
FBgn0003510	1055.06	P	1312.81	P	1611.78	P
FBgn0003511	3139.13	P	3797.89	P	5448.82	P
FBgn0003512	7413.68	P	11036.3	P	16509.6	P
FBgn0003513	38.1856	A	68.4257	A	38.6369	A
FBgn0003514	13694	P	17095.1	P	16844.6	P
FBgn0003515	282.092	P	239.523	P	244.323	P
FBgn0003517	31402.5	P	40651.8	P	37249.4	P
FBgn0003520	9588.53	P	8226.74	P	10039.4	P
FBgn0003525	25336.2	P	24305.5	P	22949.4	P
FBgn0003527	1913.05	P	1794.62	P	2069.7	P
FBgn0003545	7696.48	P	6054.35	P	6880.84	P
FBgn0003557	12355.1	P	10795.6	P	11403.3	P
FBgn0003559	10200.6	P	12186.2	P	11650.1	P
FBgn0003567	14822.7	P	17780.7	P	12304.6	P
FBgn0003575	6643.74	P	9432.41	P	7179.47	P
FBgn0003598	25719	P	32499.2	P	30199.4	P
FBgn0003600	22999.5	P	29045.5	P	23194.7	P
FBgn0003607	8375.88	P	14781.1	P	16070.9	P
FBgn0003612	16360.7	P	12518.2	P	15079.2	P
FBgn0003638	13086.8	P	14114.6	P	16699.2	P
FBgn0003651	92.197	A	129.795	A	110.327	A
FBgn0003654	12029.3	P	15934	P	8223.9	P
FBgn0003655	32195.2	P	31396.1	P	32612.2	P
FBgn0003656	16189.2	P	19572.3	P	18825.7	P
FBgn0003659	20252.4	P	20797.4	P	18096.8	P
FBgn0003660	4055.76	P	5117.68	P	5459.81	P
FBgn0003676	25115.9	P	27846.7	P	25687.8	P
FBgn0003683	31.2967	A	11.0917	A	12.2633	A
FBgn0003687	7743.1	P	5989.07	P	8051.02	P
FBgn0003701	14037.2	P	12565.8	P	16813.4	P
FBgn0003710	95.3361	A	42.2833	A	39.5422	A
FBgn0003714	2478.98	P	2121.08	P	2060.45	P
FBgn0003715	62.4738	A	65.22	A	60.6246	A
FBgn0003716	6057.15	P	5724.9	P	7547.61	P
FBgn0003717	28997.3	P	31978.4	P	24426.7	P
FBgn0003719	163.559	P	228.558	P	175.766	P
FBgn0003720	0	A	13.085	A	0	A
FBgn0003721	15747	P	18074.8	P	13052.1	P
FBgn0003731	3363.15	P	2636.68	P	3091.77	P
FBgn0003732	8964.61	P	12991.3	P	12960.5	P
FBgn0003733	4685.6	P	4941.44	P	5493.94	P
FBgn0003741	2432.16	P	1516.69	P	1784.24	P
FBgn0003742	3770.83	P	3034.71	P	3270.45	P
FBgn0003744	9844	P	7454.32	P	8943.81	P
FBgn0003747	30.4092	A	25.8664	A	52.0418	A
FBgn0003748	15662.3	P	13047.9	P	13613	P
FBgn0003749	18.8167	A	24.3443	A	21.7633	A
FBgn0003751	1189.67	P	1418.64	P	1738.79	P
FBgn0003861	0	A	1.99036	A	2.11798	A
FBgn0003862	11599	P	12805.5	P	8887.66	P
FBgn0003863	80.3333	A	66.285	A	75.36	A
FBgn0003865	0	A	0	A	20.3467	A
FBgn0003866	156.01	P	168.964	P	209.314	P
FBgn0003867	744.979	P	981.786	P	1047.18	P
FBgn0003870	19410.8	P	19479.3	P	20773.3	P
FBgn0003882	16459.7	P	21351.7	P	18832.3	P
FBgn0003884	34097.2	P	35193.8	P	24667.9	P
FBgn0003885	19080.5	P	27328.6	P	20664	P
FBgn0003886	623.897	A	438.464	A	274.724	A
FBgn0003887	25880.7	P	20185	P	25438	P
FBgn0003888	8180.16	P	5884.55	P	6212.04	P
FBgn0003889	213.248	P	302.392	P	244.2	P
FBgn0003890	1341.48	P	1369.48	P	1443.5	P
FBgn0003891	14161.2	P	12245.4	P	14223	P
FBgn0003892	445.178	P	381.69	P	379.483	P
FBgn0003896	5.88093	A	8.90241	A	37.0779	A
FBgn0003900	2.11833	A	7.02	A	10.795	A
FBgn0003916	626.367	A	1627.93	A	1852.12	A
FBgn0003920	147.663	P	115.267	P	58.76	P
FBgn0003922	32.1367	A	113.417	A	104.63	A
FBgn0003923	14.95	A	14.26	A	98.0433	A
FBgn0003926	0	A	0	A	21.9433	A
FBgn0003930	33.3233	A	85.12	A	116.31	A
FBgn0003931	37.85	A	28.22	A	99.5033	A
FBgn0003933	18.7233	A	66.4933	A	153.64	A
FBgn0003934	7.57	A	67.3133	A	89.5	A
FBgn0003935	0	A	33.6567	A	56.8733	A
FBgn0003936	16.39	A	24.2833	A	167.793	A
FBgn0003938	17.4867	A	63.53	A	22.7833	A
FBgn0003941	12365.3	P	9808.5	P	11554.5	P
FBgn0003942	7177.38	P	10803.5	P	10265.5	P
FBgn0003943	11659.8	P	9510.6	P	11877.4	P
FBgn0003944	79.3658	A	109.241	A	52.1333	A
FBgn0003950	328.014	P	320.833	P	346.799	P
FBgn0003961	79.0483	A	110.226	A	108.701	A
FBgn0003963	5505.25	P	5307.56	P	5601.41	P
FBgn0003964	12599.2	P	16570.2	P	18370.9	P
FBgn0003965	113.778	A	140.357	A	196.879	A
FBgn0003969	14165.3	P	15759.4	P	12346.8	P
FBgn0003970	6552.99	P	5348.03	P	5648.03	P
FBgn0003975	4.49042	A	11.0392	A	3.95458	A
FBgn0003977	1835.79	P	1434.78	P	1554.72	P
FBgn0003978	2917.12	P	3255.81	P	3709.42	P
FBgn0003979	16170.8	P	9398.83	P	12426.5	P
FBgn0003980	47528.7	P	44264.9	P	44595.2	P
FBgn0003983	13834.6	P	4304.6	P	4389.78	P
FBgn0003984	625.047	P	494.872	P	605.3	P
FBgn0003996	282.067	P	341.927	P	481.841	P
FBgn0003997	1262.81	P	728.098	P	883.291	P
FBgn0004003	705.322	P	608.695	P	587.371	P
FBgn0004009	11.4533	A	10.5947	A	22.6833	A
FBgn0004028	1569.28	P	2065.15	P	1276.34	P
FBgn0004034	59.57	A	54.0125	A	95.085	A
FBgn0004045	40117.5	P	47486.9	P	40900.2	P
FBgn0004047	44957.7	P	42339.2	P	41981.3	P
FBgn0004049	21754.4	P	24164.3	P	16900.5	P
FBgn0004050	16615.8	P	21496.3	P	26468.2	P
FBgn0004052	88.0067	A	38.5133	A	32.73	A
FBgn0004053	4171.38	P	4627.22	P	1802.71	P
FBgn0004054	35.09	A	52.01	A	26.93	A
FBgn0004055	3135.33	P	2726.15	P	2931.08	P
FBgn0004057	4508.38	P	7001.41	P	7189.79	P
FBgn0004066	22185	P	24574.1	P	22967.6	P
FBgn0004087	3019.75	P	3625.15	P	3864.25	P
FBgn0004101	2985.18	P	1931.73	P	2090.58	P
FBgn0004102	47.2921	A	58.4908	A	73.8398	A
FBgn0004103	28382.4	P	30281.3	P	21822.5	P
FBgn0004106	4789.71	P	9935.78	P	12471	P
FBgn0004107	18185.4	P	19501.3	P	13825.6	P
FBgn0004108	5461.99	P	2974.45	P	3305.59	P
FBgn0004110	58.8228	A	92.4333	A	58.0639	A
FBgn0004117	1324.54	P	1702.06	P	1837.06	P
FBgn0004118	33.1339	A	69.3597	A	63.7397	A
FBgn0004132	4836.03	P	5830.88	P	6038.68	P
FBgn0004133	1206.31	P	1152.68	P	1541.54	P
FBgn0004143	10.19	A	20.3133	A	73.8433	A
FBgn0004145	19145.6	P	17049.2	P	19310.6	P
FBgn0004167	7697.03	P	5468.45	P	5707.05	P
FBgn0004168	4.47939	A	2.74424	A	4.38788	A
FBgn0004169	1916.65	P	2872.15	P	2631.28	P
FBgn0004170	38.0267	A	56.4483	A	74.26	A
FBgn0004171	0	A	0	A	0	A
FBgn0004172	22.2996	A	48.8817	A	8.76125	A
FBgn0004173	44.785	A	116.028	A	59.2117	A
FBgn0004174	21.7867	A	63.9775	A	61.0417	A
FBgn0004175	17.5633	A	53.3075	A	48.5533	A
FBgn0004177	8295.61	P	10400.1	P	10303.5	P
FBgn0004179	11025.3	P	6441.48	P	7080.71	P
FBgn0004181	0	A	2.40917	A	5.27667	A
FBgn0004183	465.063	A	394.753	A	45.18	A
FBgn0004185	4122.73	P	4356.89	P	1948.58	P
FBgn0004186	1557.27	P	1540.81	P	796.542	P
FBgn0004187	1635.7	P	1362.13	P	1003.2	P
FBgn0004188	3787.32	P	3155.18	P	1916.22	P
FBgn0004189	1735.1	P	1152.01	P	305.54	P
FBgn0004190	2725.56	P	2281.5	P	1302.15	P
FBgn0004191	94.3067	P	300.505	P	227.483	P
FBgn0004192	19.58	A	28.2633	A	91.6933	A
FBgn0004197	27.8078	A	63.238	A	23.9311	A
FBgn0004198	1876.44	P	2102.94	P	2328.9	P
FBgn0004227	12773.4	P	17947.9	P	21443	P
FBgn0004228	31.3383	A	16.58	A	11.455	A
FBgn0004237	30870	P	29695.9	P	18877.1	P
FBgn0004240	30.23	A	114.987	A	84.2267	A
FBgn0004242	5.97712	A	7.75194	A	30.367	A
FBgn0004244	41.0087	A	10.9096	A	8.89944	A
FBgn0004359	5236.29	P	6870.02	P	5167.7	P
FBgn0004360	62.5583	A	55.9827	A	37.2267	A
FBgn0004362	21136.5	P	14476.7	P	16123.8	P
FBgn0004363	10685.4	A	11925.2	P	13260.7	A
FBgn0004364	2172.94	P	1707.77	P	1998.87	P
FBgn0004366	35.1519	A	13.343	A	10.3008	A
FBgn0004367	4573.77	P	5681.46	P	7188.86	P
FBgn0004368	8282.14	P	11135.4	P	12162.9	P
FBgn0004369	11590	P	13305.8	P	16579.7	P
FBgn0004370	12766.7	P	15356.2	P	15329.5	P
FBgn0004372	52.5556	A	28.8056	A	19.3722	A
FBgn0004373	7415.11	P	7683.81	P	9197.85	P
FBgn0004374	3297.74	P	2664.29	P	2490.17	P
FBgn0004377	12.4631	A	12.9754	A	14.5696	A
FBgn0004378	5636.88	P	6015.03	P	7224.89	P
FBgn0004379	5736.59	P	6219.67	P	7086.03	P
FBgn0004380	6859.24	P	5384.3	P	6650.39	P
FBgn0004381	8233.24	P	5824.73	P	6719.25	P
FBgn0004387	8596.59	P	10306	P	10134.8	P
FBgn0004389	5.05667	A	15.67	A	32.6467	A
FBgn0004390	10346.1	P	7893.39	P	8460.79	P
FBgn0004391	8666.45	P	11747.7	P	12035.8	P
FBgn0004394	17.8922	A	17.7422	A	33.7522	A
FBgn0004395	12609.2	P	15966.9	P	10382.9	P
FBgn0004396	6677.24	P	4573.25	P	4786.86	P
FBgn0004397	3845.62	P	4569.58	P	4577.71	P
FBgn0004399	21396.3	P	15397.3	P	16595.2	P
FBgn0004400	5118.57	P	5369.97	P	7303.03	P
FBgn0004401	15733.2	P	11421.6	P	15106.9	P
FBgn0004403	28169.1	P	26327.3	P	26793.1	P
FBgn0004404	18026.2	P	21037.8	P	25755.2	P
FBgn0004406	3317.25	P	3040.41	P	3541.02	P
FBgn0004407	1745.16	P	2825.33	P	3673.47	P
FBgn0004414	34.5867	A	13.9967	A	15.5133	A
FBgn0004419	9091.81	P	13199.8	P	14490.6	P
FBgn0004425	0	A	0	A	4.86833	A
FBgn0004426	0	A	0	A	6.84	A
FBgn0004427	0	A	0	A	6.84	A
FBgn0004428	0	A	0	A	0	A
FBgn0004429	0	A	0	A	0	A
FBgn0004430	0	A	0	A	0	A
FBgn0004431	0	A	0	A	0	A
FBgn0004432	32881.7	P	30234.8	P	27657.8	P
FBgn0004435	7788.37	P	7970.84	P	7973.83	P
FBgn0004436	13420.6	P	14485	P	5403.47	P
FBgn0004449	2310.94	P	1575.81	P	1899.98	P
FBgn0004456	3788.81	P	4691.94	P	4971.85	P
FBgn0004462	12396.1	P	13477.4	P	13563.2	P
FBgn0004463	4999.64	P	4465.72	P	4821.71	P
FBgn0004465	4221.3	P	3646.78	P	4006	P
FBgn0004507	21356.7	P	19108.4	P	18596.4	P
FBgn0004509	13640.7	P	15803.7	P	10234.6	P
FBgn0004510	9644.12	P	12126.3	P	7361.28	P
FBgn0004511	44.9167	A	38.7075	A	51.9142	A
FBgn0004512	270.861	A	189.491	A	166.223	A
FBgn0004513	347.001	P	273.64	P	258.531	P
FBgn0004514	60.5458	A	25.8762	A	17.2496	A
FBgn0004516	44.4617	A	12.1619	A	13.4985	A
FBgn0004551	14423.9	P	11276.4	P	13911	P
FBgn0004552	50.9933	A	33.39	A	20.6883	A
FBgn0004554	228.048	P	359.657	P	247.97	P
FBgn0004556	3433.31	P	2829.14	P	3580.55	P
FBgn0004567	0	A	10.4533	A	22.4333	A
FBgn0004569	353.578	P	248.726	P	320.761	P
FBgn0004572	7.48438	A	5.9325	A	6.61389	A
FBgn0004573	12.6925	A	8.87333	A	14.7425	A
FBgn0004574	5477.72	P	3421.97	P	3560.06	P
FBgn0004575	796.004	A	1081.2	A	689.247	A
FBgn0004577	79.0424	A	104.21	A	60.1839	A
FBgn0004580	0.769394	A	3.97424	A	1.72379	A
FBgn0004581	98.067	A	81.489	A	78.414	A
FBgn0004583	1520.56	P	1714.04	P	1790.05	P
FBgn0004584	3355.2	P	4791.94	P	7379.69	P
FBgn0004587	14550.9	P	17303.4	P	14366.2	P
FBgn0004588	31.9239	A	12.9511	A	8.97667	A
FBgn0004589	20.1561	A	3.94778	A	6.76278	A
FBgn0004590	35.235	A	5.46444	A	7.73889	A
FBgn0004591	46.2286	A	6.60556	A	8.03222	A
FBgn0004592	25.4733	A	4	A	13.5117	A
FBgn0004593	8.91667	A	7.70167	A	0.409167	A
FBgn0004594	55.0267	A	5.73778	A	9.43056	A
FBgn0004595	46.7323	A	81.8087	A	52.0863	A
FBgn0004597	7898.82	P	10822.3	P	9471.92	P
FBgn0004598	20846	P	23147	P	21244	P
FBgn0004603	9775.98	P	9391.13	P	10803.3	P
FBgn0004606	5953.3	P	7437.47	P	8876.46	P
FBgn0004607	315.261	P	341.043	P	378.004	P
FBgn0004611	6449.22	P	6180.41	P	6398.62	P
FBgn0004618	31.826	A	63.0353	A	16.6983	A
FBgn0004619	27.7594	A	12.1981	A	8.92821	A
FBgn0004620	26.9276	A	42.4006	A	60.1125	A
FBgn0004622	5.518	A	6.623	A	11.4552	A
FBgn0004623	37.9925	A	5.58806	A	7.98083	A
FBgn0004624	8279.94	P	6895.73	P	4746.97	P
FBgn0004625	10833.7	P	11794.2	P	11831.1	P
FBgn0004629	2906.17	P	3206.49	P	3298.27	P
FBgn0004635	323.98	P	202.547	P	199.256	P
FBgn0004636	3648.54	P	3928.32	P	4495.46	P
FBgn0004638	6848.93	P	6146.54	P	7276.57	P
FBgn0004643	11388	P	14887	P	18021.3	P
FBgn0004644	30.1189	A	61.19	A	31.4156	A
FBgn0004646	14230.4	P	15903	P	14578.7	P
FBgn0004647	4840.5	P	5580.04	P	7055.61	P
FBgn0004648	14401.9	P	17704.5	P	17620.1	P
FBgn0004649	27448.1	P	33889.3	P	37549.4	P
FBgn0004650	16833.9	P	15696	P	14937.6	P
FBgn0004652	621.265	P	765.738	P	557.799	P
FBgn0004654	7209.01	P	9560.06	P	10255.9	P
FBgn0004655	16886.8	P	22345.5	P	20610.9	P
FBgn0004656	9000.44	P	10736.9	P	10885.6	P
FBgn0004657	13093.1	P	16357.5	P	17627	P
FBgn0004666	5617.09	P	7237.37	P	8092.7	P
FBgn0004687	6362.46	P	8574.52	P	5342.62	P
FBgn0004698	14861.7	P	11648.7	P	13243	P
FBgn0004777	37.6333	A	57.8733	A	51.5367	A
FBgn0004778	24.9233	A	55.7667	A	65.3133	A
FBgn0004779	27.1104	A	49.3133	A	44.7833	A
FBgn0004780	62.2633	A	98.5533	A	99.7242	A
FBgn0004781	12.6783	A	39.5167	A	32.1892	A
FBgn0004782	51.3533	A	62.9925	A	41.02	A
FBgn0004783	31.0075	A	93.5233	A	64.0942	A
FBgn0004784	1.73091	A	0.549697	A	1.86197	A
FBgn0004795	17427.8	P	11010.9	P	12412.9	P
FBgn0004797	1552.13	P	2831.33	A	3120.02	A
FBgn0004811	3629.18	P	5848.15	P	6095.51	P
FBgn0004828	17569.1	P	20787.2	P	20764.1	P
FBgn0004832	3149.35	P	4546.82	P	4117.52	P
FBgn0004834	12095	P	13800.6	P	14902.2	P
FBgn0004837	7216	P	5037.94	P	7404.9	P
FBgn0004838	16267.4	P	13502	P	15291.1	P
FBgn0004839	55.2414	A	65.2107	A	62.9043	A
FBgn0004841	26.035	A	67.9442	A	42.7048	A
FBgn0004842	23.0488	A	65.5821	A	44.9305	A
FBgn0004852	256.185	P	189.876	P	190.071	P
FBgn0004854	19.5628	A	13.955	A	53.0939	A
FBgn0004855	10904.6	P	16802.5	P	10741.5	P
FBgn0004856	13872.3	P	14689.9	P	15655.4	P
FBgn0004858	296.976	P	372.963	P	485.738	P
FBgn0004859	3888.3	P	3993.91	P	3140.32	P
FBgn0004860	6879.28	P	7657.44	P	6557.12	P
FBgn0004861	3081.76	P	3903.21	P	3195.92	P
FBgn0004862	46.6458	A	102.617	A	48.4933	A
FBgn0004863	37.4883	A	72.8225	A	59.9756	A
FBgn0004864	10230.4	P	15165.1	P	13941.3	P
FBgn0004865	263.104	P	151.8	P	154.258	P
FBgn0004867	13108.9	P	14760.6	P	13285.9	P
FBgn0004868	13664.6	P	15194.3	P	16825.1	P
FBgn0004870	34.1673	A	38.3527	A	27.5253	A
FBgn0004872	5717.28	P	9758.4	P	9665.37	P
FBgn0004873	10886	A	9250.58	A	10073.3	P
FBgn0004875	18873.9	P	12650.5	P	12620.6	P
FBgn0004876	11101.3	P	15258.6	P	12459.7	P
FBgn0004878	123.888	A	180.671	A	146.376	A
FBgn0004880	57.4367	A	17.8292	A	15.9283	A
FBgn0004882	25585.1	P	29027.4	P	19146.6	P
FBgn0004885	2029.8	P	2552.72	P	2895.96	P
FBgn0004888	12742.8	P	8547.97	P	9494.79	P
FBgn0004889	22572.2	P	25160.5	P	18046.6	P
FBgn0004892	20.4033	A	27.6792	A	51.7733	A
FBgn0004893	826.565	A	693.99	A	756.251	A
FBgn0004895	41.1278	A	13.1228	A	9.345	A
FBgn0004896	0	A	1.13833	A	1.84333	A
FBgn0004897	40.19	A	77.2933	A	48.88	A
FBgn0004898	33.0033	A	49.7467	A	58.26	A
FBgn0004901	10201.8	P	14721.5	P	11486.9	P
FBgn0004903	5000.69	P	7011.28	P	3827.7	P
FBgn0004907	16243.2	P	13724.9	P	14793	P
FBgn0004908	4899.92	P	6217.79	P	3667.75	P
FBgn0004910	217.047	A	164.86	A	195.769	A
FBgn0004911	41.9933	A	11.12	A	9.12	A
FBgn0004913	23403.7	P	26309.5	P	21648.6	P
FBgn0004914	3891.97	P	4971.87	P	5077.28	P
FBgn0004915	4961.82	P	4926.01	P	6534.3	P
FBgn0004919	185.719	A	220.797	A	202.658	A
FBgn0004921	5471.99	P	3736.73	P	4228.97	P
FBgn0004924	26079.4	P	29914.1	P	25229.3	P
FBgn0004926	17849.5	P	12337.4	P	14727.6	P
FBgn0004956	299.315	P	289.758	P	284.639	P
FBgn0004957	3116.14	P	4180.59	P	5497.3	P
FBgn0004959	311.759	P	418.809	P	619.351	P
FBgn0005198	4664.41	P	3426.84	P	3623.66	P
FBgn0005278	10740.3	P	13049.6	P	13144.9	P
FBgn0005322	7358.89	P	11990.1	P	13033.6	P
FBgn0005355	8984.55	P	10147	P	7878.66	P
FBgn0005386	10024.7	P	8354.89	P	10243	P
FBgn0005390	22804	P	26323.6	P	23619	P
FBgn0005391	42964.3	P	46354.4	P	42993.7	P
FBgn0005410	9127.08	P	12050.9	P	9706.51	P
FBgn0005411	13209.9	P	15147.5	P	15440.5	P
FBgn0005427	12203.3	P	14150	P	11183.7	P
FBgn0005511	1790.46	A	1651.85	A	1704.22	A
FBgn0005533	13350.5	P	10087.7	P	10153.2	P
FBgn0005536	13997.9	P	8263.24	P	9302.28	P
FBgn0005558	487.885	P	514.494	P	568.592	P
FBgn0005561	539.673	P	580.178	P	645.788	P
FBgn0005563	338.522	P	376.611	P	322.006	P
FBgn0005564	373.902	P	250.464	P	306.196	P
FBgn0005585	22092	P	22749.8	P	15368.5	P
FBgn0005586	38.9747	A	47.4977	A	40.5593	A
FBgn0005590	0	A	1.3	A	11.8867	A
FBgn0005592	1325.53	P	987.568	P	1018.02	P
FBgn0005593	24425.3	P	20959.8	P	22351.3	P
FBgn0005596	21066.8	P	22932.1	P	24260.4	P
FBgn0005612	17878.4	P	11188.9	P	12558.2	P
FBgn0005613	0.217778	A	8.84778	A	5.02556	A
FBgn0005614	63.262	A	59.5815	A	59.8352	A
FBgn0005616	324.55	P	300.665	P	366.115	P
FBgn0005617	9848.05	P	11989.8	P	14055.5	P
FBgn0005619	0.984583	A	1.12062	A	1.5925	A
FBgn0005624	3132.86	P	2915.32	P	3302.4	P
FBgn0005626	85.6226	A	51.2286	A	32.9124	A
FBgn0005629	718.224	P	526.017	P	588.425	P
FBgn0005630	21374.2	P	18182.7	P	22346.2	P
FBgn0005631	290.546	A	312.331	A	392.976	A
FBgn0005632	24114.3	P	25049.2	P	23549.5	P
FBgn0005633	56.1725	A	15.2633	A	18.3283	A
FBgn0005634	6910.05	P	8682.9	P	11068.7	P
FBgn0005636	2.32639	A	6.78111	A	4.83833	A
FBgn0005638	52.03	A	69.8283	A	68.0533	A
FBgn0005640	6585.73	P	4735.22	A	5221.62	P
FBgn0005642	14445.9	P	16015.5	P	16734.9	P
FBgn0005648	10079.1	P	4036.45	P	5582.8	P
FBgn0005649	23446.6	P	24106.9	P	16554.2	P
FBgn0005654	3147.96	A	2482.55	A	3090.62	A
FBgn0005655	15826.7	P	15661.7	P	14826.2	P
FBgn0005658	34.9492	A	14.2848	A	12.9633	A
FBgn0005659	48.0883	A	51.6963	A	36.5563	A
FBgn0005660	61.8556	A	53.0539	A	67.5756	A
FBgn0005664	35.3183	A	36.085	A	39.5758	A
FBgn0005666	833.069	P	781.178	P	772.91	P
FBgn0005670	45.6311	A	28.1883	A	88.9844	A
FBgn0005671	28516	P	31809.5	P	28069	P
FBgn0005672	2923.86	P	3812.62	P	4461.77	P
FBgn0005674	21807.9	P	25251	P	18329.6	P
FBgn0005677	9.78681	A	12.4841	A	25.755	A
FBgn0005683	4525.13	P	7046.56	P	8158.34	P
FBgn0005694	26731.1	P	20143.6	P	22319.8	P
FBgn0005695	15685.8	P	11788.1	P	14281.6	P
FBgn0005696	17240.5	P	17201.5	P	24209.1	P
FBgn0005771	299.714	P	343.192	P	372.213	P
FBgn0005775	154.354	A	98.3357	A	96.645	A
FBgn0005777	17351.7	P	22177.3	P	16565.2	P
FBgn0005778	0	A	0.636667	A	0	A
FBgn0005779	2.05	A	4.87667	A	32.6733	A
FBgn0008635	8256.6	P	10421	P	9610.84	P
FBgn0008636	5.52267	A	0.0513333	A	0.925	A
FBgn0008646	28.4983	A	74.9658	A	23.5633	A
FBgn0008649	55.4492	A	104.062	A	77.0633	A
FBgn0008651	16.0194	A	44.6278	A	10.5192	A
FBgn0008654	1653.66	P	1706.89	P	1573.55	P
FBgn0010014	55.2667	A	62.8711	A	86.7344	A
FBgn0010015	50.4944	A	52.7282	A	41.2351	A
FBgn0010019	16017	P	18448.8	P	17374.4	P
FBgn0010038	986.05	P	1092.93	P	1183.41	P
FBgn0010039	2953.77	P	3395.82	P	2984.86	P
FBgn0010040	126.523	P	228.24	P	130.43	P
FBgn0010041	149.533	P	152.047	P	75.2767	P
FBgn0010042	76.595	A	105.003	A	83.4733	A
FBgn0010043	62.75	A	88.0833	A	53.95	A
FBgn0010044	33.9133	A	80.6133	A	19.6233	A
FBgn0010051	6396.3	P	7656.45	P	5063.44	P
FBgn0010052	190.402	A	250.795	A	279.135	A
FBgn0010053	3113.64	P	2836.99	P	3441.26	P
FBgn0010078	6455.46	P	3765.19	P	5586.4	P
FBgn0010083	560.83	P	648.67	P	758.057	P
FBgn0010097	8639.89	P	8005.63	P	9225.36	P
FBgn0010100	15163.2	P	16292.7	P	15778.3	P
FBgn0010105	58.1017	A	30.7317	A	22.32	A
FBgn0010109	36.6267	A	31.8594	A	27.2722	A
FBgn0010110	16569.5	P	22455.9	P	22151.1	P
FBgn0010113	6273.39	P	6686.8	P	8800.34	P
FBgn0010114	0	A	0.914286	A	0	A
FBgn0010173	16725.7	P	19574.6	P	12972.3	P
FBgn0010194	3170.58	P	3820.57	P	3978.6	P
FBgn0010197	5.78053	A	11.96	A	24.0238	A
FBgn0010198	24438.1	P	23509.4	P	22588.1	P
FBgn0010213	4243.27	P	4907.92	P	5652.03	P
FBgn0010215	6164.58	P	7281.29	P	8117.61	P
FBgn0010217	32666.4	P	29021.4	P	25427.3	P
FBgn0010220	3520.13	P	2777.64	P	2587.1	P
FBgn0010222	1271.4	P	1360.2	P	1269.36	P
FBgn0010223	979.831	P	730.277	P	781.566	P
FBgn0010225	3259.62	P	3796.94	P	3136.09	P
FBgn0010226	9674.18	P	8136.62	P	9122.35	P
FBgn0010228	3400.55	P	2632.8	P	4157.87	P
FBgn0010235	9942.44	P	7937.22	P	10715.8	P
FBgn0010238	15395.7	P	13301.7	P	13266.6	P
FBgn0010240	476.087	A	597.413	A	637.84	A
FBgn0010241	8.31722	A	17.4369	A	19.577	A
FBgn0010246	2577.29	P	2428.15	P	2330.67	P
FBgn0010247	9861.57	P	7882.02	P	5960.91	P
FBgn0010256	11589.3	P	13955.2	P	18984.8	P
FBgn0010258	120.096	A	175.23	A	105.215	A
FBgn0010263	813.438	P	992.406	P	973.18	P
FBgn0010265	13103.4	P	7167.16	P	10944.7	P
FBgn0010269	11018.7	P	15921.5	P	17974.2	P
FBgn0010278	8846.54	P	8409.77	P	9678.44	P
FBgn0010280	24154.4	P	14966.2	P	15270.6	P
FBgn0010282	15560.1	P	19864.5	P	16456.5	P
FBgn0010287	1791.82	P	1874.15	P	2198.81	P
FBgn0010288	7241.41	P	8492.02	P	10568.6	P
FBgn0010292	6802.96	P	6198.81	P	6701.81	P
FBgn0010294	8.12333	A	0	A	34.2133	A
FBgn0010295	0	A	0	A	30.69	A
FBgn0010296	6.78167	A	0	A	17.51	A
FBgn0010300	15070.4	P	14499	P	18363.4	P
FBgn0010303	11548	P	15288.3	P	13003.8	P
FBgn0010309	2618.51	P	2740.03	P	2994.06	P
FBgn0010313	7253.42	P	9587.45	P	6957.18	P
FBgn0010314	6997.92	P	7481.7	P	10641.7	P
FBgn0010315	24824.9	P	25616.3	P	19602.4	P
FBgn0010316	8997.8	P	8930.64	P	11097.8	P
FBgn0010317	5750.53	P	4087.31	P	4917.63	P
FBgn0010323	21.97	A	53.9338	A	80.7442	A
FBgn0010328	23439	P	23124.4	P	22122.2	P
FBgn0010329	21.0704	A	12.2048	A	46.841	A
FBgn0010333	7812.08	P	6743.35	P	8725.62	P
FBgn0010339	7384.65	P	6099.17	P	7140.04	P
FBgn0010340	5417.76	P	6007.71	P	4309.75	P
FBgn0010341	24008.2	P	25964.6	P	23288	P
FBgn0010342	27911.9	P	22393.5	P	23166.9	P
FBgn0010348	15661.4	P	14638.2	P	16177.5	P
FBgn0010350	8364.61	P	6254.61	P	7636.78	P
FBgn0010352	8326.34	P	6237.44	P	7272.33	P
FBgn0010355	12229.8	P	16417.1	P	13497.7	P
FBgn0010356	7378.06	P	6644.33	P	7053.01	P
FBgn0010357	0	A	10.0783	A	10.2667	A
FBgn0010358	26.2533	A	34.3867	A	43.47	A
FBgn0010359	70.32	A	44.6867	A	45.7333	A
FBgn0010379	13770	P	17709.6	P	12226.6	P
FBgn0010380	11653.1	P	15630.2	P	18475.6	P
FBgn0010381	621.833	P	442.012	P	456.422	P
FBgn0010382	9669.04	P	11103.6	P	15962.5	P
FBgn0010383	5854.73	P	7085.73	P	6955.82	P
FBgn0010385	0	A	0	A	0	A
FBgn0010387	226.207	A	148.088	A	89.3133	A
FBgn0010388	266.548	P	387.627	P	391.912	P
FBgn0010389	650.713	P	772.653	P	651.288	P
FBgn0010391	11084	P	15780.5	P	16758.7	P
FBgn0010395	479.22	P	591.353	P	644.175	P
FBgn0010397	2640.82	P	2296	P	2494.43	P
FBgn0010398	4512.44	P	4205.72	P	4755.29	P
FBgn0010399	87.6434	A	146.122	A	100.62	A
FBgn0010401	312.977	P	441.945	P	518.082	P
FBgn0010403	22.8344	A	49.9811	A	35.4206	A
FBgn0010406	4990.58	P	3213.72	P	4121.47	P
FBgn0010407	59.2457	A	60.4871	A	79.3256	A
FBgn0010408	29530.6	P	17717.2	P	21369.7	P
FBgn0010409	12162.5	P	7188.74	P	10254.5	P
FBgn0010411	22561.8	P	12902.2	P	14765.2	P
FBgn0010412	18434	P	24053.5	P	22308.6	P
FBgn0010414	2.82104	A	7.00146	A	7.12875	A
FBgn0010415	8814.53	P	8444.6	P	9836.99	P
FBgn0010416	13129.8	P	14277.6	P	12201.2	P
FBgn0010417	17218.2	P	12727.4	P	13290.3	P
FBgn0010421	17651.4	P	16621.1	P	12506.9	P
FBgn0010422	2449.47	P	3147.89	P	3522.9	P
FBgn0010423	320.552	A	411.924	A	517.561	A
FBgn0010424	1742.05	P	1106.35	P	1007.34	P
FBgn0010425	1.62333	A	7.71667	A	2.50333	A
FBgn0010426	13944	P	9253.18	P	9710.69	P
FBgn0010431	24022.6	P	15129.5	P	15273.6	P
FBgn0010433	37.4217	A	67.7233	A	25.52	A
FBgn0010434	7028.07	P	4417.96	P	4682.13	P
FBgn0010435	5711.79	P	4050.86	P	5577.27	P
FBgn0010438	4760.88	P	6077.39	P	4449.15	P
FBgn0010441	8468.59	P	8519.41	P	8373.99	P
FBgn0010452	1219.48	P	928.407	P	1008.28	P
FBgn0010453	37.9571	A	55.9787	A	77.0296	A
FBgn0010470	6861.84	P	5227.14	P	7300.73	P
FBgn0010473	359.262	P	334.579	P	416.667	P
FBgn0010482	123.956	A	126.939	A	145.831	A
FBgn0010488	24207.2	P	17047.4	P	17400.4	P
FBgn0010497	9928.35	P	10537.4	P	10383.4	P
FBgn0010501	9906.65	P	8188.08	P	8359.87	P
FBgn0010504	7896.02	P	7839.89	P	8247.88	P
FBgn0010516	9277.08	P	6941.17	P	6977.36	P
FBgn0010520	2132.79	P	2368.55	P	2373.56	P
FBgn0010531	1248.09	P	1473.83	P	1663.26	P
FBgn0010548	5375.46	P	4386.87	P	5111.96	P
FBgn0010549	150.664	P	149.651	P	147.988	P
FBgn0010551	16295.7	P	12525.4	P	13266.2	P
FBgn0010575	5991.23	P	6355.1	P	7134.61	P
FBgn0010583	4766.47	P	4270.68	P	4575.41	P
FBgn0010590	6739.85	P	5103.95	P	5172.73	P
FBgn0010591	7769.17	P	5678.87	P	6903.87	P
FBgn0010602	3329.8	P	4220.54	P	4165.3	P
FBgn0010607	2498.66	P	4571.14	P	5260.47	P
FBgn0010609	18031.1	P	15504.5	P	17933.9	P
FBgn0010611	11332.5	P	7617.52	P	9680.07	P
FBgn0010612	676.134	A	522.138	A	681.133	A
FBgn0010620	13460.1	P	11978.7	P	14268.1	P
FBgn0010621	16227.2	P	11940.8	P	14226.8	P
FBgn0010622	771.738	P	794.423	P	1179.44	P
FBgn0010638	10899.9	P	7234.59	P	7495.05	P
FBgn0010651	1173	P	1068.06	P	1254.24	P
FBgn0010660	6999.62	P	5862.04	P	7563.14	P
FBgn0010704	9470.15	P	12352	P	12803.1	P
FBgn0010709	4468.13	P	5405.13	P	5647.81	P
FBgn0010741	12946.7	P	11471.8	P	13277	P
FBgn0010747	18697.7	P	8274.58	P	10690.7	P
FBgn0010750	12722	P	16876.6	P	14432.5	P
FBgn0010762	11829.9	P	7812.82	P	9270.89	P
FBgn0010768	6055.8	P	9521.7	P	11631	P
FBgn0010770	10812.1	P	13300	P	13522.6	P
FBgn0010772	10410.2	P	12623.5	P	8642.25	P
FBgn0010774	16552.5	P	22428.1	P	16702.2	P
FBgn0010786	7884.44	P	6110.51	P	6764.75	P
FBgn0010803	10619.3	P	11999.6	P	8520.15	P
FBgn0010808	12729.3	P	12491.3	P	11434.5	P
FBgn0010812	7476.12	P	9894.57	P	7739.16	P
FBgn0010825	11968.5	P	7826.32	P	7823.61	P
FBgn0010830	5729.94	P	4931.47	P	5506.72	P
FBgn0010877	14054	P	17614.8	P	13669.2	P
FBgn0010894	4338.73	P	3038.04	P	4130.07	P
FBgn0010905	8521.89	P	6644.47	P	7635.95	P
FBgn0010909	10526.1	P	7216.4	P	7856.9	P
FBgn0010926	13319.9	P	16007.2	P	10080.2	P
FBgn0011016	7296.16	P	5034.65	P	6296.19	P
FBgn0011020	15901.1	P	22721.9	P	22834.2	P
FBgn0011202	6305.07	P	6477.63	P	7230.3	P
FBgn0011204	17295.1	P	14634.8	P	16405.8	P
FBgn0011205	11750	P	7870.82	P	9031.14	P
FBgn0011206	1010.52	P	688.415	P	884.679	P
FBgn0011207	5904.61	P	6147.59	P	6481.77	P
FBgn0011211	23319.5	P	18723.7	P	21234.5	P
FBgn0011217	18909.6	P	17265.2	P	10848.5	P
FBgn0011224	16311	P	13265.8	P	11696.5	P
FBgn0011225	10133.1	P	12685.3	P	7977.4	P
FBgn0011227	1260.78	P	1989.67	P	2780	P
FBgn0011230	3918.6	P	5592.8	P	6251.87	P
FBgn0011232	8327.05	P	7344.01	P	7035.19	P
FBgn0011236	11224.8	P	7093.74	P	7784.21	P
FBgn0011239	3.55583	A	7.375	A	18.9004	A
FBgn0011241	4311.39	P	4306.16	P	5477.86	P
FBgn0011244	12.63	A	15.52	A	26.9033	A
FBgn0011259	1800.3	P	2264.46	P	2633.3	A
FBgn0011260	10819.1	P	9930.93	P	10826.4	P
FBgn0011270	20.0367	A	53.22	A	6.66667	A
FBgn0011272	12583.9	P	10517.5	P	12935.2	P
FBgn0011273	26.1267	A	80.3133	A	55.6767	A
FBgn0011274	443.471	P	435.202	P	624.995	P
FBgn0011276	0.541667	A	0	A	7.31667	A
FBgn0011277	0.351667	A	0	A	22.2583	A
FBgn0011278	17.4058	A	43.375	A	21.515	A
FBgn0011279	53.3197	A	14.688	A	14.5587	A
FBgn0011280	119.278	A	147.778	A	180.661	A
FBgn0011281	29.0537	A	64.108	A	19.45	A
FBgn0011282	3432.8	P	5303.32	P	4879.4	P
FBgn0011283	1.06333	A	0	A	6.38333	A
FBgn0011284	22990	P	17768.2	P	18731.1	P
FBgn0011285	6333.02	P	7548.09	P	9173.43	P
FBgn0011286	85.255	A	71.5123	A	60.9017	A
FBgn0011288	66.7831	A	26.5246	A	19.0892	A
FBgn0011289	16332.3	P	21773	P	24836.3	P
FBgn0011290	10948.9	P	12283.6	P	8711.45	P
FBgn0011291	1137.86	A	1589.05	A	1636.23	A
FBgn0011293	41.7733	A	17.2833	A	17.8067	A
FBgn0011294	0	A	2.78417	A	29.7467	A
FBgn0011296	86.325	A	53.4372	A	54.0433	A
FBgn0011297	2956.59	A	1892.32	A	2147.05	A
FBgn0011300	6385.34	P	6210.43	P	7234.14	P
FBgn0011305	957.723	P	1567.09	P	1621.72	P
FBgn0011327	9318.77	P	7091.81	P	8612.77	P
FBgn0011335	6981.66	P	4812.22	P	4984.8	P
FBgn0011336	24226.2	P	23923.3	P	18027.9	P
FBgn0011361	6915.29	P	5145.46	P	5661.19	P
FBgn0011455	3585.81	P	3175.57	P	3941.3	P
FBgn0011474	17668	P	22317.1	P	15935	P
FBgn0011476	1683.92	P	1778.72	P	870.258	P
FBgn0011481	24481.9	P	28149.8	P	13678	P
FBgn0011509	6110.36	P	5148.26	P	5777.19	P
FBgn0011554	0	A	8.84667	A	12.85	A
FBgn0011555	7.19	A	24.67	A	15.48	A
FBgn0011556	112.857	A	89.625	A	89.27	A
FBgn0011559	9.74833	A	26.7667	A	47.2383	A
FBgn0011566	5760.8	P	6861.65	P	7363.52	P
FBgn0011569	28.3403	A	4.15167	A	7.83333	A
FBgn0011570	5807.59	P	5777.05	P	6078.29	P
FBgn0011571	8112.69	P	12018.6	P	9934.88	P
FBgn0011573	10903.8	P	5767.04	P	6578.94	P
FBgn0011576	1107.62	P	1325.51	P	1352.51	P
FBgn0011577	2856.26	P	1740.76	P	1825.25	P
FBgn0011581	31.1033	A	59.9256	A	39.5056	A
FBgn0011582	36.8739	A	84.8367	A	30.6622	A
FBgn0011584	7865.9	P	6192.91	P	6671.98	P
FBgn0011586	12700.2	P	15028.9	P	13243.1	P
FBgn0011589	4.93196	A	8.79804	A	7.94618	A
FBgn0011591	1036.4	P	743.582	P	861.756	P
FBgn0011592	5093.01	P	4666.26	P	4929.86	P
FBgn0011596	138.623	P	206.097	P	129.93	P
FBgn0011603	71.7775	A	78.0265	A	96.4	A
FBgn0011604	12824.8	P	10490	P	11607.9	P
FBgn0011606	5783.24	P	6990.77	P	5750.36	P
FBgn0011638	4981.01	P	8248	P	8152.25	P
FBgn0011640	10025.7	P	6509.4	P	7821.94	P
FBgn0011642	7652.65	P	6620.79	P	4045.63	P
FBgn0011648	4996.67	P	6738.59	P	8249.03	P
FBgn0011653	42.53	A	15.0476	A	12.3522	A
FBgn0011655	8546.96	P	8196.24	P	10331.4	P
FBgn0011656	6361.54	P	4935.39	A	5732.92	A
FBgn0011659	4841.91	P	3470.81	P	4069.45	P
FBgn0011660	7244.44	P	7079.41	P	8420.52	P
FBgn0011661	32092.4	P	38248.6	P	32074.8	P
FBgn0011666	11475.2	P	16069.6	P	12572.5	P
FBgn0011668	13.3567	A	39.96	A	31.64	A
FBgn0011669	37.19	A	72.78	A	47.8067	A
FBgn0011670	19.4033	A	57.81	A	34.7017	A
FBgn0011672	16770.4	P	19817.2	P	14835.5	P
FBgn0011674	1746.45	P	1814.69	P	1903.19	P
FBgn0011676	118.922	A	200.876	A	232.577	A
FBgn0011692	13962.2	P	9106.36	P	9866.99	P
FBgn0011693	140.361	P	79.9233	P	104.56	P
FBgn0011694	0	A	0.0366667	A	7.52833	A
FBgn0011695	317.992	P	226.273	P	244.393	P
FBgn0011701	47.655	A	86.1733	A	73.6017	A
FBgn0011703	6239.74	P	8522.75	P	9808.74	P
FBgn0011704	14517	P	10631.3	P	12025.5	P
FBgn0011705	5630.27	P	6788.55	P	8299.81	P
FBgn0011706	82.8233	A	44.435	A	40.745	A
FBgn0011708	15551.5	P	16040	P	14812	P
FBgn0011710	18393.2	P	22695.9	P	22797.6	P
FBgn0011715	17072	P	22995.6	P	21852.3	P
FBgn0011722	69.8006	A	76.9983	A	100.546	A
FBgn0011723	35.6943	A	13.2724	A	17.8125	A
FBgn0011725	20569.5	P	28931.6	P	21545.9	P
FBgn0011726	6732.51	P	8657.95	P	8295.2	P
FBgn0011737	5005.91	P	6908.34	P	7344.06	P
FBgn0011739	12666.1	P	13770.7	P	9692.07	P
FBgn0011740	12190.7	P	15024.5	P	13313.8	P
FBgn0011741	10339.4	P	16003.1	P	17346.4	P
FBgn0011742	26891.8	P	28645.6	P	26725.9	P
FBgn0011743	0	A	2.065	A	2.72833	A
FBgn0011744	11659.9	P	8484.43	P	9468.76	P
FBgn0011745	8128.17	P	10574.8	P	9255.98	P
FBgn0011746	1248.96	P	971.787	P	1076.11	P
FBgn0011747	20899.4	P	18545.3	P	15584.3	P
FBgn0011754	18777.4	P	20463.8	P	18502.8	P
FBgn0011758	16.1722	A	14.0878	A	66.4897	A
FBgn0011760	27811.5	P	30523.6	P	28533.2	P
FBgn0011761	47638.4	P	44131.6	P	44182.3	P
FBgn0011762	3493.99	P	2316.1	P	3090.83	P
FBgn0011763	12962.3	P	10544.5	P	10750.9	P
FBgn0011764	12931.4	P	16338	P	16398	P
FBgn0011766	18985.8	P	19988.5	P	15095.5	P
FBgn0011768	10506.6	P	12251.3	P	9291.19	P
FBgn0011769	670.124	P	574.197	P	616.208	P
FBgn0011770	11361.4	P	17029.5	P	16818.1	P
FBgn0011771	7787.52	P	5740.03	P	6673.54	P
FBgn0011774	22226.2	P	24492	P	23858.3	P
FBgn0011785	13022.3	P	16377.1	P	14567.9	P
FBgn0011787	7844.38	P	4092.27	P	3908.05	P
FBgn0011802	3637.81	P	3364.27	P	4249.91	P
FBgn0011812	2.46333	A	6.69833	A	9.5	A
FBgn0011817	12490.7	P	8487.49	P	8331.13	P
FBgn0011818	9809.55	P	9861.05	P	9601.28	P
FBgn0011822	52.8733	A	43.12	A	85.52	A
FBgn0011823	21465	P	19798.2	P	21079.4	P
FBgn0011824	5815.03	P	6671.34	P	6831.39	P
FBgn0011826	13161.5	P	16823.5	P	19043.6	P
FBgn0011828	234.56	P	145.373	P	136.855	P
FBgn0011829	7.02944	A	13.2695	A	34.7105	A
FBgn0011832	53.3217	A	103.103	A	122.34	A
FBgn0011834	63.6	A	68.56	A	113.89	A
FBgn0011836	5754.66	P	4641.74	P	5253.08	P
FBgn0011837	19195.3	P	21143.1	P	21925.9	P
FBgn0011840	74.9067	A	68.47	A	55.135	A
FBgn0011844	94.775	P	38.3117	P	33.45	P
FBgn0011845	44.0367	A	94.515	A	48.635	A
FBgn0011848	0	A	0	A	2.77167	A
FBgn0011849	0	A	0	A	0	A
FBgn0011850	0	A	0.313333	A	0	A
FBgn0011851	0	A	0	A	0	A
FBgn0011852	0.29	A	0	A	5.66333	A
FBgn0011853	3.47167	A	2.915	A	2.78167	A
FBgn0011854	22.3883	A	5.67333	A	0	A
FBgn0011855	1.12	A	5.29333	A	0	A
FBgn0011858	37.08	A	103.812	A	65.1767	A
FBgn0011859	20.7167	A	22.7717	A	48.335	A
FBgn0011860	0	A	0	A	0	A
FBgn0011861	0	A	6.48	A	42.8283	A
FBgn0011862	0	A	0	A	15.8733	A
FBgn0011863	3.65667	A	23.5017	A	35.5933	A
FBgn0011864	0	A	22.075	A	45.8583	A
FBgn0011865	28.9133	A	9.95833	A	36.0733	A
FBgn0011866	10.4933	A	44.6267	A	31.7783	A
FBgn0011867	0	A	16.6667	A	0	A
FBgn0011868	17.5767	A	45.44	A	30.24	A
FBgn0011869	0	A	26.05	A	26.8533	A
FBgn0011870	0	A	4.05	A	4.79167	A
FBgn0011871	16.6567	A	51.3067	A	11.9067	A
FBgn0011872	0	A	17.5817	A	9.49	A
FBgn0011877	0	A	0	A	0	A
FBgn0011878	0	A	0.426667	A	7.87333	A
FBgn0011879	0	A	0	A	0	A
FBgn0011880	73.075	A	64.16	A	83.2467	A
FBgn0011881	5.45667	A	24.13	A	12.9417	A
FBgn0011882	79.2833	A	49.3233	A	116.738	A
FBgn0011883	122.828	A	108.607	A	90.6233	A
FBgn0011884	88.03	A	107.397	A	90.1367	A
FBgn0011885	84.88	A	73.4083	A	84.0833	A
FBgn0011887	1.40833	A	14.8967	A	11.5933	A
FBgn0011888	21.0717	A	24.6333	A	17.95	A
FBgn0011889	8.70833	A	36.7633	A	21.635	A
FBgn0011890	0	A	28.1183	A	24.87	A
FBgn0011891	0	A	15.2283	A	9.35	A
FBgn0011892	3.41667	A	35.565	A	49.3667	A
FBgn0011893	4.955	A	20.6167	A	30.375	A
FBgn0011894	42.4283	A	28.0783	A	40.2383	A
FBgn0011895	42.9717	A	31.745	A	28.6433	A
FBgn0011896	0	A	16.6467	A	5.425	A
FBgn0011897	0	A	0	A	7.55	A
FBgn0011902	7.52167	A	12.4117	A	33.9367	A
FBgn0011904	38.2967	A	90.6567	A	38.1517	A
FBgn0011905	67.7083	A	118.042	A	16.17	A
FBgn0011906	58.88	A	72.1233	A	70.0767	A
FBgn0011909	0	A	3.82833	A	6.63833	A
FBgn0011910	7.07667	A	0	A	5.245	A
FBgn0011915	0	A	0	A	1.53333	A
FBgn0011916	26.2233	A	13.7833	A	7.905	A
FBgn0011919	73.7267	A	145.568	A	55.3467	A
FBgn0011921	74.6033	A	91.6	A	51.56	A
FBgn0011927	34.0717	A	13.105	A	13.895	A
FBgn0011928	69.4667	A	18.575	A	31.6367	A
FBgn0011931	4.97	A	15.3567	A	7.04	A
FBgn0011932	28.7567	A	0	A	12.6467	A
FBgn0011933	18.8283	A	14.5133	A	13.8533	A
FBgn0011934	0.976667	A	0	A	0	A
FBgn0011935	5.14	A	28.2767	A	17.38	A
FBgn0011936	22.3133	A	2.53	A	0	A
FBgn0011937	0	A	3.225	A	12.7867	A
FBgn0011938	0	A	25.0783	A	7.54667	A
FBgn0011944	36.97	A	100.137	A	16.3267	A
FBgn0011945	15.46	A	73.275	A	35.1033	A
FBgn0011948	66.1267	A	277.358	A	154.802	A
FBgn0011949	29.5517	A	18.6317	A	50.2267	A
FBgn0011950	30.0333	A	31.075	A	1.11667	A
FBgn0011951	42.075	A	57.04	A	32.6467	A
FBgn0011952	67.4367	A	69.3533	A	150.72	A
FBgn0011953	160.603	A	83.5267	A	164.75	A
FBgn0011954	74.4267	A	86.5883	A	131.87	A
FBgn0011955	18.5417	A	19.8717	A	0	A
FBgn0011956	2.24	A	8.05833	A	6.25833	A
FBgn0011957	142.188	A	69.7767	A	73.9	A
FBgn0011958	37.4767	A	29.2783	A	29.8767	A
FBgn0011959	16.595	A	91.485	A	51.0367	A
FBgn0011960	93.7117	A	119.933	A	48.8483	A
FBgn0011961	64.2383	A	84.44	A	47.94	A
FBgn0011962	76.9383	A	180.692	A	122.653	A
FBgn0011963	70.5133	A	169.89	A	66.3933	A
FBgn0011965	61.3367	A	170.753	A	124.523	A
FBgn0011966	151.993	P	163.88	P	0	P
FBgn0011970	77.2633	A	157.73	A	95.945	A
FBgn0011971	61.8067	A	186.942	A	102.34	A
FBgn0011974	10.8567	A	27.3267	A	106.843	A
FBgn0011975	39.4167	A	62.9317	A	16.93	A
FBgn0011976	32.3567	A	9.31333	A	65.93	A
FBgn0011977	14.48	A	0	A	0	A
FBgn0011980	0	A	14.305	A	53.9333	A
FBgn0011981	35.88	A	0	A	79.0767	A
FBgn0011982	41.9433	A	13.37	A	64.1467	A
FBgn0011983	2.47	A	36.4983	A	82.2283	A
FBgn0011984	0	A	9.07333	A	34.6667	A
FBgn0011985	16.0383	A	18.0583	A	37.4967	A
FBgn0011986	29.8067	A	23.6417	A	20.1817	A
FBgn0011987	13.27	A	37.47	A	41.5533	A
FBgn0011993	339.885	A	373.567	A	194.102	A
FBgn0011994	397.893	A	474.929	A	193.332	A
FBgn0011998	65.5633	A	59.1667	A	11.9833	A
FBgn0011999	23.2583	A	33.2117	A	0	A
FBgn0012000	7.73667	A	54.3967	A	42.955	A
FBgn0012001	20.9233	A	74.4	A	2.33667	A
FBgn0012002	5.62667	A	19.6517	A	0	A
FBgn0012003	57.29	A	68.0567	A	58.65	A
FBgn0012004	11.53	A	49.3867	A	0	A
FBgn0012009	0	A	0	A	0	A
FBgn0012010	76.18	A	44.55	A	35.5633	A
FBgn0012011	1.18333	A	73.16	A	110.367	A
FBgn0012016	0	A	1.72333	A	63.5717	A
FBgn0012017	15.875	A	34.7167	A	38.1317	A
FBgn0012018	10.57	A	9.36167	A	36.5383	A
FBgn0012024	42.2117	A	61.8533	A	71.7133	A
FBgn0012025	64.8425	A	42.15	A	30.485	A
FBgn0012026	60.7008	A	105.838	A	89.82	A
FBgn0012027	25.3983	A	60.105	A	69.4833	A
FBgn0012028	68.9958	A	94.3	A	46.085	A
FBgn0012034	9171.97	P	6788.71	P	8244.3	P
FBgn0012036	7038	P	8472.1	P	8841.12	P
FBgn0012037	1983.48	P	1756.68	P	1971.78	P
FBgn0012042	337.4	P	354.621	P	381.065	P
FBgn0012049	14604.9	P	6642.18	P	7921.05	P
FBgn0012051	3282.03	A	2392.94	A	2863.32	A
FBgn0012058	9537.8	P	7063.45	P	7880.19	P
FBgn0012066	6815.53	P	5635.82	P	6706.74	P
FBgn0012344	39.39	A	78.46	A	47.0879	A
FBgn0013263	15431.3	P	11678.9	P	15423.3	P
FBgn0013269	20776.6	P	20988.3	P	18648	P
FBgn0013272	12106.7	P	9266.88	P	9959.04	P
FBgn0013275	14632.7	P	18757.3	P	15929.3	P
FBgn0013276	20547.1	P	21665.6	P	21574.7	P
FBgn0013277	9826.53	P	9013.9	P	4536.12	P
FBgn0013278	10146.1	P	11301.5	P	7813.36	P
FBgn0013279	12718.9	P	10299.7	P	10210.5	P
FBgn0013300	5.95333	A	2.03556	A	20.0061	A
FBgn0013301	2.30222	A	2.25	A	5.55056	A
FBgn0013303	3091.96	P	2274.55	P	2417.52	P
FBgn0013305	4930.79	P	4925.51	P	5978.68	P
FBgn0013307	468.515	P	417.239	P	438.492	P
FBgn0013308	1.0625	A	1.43639	A	1.45806	A
FBgn0013323	13.6178	A	27.6078	A	44.8222	A
FBgn0013325	15038	P	10487.2	P	11785.3	P
FBgn0013334	5790.57	P	6855.35	P	5173.55	P
FBgn0013342	48.3161	A	27.1836	A	24.9861	A
FBgn0013343	11129.3	P	14937.8	P	9594.44	P
FBgn0013347	8869.07	P	10641.9	P	7978.63	P
FBgn0013348	5.18208	A	14.3238	A	28.7696	A
FBgn0013432	8005.98	P	8001.11	P	7622.2	P
FBgn0013433	3.145	A	11.7985	A	30.8465	A
FBgn0013435	2313.37	P	1879.47	P	2274.21	P
FBgn0013442	11.8658	A	11.6658	A	30.0558	A
FBgn0013467	0	A	2.63222	A	9.06222	A
FBgn0013469	533.913	P	453.781	P	560.672	P
FBgn0013531	1368.23	P	1544.19	P	1697.33	P
FBgn0013548	6800.89	P	4404.53	P	5134.68	P
FBgn0013563	4222.66	P	2998.84	P	3071.72	P
FBgn0013576	16740.8	P	16906.8	P	12952.3	P
FBgn0013591	9014.72	P	8079.54	P	9889.11	P
FBgn0013717	4439.25	P	3633.23	P	4265.82	P
FBgn0013718	10884.3	P	7652.87	P	8311.51	P
FBgn0013720	7307.66	P	10428.3	P	9043.69	P
FBgn0013725	0	A	3.54	A	1.17417	A
FBgn0013726	14164	P	11524.5	P	10434.3	P
FBgn0013732	9176.03	P	8601.39	P	9765.17	P
FBgn0013733	3312.98	P	2702.99	P	3050.65	P
FBgn0013745	11.9767	A	25.7883	A	6.17167	A
FBgn0013746	3860.13	P	6295.12	P	7789.91	P
FBgn0013749	18828.3	P	17777.7	P	15387.2	P
FBgn0013750	9228.72	P	9915.48	P	10917.6	P
FBgn0013751	27.8858	A	8.28944	A	7.59556	A
FBgn0013753	8001.4	P	3595.47	P	3859.42	P
FBgn0013755	47.88	A	17.8633	A	12.195	A
FBgn0013756	10499.9	P	6643.63	P	6581.56	P
FBgn0013759	11544.1	P	14209.7	P	9854.35	P
FBgn0013762	3843.25	P	3804.58	P	3902.45	P
FBgn0013763	21399.5	P	12901.4	P	15603.8	P
FBgn0013764	3899.82	P	2868.19	P	3216.16	P
FBgn0013765	3853.84	P	4503.57	P	5279.48	P
FBgn0013767	16.9	A	72.3517	A	57.95	A
FBgn0013770	18288.4	P	16754.3	P	14460.6	P
FBgn0013771	1465.37	P	1513.39	P	1957.97	P
FBgn0013772	10.9967	A	22.5717	A	22.8642	A
FBgn0013773	5375.33	P	5602.65	P	6393.14	P
FBgn0013799	11964.4	P	6954.97	P	7481.8	P
FBgn0013809	5.59815	A	6.89056	A	46.7973	A
FBgn0013810	177.23	P	230.485	P	279.309	P
FBgn0013811	49.8139	A	17.8419	A	19.223	A
FBgn0013812	21.8035	A	53.6941	A	27.9296	A
FBgn0013813	2015.63	P	2276.18	P	2552.34	P
FBgn0013948	6735.15	P	8885.89	P	9194.44	P
FBgn0013949	493.638	P	664.775	P	565.894	P
FBgn0013953	9851.08	P	12260.1	P	10875.6	P
FBgn0013954	17840.5	P	13702.8	P	15303.9	P
FBgn0013955	5178.33	P	4308.96	P	5471.1	P
FBgn0013972	0.716667	A	4.38433	A	10.1733	A
FBgn0013973	49.7709	A	59.9357	A	59.6822	A
FBgn0013981	19004.1	P	21079.5	P	12685.7	P
FBgn0013983	1729.85	P	1622.07	P	1852.21	P
FBgn0013984	6690.92	P	8239.67	P	6012.35	P
FBgn0013987	15269.7	P	19948	P	16492.5	P
FBgn0013988	342.336	P	298.837	P	312.473	A
FBgn0013995	7927.62	P	10164.6	P	6452.81	P
FBgn0013997	8031.1	P	6010.96	P	6664.79	P
FBgn0013998	5945.98	P	8597.36	P	6931.72	P
FBgn0014000	91.8367	A	106.077	A	117.757	A
FBgn0014001	18927.7	P	21858.2	P	20508.4	P
FBgn0014002	18704.7	P	15145.8	P	16932.2	P
FBgn0014006	15443	P	18593.7	P	16576.1	P
FBgn0014007	7806.29	P	6570.16	P	7000.58	P
FBgn0014009	9895.56	P	5827.77	P	6599.06	P
FBgn0014010	7366.73	P	9647.32	P	11159.2	P
FBgn0014011	10144	P	5416.42	P	7255.62	P
FBgn0014018	9673.72	P	13716.2	P	8883.83	P
FBgn0014019	30.5961	A	47.6633	A	52.9433	A
FBgn0014020	12851	P	10153.2	P	11166.1	P
FBgn0014022	5995.61	P	7633.32	P	7690	P
FBgn0014023	9388.96	P	12026.7	P	11447.8	P
FBgn0014024	6943.57	P	9364.03	P	11133.1	P
FBgn0014026	21978.6	P	21198.8	P	17352.7	P
FBgn0014028	5725.29	P	4310.45	P	4791.32	P
FBgn0014029	12969	P	16886.4	P	16234.9	P
FBgn0014031	670.056	P	1061.85	P	1169.76	P
FBgn0014032	6237.28	A	6854.89	A	5463.89	A
FBgn0014033	782.727	P	754.905	P	747.324	P
FBgn0014037	7751.97	P	8222.44	P	8915.15	P
FBgn0014073	1700.89	P	1327.42	P	1433.88	P
FBgn0014075	8561.13	P	6584.35	P	7273.9	P
FBgn0014076	8668.94	P	9721.66	P	9436.23	P
FBgn0014092	4047.04	P	3707.2	P	3225.8	P
FBgn0014127	5519.06	P	7019.91	P	7538.5	P
FBgn0014133	19742.8	P	20876.7	P	24112.3	P
FBgn0014135	238.772	P	307.848	P	168.929	P
FBgn0014141	15841.3	P	20537	P	16723	P
FBgn0014143	45.4467	A	8.6	A	13.8683	A
FBgn0014163	7613.18	P	6537.36	P	7664.59	P
FBgn0014179	0	A	4.1475	A	19.2425	A
FBgn0014184	9496	P	10525.6	P	12658.6	P
FBgn0014189	7266.5	P	8621.95	P	9418.01	P
FBgn0014269	5907.07	P	5446.75	P	6632.86	P
FBgn0014340	9200.19	P	12064.5	P	11253.4	P
FBgn0014342	348.803	A	484.504	P	182.534	A
FBgn0014343	878.521	P	597.73	P	615.026	P
FBgn0014362	15344.3	P	11491.8	P	11829.9	P
FBgn0014366	19628.6	P	23048.6	P	17971.8	P
FBgn0014368	177.007	P	90.6533	P	94.1867	P
FBgn0014380	1612.29	P	2231.56	P	1496.42	P
FBgn0014388	997.887	P	860.311	P	1044.97	P
FBgn0014391	5450.61	P	5069.82	P	6494.86	P
FBgn0014395	2090.94	P	2231.78	P	2381.88	P
FBgn0014396	524.303	P	766.951	P	898.454	P
FBgn0014411	15602.9	P	17883.9	P	15747.1	P
FBgn0014417	3630.58	P	3828.08	P	4181.8	P
FBgn0014427	14026.8	P	14315.3	P	16663.2	P
FBgn0014454	300.743	A	228.327	A	261.483	A
FBgn0014455	24704.7	P	29364.4	P	31196.6	P
FBgn0014464	35926.2	P	35355.3	P	37091.8	P
FBgn0014465	20903.9	P	23022.6	P	17993.8	P
FBgn0014466	27269.4	P	31299.4	P	26776.4	P
FBgn0014467	14438.9	P	17167.8	P	21936	P
FBgn0014469	8854.33	P	7974.06	P	10618.6	P
FBgn0014848	14.7717	A	5.825	A	0.476667	A
FBgn0014849	25.11	A	15.6933	A	10.6733	A
FBgn0014850	37.9775	A	12.2367	A	14.0142	A
FBgn0014851	38.5078	A	3.29556	A	1.01	A
FBgn0014857	4688.81	P	3940.8	P	3861.6	P
FBgn0014859	7.26667	A	19.882	A	36.2093	A
FBgn0014861	20907.8	P	26071.6	P	21934.4	P
FBgn0014863	318.126	P	397.458	P	369.716	P
FBgn0014865	56.5967	A	30.7717	A	45.1467	A
FBgn0014868	12208	P	13418.7	P	14982.8	P
FBgn0014869	11646.2	P	16125.6	P	18754.2	P
FBgn0014870	5923.83	P	6325.53	P	6579.92	P
FBgn0014877	16983.5	P	12376.7	P	12652	P
FBgn0014879	22899.8	P	27374.6	P	23038.9	P
FBgn0014903	2190.71	P	2523.02	P	3391.27	P
FBgn0014906	9130.07	P	9851.47	P	10367.2	P
FBgn0014930	2673.33	P	3257.56	P	1650.26	P
FBgn0014931	7141.42	P	8015.94	P	8065.55	P
FBgn0014949	423.46	P	516.467	P	345.522	P
FBgn0014963	15406.3	P	18711.8	P	18163.9	P
FBgn0015000	3805.55	P	4387.82	P	4537.81	P
FBgn0015001	103.135	A	77.9217	A	61.2733	A
FBgn0015008	9.085	A	27.235	A	4.155	A
FBgn0015010	44.4717	A	49.15	A	66.0567	A
FBgn0015011	669.222	P	917.201	P	982.348	P
FBgn0015014	11199	P	14841.4	P	10890.8	P
FBgn0015019	20858.3	P	26278.9	P	22831	P
FBgn0015024	22190	P	23649.5	P	24146.7	P
FBgn0015025	2311.6	P	1624.97	P	1979.63	P
FBgn0015031	1079.67	A	1614.1	A	1792.99	A
FBgn0015032	15.3246	A	21.3554	A	18.3421	A
FBgn0015033	587.036	P	364.484	P	438.087	P
FBgn0015034	39.17	A	73.3043	A	52.0842	A
FBgn0015035	6.97889	A	25.7208	A	44.0158	A
FBgn0015036	1919.01	P	2452.17	P	2443.5	P
FBgn0015037	69.9715	A	95.8075	A	89.1808	A
FBgn0015038	0	A	0.0733333	A	2.19833	A
FBgn0015039	389.2	A	238.607	A	351.616	A
FBgn0015040	2529.86	P	2499.85	P	2600.74	P
FBgn0015075	3969.11	P	2282.13	P	2969.92	P
FBgn0015129	0	A	1.402	A	9.29067	A
FBgn0015218	16664.5	P	13809.1	P	16166.5	P
FBgn0015221	38821.8	P	33296	P	35143.5	P
FBgn0015222	27852.2	P	24307.7	P	23050	P
FBgn0015229	15516.4	P	18299.5	P	10004.8	P
FBgn0015230	9.35	A	44.69	A	4.59	A
FBgn0015239	9807.28	P	6966.47	P	7346.57	P
FBgn0015240	11223.3	P	14985.2	P	12588.9	P
FBgn0015245	22189.5	P	28173	P	29724.1	P
FBgn0015247	6088.64	P	6073.08	P	6092.92	P
FBgn0015268	12973.2	P	11996.1	P	13617.1	P
FBgn0015269	7388.55	P	9895.23	P	7934.22	P
FBgn0015270	15716.7	P	19217	P	15899.9	P
FBgn0015271	3556.93	P	4874.01	P	5315.39	P
FBgn0015277	1980.88	P	1622.5	P	1805.75	P
FBgn0015278	7369.07	P	5173.85	P	6193.43	P
FBgn0015279	11655.2	P	15597.1	P	10228.7	P
FBgn0015282	12941.4	P	15028.3	P	15261.5	P
FBgn0015283	10200.9	P	6176.56	P	6834.7	P
FBgn0015286	23250.6	P	25301.2	P	19368.3	P
FBgn0015288	14591.4	P	14770.9	P	14005.2	P
FBgn0015295	6321.99	P	5479.07	P	6484.9	P
FBgn0015296	9131.08	P	4976.54	P	5816.56	P
FBgn0015298	3834.17	P	3439.42	P	3375.26	P
FBgn0015299	2607.8	P	3791.57	P	3730.27	P
FBgn0015300	3.17667	A	21.8067	A	0.194444	A
FBgn0015316	69.585	A	79.24	A	103.367	A
FBgn0015320	2910.06	P	4367.59	P	4810.5	P
FBgn0015321	20972	P	8442.09	P	9158.21	P
FBgn0015323	28.1083	A	67.8017	A	11.4883	A
FBgn0015324	29729.8	P	32441.4	P	25531.9	P
FBgn0015331	7032.62	P	11490.2	P	12711.8	P
FBgn0015336	21.49	A	16.775	A	45.6267	A
FBgn0015338	4688.88	P	5074.05	P	5867.79	P
FBgn0015351	3196.67	P	3687.42	P	3394.62	P
FBgn0015359	6288.19	P	4012.6	P	4433.51	P
FBgn0015360	6779.74	P	4312.33	P	5153.13	P
FBgn0015371	8618.91	P	6854.33	P	7659.03	P
FBgn0015372	6643.17	P	5537.4	P	6774.48	P
FBgn0015374	7207.85	P	10780.7	P	11643.3	P
FBgn0015376	1823.69	P	2623.01	P	2772.13	P
FBgn0015379	5370.19	P	7002.6	P	7876.6	P
FBgn0015380	53.8579	A	75.4963	A	85.1088	A
FBgn0015381	0.791333	A	11.2407	A	43.5833	A
FBgn0015391	9880.54	P	12252.1	P	15511.4	P
FBgn0015393	6700.79	P	6082.3	P	5731.1	P
FBgn0015396	18591.6	P	19962.8	P	15398.3	P
FBgn0015399	845.793	P	1378.87	P	1625.49	P
FBgn0015400	17.3833	A	29.11	A	50.7833	A
FBgn0015402	9585.09	P	13628.3	P	12185.6	P
FBgn0015477	6710.84	P	6753.19	P	7614.09	P
FBgn0015509	21042.2	P	15647.8	P	16511.4	P
FBgn0015513	13982.2	P	17099.5	P	12597.9	P
FBgn0015519	35.4017	A	37.37	A	97.3118	A
FBgn0015520	22308.2	P	27114	P	24554.6	P
FBgn0015521	7798.56	P	4762.16	P	5378.46	P
FBgn0015522	10150.7	P	7401.99	P	7437.95	P
FBgn0015524	2.00792	A	10.2061	A	4.28472	A
FBgn0015527	16359.3	P	20251.3	P	18543.1	P
FBgn0015541	2698.44	P	2959.61	P	2281.37	P
FBgn0015542	21031	P	20371.8	P	21747	P
FBgn0015543	499.82	P	714.183	P	1077.54	P
FBgn0015544	12366.7	P	9547.17	P	9710.88	P
FBgn0015546	3062.9	P	4363.16	P	4964.16	P
FBgn0015550	27.01	A	9.29667	A	8.54333	A
FBgn0015553	3194.64	P	5258.45	P	6453.98	P
FBgn0015558	2721.72	P	3718.17	P	3702.22	P
FBgn0015561	0	A	5.29667	A	8.54444	A
FBgn0015562	12789.8	P	12532.3	P	14292.8	P
FBgn0015565	28080.6	P	25925.9	P	23924.7	P
FBgn0015567	4876.59	P	7164.37	P	7720.24	P
FBgn0015568	4860.8	P	6673.5	P	4021.39	P
FBgn0015569	5658.48	P	6720.38	P	5374.62	P
FBgn0015570	488.533	P	641.826	P	345.205	P
FBgn0015571	5942.45	P	7555.7	P	6334.17	P
FBgn0015572	445.631	P	624.301	P	459.798	P
FBgn0015574	31.1944	A	61.3806	A	35.8144	A
FBgn0015575	973.405	P	1237.81	P	839.519	P
FBgn0015576	1163.39	P	1461.46	P	1105.21	P
FBgn0015577	3812.67	P	5046.08	P	3047.79	P
FBgn0015582	4576.63	P	4459.18	P	4473	P
FBgn0015583	0	A	0	A	7.89667	A
FBgn0015584	0	A	0	A	0	A
FBgn0015585	31.0033	A	23.4122	A	8.67	A
FBgn0015586	26.105	A	8.70333	A	2.865	A
FBgn0015589	8601.86	P	9916.8	P	10499.6	P
FBgn0015591	44.9956	A	95.9944	A	45.7283	A
FBgn0015600	3786.48	P	6322.01	P	7202.18	P
FBgn0015602	9082.12	P	6171.32	P	7238.14	P
FBgn0015609	284.98	P	440.02	P	513.737	P
FBgn0015610	26671.6	P	33401.1	P	26486.2	P
FBgn0015614	10878.3	P	8590.8	P	7209.88	P
FBgn0015615	5447.41	P	6160.63	P	5557.58	P
FBgn0015617	13737.3	P	20451	P	19757.5	P
FBgn0015618	4243.34	P	3350.68	P	4380.9	P
FBgn0015621	4441.32	P	3119.1	P	4093.16	P
FBgn0015622	24715.5	P	23627.6	P	23172.4	P
FBgn0015623	9604.13	P	10915	P	9773.45	P
FBgn0015625	26166	P	30852	P	23225.1	P
FBgn0015657	15962.3	P	12643.4	P	15612.5	P
FBgn0015663	412.297	P	473.772	P	612.387	P
FBgn0015664	5833.23	P	8778.3	P	8532.13	P
FBgn0015714	1401.72	P	1034.85	P	1239.23	P
FBgn0015721	27.8106	A	28.7806	A	26.1339	A
FBgn0015737	26002.9	P	26820.1	P	24898.3	P
FBgn0015754	14324.3	P	9160.11	P	11353.4	P
FBgn0015756	8995.84	P	9208.63	P	12216.9	P
FBgn0015765	7036.99	P	8567.15	P	7225.34	P
FBgn0015766	3110.65	P	2333.61	P	2779.35	P
FBgn0015770	15.8333	A	44.895	A	4.53917	A
FBgn0015772	8325.92	P	7877.02	P	10045.8	P
FBgn0015773	347.502	P	475.875	P	616.623	P
FBgn0015774	352.368	P	384.195	P	342.873	P
FBgn0015776	8225.49	P	12036.1	P	14361.6	P
FBgn0015777	1632.3	P	1509.15	P	2033.35	P
FBgn0015778	30046.4	P	38738.1	P	35781.9	P
FBgn0015781	5040.51	P	6859.7	P	4353.98	P
FBgn0015789	19986.6	P	23687.7	P	23384.5	P
FBgn0015790	21326.5	P	25091	P	14729.1	P
FBgn0015791	3299.17	P	3281.55	P	3885.87	P
FBgn0015793	7185.47	P	4941.71	P	5487.66	P
FBgn0015794	4167.58	P	5945.21	P	5443.41	P
FBgn0015795	25112.2	P	24950.4	P	16235.6	P
FBgn0015796	6455.38	P	5876.28	P	7482.03	P
FBgn0015797	4472.26	P	5453.71	P	6091.6	P
FBgn0015799	14841	P	16824.3	P	16041.3	P
FBgn0015801	5158.28	P	5007.56	P	5870.46	P
FBgn0015803	9361.06	P	7425.67	P	7858.69	P
FBgn0015805	12943.8	P	8984.12	P	10700	P
FBgn0015806	9454.04	P	8088.48	P	8931.4	P
FBgn0015808	3293.5	P	3142.4	P	2971.16	P
FBgn0015816	2531	P	3398.07	P	3755.53	P
FBgn0015818	5274.79	P	6049.74	P	7730.48	P
FBgn0015828	8768.42	P	6522.13	P	7665.34	P
FBgn0015829	5012.91	P	3188.94	P	3169.98	P
FBgn0015831	78.1867	A	95.335	A	82.3783	A
FBgn0015834	4678.1	P	5828.32	P	6475.74	P
FBgn0015838	6121.51	P	5708.59	P	6187.81	P
FBgn0015872	2035.8	P	1740.78	P	1884.84	P
FBgn0015903	11562.8	P	9172.26	P	10057.3	P
FBgn0015904	40.3823	A	9.425	A	12.4483	A
FBgn0015905	5640.74	P	5242.41	P	5164.65	P
FBgn0015907	9962.17	P	6990.93	P	7010.44	P
FBgn0015919	41.747	A	21.5237	A	16.847	A
FBgn0015924	5782.31	P	8122.7	P	9856.82	P
FBgn0015925	7862.47	P	7514.16	P	9540.2	P
FBgn0015926	9803.91	P	11674.9	P	13363	P
FBgn0015929	8533.01	P	6990.17	P	7899.86	P
FBgn0015946	19.715	A	0.696667	A	1.77167	A
FBgn0015949	7964.32	P	8332.8	P	9469.49	P
FBgn0016013	99.6121	A	50.6258	A	59.2742	A
FBgn0016031	12264.4	P	9947.73	P	11090.9	P
FBgn0016032	161.098	A	139.163	A	118.066	A
FBgn0016034	14827.2	P	9013.58	P	9216.88	P
FBgn0016036	862.163	P	508.817	P	497.495	P
FBgn0016038	9054.66	P	13196	P	14236.9	P
FBgn0016041	28326.6	P	32174.5	P	27942	P
FBgn0016047	1.0525	A	3.67972	A	2.17025	A
FBgn0016053	3281.85	P	4604.71	P	5677.18	P
FBgn0016054	2324.77	P	4401.47	P	4914	P
FBgn0016059	10238.7	P	9747.77	P	11147.2	P
FBgn0016061	38.0027	A	46.8354	A	34.9784	A
FBgn0016070	22305.6	P	15691.7	P	17129.5	P
FBgn0016075	1287.48	P	1294.24	P	1337.99	P
FBgn0016076	566.227	P	707.043	P	812.233	P
FBgn0016078	4163.88	P	4038.11	P	4655.77	P
FBgn0016080	3549.63	P	2918.76	P	2627.32	P
FBgn0016081	3988.21	P	2950.83	P	3316.16	P
FBgn0016119	9428.94	P	12716.3	P	8096.54	P
FBgn0016120	13748.4	P	18636.1	P	15748.6	P
FBgn0016122	6821.3	P	7998.87	P	7676.86	P
FBgn0016123	17633.6	P	21767.8	P	21278.5	P
FBgn0016126	10074.7	P	7948.71	P	5862.99	P
FBgn0016131	5191.79	P	5600.22	P	6178.96	P
FBgn0016641	7090.26	P	6607.39	P	7675.65	P
FBgn0016650	36.7912	A	87.8187	A	53.668	A
FBgn0016660	199.316	P	184.42	P	215.435	P
FBgn0016672	3898.99	P	4759.18	P	5273.13	P
FBgn0016675	55.1792	A	91.5417	A	125.152	A
FBgn0016684	211.166	A	203.118	A	195.832	A
FBgn0016685	18250	P	19097.8	P	18714.2	P
FBgn0016687	9531.2	P	8252.95	P	9996.08	P
FBgn0016691	16521.2	P	20462.9	P	16025.2	P
FBgn0016693	16017.8	P	19572.5	P	21801.7	P
FBgn0016694	2937.33	P	2138.21	P	2840.84	P
FBgn0016696	16743.3	P	9807.33	P	10310	P
FBgn0016697	5374.44	P	3818.03	P	5208.39	P
FBgn0016698	7194.21	P	5559.44	P	5885.34	P
FBgn0016700	18838.7	P	18633	P	15194.9	P
FBgn0016701	4987.46	P	4117.6	P	5053.83	P
FBgn0016715	291.796	P	302.832	P	265.872	P
FBgn0016726	15492.5	P	10458.7	P	13231.7	P
FBgn0016754	4686.24	P	6071.84	P	4278.29	P
FBgn0016756	11605	P	8220.55	P	8840.32	P
FBgn0016762	1903.85	P	1517.25	P	1810.07	P
FBgn0016792	25309.3	P	24235.3	P	22523.8	P
FBgn0016794	8113.25	P	5938.23	P	6261.44	P
FBgn0016797	1110.85	P	889.847	P	980.266	P
FBgn0016917	21284.6	P	26211.7	P	15643.4	P
FBgn0016919	19.2167	A	20.9993	A	47.7445	A
FBgn0016920	7.16104	A	7.85167	A	26.3032	A
FBgn0016926	7091.29	P	7379.05	P	8341.27	P
FBgn0016930	2506.02	P	4076.67	P	4894.18	P
FBgn0016970	8339.54	P	3483.46	P	5646.47	P
FBgn0016974	1795.84	P	2589.14	P	2266.74	P
FBgn0016975	103.452	A	113.707	A	149.909	A
FBgn0016976	103.452	A	113.707	A	149.909	A
FBgn0016977	5038.81	P	5596.91	P	5894.17	P
FBgn0016978	1356.33	P	1618.55	P	1836	P
FBgn0016983	10365.3	P	6821.25	P	8082.32	P
FBgn0016984	12095.8	P	13004.4	P	14317.8	P
FBgn0017397	14792	P	17636.6	P	14607.8	P
FBgn0017414	859.908	P	1062.34	P	1343.81	P
FBgn0017418	9445.58	P	9382.62	P	7703.34	P
FBgn0017429	6499.68	P	5309.1	P	6106.39	P
FBgn0017430	3326.78	P	1762.26	P	2223.99	P
FBgn0017448	13920	P	15049.4	P	16149.1	P
FBgn0017453	6792.62	P	4913.64	P	5523.18	P
FBgn0017456	20.515	A	57.47	A	14.3783	A
FBgn0017457	4904.57	P	5040.96	P	5535.55	P
FBgn0017482	842.546	P	670.112	P	884.775	P
FBgn0017545	45439.4	P	35173.5	P	27530.3	P
FBgn0017549	3322.35	P	3401.12	P	4280.33	P
FBgn0017550	14208.7	P	18173.7	P	14035.4	P
FBgn0017551	10622.4	P	10827.7	P	10672.6	P
FBgn0017556	0.713333	A	0	A	0.737778	A
FBgn0017557	27.15	A	44.9333	A	20.9283	A
FBgn0017558	13562.7	P	9513.54	P	9987.83	P
FBgn0017561	9619.91	P	11948.3	P	11936.7	P
FBgn0017566	6847.81	P	8847.24	P	12760.4	P
FBgn0017567	4292.19	P	5083.41	P	3388.17	P
FBgn0017572	8614.54	P	5626.24	P	6528.92	P
FBgn0017577	24051.6	P	27576.6	P	18628	P
FBgn0017578	1991.82	P	3000.03	P	3358.81	P
FBgn0017579	13622.6	P	13294.3	P	11945	P
FBgn0017581	41847.1	P	43781.9	P	34548.9	P
FBgn0017590	513.381	P	782.075	P	598.176	P
FBgn0019624	21862.5	P	25268.5	P	20811.4	P
FBgn0019637	6346.89	P	9474.75	P	9675.17	P
FBgn0019643	1307.46	P	957.711	P	1038.82	P
FBgn0019644	11960.9	P	5888.35	P	6162.53	P
FBgn0019650	251.886	P	224.436	P	265.772	P
FBgn0019660	6.04583	A	3.86083	A	24.9183	A
FBgn0019661	141.138	A	151.457	A	120.902	A
FBgn0019662	10690.3	P	6347.24	P	6793.2	P
FBgn0019686	9130.97	P	10469.6	P	13252.2	P
FBgn0019809	5.65458	A	16.6754	A	29.8083	A
FBgn0019828	12.7267	A	46.7183	A	21.6133	A
FBgn0019830	2364.38	P	2969.01	P	3617.62	P
FBgn0019886	7757.88	P	8539.86	P	10210.6	P
FBgn0019890	3905.05	P	5106.77	P	5635.02	P
FBgn0019925	20960.9	P	24692.4	P	17974.4	P
FBgn0019928	26.4133	A	41.27	A	31.0667	A
FBgn0019929	202.573	A	222.982	A	374.033	A
FBgn0019932	1719.87	P	3211	P	3697.5	P
FBgn0019936	18289.5	P	19448.8	P	14696.3	P
FBgn0019938	6803.71	P	7576.73	P	9155.81	P
FBgn0019940	40.0533	A	68.765	A	68.07	A
FBgn0019947	8698.63	P	7590.5	P	8177.99	P
FBgn0019948	2234.16	P	2616.64	P	3115.63	P
FBgn0019949	2705.11	P	2712.58	P	3161.56	P
FBgn0019952	1386.98	P	1782.03	P	1510.97	P
FBgn0019957	15235.1	P	19080	P	12977.3	P
FBgn0019960	12538.5	P	15846.4	P	13882.2	P
FBgn0019968	5796.96	P	5565.99	P	6401.62	P
FBgn0019972	12420.4	P	12041	P	12120.2	P
FBgn0019982	2457.65	P	2472.29	P	3099.11	P
FBgn0019985	7.23037	A	16.718	A	14.8243	A
FBgn0019990	11903.5	P	13248.1	P	14648.1	P
FBgn0020018	8058.42	P	11152.3	P	9025.71	P
FBgn0020224	17484.8	P	11135	P	11626.6	P
FBgn0020235	13299.3	P	15378.7	P	15071.7	P
FBgn0020236	9872.16	P	9105.74	P	10622.8	P
FBgn0020238	36835	P	36180.7	P	33706.6	P
FBgn0020240	6914.96	P	10693.7	P	11109.1	P
FBgn0020245	6423.35	P	4449.33	P	5106.96	P
FBgn0020248	9702.62	P	5939.85	P	6742.33	P
FBgn0020249	6337.8	P	9095.01	P	7912.69	P
FBgn0020251	3114.15	P	2277.23	P	2494.07	P
FBgn0020255	42540.2	P	38576.3	P	29934	P
FBgn0020257	325.317	P	311.6	P	370.377	P
FBgn0020258	1.77881	A	11.4676	A	23.2836	A
FBgn0020261	5898.42	P	7833.45	P	7357.36	P
FBgn0020269	68.5383	A	76.34	A	67.1981	A
FBgn0020270	3568.61	P	3783.33	P	4030.93	P
FBgn0020272	7053.69	P	8496.1	P	10204.5	P
FBgn0020277	44.9125	A	6.58333	A	14.2875	A
FBgn0020278	6771.58	P	9733.05	P	7804.03	P
FBgn0020279	17155.4	P	10435.9	P	11445.6	P
FBgn0020280	32.2678	A	61.9022	A	40.0856	A
FBgn0020294	696.029	P	412.497	P	503.478	P
FBgn0020299	1108.85	P	1455.33	P	1404.57	P
FBgn0020300	730.419	P	872.853	P	835.663	P
FBgn0020303	4824.24	P	8454.78	P	10435.6	P
FBgn0020304	5367.24	P	6403.51	P	7666.38	P
FBgn0020305	2126.95	P	4030.21	P	4906.33	P
FBgn0020306	19314.6	P	14554.9	P	16504.5	P
FBgn0020307	3.18278	A	7.08472	A	8.04472	A
FBgn0020309	3541.58	P	6069.91	P	6394.47	P
FBgn0020312	5824.17	P	4685.65	P	5105.63	P
FBgn0020367	10808.1	P	16001.5	P	12881.8	P
FBgn0020368	386.84	A	325.602	A	478.933	A
FBgn0020369	20990.3	P	21612.8	P	21107.4	P
FBgn0020370	15854.9	P	14808.8	P	15736.4	P
FBgn0020371	0.545667	A	11.8953	A	25.3133	A
FBgn0020372	561.971	P	565.08	P	607.837	P
FBgn0020376	0.946667	A	7.34444	A	15.8211	A
FBgn0020377	0	A	0.993333	A	0	A
FBgn0020378	43.0197	A	61.46	A	132.749	A
FBgn0020379	2767.92	P	3689.57	P	3195.49	P
FBgn0020381	1875.12	P	3212.46	P	3584.37	P
FBgn0020385	5274.66	P	6606.01	P	6131.34	P
FBgn0020386	13374.4	P	7895.34	P	9331.62	P
FBgn0020388	8169.55	P	5761.74	P	5892	P
FBgn0020389	3781.55	P	2685.88	P	2960.22	P
FBgn0020391	150.013	A	125.581	A	109.529	A
FBgn0020392	18682.3	P	12220.7	P	14015.4	P
FBgn0020399	56.3722	A	74.8933	A	70.3267	A
[truncated: 12,822 more rows]

## Sheet: Genes present in 3 replicates
Gene ID	Average
FBgn0000003	15800.3
FBgn0000008	2031.73
FBgn0000014	557.235
FBgn0000017	5881.33
FBgn0000018	2690.92
FBgn0000032	10605.1
FBgn0000042	27801.5
FBgn0000043	7549.39
FBgn0000044	8441.22
FBgn0000046	3354.25
FBgn0000047	785.306
FBgn0000052	5864.57
FBgn0000053	5521.32
FBgn0000054	7092.25
FBgn0000055	7856.61
FBgn0000056	4598.81
FBgn0000057	5768.27
FBgn0000063	17538.1
FBgn0000064	11046
FBgn0000075	2287.88
FBgn0000077	4735.3
FBgn0000078	189.459
FBgn0000083	13371.8
FBgn0000084	3602.79
FBgn0000097	6733.68
FBgn0000100	13478.3
FBgn0000108	709.363
FBgn0000109	4369.28
FBgn0000114	18778.2
FBgn0000115	3382.96
FBgn0000116	7114.61
FBgn0000117	18259.6
FBgn0000119	1862.88
FBgn0000139	8963.4
FBgn0000140	17779.4
FBgn0000146	5173.02
FBgn0000147	14329.3
FBgn0000150	26519.3
FBgn0000152	2524.92
FBgn0000158	5923.51
FBgn0000163	9589.31
FBgn0000166	16409
FBgn0000171	17447.2
FBgn0000173	24904.2
FBgn0000179	338.328
FBgn0000181	14933.8
FBgn0000182	20347.5
FBgn0000183	8671.53
FBgn0000210	7836.71
FBgn0000212	6671.21
FBgn0000221	4497.44
FBgn0000228	5581.64
FBgn0000239	10314.1
FBgn0000242	9673.78
FBgn0000244	2827.98
FBgn0000246	7560.74
FBgn0000247	11959.8
FBgn0000250	13120.5
FBgn0000251	16627.9
FBgn0000253	20075.2
FBgn0000256	2406.58
FBgn0000257	5229.35
FBgn0000258	8143
FBgn0000259	25244.7
FBgn0000261	7109.86
FBgn0000273	5777.19
FBgn0000274	450.58
FBgn0000283	31172.8
FBgn0000286	3069.42
FBgn0000289	11849.7
FBgn0000299	1954.73
FBgn0000307	7348.36
FBgn0000308	10866
FBgn0000316	14754
FBgn0000317	4030.8
FBgn0000318	4342.36
FBgn0000319	16240.3
FBgn0000320	712.517
FBgn0000326	2873.74
FBgn0000330	9360.22
FBgn0000337	647.862
FBgn0000338	18639.3
FBgn0000339	5731.65
FBgn0000346	2081.02
FBgn0000351	5023.44
FBgn0000352	5446.65
FBgn0000355	22759.3
FBgn0000356	16974.1
FBgn0000357	24892.6
FBgn0000358	22691.2
FBgn0000359	41174.7
FBgn0000360	46170.8
FBgn0000363	3535.79
FBgn0000370	15981.9
FBgn0000376	19907.6
FBgn0000377	8021.5
FBgn0000382	16486.2
FBgn0000384	4894.07
FBgn0000392	21519.4
FBgn0000394	4266.92
FBgn0000395	303.465
FBgn0000404	31106.5
FBgn0000405	21749.6
FBgn0000406	2218.97
FBgn0000409	4990.61
FBgn0000412	17082.5
FBgn0000413	8300.56
FBgn0000414	5316.58
FBgn0000416	25066.8
FBgn0000426	3988.51
FBgn0000427	40627.7
FBgn0000447	11239
FBgn0000449	87.9143
FBgn0000454	38702.4
FBgn0000455	12353.9
FBgn0000463	7172.61
FBgn0000464	2696.15
FBgn0000472	24797.5
FBgn0000477	187.051
FBgn0000482	4165
FBgn0000489	5488.98
FBgn0000490	459.369
FBgn0000499	19551.7
FBgn0000500	275.589
FBgn0000504	238.965
FBgn0000520	7062.37
FBgn0000524	15505.5
FBgn0000533	7852.03
FBgn0000536	9288.24
FBgn0000541	13600.2
FBgn0000542	1033.18
FBgn0000543	2894.06
FBgn0000546	5788.84
FBgn0000547	13627.6
FBgn0000556	17439.7
FBgn0000557	219.431
FBgn0000559	22377.9
FBgn0000562	6212.84
FBgn0000565	3832.42
FBgn0000566	10023.8
FBgn0000567	649.84
FBgn0000568	3652.77
FBgn0000575	8207.09
FBgn0000578	11036.9
FBgn0000579	10003.9
FBgn0000581	10064.3
FBgn0000588	5077.76
FBgn0000592	260.325
FBgn0000594	256.218
FBgn0000611	15238
FBgn0000615	15187
FBgn0000617	5383.46
FBgn0000618	2864.27
FBgn0000629	5282.05
FBgn0000630	669.027
FBgn0000634	19120.9
FBgn0000635	7005.16
FBgn0000636	4890.15
FBgn0000658	239.696
FBgn0000662	4806.16
FBgn0000667	13882.2
FBgn0000709	9497.58
FBgn0000711	10680.1
FBgn0000719	12350.9
FBgn0000721	10931.6
FBgn0000723	2004.76
FBgn0000808	3292.19
FBgn0000810	18971.6
FBgn0000826	12454.6
FBgn0000927	16794.4
FBgn0000928	366.936
FBgn0000964	3934.09
FBgn0000986	16252.6
FBgn0000996	11714
FBgn0001078	7250.07
FBgn0001079	10989.6
FBgn0001085	4246.88
FBgn0001086	11769.1
FBgn0001087	13498.9
FBgn0001090	4710.29
FBgn0001091	11450.9
FBgn0001092	36119
FBgn0001098	27579.9
FBgn0001099	6228.71
FBgn0001104	13121.8
FBgn0001105	22399.8
FBgn0001108	5657.54
FBgn0001114	1413.98
FBgn0001120	7141.19
FBgn0001122	7400.58
FBgn0001123	903.276
FBgn0001124	4135.69
FBgn0001125	9836.4
FBgn0001128	7905.88
FBgn0001133	2554.32
FBgn0001137	825.618
FBgn0001139	15896.1
FBgn0001142	13326.7
FBgn0001145	804.255
FBgn0001149	18241.7
FBgn0001168	3559.17
FBgn0001169	23353.7
FBgn0001179	4165.38
FBgn0001180	14010.1
FBgn0001185	1627.41
FBgn0001186	28369.6
FBgn0001187	468.562
FBgn0001189	10928.5
FBgn0001197	24747.8
FBgn0001202	2535.97
FBgn0001205	7166.76
FBgn0001206	10482
FBgn0001208	918.533
FBgn0001215	29013.3
FBgn0001217	133.489
FBgn0001218	26729.1
FBgn0001219	47314.2
FBgn0001220	7767.03
FBgn0001222	7409.55
FBgn0001223	1439.03
FBgn0001224	1704.42
FBgn0001225	21053.6
FBgn0001226	27236.6
FBgn0001227	286.94
FBgn0001228	221.28
FBgn0001230	770.224
FBgn0001233	16326.7
FBgn0001234	6445.83
FBgn0001247	5690.75
FBgn0001248	12813.1
FBgn0001250	816.448
FBgn0001255	671.318
FBgn0001257	7900.64
FBgn0001276	2590.02
FBgn0001280	11185.2
FBgn0001291	7381.12
FBgn0001296	11465.7
FBgn0001297	7260.41
FBgn0001301	5963.68
FBgn0001308	9968.12
FBgn0001316	8375.54
FBgn0001321	240.066
FBgn0001324	8098.76
FBgn0001330	4462.46
FBgn0001332	9108.22
FBgn0001337	14565
FBgn0001341	12798.8
FBgn0001404	26727.7
FBgn0001491	2249.02
FBgn0001565	13897.9
FBgn0001612	14985
FBgn0001624	14084
FBgn0001941	13790.5
FBgn0001942	19449.2
FBgn0001961	6432.75
FBgn0001965	8452.23
FBgn0001970	4361.1
FBgn0001974	2889.94
FBgn0001977	2793.7
FBgn0001978	9583.96
FBgn0001986	6611.66
FBgn0001987	1623.78
FBgn0001989	2816.54
FBgn0001990	3530.7
FBgn0001994	6657.31
FBgn0001995	4519.58
FBgn0002021	4531.81
FBgn0002022	4669.81
FBgn0002031	12040.8
FBgn0002036	1054.63
FBgn0002044	14703.2
FBgn0002069	8087.45
FBgn0002121	8087.11
FBgn0002174	3174.23
FBgn0002183	12275.2
FBgn0002283	12280.4
FBgn0002284	11878.3
FBgn0002306	179.085
FBgn0002354	900.119
FBgn0002413	21316.2
FBgn0002431	19680.4
FBgn0002441	15677.1
FBgn0002466	6244.82
FBgn0002521	10358.4
FBgn0002524	8287.56
FBgn0002525	10642.7
FBgn0002526	4098.84
FBgn0002528	4113.08
FBgn0002542	24301
FBgn0002552	8377.29
FBgn0002565	333.454
FBgn0002566	3677.04
FBgn0002567	10380.4
FBgn0002577	487.398
FBgn0002579	25686.3
FBgn0002590	23263.4
FBgn0002593	11184.6
FBgn0002607	9495.18
FBgn0002609	737.181
FBgn0002622	25066.2
FBgn0002626	26036
FBgn0002638	14647.5
FBgn0002641	6492.24
FBgn0002643	5061.61
FBgn0002645	24316.9
FBgn0002652	4312.36
FBgn0002673	6107.9
FBgn0002707	9750.6
FBgn0002709	12342.4
FBgn0002715	6911.62
FBgn0002716	4007.42
FBgn0002719	21691.4
FBgn0002723	5769.55
FBgn0002732	133.477
FBgn0002733	350.633
FBgn0002736	3337.69
FBgn0002773	1168.45
FBgn0002774	6704
FBgn0002775	8629.81
FBgn0002778	10116.8
FBgn0002780	19719.4
FBgn0002781	25125.4
FBgn0002783	26208.3
FBgn0002787	21343.4
FBgn0002789	1226.91
FBgn0002791	5009.42
FBgn0002863	764.136
FBgn0002868	2249.99
FBgn0002872	6790.24
FBgn0002873	17440
FBgn0002878	21061.6
FBgn0002887	4810.32
FBgn0002891	3788.05
FBgn0002899	5041.96
FBgn0002901	6012.1
FBgn0002905	4113.05
FBgn0002906	15442.8
FBgn0002909	5336.05
FBgn0002914	22821.6
FBgn0002921	35923.3
FBgn0002924	9170.47
FBgn0002926	7004
FBgn0002930	461.817
FBgn0002932	7716.4
FBgn0002945	181.489
FBgn0002948	17582.2
FBgn0002962	26474.5
FBgn0002968	16583.4
FBgn0002973	2643.16
FBgn0002989	2499.46
FBgn0003008	2185.36
FBgn0003015	36735.7
FBgn0003016	4487.71
FBgn0003022	8012.94
FBgn0003023	18947.3
FBgn0003028	16282.5
FBgn0003041	8003.08
FBgn0003042	3042.37
FBgn0003044	16632.6
FBgn0003048	11048.3
FBgn0003053	3974.41
FBgn0003062	13324.6
FBgn0003067	1497.23
FBgn0003068	658.716
FBgn0003071	8304.37
FBgn0003074	10700
FBgn0003076	10661.6
FBgn0003079	17383.6
FBgn0003082	5175.87
FBgn0003087	3302.54
FBgn0003089	705.094
FBgn0003091	1119.99
FBgn0003093	7379.16
FBgn0003114	1735.53
FBgn0003116	3753.4
FBgn0003118	5666.66
FBgn0003124	19597.5
FBgn0003129	315.725
FBgn0003134	19910.4
FBgn0003137	775.028
FBgn0003138	8876.24
FBgn0003139	18697.8
FBgn0003141	3745.79
FBgn0003149	449.774
FBgn0003159	12363.9
FBgn0003165	8588.62
FBgn0003169	22357.1
FBgn0003174	1100.02
FBgn0003175	3211.69
FBgn0003177	13661.5
FBgn0003178	22148.9
FBgn0003187	7608.63
FBgn0003189	9979.05
FBgn0003200	13877.3
FBgn0003204	12701.8
FBgn0003205	20865.8
FBgn0003206	2970.88
FBgn0003209	3968.07
FBgn0003210	13758.7
FBgn0003218	12448.3
FBgn0003227	4054.52
FBgn0003231	13847.2
FBgn0003256	5940.79
FBgn0003257	9748.02
FBgn0003261	29135.6
FBgn0003268	13065
FBgn0003274	20121.7
FBgn0003275	5940.54
FBgn0003276	22768.4
FBgn0003277	21468.9
FBgn0003278	5245.18
FBgn0003279	29764
FBgn0003292	6218.18
FBgn0003301	2148.05
FBgn0003302	3547
FBgn0003310	6477.35
FBgn0003312	1191.88
FBgn0003317	7471.44
FBgn0003321	9391.92
FBgn0003328	5781.59
FBgn0003330	5137.48
FBgn0003334	17913.9
FBgn0003345	8278.87
FBgn0003346	8621.92
FBgn0003353	2136.7
FBgn0003356	761.23
FBgn0003357	756.748
FBgn0003360	26854.6
FBgn0003366	842.127
FBgn0003371	21418.5
FBgn0003372	791.086
FBgn0003391	13769.2
FBgn0003392	13832.4
FBgn0003396	7096.39
FBgn0003401	3787.4
FBgn0003410	4014.86
FBgn0003415	7315.32
FBgn0003416	15528.3
FBgn0003423	12959.4
FBgn0003435	5221
FBgn0003444	5333.98
FBgn0003447	19737
FBgn0003449	16314.1
FBgn0003450	1837.26
FBgn0003459	3980.06
FBgn0003460	254.406
FBgn0003462	5651.01
FBgn0003463	1959.88
FBgn0003464	11193.3
FBgn0003475	6054.34
FBgn0003479	9021.84
FBgn0003480	3328.67
FBgn0003482	1322.16
FBgn0003483	15027.6
FBgn0003486	2068.47
FBgn0003495	16217.4
FBgn0003501	8746.2
FBgn0003502	9289.94
FBgn0003507	14427.5
FBgn0003510	1326.55
FBgn0003511	4128.62
FBgn0003512	11653.2
FBgn0003514	15877.9
FBgn0003515	255.312
FBgn0003517	36434.6
FBgn0003520	9284.91
FBgn0003525	24197
FBgn0003527	1925.79
FBgn0003545	6877.22
FBgn0003557	11518
FBgn0003559	11345.6
FBgn0003567	14969.3
FBgn0003575	7751.87
FBgn0003598	29472.5
FBgn0003600	25079.9
FBgn0003607	13076
FBgn0003612	14652.7
FBgn0003638	14633.5
FBgn0003654	12062.4
FBgn0003655	32067.8
FBgn0003656	18195.7
FBgn0003659	19715.5
FBgn0003660	4877.75
FBgn0003676	26216.8
FBgn0003687	7261.07
FBgn0003701	14472.1
FBgn0003714	2220.17
FBgn0003716	6443.22
FBgn0003717	28467.5
FBgn0003719	189.294
FBgn0003721	15624.6
FBgn0003731	3030.53
FBgn0003732	11638.8
FBgn0003733	5040.33
FBgn0003741	1911.03
FBgn0003742	3358.66
FBgn0003744	8747.37
FBgn0003748	14107.7
FBgn0003751	1449.03
FBgn0003862	11097.4
FBgn0003866	178.096
FBgn0003867	924.647
FBgn0003870	19887.8
FBgn0003882	18881.2
FBgn0003884	31319.6
FBgn0003885	22357.7
FBgn0003887	23834.6
FBgn0003888	6758.92
FBgn0003889	253.28
FBgn0003890	1384.82
FBgn0003891	13543.2
FBgn0003892	402.117
FBgn0003920	107.23
FBgn0003941	11242.8
FBgn0003942	9415.46
FBgn0003943	11015.9
FBgn0003950	331.882
FBgn0003963	5471.41
FBgn0003964	15846.8
FBgn0003969	14090.5
FBgn0003970	5849.68
FBgn0003977	1608.43
FBgn0003978	3294.12
FBgn0003979	12665.4
FBgn0003980	45462.9
FBgn0003983	7509.65
FBgn0003984	575.073
FBgn0003996	368.612
FBgn0003997	958.067
FBgn0004003	633.796
FBgn0004028	1636.93
FBgn0004045	42834.9
FBgn0004047	43092.8
FBgn0004049	20939.7
FBgn0004050	21526.8
FBgn0004053	3533.77
FBgn0004055	2930.85
FBgn0004057	6233.19
FBgn0004066	23242.2
FBgn0004087	3503.05
FBgn0004101	2335.83
FBgn0004103	26828.7
FBgn0004106	9065.5
FBgn0004107	17170.8
FBgn0004108	3914.01
FBgn0004117	1621.22
FBgn0004132	5568.53
FBgn0004133	1300.18
FBgn0004145	18501.8
FBgn0004167	6290.84
FBgn0004169	2473.36
FBgn0004177	9666.42
FBgn0004179	8182.51
FBgn0004185	3476.07
FBgn0004186	1298.21
FBgn0004187	1333.68
FBgn0004188	2952.91
FBgn0004189	1064.22
FBgn0004190	2103.07
FBgn0004191	207.432
FBgn0004198	2102.76
FBgn0004227	17388.1
FBgn0004237	26481
FBgn0004359	5758
FBgn0004362	17245.7
FBgn0004364	1959.86
FBgn0004367	5814.7
FBgn0004368	10526.8
FBgn0004369	13825.2
FBgn0004370	14484.1
FBgn0004373	8098.92
FBgn0004374	2817.4
FBgn0004378	6292.27
FBgn0004379	6347.43
FBgn0004380	6297.98
FBgn0004381	6925.74
FBgn0004387	9679.12
FBgn0004390	8900.1
FBgn0004391	10816.7
FBgn0004395	12986.3
FBgn0004396	5345.78
FBgn0004397	4330.97
FBgn0004399	17796.3
FBgn0004400	5930.52
FBgn0004401	14087.2
FBgn0004403	27096.5
FBgn0004404	21606.4
FBgn0004406	3299.56
FBgn0004407	2747.99
FBgn0004419	12260.7
FBgn0004432	30258.1
FBgn0004435	7911.01
FBgn0004436	11103
FBgn0004449	1928.91
FBgn0004456	4484.2
FBgn0004462	13145.6
FBgn0004463	4762.35
FBgn0004465	3958.03
FBgn0004507	19687.2
FBgn0004509	13226.3
FBgn0004510	9710.57
FBgn0004513	293.057
FBgn0004551	13203.8
FBgn0004554	278.558
FBgn0004556	3281
FBgn0004569	307.688
FBgn0004574	4153.25
FBgn0004583	1674.88
FBgn0004584	5175.61
FBgn0004587	15406.8
FBgn0004597	9397.69
FBgn0004598	21745.6
FBgn0004603	9990.14
FBgn0004606	7422.41
FBgn0004607	344.769
FBgn0004611	6342.75
FBgn0004624	6640.88
FBgn0004625	11486.3
FBgn0004629	3136.98
FBgn0004635	241.927
FBgn0004636	4024.1
FBgn0004638	6757.35
FBgn0004643	14765.4
FBgn0004646	14904
FBgn0004647	5825.38
FBgn0004648	16575.5
FBgn0004649	32962.3
FBgn0004650	15822.5
FBgn0004652	648.267
FBgn0004654	9008.34
FBgn0004655	19947.8
FBgn0004656	10207.6
FBgn0004657	15692.5
FBgn0004666	6982.38
FBgn0004687	6759.87
FBgn0004698	13251.1
FBgn0004795	13617.2
FBgn0004797	2501.16
FBgn0004811	5190.95
FBgn0004828	19706.8
FBgn0004832	3937.9
FBgn0004834	13599.3
FBgn0004837	6552.95
FBgn0004838	15020.2
FBgn0004852	212.044
FBgn0004855	12816.2
FBgn0004856	14739.2
FBgn0004858	385.226
FBgn0004859	3674.18
FBgn0004860	7031.28
FBgn0004861	3393.63
FBgn0004864	13112.3
FBgn0004865	189.721
FBgn0004867	13718.5
FBgn0004868	15228
FBgn0004872	8380.35
FBgn0004875	14715
FBgn0004876	12939.9
FBgn0004882	24586.4
FBgn0004885	2492.83
FBgn0004888	10261.9
FBgn0004889	21926.4
FBgn0004901	12136.7
FBgn0004903	5279.89
FBgn0004907	14920.3
FBgn0004908	4928.49
FBgn0004913	23787.3
FBgn0004914	4647.04
FBgn0004915	5474.05
FBgn0004921	4479.23
FBgn0004924	27074.3
FBgn0004926	14971.5
FBgn0004956	291.238
FBgn0004957	4264.67
FBgn0004959	449.973
FBgn0005198	3904.97
FBgn0005278	12311.6
FBgn0005322	10794.2
FBgn0005355	9003.4
FBgn0005386	9540.85
FBgn0005390	24248.9
FBgn0005391	44104.1
FBgn0005410	10294.8
FBgn0005411	14599.3
FBgn0005427	12512.3
FBgn0005533	11197.1
FBgn0005536	10521.1
FBgn0005558	523.657
FBgn0005561	588.546
FBgn0005563	345.713
FBgn0005564	310.187
FBgn0005585	20070.1
FBgn0005592	1110.37
FBgn0005593	22578.8
FBgn0005596	22753.1
FBgn0005612	13875.2
FBgn0005616	330.443
FBgn0005617	11964.4
FBgn0005624	3116.86
FBgn0005629	610.888
FBgn0005630	20634.4
FBgn0005632	24237.7
FBgn0005634	8887.23
FBgn0005640	5514.19
FBgn0005642	15732.1
FBgn0005648	6566.12
FBgn0005649	21369.2
FBgn0005655	15438.2
FBgn0005666	795.719
FBgn0005671	29464.8
FBgn0005672	3732.75
FBgn0005674	21796.2
FBgn0005683	6576.68
FBgn0005694	23064.8
FBgn0005695	13918.5
FBgn0005696	19550.4
FBgn0005771	338.373
FBgn0005777	18698.1
FBgn0008635	9429.47
FBgn0008654	1644.7
FBgn0010019	17280.1
FBgn0010038	1087.46
FBgn0010039	3111.48
FBgn0010040	161.731
FBgn0010041	125.619
FBgn0010051	6372.06
FBgn0010053	3130.63
FBgn0010078	5269.02
FBgn0010083	655.852
FBgn0010097	8623.62
FBgn0010100	15744.7
FBgn0010110	20392.2
FBgn0010113	7253.51
FBgn0010173	16424.2
FBgn0010194	3656.58
FBgn0010198	23511.9
FBgn0010213	4934.41
FBgn0010215	7187.83
FBgn0010217	29038.4
FBgn0010220	2961.62
FBgn0010222	1300.32
FBgn0010223	830.558
FBgn0010225	3397.55
FBgn0010226	8977.72
FBgn0010228	3397.07
FBgn0010235	9531.83
FBgn0010238	13988
FBgn0010246	2445.37
FBgn0010247	7901.5
FBgn0010256	14843.1
FBgn0010263	926.341
FBgn0010265	10405.1
FBgn0010269	14971.5
FBgn0010278	8978.25
FBgn0010280	18130.4
FBgn0010282	17293.7
FBgn0010287	1954.93
FBgn0010288	8767.33
FBgn0010292	6567.86
FBgn0010300	15977.6
FBgn0010303	13280
FBgn0010309	2784.2
FBgn0010313	7932.68
FBgn0010314	8373.77
FBgn0010315	23347.8
FBgn0010316	9675.43
FBgn0010317	4918.49
FBgn0010328	22895.2
FBgn0010333	7760.35
FBgn0010339	6874.62
FBgn0010340	5245.07
FBgn0010341	24420.3
FBgn0010342	24490.7
FBgn0010348	15492.4
FBgn0010350	7418.67
FBgn0010352	7278.7
FBgn0010355	14048.2
FBgn0010356	7025.13
FBgn0010379	14568.7
FBgn0010380	15252.9
FBgn0010381	506.756
FBgn0010382	12245
FBgn0010383	6632.09
FBgn0010388	348.696
FBgn0010389	691.551
FBgn0010391	14541
FBgn0010395	571.583
FBgn0010397	2477.08
FBgn0010398	4491.15
FBgn0010401	424.335
FBgn0010406	4108.59
FBgn0010408	22872.5
FBgn0010409	9868.58
FBgn0010411	16743.1
FBgn0010412	21598.7
FBgn0010415	9032.04
FBgn0010416	13202.9
FBgn0010417	14411.9
FBgn0010421	15593.1
FBgn0010422	3040.09
FBgn0010424	1285.25
FBgn0010426	10969.3
FBgn0010431	18141.9
FBgn0010434	5376.05
FBgn0010435	5113.3
FBgn0010438	5095.81
FBgn0010441	8454
FBgn0010452	1052.06
FBgn0010470	6463.24
FBgn0010473	370.169
FBgn0010488	19551.7
FBgn0010497	10283.1
FBgn0010501	8818.2
FBgn0010504	7994.59
FBgn0010516	7731.87
FBgn0010520	2291.63
FBgn0010531	1461.73
FBgn0010548	4958.1
FBgn0010549	149.434
FBgn0010551	14029.1
FBgn0010575	6493.65
FBgn0010583	4537.52
FBgn0010590	5672.18
FBgn0010591	6783.97
FBgn0010602	3905.21
FBgn0010607	4110.09
FBgn0010609	17156.5
FBgn0010611	9543.36
FBgn0010620	13235.6
FBgn0010621	14131.6
FBgn0010622	915.201
FBgn0010638	8543.17
FBgn0010651	1165.1
FBgn0010660	6808.27
FBgn0010704	11541.7
FBgn0010709	5173.69
FBgn0010741	12565.2
FBgn0010747	12554.3
FBgn0010750	14677
FBgn0010762	9637.88
FBgn0010768	9069.49
FBgn0010770	12544.9
FBgn0010772	10558.7
FBgn0010774	18560.9
FBgn0010786	6919.9
FBgn0010803	10379.7
FBgn0010808	12218.4
FBgn0010812	8369.95
FBgn0010825	9206.13
FBgn0010830	5389.38
FBgn0010877	15112.7
FBgn0010894	3835.61
FBgn0010905	7600.77
FBgn0010909	8533.13
FBgn0010926	13135.8
FBgn0011016	6209
FBgn0011020	20485.7
FBgn0011202	6671
FBgn0011204	16111.9
FBgn0011205	9550.65
FBgn0011206	861.204
FBgn0011207	6177.99
FBgn0011211	21092.5
FBgn0011217	15674.5
FBgn0011224	13757.8
FBgn0011225	10265.3
FBgn0011227	2010.15
FBgn0011230	5254.42
FBgn0011232	7568.75
FBgn0011236	8700.93
FBgn0011241	4698.47
FBgn0011259	2232.69
FBgn0011260	10525.5
FBgn0011272	12012.2
FBgn0011274	501.223
FBgn0011282	4538.51
FBgn0011284	19829.8
FBgn0011285	7684.85
FBgn0011289	20980.5
FBgn0011290	10648
FBgn0011300	6609.97
FBgn0011305	1382.18
FBgn0011327	8341.12
FBgn0011335	5592.89
FBgn0011336	22059.1
FBgn0011361	5907.31
FBgn0011455	3567.56
FBgn0011474	18640
FBgn0011476	1444.3
FBgn0011481	22103.2
FBgn0011509	5678.6
FBgn0011566	6661.99
FBgn0011570	5887.65
FBgn0011571	10022
FBgn0011573	7749.93
FBgn0011576	1261.88
FBgn0011577	2140.76
FBgn0011584	6910.27
FBgn0011586	13657.4
FBgn0011591	880.58
FBgn0011592	4896.38
FBgn0011596	158.217
FBgn0011604	11640.9
FBgn0011606	6174.79
FBgn0011638	7127.09
FBgn0011640	8119.02
FBgn0011642	6106.36
FBgn0011648	6661.43
FBgn0011655	9024.87
FBgn0011656	5676.62
FBgn0011659	4127.39
FBgn0011660	7581.46
FBgn0011661	34138.6
FBgn0011666	13372.4
FBgn0011672	17141
FBgn0011674	1821.45
FBgn0011692	10978.5
FBgn0011693	108.281
FBgn0011695	262.886
FBgn0011703	8190.41
FBgn0011704	12391.3
FBgn0011705	6906.21
FBgn0011708	15467.8
FBgn0011710	21295.6
FBgn0011715	20640
FBgn0011725	23682.3
FBgn0011726	7895.22
FBgn0011737	6419.44
FBgn0011739	12043
FBgn0011740	13509.7
FBgn0011741	14562.9
FBgn0011742	27421.1
FBgn0011744	9871.02
FBgn0011745	9319.64
FBgn0011746	1098.95
FBgn0011747	18343
FBgn0011754	19248
FBgn0011760	28956.1
FBgn0011761	45317.4
FBgn0011762	2966.97
FBgn0011763	11419.2
FBgn0011764	15222.5
FBgn0011766	18023.3
FBgn0011768	10683
FBgn0011769	620.177
FBgn0011770	15069.7
FBgn0011771	6733.7
FBgn0011774	23525.5
FBgn0011785	14655.8
FBgn0011787	5281.57
FBgn0011802	3750.66
FBgn0011817	9769.77
FBgn0011818	9757.29
FBgn0011823	20780.8
FBgn0011824	6439.25
FBgn0011826	16342.9
FBgn0011828	172.263
FBgn0011836	5216.5
FBgn0011837	20754.7
FBgn0011844	55.5122
FBgn0011966	105.291
FBgn0012034	8068.33
FBgn0012036	8117.07
FBgn0012037	1903.98
FBgn0012042	357.695
FBgn0012049	9722.71
FBgn0012058	8160.48
FBgn0012066	6386.03
FBgn0013263	14177.8
FBgn0013269	20137.6
FBgn0013272	10444.2
FBgn0013275	16439.8
FBgn0013276	21262.5
FBgn0013277	7792.18
FBgn0013278	9753.64
FBgn0013279	11076.4
FBgn0013303	2594.67
FBgn0013305	5278.33
FBgn0013307	441.415
FBgn0013325	12436.8
FBgn0013334	5939.83
FBgn0013343	11887.2
FBgn0013347	9163.2
FBgn0013432	7876.43
FBgn0013435	2155.68
FBgn0013469	516.122
FBgn0013531	1536.58
FBgn0013548	5446.7
FBgn0013563	3431.07
FBgn0013576	15533.3
FBgn0013591	8994.46
FBgn0013717	4112.76
FBgn0013718	8949.56
FBgn0013720	8926.56
FBgn0013726	12040.9
FBgn0013732	9180.86
FBgn0013733	3022.21
FBgn0013746	5981.72
FBgn0013749	17331
FBgn0013750	10020.6
FBgn0013753	5152.1
FBgn0013756	7908.35
FBgn0013759	11869.4
FBgn0013762	3850.09
FBgn0013763	16634.9
FBgn0013764	3328.05
FBgn0013765	4545.63
FBgn0013770	16501.1
FBgn0013771	1645.58
FBgn0013773	5790.37
FBgn0013799	8800.38
FBgn0013810	229.008
FBgn0013813	2281.38
FBgn0013948	8271.83
FBgn0013949	574.769
FBgn0013953	10995.6
FBgn0013954	15615.7
FBgn0013955	4986.13
FBgn0013981	17589.8
FBgn0013983	1734.71
FBgn0013984	6980.98
FBgn0013987	17236.7
FBgn0013988	317.882
FBgn0013995	8181.69
FBgn0013997	6902.28
FBgn0013998	7158.35
FBgn0014001	20431.4
FBgn0014002	16927.6
FBgn0014006	16870.9
FBgn0014007	7125.68
FBgn0014009	7440.8
FBgn0014010	9391.09
FBgn0014011	7605.35
FBgn0014018	10757.9
FBgn0014020	11390.1
FBgn0014022	7106.31
FBgn0014023	10954.5
FBgn0014024	9146.91
FBgn0014026	20176.7
FBgn0014028	4942.35
FBgn0014029	15363.4
FBgn0014031	967.223
FBgn0014033	761.652
FBgn0014037	8296.52
FBgn0014073	1487.4
FBgn0014075	7473.13
FBgn0014076	9275.61
FBgn0014092	3660.01
FBgn0014127	6692.49
FBgn0014133	21577.2
FBgn0014135	238.516
FBgn0014141	17700.4
FBgn0014163	7271.71
FBgn0014184	10893.4
FBgn0014189	8435.48
FBgn0014269	5995.56
FBgn0014340	10839.3
FBgn0014343	697.092
FBgn0014362	12888.7
FBgn0014366	20216.3
FBgn0014368	120.616
FBgn0014380	1780.09
FBgn0014388	967.724
FBgn0014391	5671.76
FBgn0014395	2234.87
FBgn0014396	729.903
FBgn0014411	16411.3
FBgn0014417	3880.16
FBgn0014427	15001.8
FBgn0014455	28421.9
FBgn0014464	36124.4
FBgn0014465	20640.1
FBgn0014466	28448.4
FBgn0014467	17847.5
FBgn0014469	9149.01
FBgn0014857	4163.74
FBgn0014861	22971.3
FBgn0014863	361.767
FBgn0014868	13536.5
FBgn0014869	15508.7
FBgn0014870	6276.43
FBgn0014877	14004.1
FBgn0014879	24437.8
FBgn0014903	2701.66
FBgn0014906	9782.92
FBgn0014930	2527.05
FBgn0014931	7740.97
FBgn0014949	428.483
FBgn0014963	17427.4
FBgn0015000	4243.73
FBgn0015011	856.257
FBgn0015014	12310.4
FBgn0015019	23322.7
FBgn0015024	23328.7
FBgn0015025	1972.07
FBgn0015033	463.202
FBgn0015036	2271.56
FBgn0015040	2543.48
FBgn0015075	3073.72
FBgn0015218	15546.7
FBgn0015221	35753.7
FBgn0015222	25070
FBgn0015229	14606.9
FBgn0015239	8040.11
FBgn0015240	12932.5
FBgn0015245	26695.5
FBgn0015247	6084.88
FBgn0015268	12862.1
FBgn0015269	8406
FBgn0015270	16944.5
FBgn0015271	4582.11
FBgn0015277	1803.04
FBgn0015278	6245.45
FBgn0015279	12493.6
FBgn0015282	14410.4
FBgn0015283	7737.39
FBgn0015286	22640.1
FBgn0015288	14455.8
FBgn0015295	6095.32
FBgn0015296	6641.39
FBgn0015298	3549.62
FBgn0015299	3376.54
FBgn0015320	4029.38
FBgn0015321	12857.4
FBgn0015324	29234.4
FBgn0015331	10411.6
FBgn0015338	5210.24
FBgn0015351	3426.24
FBgn0015359	4911.43
FBgn0015360	5415.07
FBgn0015371	7710.75
FBgn0015372	6318.35
FBgn0015374	9877.29
FBgn0015376	2406.28
FBgn0015379	6749.8
FBgn0015391	12548
FBgn0015393	6171.4
FBgn0015396	17984.2
FBgn0015399	1283.38
FBgn0015402	11799.7
FBgn0015477	7026.04
FBgn0015509	17733.8
FBgn0015513	14559.9
FBgn0015520	24658.9
FBgn0015521	5979.73
FBgn0015522	8330.22
FBgn0015527	18384.6
FBgn0015541	2646.47
FBgn0015542	21049.9
FBgn0015543	763.847
FBgn0015544	10541.6
FBgn0015546	4130.07
FBgn0015553	4969.03
FBgn0015558	3380.7
FBgn0015562	13205
FBgn0015565	25977
FBgn0015567	6587.07
FBgn0015568	5185.23
FBgn0015569	5917.83
FBgn0015570	491.855
FBgn0015571	6610.77
FBgn0015572	509.91
FBgn0015575	1016.91
FBgn0015576	1243.35
FBgn0015577	3968.85
FBgn0015582	4502.94
FBgn0015589	9672.76
FBgn0015600	5770.23
FBgn0015602	7497.19
FBgn0015609	412.912
FBgn0015610	28852.9
FBgn0015614	8892.99
FBgn0015615	5721.88
FBgn0015617	17981.9
FBgn0015618	3991.64
FBgn0015621	3884.53
FBgn0015622	23838.5
FBgn0015623	10097.5
FBgn0015625	26747.7
FBgn0015657	14739.4
FBgn0015663	499.485
FBgn0015664	7714.56
FBgn0015714	1225.27
FBgn0015737	25907.1
FBgn0015754	11612.6
FBgn0015756	10140.5
FBgn0015765	7609.83
FBgn0015766	2741.2
FBgn0015772	8749.57
FBgn0015773	480
FBgn0015774	359.812
FBgn0015776	11541.1
FBgn0015777	1724.93
FBgn0015778	34855.5
FBgn0015781	5418.06
FBgn0015789	22352.9
FBgn0015790	20382.2
FBgn0015791	3488.86
FBgn0015793	5871.61
FBgn0015794	5185.4
FBgn0015795	22099.4
FBgn0015796	6604.56
FBgn0015797	5339.19
FBgn0015799	15902.2
FBgn0015801	5345.43
FBgn0015803	8215.14
FBgn0015805	10876
FBgn0015806	8824.64
FBgn0015808	3135.69
FBgn0015816	3228.2
FBgn0015818	6351.67
FBgn0015828	7651.96
FBgn0015829	3790.61
FBgn0015834	5660.72
FBgn0015838	6005.97
FBgn0015872	1887.14
FBgn0015903	10264.1
FBgn0015905	5349.27
FBgn0015907	7987.85
FBgn0015924	7920.61
FBgn0015925	8305.61
FBgn0015926	11613.9
FBgn0015929	7807.68
FBgn0015949	8588.87
FBgn0016031	11101
FBgn0016034	11019.2
FBgn0016036	622.825
FBgn0016038	12162.5
FBgn0016041	29481
FBgn0016053	4521.25
FBgn0016054	3880.08
FBgn0016059	10377.9
FBgn0016070	18375.6
FBgn0016075	1306.57
FBgn0016076	695.168
FBgn0016078	4285.92
FBgn0016080	3031.9
FBgn0016081	3418.4
FBgn0016119	10080.6
FBgn0016120	16044.4
FBgn0016122	7499.01
FBgn0016123	20226.6
FBgn0016126	7962.12
FBgn0016131	5656.99
FBgn0016641	7124.43
FBgn0016660	199.724
FBgn0016672	4643.77
FBgn0016685	18687.3
FBgn0016687	9260.08
FBgn0016691	17669.8
FBgn0016693	19130.6
FBgn0016694	2638.79
FBgn0016696	12286.9
FBgn0016697	4800.29
FBgn0016698	6213
FBgn0016700	17555.6
FBgn0016701	4719.63
FBgn0016715	286.833
FBgn0016726	13061
FBgn0016754	5012.12
FBgn0016756	9555.3
FBgn0016762	1743.72
FBgn0016792	24022.8
FBgn0016794	6770.97
FBgn0016797	993.655
FBgn0016917	21046.5
FBgn0016926	7603.87
FBgn0016930	3825.62
FBgn0016970	5823.15
FBgn0016974	2217.24
FBgn0016977	5509.96
FBgn0016978	1603.63
FBgn0016983	8422.95
FBgn0016984	13139.3
FBgn0017397	15678.8
FBgn0017414	1088.69
FBgn0017418	8843.85
FBgn0017429	5971.72
FBgn0017430	2437.68
FBgn0017448	15039.5
FBgn0017453	5743.15
FBgn0017457	5160.36
FBgn0017482	799.144
FBgn0017545	36047.7
FBgn0017549	3667.93
FBgn0017550	15472.6
FBgn0017551	10707.6
FBgn0017558	11021.3
FBgn0017561	11168.3
FBgn0017566	9485.14
FBgn0017567	4254.59
FBgn0017572	6923.24
FBgn0017577	23418.7
FBgn0017578	2783.55
FBgn0017579	12954
FBgn0017581	40059.3
FBgn0017590	631.211
FBgn0019624	22647.5
FBgn0019637	8498.94
FBgn0019643	1101.33
FBgn0019644	8003.92
FBgn0019650	247.364
FBgn0019662	7943.59
FBgn0019686	10950.9
FBgn0019830	2983.67
FBgn0019886	8836.1
FBgn0019890	4882.28
FBgn0019925	21209.2
FBgn0019932	2876.12
FBgn0019936	17478.2
FBgn0019938	7845.42
FBgn0019947	8155.71
FBgn0019948	2655.48
FBgn0019949	2859.75
FBgn0019952	1559.99
FBgn0019957	15764.1
FBgn0019960	14089
FBgn0019968	5921.52
FBgn0019972	12193.9
FBgn0019982	2676.35
FBgn0019990	13266.6
FBgn0020018	9412.13
FBgn0020224	13415.5
FBgn0020235	14583.2
FBgn0020236	9866.9
FBgn0020238	35574.1
FBgn0020240	9572.59
FBgn0020245	5326.55
FBgn0020248	7461.6
FBgn0020249	7781.83
FBgn0020251	2628.48
FBgn0020255	37016.8
FBgn0020257	335.764
FBgn0020261	7029.74
FBgn0020270	3794.29
FBgn0020272	8584.78
FBgn0020278	8102.89
FBgn0020279	13012.3
FBgn0020294	537.335
FBgn0020299	1322.92
FBgn0020300	812.979
FBgn0020303	7904.88
FBgn0020304	6479.04
FBgn0020305	3687.83
FBgn0020306	16791.4
FBgn0020309	5335.32
FBgn0020312	5205.15
FBgn0020367	13230.5
FBgn0020369	21236.8
FBgn0020370	15466.7
FBgn0020372	578.296
FBgn0020379	3217.66
FBgn0020381	2890.65
FBgn0020385	6004
FBgn0020386	10200.4
FBgn0020388	6607.76
FBgn0020389	3142.55
FBgn0020392	14972.8
FBgn0020407	7485.6
FBgn0020412	8422.68
FBgn0020415	996.692
FBgn0020416	480.34
FBgn0020439	1159.86
FBgn0020440	5016.93
FBgn0020443	12136.4
FBgn0020445	8011.92
FBgn0020493	3425.36
FBgn0020496	24415.4
FBgn0020497	10037.2
FBgn0020503	4992.69
FBgn0020510	13678.9
FBgn0020513	14507.9
FBgn0020518	154.161
FBgn0020545	1887.95
FBgn0020611	9270.79
FBgn0020616	6728.41
FBgn0020618	17965.2
FBgn0020620	4940.95
FBgn0020621	6092.62
FBgn0020622	8579.2
FBgn0020626	15472.8
FBgn0020633	13586.8
FBgn0020647	5101.57
FBgn0020653	26864.1
FBgn0020655	5699.16
FBgn0020660	7281.17
FBgn0020756	4324.35
FBgn0020762	2899.28
FBgn0020764	5226.17
FBgn0020766	2837.18
FBgn0020767	7292.3
FBgn0020887	7476.38
FBgn0020909	11136.7
FBgn0020910	37735.5
FBgn0020930	2700.98
FBgn0021738	634.299
FBgn0021750	6828.95
FBgn0021760	10420.2
FBgn0021761	9849.37
FBgn0021764	13228.1
FBgn0021765	7333.79
FBgn0021768	6822.64
FBgn0021795	6861.52
FBgn0021796	4200.82
FBgn0021800	3087.17
FBgn0021814	2968.68
FBgn0021818	6146.99
FBgn0021825	6030.08
FBgn0021847	5515.81
FBgn0021856	4883.73
FBgn0021872	15690.8
FBgn0021873	6615.85
FBgn0021874	1456.48
FBgn0021875	1760.69
FBgn0021895	2870.3
FBgn0021906	1565.73
FBgn0021944	4679.61
FBgn0021953	4138.45
FBgn0021967	1954.58
FBgn0021979	7976.45
FBgn0021995	6917.48
FBgn0022023	11445.2
FBgn0022027	1187.51
FBgn0022029	8058.24
FBgn0022063	3991.16
FBgn0022069	9950.95
FBgn0022070	7002.86
FBgn0022085	5927.46
FBgn0022097	9597.48
FBgn0022153	5205.73
FBgn0022160	970.46
FBgn0022201	10853.5
FBgn0022213	14441.6
FBgn0022238	5738.72
FBgn0022246	1411.88
FBgn0022268	10468
FBgn0022288	11536.3
FBgn0022338	22813.9
FBgn0022343	15520.9
FBgn0022344	6130.22
FBgn0022349	22730
FBgn0022355	1698.45
FBgn0022359	1829.12
FBgn0022361	4236.27
FBgn0022382	5113.02
FBgn0022699	1676.56
FBgn0022702	4122.92
FBgn0022708	11231.4
FBgn0022709	1937.67
FBgn0022710	1790.56
FBgn0022720	10007.6
FBgn0022724	7855.73
FBgn0022764	14869.4
FBgn0022768	24170.5
FBgn0022772	12854.4
FBgn0022774	3296.37
FBgn0022786	9174.11
FBgn0022787	7185.58
FBgn0022893	17987.4
FBgn0022935	6572.97
FBgn0022936	6903.45
FBgn0022942	15529.6
FBgn0022943	4812.3
FBgn0022959	10893.8
FBgn0022960	8039.26
FBgn0022981	21604.1
FBgn0022984	2282.66
FBgn0022985	15996
FBgn0022986	4644.41
FBgn0022987	10592.2
FBgn0023000	2330.96
FBgn0023001	659.658
FBgn0023023	403.947
FBgn0023076	958.584
FBgn0023081	4182.78
FBgn0023083	21055.4
FBgn0023094	5436.31
FBgn0023095	3406
FBgn0023097	20265
FBgn0023129	6617.01
FBgn0023130	3163.56
FBgn0023143	24289.4
FBgn0023167	9492.27
FBgn0023169	12517.1
FBgn0023170	4502.63
FBgn0023171	4037.32
FBgn0023172	10956.3
FBgn0023174	13415.8
FBgn0023175	9194.31
FBgn0023177	11226.5
FBgn0023180	2879.65
FBgn0023181	6205.25
FBgn0023211	4415.01
FBgn0023212	23823.4
FBgn0023213	17008.2
FBgn0023214	781.707
FBgn0023215	28603.4
FBgn0023216	12537
FBgn0023388	6672.74
FBgn0023395	11894.4
FBgn0023407	6021.9
FBgn0023423	21870.9
FBgn0023441	5812.28
FBgn0023444	11540.1
FBgn0023458	7090.01
FBgn0023477	6272.38
FBgn0023479	481.752
FBgn0023506	17827.6
FBgn0023507	2574.38
FBgn0023508	15245.3
FBgn0023509	6785.57
FBgn0023510	13098.2
FBgn0023511	7449.37
FBgn0023512	5166.69
FBgn0023513	8657.3
FBgn0023514	14055.8
FBgn0023515	24518.5
FBgn0023516	6013.43
FBgn0023517	10172.1
FBgn0023518	6634.7
FBgn0023519	4419.97
FBgn0023520	3064.64
FBgn0023521	6224.05
FBgn0023522	23764
FBgn0023525	820.362
FBgn0023526	19314.9
FBgn0023527	11427
FBgn0023528	22323.9
FBgn0023529	16614.5
FBgn0023530	1652.1
FBgn0023531	4405.06
FBgn0023535	545.061
FBgn0023536	12431.8
FBgn0023537	11069.8
FBgn0023540	4736.06
FBgn0023541	451.351
FBgn0023542	21301.4
FBgn0023545	8544.66
FBgn0023546	1356.33
FBgn0023549	12852.7
FBgn0023550	476.358
FBgn0024150	157.962
FBgn0024177	19706
FBgn0024179	642.569
FBgn0024182	12062.6
FBgn0024183	5133.79
FBgn0024184	351.242
FBgn0024187	3442.56
FBgn0024188	6586.79
FBgn0024191	1314.5
FBgn0024194	6530.2
FBgn0024196	2025
FBgn0024222	5226.39
FBgn0024227	2101.04
FBgn0024230	3169.87
FBgn0024234	659.572
FBgn0024236	14616.5
FBgn0024238	17298.5
FBgn0024245	2501.95
FBgn0024248	2494.45
FBgn0024250	4483.2
FBgn0024251	12592.6
FBgn0024252	2523.53
FBgn0024273	8147.49
FBgn0024277	3024.95
FBgn0024285	12847.8
FBgn0024289	900.007
FBgn0024291	10009.7
FBgn0024293	480.765
FBgn0024308	10869.4
FBgn0024314	7220.33
FBgn0024315	6228.03
FBgn0024320	3571.85
FBgn0024321	1824.04
FBgn0024326	20170.1
FBgn0024329	16345.8
FBgn0024330	8567.94
FBgn0024332	11389.2
FBgn0024352	14476.5
FBgn0024360	5551.29
FBgn0024361	359.068
FBgn0024362	22412.4
FBgn0024364	14309.7
FBgn0024365	18286.8
FBgn0024366	1294.44
FBgn0024371	8214.02
FBgn0024432	27636
FBgn0024491	5762.24
FBgn0024509	20105.7
FBgn0024510	3857.12
FBgn0024542	5456.98
FBgn0024555	16354.2
FBgn0024556	11439.3
FBgn0024558	21444.1
FBgn0024689	3133.06
FBgn0024698	10643.7
FBgn0024728	17588.2
FBgn0024732	7571.05
FBgn0024733	16222.9
FBgn0024734	5859.83
FBgn0024753	7066.87
FBgn0024754	1993.83
FBgn0024804	6327.36
FBgn0024806	7828.39
FBgn0024807	14670.1
FBgn0024811	9167.83
FBgn0024814	6107.67
FBgn0024832	12999.7
FBgn0024833	22454.5
FBgn0024841	5778.15
FBgn0024846	2656.33
FBgn0024887	4517.06
FBgn0024889	12040
FBgn0024891	12523.9
FBgn0024909	7089.17
FBgn0024912	8651.34
FBgn0024920	6128.35
FBgn0024921	13058.4
FBgn0024943	363.734
FBgn0024944	7487.54
FBgn0024945	2558.63
FBgn0024947	4174.15
FBgn0024956	10006.3
FBgn0024957	8934.43
FBgn0024958	6513.68
FBgn0024973	7019.77
FBgn0024975	8685.34
FBgn0024977	184.77
FBgn0024980	1360.67
FBgn0024983	6528.73
FBgn0024984	11296.2
FBgn0024985	8007.88
FBgn0024986	4155.53
FBgn0024987	21779
FBgn0024989	670.959
FBgn0024991	17792.7
FBgn0024992	9896.63
FBgn0024993	7582.69
FBgn0024994	8275.26
FBgn0024996	5749.54
FBgn0024998	5076.77
FBgn0025109	7542.47
FBgn0025111	5627.16
FBgn0025117	12136.7
FBgn0025140	19405.9
FBgn0025185	4640.85
FBgn0025186	14366.9
FBgn0025286	22143.8
FBgn0025335	3271.6
FBgn0025336	6729.84
FBgn0025352	6501.9
FBgn0025355	8345.93
FBgn0025366	11155.7
FBgn0025373	5140
FBgn0025381	7952.49
FBgn0025382	2543.89
FBgn0025387	6424.34
FBgn0025388	10245.5
FBgn0025390	8820.7
FBgn0025393	1185.34
FBgn0025394	19442.2
FBgn0025454	617.732
FBgn0025455	12565.7
FBgn0025456	9370.04
FBgn0025457	15362.1
FBgn0025458	6480.53
FBgn0025463	12926
FBgn0025469	1403.16
FBgn0025519	4985.43
FBgn0025549	15227.1
FBgn0025558	1385.19
FBgn0025571	14911.7
FBgn0025574	15182.2
FBgn0025582	12255.3
FBgn0025592	4600.52
FBgn0025608	6708.02
FBgn0025615	18471.8
FBgn0025620	384.317
FBgn0025621	11994.1
FBgn0025624	4475.33
FBgn0025626	13911.4
FBgn0025627	236.322
FBgn0025628	8411.17
FBgn0025629	4761.81
FBgn0025630	3360.75
FBgn0025631	2359.61
FBgn0025632	2809.1
FBgn0025633	23055.5
FBgn0025634	6669.26
FBgn0025635	16888.3
FBgn0025637	22807.1
FBgn0025638	6557.05
FBgn0025639	26473.6
FBgn0025640	6759.22
FBgn0025641	7936.99
FBgn0025674	8475.26
FBgn0025676	1077.14
FBgn0025678	6579.22
FBgn0025680	2247.48
FBgn0025681	6654.62
FBgn0025682	12123.3
FBgn0025683	8599.68
FBgn0025684	6435.88
FBgn0025692	520.275
FBgn0025693	2971.36
FBgn0025697	347.211
FBgn0025700	4508.71
FBgn0025701	1203.42
FBgn0025702	677.537
FBgn0025712	126.488
FBgn0025716	6582.06
FBgn0025724	7688.04
FBgn0025725	6380.47
FBgn0025726	8507.04
FBgn0025739	9770.11
FBgn0025740	6932.4
FBgn0025741	16803.5
FBgn0025742	2725.28
FBgn0025743	16954
FBgn0025777	7333.52
FBgn0025781	17436.4
FBgn0025790	2679.64
FBgn0025800	20796.7
FBgn0025802	5903.57
FBgn0025803	16111.9
FBgn0025806	3066.99
FBgn0025807	1967.63
FBgn0025808	9319.62
FBgn0025809	14826.5
FBgn0025814	20387.6
FBgn0025815	25248.9
FBgn0025820	2886.34
FBgn0025825	9587.26
FBgn0025830	4778.2
FBgn0025832	7199.96
FBgn0025836	16751
FBgn0025837	150.554
FBgn0025839	5029.56
FBgn0025864	15662.6
FBgn0025865	11228.1
FBgn0025866	5505.93
FBgn0025874	4864.41
FBgn0025879	9226.29
FBgn0025881	188.369
FBgn0025882	1529.2
FBgn0025885	6801.73
FBgn0025936	15457.8
FBgn0026015	11301.3
FBgn0026056	5371.25
FBgn0026058	560.095
FBgn0026059	7396.77
FBgn0026060	12355
FBgn0026061	4164.25
FBgn0026063	150.523
FBgn0026064	107.895
FBgn0026076	10549.2
FBgn0026077	434.085
FBgn0026079	4614.18
FBgn0026080	11522.3
FBgn0026083	21017.3
FBgn0026084	34705.1
FBgn0026085	6097.51
FBgn0026086	8561.49
FBgn0026088	2082.42
FBgn0026089	6503.98
FBgn0026090	3893.32
FBgn0026143	20893.5
FBgn0026144	12234
FBgn0026147	7740.53
FBgn0026148	1390.34
FBgn0026149	8946.71
FBgn0026150	2856.74
FBgn0026160	1087.17
FBgn0026169	802.712
FBgn0026170	6172.77
FBgn0026174	486.065
FBgn0026175	12183.8
FBgn0026176	153.281
FBgn0026179	5853.56
FBgn0026181	9017.65
FBgn0026189	7105.79
FBgn0026192	21274.1
FBgn0026196	8821.37
FBgn0026197	292.194
FBgn0026199	8382.51
FBgn0026206	21856.2
FBgn0026207	13171.4
FBgn0026208	15622.9
FBgn0026238	5591.68
FBgn0026239	4784.43
FBgn0026250	21244.2
FBgn0026252	20335
FBgn0026257	12176.1
FBgn0026259	11762.8
FBgn0026261	6177.52
FBgn0026262	15559.4
FBgn0026263	4788.26
FBgn0026309	3055.08
FBgn0026313	15463.2
FBgn0026314	191.141
FBgn0026315	6997.46
FBgn0026316	9369.77
FBgn0026317	17625.6
FBgn0026318	4192.98
FBgn0026319	813.872
FBgn0026323	9661.18
FBgn0026324	2695.13
FBgn0026326	6164.1
FBgn0026361	3154.1
FBgn0026369	6740.14
FBgn0026370	12905.5
FBgn0026371	4237.56
FBgn0026372	9971.8
FBgn0026373	5829.51
FBgn0026374	1924.28
FBgn0026375	15990.8
FBgn0026376	7701.69
FBgn0026378	2618.92
FBgn0026380	33318.3
FBgn0026393	1668.23
FBgn0026400	18867.1
FBgn0026401	3458.9
FBgn0026402	4430.28
FBgn0026404	9106.24
FBgn0026409	14977.9
FBgn0026415	18761.4
FBgn0026417	10220.2
FBgn0026418	18339.1
FBgn0026427	5042.43
FBgn0026428	12712.6
FBgn0026430	24777.1
FBgn0026431	3794.11
FBgn0026432	4376.21
FBgn0026433	11963.1
FBgn0026441	10656.8
FBgn0026479	7766.37
FBgn0026533	12167.6
FBgn0026562	1204.64
FBgn0026566	17213.9
FBgn0026567	15352.4
FBgn0026570	3150.62
FBgn0026573	9209.6
FBgn0026575	31489.2
FBgn0026576	33605.2
FBgn0026577	9210.18
FBgn0026582	5095.16
FBgn0026585	9288.94
FBgn0026593	1068.98
FBgn0026597	14604.4
FBgn0026598	12809.2
FBgn0026602	1311.37
FBgn0026611	7223.64
FBgn0026616	17061.3
FBgn0026619	5037.95
FBgn0026620	14990.5
FBgn0026630	5867.46
FBgn0026634	9559.64
FBgn0026666	2867.06
FBgn0026679	11852.1
FBgn0026702	3132.74
FBgn0026713	7814.44
FBgn0026718	2512.93
FBgn0026721	426.734
FBgn0026722	7297.65
FBgn0026737	9008.41
FBgn0026738	8054.7
FBgn0026741	3029.74
FBgn0026749	16202.3
FBgn0026751	10526.7
FBgn0026753	19980.3
FBgn0026761	4315.94
FBgn0026777	18491.5
FBgn0026778	1527.16
FBgn0026781	10157
FBgn0026787	7171.14
FBgn0026869	10988.4
FBgn0026872	1115.82
FBgn0026873	4227.93
FBgn0026874	298.354
FBgn0026876	8884.23
FBgn0026878	1427.28
FBgn0026879	6618.27
FBgn0027052	4397.28
FBgn0027053	15719.8
FBgn0027054	6957.55
FBgn0027055	6285.74
FBgn0027057	3179.99
FBgn0027066	9622.72
FBgn0027070	3994.41
FBgn0027079	7049.75
FBgn0027080	8434.87
FBgn0027081	3648.81
FBgn0027082	650.728
FBgn0027083	5275.06
FBgn0027084	20719.6
FBgn0027085	4702.09
FBgn0027086	10295.6
FBgn0027087	12162.8
FBgn0027088	11961.6
FBgn0027090	20111.7
FBgn0027091	7844.19
FBgn0027093	12375.7
FBgn0027094	10457.1
FBgn0027095	10689.2
FBgn0027101	11022.4
FBgn0027103	4839.64
FBgn0027106	7827.34
FBgn0027108	33556.2
FBgn0027259	4430.03
FBgn0027279	14563.2
FBgn0027280	14597
FBgn0027287	4263.03
FBgn0027291	13926.6
FBgn0027296	6199.62
FBgn0027329	28163.6
FBgn0027330	9322.8
FBgn0027334	5973.69
FBgn0027335	19466.9
FBgn0027338	26752.8
FBgn0027339	1469.3
FBgn0027341	298.067
FBgn0027342	16296
FBgn0027343	2040.91
FBgn0027348	8964.05
FBgn0027356	13288.2
FBgn0027358	8409.24
FBgn0027359	11458.2
FBgn0027360	11623.1
FBgn0027363	5075.82
FBgn0027364	2773.77
FBgn0027375	4470.72
FBgn0027378	5909.48
FBgn0027453	4844.82
FBgn0027490	3959.36
FBgn0027492	28686.3
FBgn0027493	20366.8
FBgn0027494	10306.6
FBgn0027495	13130.6
FBgn0027496	2101.43
FBgn0027497	12297.2
FBgn0027498	3718.32
FBgn0027499	4154.88
FBgn0027500	8538.07
FBgn0027503	13709.1
FBgn0027504	8225.04
FBgn0027505	3617.69
FBgn0027506	12806.9
FBgn0027507	9217.36
FBgn0027508	12711.9
FBgn0027509	5151.67
FBgn0027512	29088.6
FBgn0027513	6286.24
FBgn0027514	7730.72
FBgn0027515	5608.89
FBgn0027518	8427.36
FBgn0027521	27512.5
FBgn0027524	6723.75
FBgn0027525	5543.1
FBgn0027526	8040.92
FBgn0027528	6279.48
FBgn0027529	6554.37
FBgn0027532	5515.15
FBgn0027534	6004.51
FBgn0027535	2671.45
FBgn0027537	18234.3
FBgn0027538	4523.49
FBgn0027539	11470.8
FBgn0027547	7783.92
FBgn0027548	6288.82
FBgn0027549	8916.44
FBgn0027552	9083.35
FBgn0027553	6114.24
FBgn0027554	4849.07
FBgn0027556	663.126
FBgn0027558	3661.36
FBgn0027559	4497.6
FBgn0027560	2229.3
FBgn0027561	9445.17
FBgn0027563	170.486
FBgn0027564	3207.84
FBgn0027565	8045.39
FBgn0027567	13521.7
FBgn0027568	7120.8
FBgn0027569	3731.64
FBgn0027570	9104.21
FBgn0027571	8829.68
FBgn0027572	3220.09
FBgn0027574	8832
FBgn0027575	344.747
FBgn0027578	2349.59
FBgn0027579	16170.4
FBgn0027580	6130.99
FBgn0027581	6179.58
FBgn0027582	5869.26
FBgn0027583	11085.7
FBgn0027584	371.062
FBgn0027585	664.781
FBgn0027587	5491.15
FBgn0027588	21808.7
[truncated: 6,309 more rows]
