# Supplementary material for: Microarray-Based Capture of Novel Expressed Cell Type–Specific Transfrags (CoNECT) to Annotate Tissue-Specific Transcription in Drosophila melanogaster
Source: G3 (Bethesda). 2012 Aug 1;2(8):873–82. doi: 10.1534/g3.112.003194 (PMC3411243; doi:10.1534/g3.112.003194)
Supplement: Supporting Information [file supp_2.8.873_TableS11.xlsx]

## Sheet: Seq-cap and tiling array list
Combined gene list	Seq-cap gene list	Tiling array gene list
FBgn0000003		X
FBgn0000008	X	X
FBgn0000014	X	X
FBgn0000017	X	X
FBgn0000018	X	X
FBgn0000032	X	X
FBgn0000042	X	X
FBgn0000043	X	X
FBgn0000044	X	X
FBgn0000046	X	X
FBgn0000047		X
FBgn0000052	X	X
FBgn0000053	X	X
FBgn0000054	X	X
FBgn0000055	X	X
FBgn0000056		X
FBgn0000057	X	X
FBgn0000063	X	X
FBgn0000064	X	X
FBgn0000075	X	X
FBgn0000077	X	X
FBgn0000078	X	X
FBgn0000079	X
FBgn0000083	X	X
FBgn0000084	X	X
FBgn0000097	X	X
FBgn0000100	X	X
FBgn0000108	X	X
FBgn0000109	X	X
FBgn0000114	X	X
FBgn0000115	X	X
FBgn0000116	X	X
FBgn0000117	X	X
FBgn0000119	X	X
FBgn0000139	X	X
FBgn0000140	X	X
FBgn0000146	X	X
FBgn0000147	X	X
FBgn0000150	X	X
FBgn0000152	X	X
FBgn0000157	X
FBgn0000158	X	X
FBgn0000163	X	X
FBgn0000166	X	X
FBgn0000171	X	X
FBgn0000173	X	X
FBgn0000179/FBgn0052773 (OL)	X	X
FBgn0000180	X
FBgn0000181	X	X
FBgn0000182	X	X
FBgn0000183	X	X
FBgn0000210	X	X
FBgn0000212	X	X
FBgn0000221	X	X
FBgn0000228	X	X
FBgn0000229	X
FBgn0000239	X	X
FBgn0000241	X
FBgn0000242	X	X
FBgn0000244	X	X
FBgn0000246	X	X
FBgn0000247	X	X
FBgn0000250	X	X
FBgn0000251	X	X
FBgn0000253	X	X
FBgn0000256	X	X
FBgn0000257	X	X
FBgn0000258	X	X
FBgn0000259	X	X
FBgn0000261	X	X
FBgn0000273	X	X
FBgn0000274		X
FBgn0000283	X	X
FBgn0000286	X	X
FBgn0000289	X	X
FBgn0000299	X	X
FBgn0000307	X	X
FBgn0000308	X	X
FBgn0000313	X
FBgn0000316	X	X
FBgn0000317	X	X
FBgn0000318	X	X
FBgn0000319	X	X
FBgn0000320	X	X
FBgn0000326	X	X
FBgn0000330	X	X
FBgn0000337	X	X
FBgn0000338	X	X
FBgn0000339		X
FBgn0000346	X	X
FBgn0000351	X	X
FBgn0000352	X	X
FBgn0000355	X	X
FBgn0000356	X	X
FBgn0000357	X	X
FBgn0000358	X	X
FBgn0000359	X	X
FBgn0000360		X
FBgn0000363		X
FBgn0000370	X	X
FBgn0000376	X	X
FBgn0000377	X	X
FBgn0000382	X	X
FBgn0000384	X	X
FBgn0000392	X	X
FBgn0000394	X	X
FBgn0000395	X	X
FBgn0000404	X	X
FBgn0000405	X	X
FBgn0000406	X	X
FBgn0000409		X
FBgn0000412	X	X
FBgn0000413	X	X
FBgn0000414	X	X
FBgn0000416	X	X
FBgn0000426		X
FBgn0000427	X	X
FBgn0000447	X	X
FBgn0000448	X
FBgn0000449		X
FBgn0000454	X	X
FBgn0000455	X	X
FBgn0000459	X
FBgn0000463	X	X
FBgn0000464	X	X
FBgn0000477	X	X
FBgn0000479	X
FBgn0000482	X	X
FBgn0000489	X	X
FBgn0000490	X	X
FBgn0000499	X	X
FBgn0000500		X
FBgn0000504	X	X
FBgn0000520	X	X
FBgn0000524	X	X
FBgn0000533	X	X
FBgn0000536	X	X
FBgn0000541	X	X
FBgn0000542	X	X
FBgn0000543	X	X
FBgn0000546	X	X
FBgn0000547	X	X
FBgn0000556	X	X
FBgn0000557	X	X
FBgn0000559	X	X
FBgn0000562	X	X
FBgn0000565	X	X
FBgn0000566	X	X
FBgn0000567	X	X
FBgn0000568	X	X
FBgn0000575	X	X
FBgn0000578	X	X
FBgn0000579	X	X
FBgn0000581	X	X
FBgn0000588	X	X
FBgn0000592		X
FBgn0000594	X	X
FBgn0000611	X	X
FBgn0000615	X	X
FBgn0000617	X	X
FBgn0000618	X	X
FBgn0000629	X	X
FBgn0000633	X
FBgn0000635	X	X
FBgn0000636	X	X
FBgn0000644	X
FBgn0000658	X	X
FBgn0000662	X	X
FBgn0000667	X	X
FBgn0000709	X	X
FBgn0000711	X	X
FBgn0000719	X	X
FBgn0000721	X	X
FBgn0000723	X	X
FBgn0000808	X	X
FBgn0000810	X	X
FBgn0000826	X	X
FBgn0000927	X	X
FBgn0000928	X	X
FBgn0000964	X	X
FBgn0000996	X	X
FBgn0001078	X	X
FBgn0001079	X	X
FBgn0001083	X
FBgn0001084	X
FBgn0001085	X	X
FBgn0001086	X	X
FBgn0001087	X	X
FBgn0001089	X
FBgn0001090		X
FBgn0001091	X	X
FBgn0001092	X	X
FBgn0001098	X	X
FBgn0001099		X
FBgn0001104	X	X
FBgn0001105	X	X
FBgn0001108	X	X
FBgn0001112	X
FBgn0001114	X	X
FBgn0001120	X	X
FBgn0001122	X	X
FBgn0001123	X	X
FBgn0001124	X	X
FBgn0001125	X	X
FBgn0001128	X	X
FBgn0001133	X	X
FBgn0001137	X	X
FBgn0001139	X	X
FBgn0001142	X	X
FBgn0001145	X	X
FBgn0001149	X	X
FBgn0001168	X	X
FBgn0001169	X	X
FBgn0001179		X
FBgn0001180	X	X
FBgn0001185	X	X
FBgn0001186	X	X
FBgn0001187		X
FBgn0001189	X	X
FBgn0001197	X	X
FBgn0001202	X	X
FBgn0001203	X
FBgn0001205	X	X
FBgn0001206	X	X
FBgn0001208	X	X
FBgn0001215	X	X
FBgn0001217	X	X
FBgn0001218	X	X
FBgn0001219	X	X
FBgn0001220	X	X
FBgn0001222	X	X
FBgn0001223	X	X
FBgn0001224	X	X
FBgn0001225	X	X
FBgn0001226	X	X
FBgn0001227	X	X
FBgn0001230		X
FBgn0001233	X	X
FBgn0001234	X	X
FBgn0001247	X	X
FBgn0001248	X	X
FBgn0001250	X	X
FBgn0001253	X
FBgn0001255	X	X
FBgn0001257	X	X
FBgn0001276	X	X
FBgn0001280	X	X
FBgn0001285	X
FBgn0001291	X	X
FBgn0001296	X	X
FBgn0001297	X	X
FBgn0001301	X	X
FBgn0001308	X	X
FBgn0001316	X	X
FBgn0001321		X
FBgn0001323	X
FBgn0001324	X	X
FBgn0001330	X	X
FBgn0001332	X	X
FBgn0001337	X	X
FBgn0001341	X	X
FBgn0001404	X	X
FBgn0001491	X	X
FBgn0001565	X	X
FBgn0001612	X	X
FBgn0001624	X	X
FBgn0001941	X	X
FBgn0001942	X	X
FBgn0001961	X	X
FBgn0001965	X	X
FBgn0001970	X	X
FBgn0001974	X	X
FBgn0001977	X	X
FBgn0001978	X	X
FBgn0001986	X	X
FBgn0001987	X	X
FBgn0001989	X	X
FBgn0001990	X	X
FBgn0001992	X
FBgn0001994	X	X
FBgn0001995	X	X
FBgn0002021	X	X
FBgn0002022	X	X
FBgn0002031	X	X
FBgn0002036	X	X
FBgn0002044	X	X
FBgn0002069	X	X
FBgn0002121	X	X
FBgn0002174	X	X
FBgn0002183	X	X
FBgn0002283	X	X
FBgn0002284	X	X
FBgn0002306		X
FBgn0002354	X	X
FBgn0002413	X	X
FBgn0002431	X	X
FBgn0002441	X	X
FBgn0002466	X	X
FBgn0002521	X	X
FBgn0002524	X	X
FBgn0002525	X	X
FBgn0002526	X	X
FBgn0002528	X	X
FBgn0002542	X	X
FBgn0002543	X
FBgn0002552	X	X
FBgn0002564	X
FBgn0002565	X	X
FBgn0002566	X	X
FBgn0002567	X	X
FBgn0002569	X
FBgn0002571	X
FBgn0002577	X	X
FBgn0002579	X	X
FBgn0002590	X	X
FBgn0002593	X	X
FBgn0002607	X	X
FBgn0002609	X	X
FBgn0002622	X	X
FBgn0002626	X	X
FBgn0002633	X
FBgn0002638	X	X
FBgn0002641	X	X
FBgn0002643	X	X
FBgn0002645	X	X
FBgn0002652	X	X
FBgn0002673	X	X
FBgn0002707	X	X
FBgn0002709	X	X
FBgn0002715	X	X
FBgn0002716		X
FBgn0002719	X	X
FBgn0002723	X	X
FBgn0002732	X	X
FBgn0002733	X	X
FBgn0002736	X	X
FBgn0002772	X
FBgn0002773	X	X
FBgn0002774	X	X
FBgn0002775	X	X
FBgn0002778	X	X
FBgn0002780	X	X
FBgn0002781	X	X
FBgn0002783	X	X
FBgn0002787	X	X
FBgn0002789	X	X
FBgn0002791	X	X
FBgn0002863		X
FBgn0002868	X	X
FBgn0002872	X	X
FBgn0002873	X	X
FBgn0002878	X	X
FBgn0002887	X	X
FBgn0002891	X	X
FBgn0002899	X	X
FBgn0002901	X	X
FBgn0002905	X	X
FBgn0002906	X	X
FBgn0002909		X
FBgn0002914	X	X
FBgn0002921	X	X
FBgn0002924	X	X
FBgn0002926	X	X
FBgn0002930		X
FBgn0002932	X	X
FBgn0002945		X
FBgn0002948	X	X
FBgn0002962	X	X
FBgn0002968	X	X
FBgn0002973	X	X
FBgn0002989	X	X
FBgn0003008	X	X
FBgn0003015	X	X
FBgn0003016	X	X
FBgn0003022	X	X
FBgn0003023	X	X
FBgn0003028	X	X
FBgn0003041	X	X
FBgn0003042	X	X
FBgn0003044	X	X
FBgn0003048	X	X
FBgn0003053	X	X
FBgn0003062	X	X
FBgn0003067	X	X
FBgn0003068	X	X
FBgn0003071	X	X
FBgn0003074	X	X
FBgn0003076	X	X
FBgn0003079	X	X
FBgn0003082	X	X
FBgn0003087	X	X
FBgn0003089	X	X
FBgn0003090	X
FBgn0003091	X	X
FBgn0003093	X	X
FBgn0003114	X	X
FBgn0003116	X	X
FBgn0003118	X	X
FBgn0003124	X	X
FBgn0003129	X	X
FBgn0003134	X	X
FBgn0003137	X	X
FBgn0003138	X	X
FBgn0003139	X	X
FBgn0003141	X	X
FBgn0003149	X	X
FBgn0003159	X	X
FBgn0003162	X
FBgn0003165	X	X
FBgn0003169	X	X
FBgn0003174	X	X
FBgn0003175	X	X
FBgn0003178	X	X
FBgn0003187	X	X
FBgn0003189	X	X
FBgn0003204	X	X
FBgn0003205	X	X
FBgn0003206	X	X
FBgn0003209	X	X
FBgn0003210	X	X
FBgn0003218	X	X
FBgn0003227	X	X
FBgn0003231	X	X
FBgn0003255	X
FBgn0003256	X	X
FBgn0003257	X	X
FBgn0003261	X	X
FBgn0003268	X	X
FBgn0003274	X	X
FBgn0003275	X	X
FBgn0003276	X	X
FBgn0003277	X	X
FBgn0003278	X	X
FBgn0003279	X	X
FBgn0003292	X	X
FBgn0003301	X	X
FBgn0003302	X	X
FBgn0003310	X	X
FBgn0003312	X	X
FBgn0003317	X	X
FBgn0003321	X	X
FBgn0003328	X	X
FBgn0003330	X	X
FBgn0003334	X	X
FBgn0003345	X	X
FBgn0003346	X	X
FBgn0003353	X	X
FBgn0003356	X	X
FBgn0003357	X	X
FBgn0003360	X	X
FBgn0003366	X	X
FBgn0003371	X	X
FBgn0003372		X
FBgn0003388	X
FBgn0003390	X
FBgn0003391	X	X
FBgn0003392	X	X
FBgn0003396	X	X
FBgn0003401	X	X
FBgn0003410	X	X
FBgn0003411	X
FBgn0003415	X	X
FBgn0003416	X	X
FBgn0003423	X	X
FBgn0003425	X
FBgn0003429	X
FBgn0003435	X	X
FBgn0003444	X	X
FBgn0003447	X	X
FBgn0003449	X	X
FBgn0003450	X	X
FBgn0003459	X	X
FBgn0003460	X	X
FBgn0003462	X	X
FBgn0003463	X	X
FBgn0003464	X	X
FBgn0003475	X	X
FBgn0003479	X	X
FBgn0003480	X	X
FBgn0003482	X	X
FBgn0003483	X	X
FBgn0003486	X	X
FBgn0003495	X	X
FBgn0003502	X	X
FBgn0003507	X	X
FBgn0003510	X	X
FBgn0003511	X	X
FBgn0003512	X	X
FBgn0003513	X
FBgn0003514	X	X
FBgn0003515		X
FBgn0003517	X	X
FBgn0003520	X	X
FBgn0003525	X	X
FBgn0003527	X	X
FBgn0003545	X	X
FBgn0003557	X	X
FBgn0003559	X	X
FBgn0003567	X	X
FBgn0003575	X	X
FBgn0003598	X	X
FBgn0003600	X	X
FBgn0003607	X	X
FBgn0003612	X	X
FBgn0003638	X	X
FBgn0003651	X
FBgn0003654	X	X
FBgn0003655	X	X
FBgn0003656	X	X
FBgn0003659	X	X
FBgn0003660		X
FBgn0003676	X	X
FBgn0003687	X	X
FBgn0003701	X	X
FBgn0003714	X	X
FBgn0003716	X	X
FBgn0003719		X
FBgn0003721	X	X
FBgn0003731	X	X
FBgn0003732	X	X
FBgn0003733	X	X
FBgn0003741	X	X
FBgn0003742	X	X
FBgn0003744	X	X
FBgn0003748	X	X
FBgn0003751	X	X
FBgn0003862	X	X
FBgn0003863	X
FBgn0003866	X	X
FBgn0003867	X	X
FBgn0003870	X	X
FBgn0003882	X	X
FBgn0003884	X	X
FBgn0003885	X	X
FBgn0003887	X	X
FBgn0003888	X	X
FBgn0003889		X
FBgn0003890	X	X
FBgn0003891	X	X
FBgn0003892	X	X
FBgn0003920		X
FBgn0003941	X	X
FBgn0003942	X	X
FBgn0003943	X	X
FBgn0003950		X
FBgn0003963	X	X
FBgn0003964	X	X
FBgn0003965	X
FBgn0003969	X	X
FBgn0003977	X	X
FBgn0003978	X	X
FBgn0003979	X	X
FBgn0003980	X	X
FBgn0003983	X	X
FBgn0003984		X
FBgn0003996/FBgn0028369/FBgn0052793 (OL)	X	X
FBgn0003997	X	X
FBgn0004003	X	X
FBgn0004028	X	X
FBgn0004045	X	X
FBgn0004047	X	X
FBgn0004049	X	X
FBgn0004050	X	X
FBgn0004053		X
FBgn0004055	X	X
FBgn0004057	X	X
FBgn0004066	X	X
FBgn0004087	X	X
FBgn0004101	X	X
FBgn0004102	X
FBgn0004103	X	X
FBgn0004106	X	X
FBgn0004107	X	X
FBgn0004108	X	X
FBgn0004117	X	X
FBgn0004132	X	X
FBgn0004133	X	X
FBgn0004167	X	X
FBgn0004168	X
FBgn0004169	X	X
FBgn0004177	X	X
FBgn0004179	X	X
FBgn0004183	X
FBgn0004185		X
FBgn0004186		X
FBgn0004187		X
FBgn0004188		X
FBgn0004189	X	X
FBgn0004190		X
FBgn0004191		X
FBgn0004198	X	X
FBgn0004227	X	X
FBgn0004237	X	X
FBgn0004359	X	X
FBgn0004362	X	X
FBgn0004363	X
FBgn0004364	X	X
FBgn0004367	X	X
FBgn0004368	X	X
FBgn0004369	X	X
FBgn0004370	X	X
FBgn0004373	X	X
FBgn0004374	X	X
FBgn0004378	X	X
FBgn0004379	X	X
FBgn0004380	X	X
FBgn0004381	X	X
FBgn0004387	X	X
FBgn0004390	X	X
FBgn0004391	X	X
FBgn0004395	X	X
FBgn0004396	X	X
FBgn0004397	X	X
FBgn0004399	X	X
FBgn0004400		X
FBgn0004401	X	X
FBgn0004403	X	X
FBgn0004404	X	X
FBgn0004406	X	X
FBgn0004407	X	X
FBgn0004419	X	X
FBgn0004432	X	X
FBgn0004435	X	X
FBgn0004436	X	X
FBgn0004449	X	X
FBgn0004456	X	X
FBgn0004462	X	X
FBgn0004463	X	X
FBgn0004465	X	X
FBgn0004507	X	X
FBgn0004509	X	X
FBgn0004510	X	X
FBgn0004511	X
FBgn0004512	X
FBgn0004513	X	X
FBgn0004514	X
FBgn0004551	X	X
FBgn0004554		X
FBgn0004556	X	X
FBgn0004569	X	X
FBgn0004574	X	X
FBgn0004581	X
FBgn0004583	X	X
FBgn0004584	X	X
FBgn0004587	X	X
FBgn0004595	X
FBgn0004597	X	X
FBgn0004598	X	X
FBgn0004603	X	X
FBgn0004606	X	X
FBgn0004607	X	X
FBgn0004611	X	X
FBgn0004624	X	X
FBgn0004629	X	X
FBgn0004635	X	X
FBgn0004636	X	X
FBgn0004638	X	X
FBgn0004643	X	X
FBgn0004646	X	X
FBgn0004647	X	X
FBgn0004648	X	X
FBgn0004649	X	X
FBgn0004650	X	X
FBgn0004652	X	X
FBgn0004654	X	X
FBgn0004655	X	X
FBgn0004656	X	X
FBgn0004657	X	X
FBgn0004666	X	X
FBgn0004687	X	X
FBgn0004698	X	X
FBgn0004795	X	X
FBgn0004797	X	X
FBgn0004811	X	X
FBgn0004828	X	X
FBgn0004832	X	X
FBgn0004837	X	X
FBgn0004838	X	X
FBgn0004852	X	X
FBgn0004855		X
FBgn0004856	X	X
FBgn0004858	X	X
FBgn0004859	X	X
FBgn0004860	X	X
FBgn0004861	X	X
FBgn0004864	X	X
FBgn0004865	X	X
FBgn0004867	X	X
FBgn0004868	X	X
FBgn0004870	X
FBgn0004872	X	X
FBgn0004875	X	X
FBgn0004876	X	X
FBgn0004878	X
FBgn0004880	X
FBgn0004882	X	X
FBgn0004885	X	X
FBgn0004888	X	X
FBgn0004889	X	X
FBgn0004892	X
FBgn0004893	X
FBgn0004898	X
FBgn0004901	X	X
FBgn0004903	X	X
FBgn0004907	X	X
FBgn0004908	X	X
FBgn0004910	X
FBgn0004913	X	X
FBgn0004914	X	X
FBgn0004915	X	X
FBgn0004921	X	X
FBgn0004924	X	X
FBgn0004926	X	X
FBgn0004956		X
FBgn0004957	X	X
FBgn0004959	X	X
FBgn0005198	X	X
FBgn0005278	X	X
FBgn0005322	X	X
FBgn0005355	X	X
FBgn0005386	X	X
FBgn0005390	X	X
FBgn0005391	X	X
FBgn0005410	X	X
FBgn0005411	X	X
FBgn0005427	X	X
FBgn0005533	X	X
FBgn0005536	X	X
FBgn0005558	X	X
FBgn0005561	X	X
FBgn0005563	X	X
FBgn0005564	X	X
FBgn0005585	X	X
FBgn0005586	X
FBgn0005592		X
FBgn0005593	X	X
FBgn0005596	X	X
FBgn0005612	X	X
FBgn0005613	X
FBgn0005616	X	X
FBgn0005617	X	X
FBgn0005624	X	X
FBgn0005626	X
FBgn0005630	X	X
FBgn0005632	X	X
FBgn0005634	X	X
FBgn0005640	X	X
FBgn0005642	X	X
FBgn0005648	X	X
FBgn0005649	X	X
FBgn0005654	X
FBgn0005655	X	X
FBgn0005666	X	X
FBgn0005671	X	X
FBgn0005672	X	X
FBgn0005674	X	X
FBgn0005683	X	X
FBgn0005694	X	X
FBgn0005695	X	X
FBgn0005696	X	X
FBgn0005771	X	X
FBgn0005777	X	X
FBgn0008635	X	X
FBgn0008654	X	X
FBgn0010014	X
FBgn0010019	X	X
FBgn0010038	X	X
FBgn0010039	X	X
FBgn0010040		X
FBgn0010041		X
FBgn0010051	X	X
FBgn0010052	X
FBgn0010053	X	X
FBgn0010078	X	X
FBgn0010097	X	X
FBgn0010100	X	X
FBgn0010113	X	X
FBgn0010173	X	X
FBgn0010194	X	X
FBgn0010198	X	X
FBgn0010213	X	X
FBgn0010215	X	X
FBgn0010217	X	X
FBgn0010220	X	X
FBgn0010222	X	X
FBgn0010223	X	X
FBgn0010225	X	X
FBgn0010226	X	X
FBgn0010228	X	X
FBgn0010235	X	X
FBgn0010238	X	X
FBgn0010246	X	X
FBgn0010247	X	X
FBgn0010263	X	X
FBgn0010265	X	X
FBgn0010269	X	X
FBgn0010278	X	X
FBgn0010280	X	X
FBgn0010282	X	X
FBgn0010287	X	X
FBgn0010288	X	X
FBgn0010292	X	X
FBgn0010300	X	X
FBgn0010303	X	X
FBgn0010309	X	X
FBgn0010313	X	X
FBgn0010314	X	X
FBgn0010315	X	X
FBgn0010316	X	X
FBgn0010317	X	X
FBgn0010328	X	X
FBgn0010333	X	X
FBgn0010339	X	X
FBgn0010340	X	X
FBgn0010341	X	X
FBgn0010342		X
FBgn0010348	X	X
FBgn0010350	X	X
FBgn0010352	X	X
FBgn0010355	X	X
FBgn0010356	X	X
FBgn0010379	X	X
FBgn0010380	X	X
FBgn0010381	X	X
FBgn0010382	X	X
FBgn0010383	X	X
FBgn0010388		X
FBgn0010389	X	X
FBgn0010391	X	X
FBgn0010395	X	X
FBgn0010397	X	X
FBgn0010398	X	X
FBgn0010401		X
FBgn0010406	X	X
FBgn0010408	X	X
FBgn0010409	X	X
FBgn0010411	X	X
FBgn0010412	X	X
FBgn0010415	X	X
FBgn0010416	X	X
FBgn0010417	X	X
FBgn0010421	X	X
FBgn0010422	X	X
FBgn0010423	X
FBgn0010424	X	X
FBgn0010425	X
FBgn0010431	X	X
FBgn0010434	X	X
FBgn0010435	X	X
FBgn0010438	X	X
FBgn0010441		X
FBgn0010452	X	X
FBgn0010453	X
FBgn0010470	X	X
FBgn0010473	X	X
FBgn0010482	X
FBgn0010488	X	X
FBgn0010497	X	X
FBgn0010501	X	X
FBgn0010504	X	X
FBgn0010516	X	X
FBgn0010520	X	X
FBgn0010531	X	X
FBgn0010548	X	X
FBgn0010549	X	X
FBgn0010551	X	X
FBgn0010575	X	X
FBgn0010583	X	X
FBgn0010590	X	X
FBgn0010591	X	X
FBgn0010602	X	X
FBgn0010607	X	X
FBgn0010609	X	X
FBgn0010611	X	X
FBgn0010612	X
FBgn0010620	X	X
FBgn0010621	X	X
FBgn0010622	X	X
FBgn0010638	X	X
FBgn0010651	X	X
FBgn0010660	X	X
FBgn0010704	X	X
FBgn0010709	X	X
FBgn0010741	X	X
FBgn0010747	X	X
FBgn0010750	X	X
FBgn0010762	X	X
FBgn0010768	X	X
FBgn0010770	X	X
FBgn0010772	X	X
FBgn0010774	X	X
FBgn0010786	X	X
FBgn0010803	X	X
FBgn0010808	X	X
FBgn0010812	X	X
FBgn0010825	X	X
FBgn0010830	X	X
FBgn0010877	X	X
FBgn0010894	X	X
FBgn0010905	X	X
FBgn0010909	X	X
FBgn0010926	X	X
FBgn0011016	X	X
FBgn0011020	X	X
FBgn0011202	X	X
FBgn0011204	X	X
FBgn0011205	X	X
FBgn0011206	X	X
FBgn0011207	X	X
FBgn0011211	X	X
FBgn0011217	X	X
FBgn0011224	X	X
FBgn0011225	X	X
FBgn0011227	X	X
FBgn0011230	X	X
FBgn0011232	X	X
FBgn0011236	X	X
FBgn0011241	X	X
FBgn0011259	X	X
FBgn0011260	X	X
FBgn0011272	X	X
FBgn0011274	X	X
FBgn0011282	X	X
FBgn0011284	X	X
FBgn0011286	X
FBgn0011289	X	X
FBgn0011290	X	X
FBgn0011291	X
FBgn0011296	X
FBgn0011297	X
FBgn0011300	X	X
FBgn0011305	X	X
FBgn0011327	X	X
FBgn0011335	X	X
FBgn0011336	X	X
FBgn0011361	X	X
FBgn0011455	X	X
FBgn0011474	X	X
FBgn0011476	X	X
FBgn0011481	X	X
FBgn0011509	X	X
FBgn0011566	X	X
FBgn0011570	X	X
FBgn0011571	X	X
FBgn0011573	X	X
FBgn0011576	X	X
FBgn0011577	X	X
FBgn0011584	X	X
FBgn0011586	X	X
FBgn0011591	X	X
FBgn0011592	X	X
FBgn0011596/FBgn0262975		X
FBgn0011603	X
FBgn0011604	X	X
FBgn0011606	X	X
FBgn0011638	X	X
FBgn0011640	X	X
FBgn0011642	X	X
FBgn0011648	X	X
FBgn0011653	X
FBgn0011655	X	X
FBgn0011656	X	X
FBgn0011659	X	X
FBgn0011660	X	X
FBgn0011661	X	X
FBgn0011666	X	X
FBgn0011672	X	X
FBgn0011674	X	X
FBgn0011676	X
FBgn0011692	X	X
FBgn0011693		X
FBgn0011695	X	X
FBgn0011703	X	X
FBgn0011704	X	X
FBgn0011705	X	X
FBgn0011708	X	X
FBgn0011710	X	X
FBgn0011715	X	X
FBgn0011722	X
FBgn0011725	X	X
FBgn0011726	X	X
FBgn0011737	X	X
FBgn0011739	X	X
FBgn0011740	X	X
FBgn0011741	X	X
FBgn0011742	X	X
FBgn0011745	X	X
FBgn0011746	X	X
FBgn0011747	X	X
FBgn0011754	X	X
FBgn0011760	X	X
FBgn0011761	X	X
FBgn0011762	X	X
FBgn0011763	X	X
FBgn0011764	X	X
FBgn0011766	X	X
FBgn0011768	X	X
FBgn0011769	X	X
FBgn0011770	X	X
FBgn0011771	X	X
FBgn0011774	X	X
FBgn0011785	X	X
FBgn0011787	X	X
FBgn0011802	X	X
FBgn0011817	X	X
FBgn0011818	X	X
FBgn0011822	X
FBgn0011823	X	X
FBgn0011824	X	X
FBgn0011826	X	X
FBgn0011828	X	X
FBgn0011832	X
FBgn0011836	X	X
FBgn0011837	X	X
FBgn0011844		X
FBgn0011966		X
FBgn0012034	X	X
FBgn0012036	X	X
FBgn0012037	X	X
FBgn0012042	X	X
FBgn0012049	X	X
FBgn0012051	X
FBgn0012058	X	X
FBgn0012066	X	X
FBgn0013263	X	X
FBgn0013269	X	X
FBgn0013272	X	X
FBgn0013275		X
FBgn0013276	X	X
FBgn0013277		X
FBgn0013278		X
FBgn0013279		X
FBgn0013303	X	X
FBgn0013305	X	X
FBgn0013307	X	X
FBgn0013325	X	X
FBgn0013334	X	X
FBgn0013343		X
FBgn0013347	X	X
FBgn0013432	X	X
FBgn0013435	X	X
FBgn0013469	X	X
FBgn0013531	X	X
FBgn0013548	X	X
FBgn0013563	X	X
FBgn0013576	X	X
FBgn0013674	X
FBgn0013675	X
FBgn0013678	X
FBgn0013679	X
FBgn0013680	X
FBgn0013681	X
FBgn0013682	X
FBgn0013683	X
FBgn0013684	X
FBgn0013685	X
FBgn0013686	X
FBgn0013688	X
FBgn0013717	X	X
FBgn0013718	X	X
FBgn0013720	X	X
FBgn0013726	X	X
FBgn0013732	X	X
FBgn0013733	X	X
FBgn0013746	X	X
FBgn0013749	X	X
FBgn0013750	X	X
FBgn0013753	X	X
FBgn0013756	X	X
FBgn0013759	X	X
FBgn0013762	X	X
FBgn0013763	X	X
FBgn0013764	X	X
FBgn0013765	X	X
FBgn0013767	X
FBgn0013770	X	X
FBgn0013771	X	X
FBgn0013773	X	X
FBgn0013799	X	X
FBgn0013810	X	X
FBgn0013812	X
FBgn0013813	X	X
FBgn0013948	X	X
FBgn0013949	X	X
FBgn0013953	X	X
FBgn0013954	X	X
FBgn0013955	X	X
FBgn0013981	X	X
FBgn0013983	X	X
FBgn0013984	X	X
FBgn0013987	X	X
FBgn0013988	X	X
FBgn0013995	X	X
FBgn0013997	X	X
FBgn0013998	X	X
FBgn0014000	X
FBgn0014001	X	X
FBgn0014002	X	X
FBgn0014006	X	X
FBgn0014007	X	X
FBgn0014009	X	X
FBgn0014010	X	X
FBgn0014011	X	X
FBgn0014018		X
FBgn0014020	X	X
FBgn0014022	X	X
FBgn0014023	X	X
FBgn0014024	X	X
FBgn0014026	X	X
FBgn0014028	X	X
FBgn0014029	X	X
FBgn0014031	X	X
FBgn0014032	X
FBgn0014033		X
FBgn0014037		X
FBgn0014073	X	X
FBgn0014075	X	X
FBgn0014076	X	X
FBgn0014092	X	X
FBgn0014127	X	X
FBgn0014133	X	X
FBgn0014135	X	X
FBgn0014141	X	X
FBgn0014163	X	X
FBgn0014184	X	X
FBgn0014189	X	X
FBgn0014269	X	X
FBgn0014340	X	X
FBgn0014342	X
FBgn0014343	X	X
FBgn0014366	X	X
FBgn0014380	X	X
FBgn0014388	X	X
FBgn0014391	X	X
FBgn0014395	X	X
FBgn0014396	X	X
FBgn0014411	X	X
FBgn0014417	X	X
FBgn0014427	X	X
FBgn0014455	X	X
FBgn0014464	X	X
FBgn0014465		X
FBgn0014466		X
FBgn0014467	X	X
FBgn0014469	X	X
FBgn0014857	X	X
FBgn0014859	X
FBgn0014861	X	X
FBgn0014863	X	X
FBgn0014868	X	X
FBgn0014869	X	X
FBgn0014870	X	X
FBgn0014877	X	X
FBgn0014879	X	X
FBgn0014903	X	X
FBgn0014906	X	X
FBgn0014930	X	X
FBgn0014931	X	X
FBgn0014949	X	X
FBgn0015000	X	X
FBgn0015001	X
FBgn0015011	X	X
FBgn0015014	X	X
FBgn0015019	X	X
FBgn0015024	X	X
FBgn0015025	X	X
FBgn0015031	X
FBgn0015033	X	X
FBgn0015034	X
FBgn0015036	X	X
FBgn0015039	X
FBgn0015040		X
FBgn0015075	X	X
FBgn0015218	X	X
FBgn0015221	X	X
FBgn0015222	X	X
FBgn0015229	X	X
FBgn0015239	X	X
FBgn0015240	X	X
FBgn0015245	X	X
FBgn0015247	X	X
FBgn0015268	X	X
FBgn0015269	X	X
FBgn0015270	X	X
FBgn0015271	X	X
FBgn0015277	X	X
FBgn0015278	X	X
FBgn0015279	X	X
FBgn0015282	X	X
FBgn0015283	X	X
FBgn0015286	X	X
FBgn0015288	X	X
FBgn0015295	X	X
FBgn0015296	X	X
FBgn0015298	X	X
FBgn0015299	X	X
FBgn0015320	X	X
FBgn0015321	X	X
FBgn0015324	X	X
FBgn0015331	X	X
FBgn0015338	X	X
FBgn0015359	X	X
FBgn0015360	X	X
FBgn0015371	X	X
FBgn0015372	X	X
FBgn0015374	X	X
FBgn0015376	X	X
FBgn0015379	X	X
FBgn0015391	X	X
FBgn0015393	X	X
FBgn0015396	X	X
FBgn0015399	X	X
FBgn0015400	X
FBgn0015402	X	X
FBgn0015477	X	X
FBgn0015509	X	X
FBgn0015513	X	X
FBgn0015520	X	X
FBgn0015521	X	X
FBgn0015522		X
FBgn0015524	X
FBgn0015527	X	X
FBgn0015541	X	X
FBgn0015542	X	X
FBgn0015543		X
FBgn0015544	X	X
FBgn0015546	X	X
FBgn0015553	X	X
FBgn0015558	X	X
FBgn0015562	X	X
FBgn0015565	X	X
FBgn0015567	X	X
FBgn0015568	X	X
FBgn0015569	X	X
FBgn0015570	X	X
FBgn0015571	X	X
FBgn0015572	X	X
FBgn0015575	X	X
FBgn0015576	X	X
FBgn0015577	X	X
FBgn0015582	X	X
FBgn0015589	X	X
FBgn0015600	X	X
FBgn0015602	X	X
FBgn0015609	X	X
FBgn0015610	X	X
FBgn0015614	X	X
FBgn0015615	X	X
FBgn0015617	X	X
FBgn0015618	X	X
FBgn0015621	X	X
FBgn0015622	X	X
FBgn0015623	X	X
FBgn0015625	X	X
FBgn0015657	X	X
FBgn0015663	X	X
FBgn0015664	X	X
FBgn0015714	X	X
FBgn0015721	X
FBgn0015737	X	X
FBgn0015754	X	X
FBgn0015756	X	X
FBgn0015765	X	X
FBgn0015766	X	X
FBgn0015772	X	X
FBgn0015773	X	X
FBgn0015774	X	X
FBgn0015776	X	X
FBgn0015777	X	X
FBgn0015778	X	X
FBgn0015781	X	X
FBgn0015789	X	X
FBgn0015790	X	X
FBgn0015791	X	X
FBgn0015793	X	X
FBgn0015794	X	X
FBgn0015795	X	X
FBgn0015797	X	X
FBgn0015799	X	X
FBgn0015801	X	X
FBgn0015803	X	X
FBgn0015805	X	X
FBgn0015806	X	X
FBgn0015808	X	X
FBgn0015816	X	X
FBgn0015818	X	X
FBgn0015828	X	X
FBgn0015829	X	X
FBgn0015834	X	X
FBgn0015838	X	X
FBgn0015872	X	X
FBgn0015903	X	X
FBgn0015904	X
FBgn0015905	X	X
FBgn0015907	X	X
FBgn0015924	X	X
FBgn0015925	X	X
FBgn0015926	X	X
FBgn0015929	X	X
FBgn0015946	X
FBgn0015949	X	X
FBgn0016031	X	X
FBgn0016032	X
FBgn0016034	X	X
FBgn0016036	X	X
FBgn0016038	X	X
FBgn0016041	X	X
FBgn0016053/FBgn0017482 (OL)	X	X
FBgn0016054	X	X
FBgn0016059	X	X
FBgn0016070	X	X
FBgn0016075	X	X
FBgn0016076	X	X
FBgn0016078	X	X
FBgn0016080	X	X
FBgn0016081	X	X
FBgn0016119	X	X
FBgn0016120	X	X
FBgn0016122	X	X
FBgn0016123	X	X
FBgn0016126	X	X
FBgn0016131	X	X
FBgn0016641	X	X
FBgn0016660	X	X
FBgn0016672	X	X
FBgn0016685	X	X
FBgn0016687	X	X
FBgn0016691	X	X
FBgn0016693	X	X
FBgn0016694	X	X
FBgn0016696	X	X
FBgn0016697	X	X
FBgn0016698	X	X
FBgn0016700	X	X
FBgn0016701	X	X
FBgn0016715	X	X
FBgn0016726		X
FBgn0016754	X	X
FBgn0016756	X	X
FBgn0016762		X
FBgn0016792	X	X
FBgn0016794	X	X
FBgn0016797	X	X
FBgn0016917	X	X
FBgn0016926	X	X
FBgn0016930	X	X
FBgn0016970	X	X
FBgn0016974		X
FBgn0016977	X	X
FBgn0016978	X	X
FBgn0016983	X	X
FBgn0016984		X
FBgn0017397	X	X
FBgn0017414	X	X
FBgn0017418	X	X
FBgn0017429	X	X
FBgn0017430	X	X
FBgn0017448	X	X
FBgn0017453	X	X
FBgn0017457	X	X
FBgn0017545	X	X
FBgn0017549	X	X
FBgn0017550	X	X
FBgn0017551	X	X
FBgn0017558	X	X
FBgn0017561	X	X
FBgn0017566	X	X
FBgn0017567	X	X
FBgn0017572	X	X
FBgn0017577	X	X
FBgn0017578	X	X
FBgn0017579	X	X
FBgn0017581	X	X
FBgn0017590	X	X
FBgn0019624	X	X
FBgn0019637	X	X
FBgn0019643	X	X
FBgn0019644	X	X
FBgn0019650		X
FBgn0019661	X
FBgn0019662	X	X
FBgn0019686	X	X
FBgn0019830	X	X
FBgn0019886	X	X
FBgn0019890	X	X
FBgn0019925	X	X
FBgn0019929	X
FBgn0019932	X	X
FBgn0019936	X	X
FBgn0019938	X	X
FBgn0019947	X	X
FBgn0019948	X	X
FBgn0019949	X	X
FBgn0019952	X	X
FBgn0019957	X	X
FBgn0019960	X	X
FBgn0019968	X	X
FBgn0019972	X	X
FBgn0019982	X	X
FBgn0019990	X	X
FBgn0020018	X	X
FBgn0020224	X	X
FBgn0020235	X	X
FBgn0020236	X	X
FBgn0020238	X	X
FBgn0020240	X	X
FBgn0020245	X	X
FBgn0020248	X	X
FBgn0020249	X	X
FBgn0020251	X	X
FBgn0020255	X	X
FBgn0020257	X	X
FBgn0020258	X
FBgn0020261	X	X
FBgn0020270	X	X
FBgn0020272	X	X
FBgn0020278	X	X
FBgn0020279	X	X
FBgn0020294	X	X
FBgn0020299	X	X
FBgn0020300	X	X
FBgn0020303		X
FBgn0020304	X	X
FBgn0020305	X	X
FBgn0020306	X	X
FBgn0020309	X	X
FBgn0020312	X	X
FBgn0020367	X	X
FBgn0020369	X	X
FBgn0020370	X	X
FBgn0020372	X	X
FBgn0020379	X	X
FBgn0020381	X	X
FBgn0020385	X	X
FBgn0020386	X	X
FBgn0020388	X	X
FBgn0020389	X	X
FBgn0020392	X	X
FBgn0020407	X	X
FBgn0020412	X	X
FBgn0020414	X
FBgn0020415	X	X
FBgn0020416		X
FBgn0020439	X	X
FBgn0020440	X	X
FBgn0020443	X	X
FBgn0020445	X	X
FBgn0020493	X	X
FBgn0020496	X	X
FBgn0020497	X	X
FBgn0020503	X	X
FBgn0020510	X	X
FBgn0020513	X	X
FBgn0020518		X
FBgn0020545	X	X
FBgn0020556	X
FBgn0020616	X	X
FBgn0020618	X	X
FBgn0020620	X	X
FBgn0020621/FBgn0050343 (OL)	X	X
FBgn0020622	X	X
FBgn0020626	X	X
FBgn0020633	X	X
FBgn0020647	X	X
FBgn0020653	X	X
FBgn0020655	X	X
FBgn0020660	X	X
FBgn0020756	X	X
FBgn0020762	X	X
FBgn0020764	X	X
FBgn0020766	X	X
FBgn0020767	X	X
FBgn0020887	X	X
FBgn0020906	X
FBgn0020908	X
FBgn0020909	X	X
FBgn0020910	X	X
FBgn0020930	X	X
FBgn0021738		X
FBgn0021742	X
FBgn0021750		X
FBgn0021760	X	X
FBgn0021761	X	X
FBgn0021764	X	X
FBgn0021765		X
FBgn0021767	X
FBgn0021768	X	X
FBgn0021795	X	X
FBgn0021796	X	X
FBgn0021800	X	X
FBgn0021814	X	X
FBgn0021818	X	X
FBgn0021825	X	X
FBgn0021847	X	X
FBgn0021856	X	X
FBgn0021872	X	X
FBgn0021873	X	X
FBgn0021874	X	X
FBgn0021875	X	X
FBgn0021895	X	X
FBgn0021906	X	X
FBgn0021944	X	X
FBgn0021953	X	X
FBgn0021967	X	X
FBgn0021979	X	X
FBgn0021995	X	X
FBgn0022023	X	X
FBgn0022027	X	X
FBgn0022029	X	X
FBgn0022063	X	X
FBgn0022069	X	X
FBgn0022085	X	X
FBgn0022097	X	X
FBgn0022153	X	X
FBgn0022160	X	X
FBgn0022201	X	X
FBgn0022213		X
FBgn0022224	X
FBgn0022238	X	X
FBgn0022246	X	X
FBgn0022268	X	X
FBgn0022288	X	X
FBgn0022338	X	X
FBgn0022343	X	X
FBgn0022344	X	X
FBgn0022349	X	X
FBgn0022355	X	X
FBgn0022359	X	X
FBgn0022361	X	X
FBgn0022382	X	X
FBgn0022699	X	X
FBgn0022702	X	X
FBgn0022708	X	X
FBgn0022709	X	X
FBgn0022710	X	X
FBgn0022720	X	X
FBgn0022724	X	X
FBgn0022764	X	X
FBgn0022768	X	X
FBgn0022772	X	X
FBgn0022774	X	X
FBgn0022786	X	X
FBgn0022787	X	X
FBgn0022893	X	X
FBgn0022935	X	X
FBgn0022936	X	X
FBgn0022942	X	X
FBgn0022943	X	X
FBgn0022959	X	X
FBgn0022960	X	X
FBgn0022981	X	X
FBgn0022984	X	X
FBgn0022985	X	X
FBgn0022986	X	X
FBgn0022987	X	X
FBgn0023000	X	X
FBgn0023001	X	X
FBgn0023023	X	X
FBgn0023076	X	X
FBgn0023081	X	X
FBgn0023083	X	X
FBgn0023090	X
FBgn0023094	X	X
FBgn0023095	X	X
FBgn0023097	X	X
FBgn0023129	X	X
FBgn0023130	X	X
FBgn0023143	X	X
FBgn0023167	X	X
FBgn0023169	X	X
FBgn0023170	X	X
FBgn0023171	X	X
FBgn0023172	X	X
FBgn0023174	X	X
FBgn0023175	X	X
FBgn0023177	X	X
FBgn0023180	X	X
FBgn0023181	X	X
FBgn0023211	X	X
FBgn0023212	X	X
FBgn0023213	X	X
FBgn0023214	X	X
FBgn0023215	X	X
FBgn0023216	X	X
FBgn0023388	X	X
FBgn0023395	X	X
FBgn0023407	X	X
FBgn0023423	X	X
FBgn0023441	X	X
FBgn0023444	X	X
FBgn0023458	X	X
FBgn0023477	X	X
FBgn0023479		X
FBgn0023496	X
FBgn0023506	X	X
FBgn0023507	X	X
FBgn0023508	X	X
FBgn0023509	X	X
FBgn0023510		X
FBgn0023511	X	X
FBgn0023512	X	X
FBgn0023513	X	X
FBgn0023514	X	X
FBgn0023515	X	X
FBgn0023516	X	X
FBgn0023517	X	X
FBgn0023518	X	X
FBgn0023519	X	X
FBgn0023520	X	X
FBgn0023521	X	X
FBgn0023522	X	X
FBgn0023525		X
FBgn0023526	X	X
FBgn0023527	X	X
FBgn0023528	X	X
FBgn0023529	X	X
FBgn0023530	X	X
FBgn0023531	X	X
FBgn0023535	X	X
FBgn0023536	X	X
FBgn0023537	X	X
FBgn0023540	X	X
FBgn0023541	X	X
FBgn0023542	X	X
FBgn0023545	X	X
FBgn0023546	X	X
FBgn0023549	X	X
FBgn0023550		X
FBgn0024150		X
FBgn0024177	X	X
FBgn0024179	X	X
FBgn0024182	X	X
FBgn0024183	X	X
FBgn0024184	X	X
FBgn0024187	X	X
FBgn0024188	X	X
FBgn0024191	X	X
FBgn0024194	X	X
FBgn0024196	X	X
FBgn0024222	X	X
FBgn0024227	X	X
FBgn0024230		X
FBgn0024234	X	X
FBgn0024236	X	X
FBgn0024238	X	X
FBgn0024244	X
FBgn0024245	X	X
FBgn0024248	X	X
FBgn0024250	X	X
FBgn0024251		X
FBgn0024252	X	X
FBgn0024273	X	X
FBgn0024277	X	X
FBgn0024285	X	X
FBgn0024288	X
FBgn0024289	X	X
FBgn0024291	X	X
FBgn0024293		X
FBgn0024308	X	X
FBgn0024314	X	X
FBgn0024315	X	X
FBgn0024319	X
FBgn0024320	X	X
FBgn0024321	X	X
FBgn0024326	X	X
FBgn0024329	X	X
FBgn0024330	X	X
FBgn0024332	X	X
FBgn0024352	X	X
FBgn0024360	X	X
FBgn0024362	X	X
FBgn0024364	X	X
FBgn0024365	X	X
FBgn0024366	X	X
FBgn0024371	X	X
FBgn0024432	X	X
FBgn0024491	X	X
FBgn0024509	X	X
FBgn0024510		X
FBgn0024542	X	X
FBgn0024555	X	X
FBgn0024556		X
FBgn0024558	X	X
FBgn0024689	X	X
FBgn0024698	X	X
FBgn0024728	X	X
FBgn0024732	X	X
FBgn0024733	X	X
FBgn0024734	X	X
FBgn0024753	X	X
FBgn0024754	X	X
FBgn0024804	X	X
FBgn0024806	X	X
FBgn0024807	X	X
FBgn0024811	X	X
FBgn0024814	X	X
FBgn0024832	X	X
FBgn0024833	X	X
FBgn0024841	X	X
FBgn0024846	X	X
FBgn0024887	X	X
FBgn0024889	X	X
FBgn0024891	X	X
FBgn0024909	X	X
FBgn0024912	X	X
FBgn0024920	X	X
FBgn0024921	X	X
FBgn0024943		X
FBgn0024944	X	X
FBgn0024945	X	X
FBgn0024947	X	X
FBgn0024956	X	X
FBgn0024957	X	X
FBgn0024958	X	X
FBgn0024973	X	X
FBgn0024975	X	X
FBgn0024977		X
FBgn0024980	X	X
FBgn0024983	X	X
FBgn0024984	X	X
FBgn0024985	X	X
FBgn0024986	X	X
FBgn0024987	X	X
FBgn0024989	X	X
FBgn0024991	X	X
FBgn0024992	X	X
FBgn0024993	X	X
FBgn0024994	X	X
FBgn0024995	X
FBgn0024996	X	X
FBgn0024998	X	X
FBgn0025109	X	X
FBgn0025111	X	X
FBgn0025117	X	X
FBgn0025140	X	X
FBgn0025185	X	X
FBgn0025186	X	X
FBgn0025286	X	X
FBgn0025335	X	X
FBgn0025336	X	X
FBgn0025352	X	X
FBgn0025355	X	X
FBgn0025366		X
FBgn0025373	X	X
FBgn0025381	X	X
FBgn0025382	X	X
FBgn0025387		X
FBgn0025388	X	X
FBgn0025390	X	X
FBgn0025391	X
FBgn0025393		X
FBgn0025394	X	X
FBgn0025454	X	X
FBgn0025455	X	X
FBgn0025456	X	X
FBgn0025457	X	X
FBgn0025458	X	X
FBgn0025463	X	X
FBgn0025469	X	X
FBgn0025519	X	X
FBgn0025549	X	X
FBgn0025558	X	X
FBgn0025571	X	X
FBgn0025574	X	X
FBgn0025582	X	X
FBgn0025592	X	X
FBgn0025595	X
FBgn0025608	X	X
FBgn0025615	X	X
FBgn0025620	X	X
FBgn0025621	X	X
FBgn0025624	X	X
FBgn0025625	X
FBgn0025626	X	X
FBgn0025628	X	X
FBgn0025629	X	X
FBgn0025630	X	X
FBgn0025631	X	X
FBgn0025632	X	X
FBgn0025633	X	X
FBgn0025634	X	X
FBgn0025635	X	X
FBgn0025637	X	X
FBgn0025638	X	X
FBgn0025639	X	X
FBgn0025640	X	X
FBgn0025641	X	X
FBgn0025642	X
FBgn0025643	X
FBgn0025674	X	X
FBgn0025676	X	X
FBgn0025678	X	X
FBgn0025680	X	X
FBgn0025681	X	X
FBgn0025682	X	X
FBgn0025683	X	X
FBgn0025684	X	X
FBgn0025687	X
FBgn0025692	X	X
FBgn0025693	X	X
FBgn0025697		X
FBgn0025700	X	X
FBgn0025701	X	X
FBgn0025702	X	X
FBgn0025712	X	X
FBgn0025716	X	X
FBgn0025720	X
FBgn0025724	X	X
FBgn0025725	X	X
FBgn0025726	X	X
FBgn0025739	X	X
FBgn0025740	X	X
FBgn0025741	X	X
FBgn0025742	X	X
FBgn0025743	X	X
FBgn0025777	X	X
FBgn0025781	X	X
FBgn0025790	X	X
FBgn0025800	X	X
FBgn0025802	X	X
FBgn0025803	X	X
FBgn0025806	X	X
FBgn0025807	X	X
FBgn0025808	X	X
FBgn0025809	X	X
FBgn0025814		X
FBgn0025815	X	X
FBgn0025820	X	X
FBgn0025825	X	X
FBgn0025830	X	X
FBgn0025832	X	X
FBgn0025836	X	X
FBgn0025837	X	X
FBgn0025839	X	X
FBgn0025864	X	X
FBgn0025865	X	X
FBgn0025866	X	X
FBgn0025874	X	X
FBgn0025879	X	X
FBgn0025881		X
FBgn0025882		X
FBgn0025885	X	X
FBgn0025936	X	X
FBgn0026015	X	X
FBgn0026056	X	X
FBgn0026058	X	X
FBgn0026059	X	X
FBgn0026060	X	X
FBgn0026061	X	X
FBgn0026063/FBgn0026064 (OL)		X
FBgn0026076	X	X
FBgn0026077	X	X
FBgn0026079	X	X
FBgn0026080	X	X
FBgn0026083	X	X
FBgn0026084	X	X
FBgn0026085	X	X
FBgn0026086	X	X
FBgn0026087	X
FBgn0026088	X	X
FBgn0026089	X	X
FBgn0026090	X	X
FBgn0026143	X	X
FBgn0026144		X
FBgn0026147	X	X
FBgn0026148	X	X
FBgn0026149	X	X
FBgn0026150	X	X
FBgn0026160	X	X
FBgn0026169		X
FBgn0026170	X	X
FBgn0026174		X
FBgn0026175	X	X
FBgn0026176	X	X
FBgn0026179	X	X
FBgn0026181	X	X
FBgn0026189	X	X
FBgn0026192	X	X
FBgn0026196		X
FBgn0026197		X
FBgn0026199	X	X
FBgn0026206	X	X
FBgn0026207	X	X
FBgn0026238	X	X
FBgn0026239	X	X
FBgn0026250	X	X
FBgn0026252	X	X
FBgn0026255	X
FBgn0026257	X	X
FBgn0026259	X	X
FBgn0026261	X	X
FBgn0026262	X	X
FBgn0026263	X	X
FBgn0026309	X	X
FBgn0026313	X	X
FBgn0026314		X
FBgn0026315	X	X
FBgn0026316	X	X
FBgn0026317	X	X
FBgn0026318	X	X
FBgn0026319	X	X
FBgn0026323	X	X
FBgn0026324	X	X
FBgn0026326	X	X
FBgn0026361	X	X
FBgn0026369	X	X
FBgn0026370	X	X
FBgn0026371	X	X
FBgn0026372	X	X
FBgn0026373	X	X
FBgn0026374	X	X
FBgn0026375	X	X
FBgn0026376	X	X
FBgn0026378	X	X
FBgn0026379	X
FBgn0026380	X	X
FBgn0026393	X	X
FBgn0026400	X	X
FBgn0026401	X	X
FBgn0026402	X	X
FBgn0026403	X
FBgn0026404	X	X
FBgn0026409	X	X
FBgn0026411	X
FBgn0026415	X	X
FBgn0026417		X
FBgn0026418	X	X
FBgn0026427	X	X
FBgn0026428	X	X
FBgn0026430	X	X
FBgn0026431	X	X
FBgn0026432	X	X
FBgn0026433	X	X
FBgn0026439	X
FBgn0026441	X	X
FBgn0026479	X	X
FBgn0026533	X	X
FBgn0026562	X	X
FBgn0026565	X
FBgn0026566	X	X
FBgn0026567	X	X
FBgn0026570	X	X
FBgn0026573	X	X
FBgn0026575	X	X
FBgn0026576	X	X
FBgn0026577	X	X
FBgn0026582	X	X
FBgn0026585	X	X
FBgn0026593	X	X
FBgn0026597	X	X
FBgn0026598	X	X
FBgn0026602	X	X
FBgn0026616	X	X
FBgn0026619	X	X
FBgn0026620	X	X
FBgn0026630	X	X
FBgn0026634	X	X
FBgn0026666	X	X
FBgn0026679	X	X
FBgn0026702	X	X
FBgn0026713	X	X
FBgn0026718	X	X
FBgn0026721	X	X
FBgn0026722	X	X
FBgn0026737	X	X
FBgn0026738	X	X
FBgn0026741		X
FBgn0026749	X	X
FBgn0026751	X	X
FBgn0026753	X	X
FBgn0026761	X	X
FBgn0026777	X	X
FBgn0026778	X	X
FBgn0026781	X	X
FBgn0026787	X	X
FBgn0026869	X	X
FBgn0026873	X	X
FBgn0026874		X
FBgn0026876	X	X
FBgn0026878	X	X
FBgn0026879	X	X
FBgn0027052	X	X
FBgn0027053	X	X
FBgn0027054	X	X
FBgn0027055	X	X
FBgn0027057	X	X
FBgn0027066	X	X
FBgn0027070	X	X
FBgn0027073	X
FBgn0027079	X	X
FBgn0027080	X	X
FBgn0027081	X	X
FBgn0027082	X	X
FBgn0027083	X	X
FBgn0027084	X	X
FBgn0027085	X	X
FBgn0027086	X	X
FBgn0027087	X	X
FBgn0027088	X	X
[truncated: 6,961 more rows]

## Sheet: Seq-cap and Gan et al list
Combined gene list	Seq-cap gene list	Gan et al gene list
FBgn0000008	X	X
FBgn0000011		X
FBgn0000014	X	X
FBgn0000017	X	X
FBgn0000018	X	X
FBgn0000024		X
FBgn0000032	X	X
FBgn0000042	X	X
FBgn0000043	X	X
FBgn0000044	X	X
FBgn0000045		X
FBgn0000046	X	X
FBgn0000047		X
FBgn0000052	X	X
FBgn0000053	X	X
FBgn0000054	X	X
FBgn0000055	X	X
FBgn0000056		X
FBgn0000057	X	X
FBgn0000063	X	X
FBgn0000064	X	X
FBgn0000075	X	X
FBgn0000077	X	X
FBgn0000078	X
FBgn0000079	X
FBgn0000083	X	X
FBgn0000084	X	X
FBgn0000092		X
FBgn0000095		X
FBgn0000097	X	X
FBgn0000100	X	X
FBgn0000108	X	X
FBgn0000109	X	X
FBgn0000114	X	X
FBgn0000115	X	X
FBgn0000116	X	X
FBgn0000117	X	X
FBgn0000119	X	X
FBgn0000139	X	X
FBgn0000140	X	X
FBgn0000142		X
FBgn0000146	X	X
FBgn0000147	X	X
FBgn0000150	X	X
FBgn0000152	X	X
FBgn0000157	X
FBgn0000158	X	X
FBgn0000163	X	X
FBgn0000166	X	X
FBgn0000171	X	X
FBgn0000173	X	X
FBgn0000179/FBgn0052773 (OL)	X	X
FBgn0000180	X	X
FBgn0000181	X	X
FBgn0000182	X	X
FBgn0000183	X	X
FBgn0000210	X	X
FBgn0000212	X	X
FBgn0000221	X	X
FBgn0000228	X	X
FBgn0000229	X	X
FBgn0000239	X	X
FBgn0000241	X	X
FBgn0000242	X	X
FBgn0000244	X	X
FBgn0000246	X	X
FBgn0000247	X	X
FBgn0000250	X	X
FBgn0000251	X	X
FBgn0000253	X	X
FBgn0000256	X	X
FBgn0000257	X	X
FBgn0000258	X	X
FBgn0000259	X	X
FBgn0000261	X	X
FBgn0000273	X	X
FBgn0000274		X
FBgn0000275		X
FBgn0000283	X	X
FBgn0000286	X	X
FBgn0000289	X	X
FBgn0000299	X	X
FBgn0000307	X	X
FBgn0000308	X	X
FBgn0000313	X
FBgn0000316	X	X
FBgn0000317	X	X
FBgn0000318	X	X
FBgn0000319	X	X
FBgn0000320	X	X
FBgn0000326	X	X
FBgn0000330	X	X
FBgn0000337	X
FBgn0000338	X	X
FBgn0000339		X
FBgn0000340		X
FBgn0000346	X	X
FBgn0000351	X	X
FBgn0000352	X	X
FBgn0000355	X	X
FBgn0000356	X	X
FBgn0000357	X	X
FBgn0000358	X	X
FBgn0000359	X	X
FBgn0000360		X
FBgn0000363		X
FBgn0000370	X	X
FBgn0000376	X	X
FBgn0000377	X	X
FBgn0000382	X	X
FBgn0000384	X	X
FBgn0000392	X	X
FBgn0000394	X	X
FBgn0000395	X	X
FBgn0000404	X	X
FBgn0000405	X	X
FBgn0000406	X	X
FBgn0000409		X
FBgn0000412	X	X
FBgn0000413	X	X
FBgn0000414	X	X
FBgn0000416	X	X
FBgn0000426		X
FBgn0000427	X	X
FBgn0000447	X	X
FBgn0000448	X	X
FBgn0000449		X
FBgn0000451		X
FBgn0000454	X	X
FBgn0000455	X	X
FBgn0000459	X	X
FBgn0000462		X
FBgn0000463	X	X
FBgn0000464	X	X
FBgn0000472		X
FBgn0000473		X
FBgn0000477	X
FBgn0000479	X	X
FBgn0000482	X	X
FBgn0000486		X
FBgn0000487		X
FBgn0000489	X	X
FBgn0000490	X	X
FBgn0000497		X
FBgn0000499	X	X
FBgn0000504	X	X
FBgn0000520	X	X
FBgn0000524	X	X
FBgn0000533	X	X
FBgn0000536	X	X
FBgn0000541	X	X
FBgn0000542	X	X
FBgn0000543	X	X
FBgn0000546	X	X
FBgn0000547	X	X
FBgn0000556	X	X
FBgn0000557	X	X
FBgn0000559	X	X
FBgn0000562	X	X
FBgn0000565	X	X
FBgn0000566	X	X
FBgn0000567	X	X
FBgn0000568	X	X
FBgn0000570		X
FBgn0000575	X	X
FBgn0000578	X	X
FBgn0000579	X	X
FBgn0000581	X	X
FBgn0000588	X	X
FBgn0000594	X	X
FBgn0000611	X	X
FBgn0000615	X	X
FBgn0000617	X	X
FBgn0000618	X	X
FBgn0000629	X	X
FBgn0000633	X
FBgn0000634		X
FBgn0000635	X	X
FBgn0000636	X	X
FBgn0000639		X
FBgn0000640		X
FBgn0000644	X	X
FBgn0000658	X	X
FBgn0000662	X	X
FBgn0000667	X	X
FBgn0000709	X	X
FBgn0000711	X	X
FBgn0000719	X	X
FBgn0000721	X	X
FBgn0000723	X	X
FBgn0000808	X	X
FBgn0000810	X	X
FBgn0000826	X	X
FBgn0000927	X	X
FBgn0000928	X	X
FBgn0000964	X	X
FBgn0000986		X
FBgn0000996	X	X
FBgn0001078	X	X
FBgn0001079	X	X
FBgn0001083	X
FBgn0001084	X	X
FBgn0001085	X	X
FBgn0001086	X	X
FBgn0001087	X	X
FBgn0001089	X	X
FBgn0001090		X
FBgn0001091	X	X
FBgn0001092	X	X
FBgn0001098	X	X
FBgn0001099		X
FBgn0001104	X	X
FBgn0001105	X	X
FBgn0001108	X	X
FBgn0001112	X
FBgn0001114	X	X
FBgn0001120	X	X
FBgn0001122	X	X
FBgn0001123	X	X
FBgn0001124	X	X
FBgn0001125	X	X
FBgn0001128	X	X
FBgn0001133	X	X
FBgn0001137	X	X
FBgn0001139	X	X
FBgn0001142	X	X
FBgn0001145	X	X
FBgn0001149	X	X
FBgn0001168	X	X
FBgn0001169	X	X
FBgn0001179		X
FBgn0001180	X	X
FBgn0001185	X	X
FBgn0001186	X	X
FBgn0001187		X
FBgn0001189	X	X
FBgn0001197	X	X
FBgn0001202	X	X
FBgn0001203	X	X
FBgn0001205	X	X
FBgn0001206	X	X
FBgn0001208	X	X
FBgn0001215	X	X
FBgn0001216		X
FBgn0001217	X	X
FBgn0001218	X	X
FBgn0001219	X	X
FBgn0001220	X	X
FBgn0001222	X	X
FBgn0001223	X	X
FBgn0001224	X	X
FBgn0001225	X	X
FBgn0001226	X	X
FBgn0001227	X	X
FBgn0001228		X
FBgn0001229		X
FBgn0001230		X
FBgn0001233	X	X
FBgn0001234	X	X
FBgn0001247	X	X
FBgn0001248	X	X
FBgn0001250	X	X
FBgn0001253	X
FBgn0001255	X	X
FBgn0001257	X	X
FBgn0001258		X
FBgn0001276	X	X
FBgn0001280	X	X
FBgn0001285	X
FBgn0001291	X	X
FBgn0001296	X	X
FBgn0001297	X	X
FBgn0001301	X	X
FBgn0001308	X	X
FBgn0001316	X	X
FBgn0001320		X
FBgn0001323	X
FBgn0001324	X	X
FBgn0001330	X	X
FBgn0001332	X	X
FBgn0001337	X	X
FBgn0001341	X	X
FBgn0001402		X
FBgn0001404	X	X
FBgn0001491	X	X
FBgn0001565	X	X
FBgn0001612	X	X
FBgn0001624	X	X
FBgn0001941	X	X
FBgn0001942	X	X
FBgn0001961	X	X
FBgn0001965	X	X
FBgn0001967		X
FBgn0001970	X	X
FBgn0001974	X	X
FBgn0001977	X	X
FBgn0001978	X	X
FBgn0001980		X
FBgn0001986	X	X
FBgn0001987	X	X
FBgn0001989	X	X
FBgn0001990	X	X
FBgn0001991		X
FBgn0001992	X
FBgn0001994	X	X
FBgn0001995	X	X
FBgn0002021	X	X
FBgn0002022	X	X
FBgn0002031	X	X
FBgn0002036	X	X
FBgn0002044	X	X
FBgn0002069	X	X
FBgn0002121	X	X
FBgn0002174	X	X
FBgn0002183	X	X
FBgn0002283	X	X
FBgn0002284	X	X
FBgn0002306		X
FBgn0002354	X	X
FBgn0002413	X	X
FBgn0002431	X	X
FBgn0002441	X	X
FBgn0002466	X	X
FBgn0002521	X	X
FBgn0002524	X	X
FBgn0002525	X	X
FBgn0002526	X	X
FBgn0002527		X
FBgn0002528	X	X
FBgn0002542	X	X
FBgn0002543	X	X
FBgn0002552	X	X
FBgn0002563		X
FBgn0002564	X	X
FBgn0002565	X	X
FBgn0002566	X	X
FBgn0002567	X	X
FBgn0002569	X
FBgn0002571	X
FBgn0002577	X
FBgn0002579	X	X
FBgn0002590	X	X
FBgn0002592		X
FBgn0002593	X	X
FBgn0002607	X	X
FBgn0002609	X	X
FBgn0002622	X	X
FBgn0002626	X	X
FBgn0002633	X	X
FBgn0002638	X	X
FBgn0002641	X	X
FBgn0002643	X	X
FBgn0002645	X	X
FBgn0002652	X	X
FBgn0002673	X	X
FBgn0002707	X	X
FBgn0002709	X	X
FBgn0002715	X	X
FBgn0002716		X
FBgn0002719	X	X
FBgn0002723	X	X
FBgn0002732	X	X
FBgn0002733	X	X
FBgn0002736	X	X
FBgn0002772	X	X
FBgn0002773	X	X
FBgn0002774	X	X
FBgn0002775	X	X
FBgn0002777		X
FBgn0002778	X	X
FBgn0002780	X	X
FBgn0002781	X	X
FBgn0002783	X	X
FBgn0002787	X	X
FBgn0002789	X	X
FBgn0002791	X	X
FBgn0002863		X
FBgn0002868	X	X
FBgn0002869		X
FBgn0002872	X	X
FBgn0002873	X	X
FBgn0002878	X	X
FBgn0002887	X	X
FBgn0002891	X	X
FBgn0002899	X	X
FBgn0002901	X	X
FBgn0002905	X	X
FBgn0002906	X	X
FBgn0002909		X
FBgn0002914	X	X
FBgn0002921	X	X
FBgn0002924	X	X
FBgn0002926	X	X
FBgn0002930		X
FBgn0002932	X	X
FBgn0002945		X
FBgn0002948	X	X
FBgn0002962	X	X
FBgn0002968	X	X
FBgn0002973	X	X
FBgn0002989	X	X
FBgn0002997		X
FBgn0003008	X	X
FBgn0003013		X
FBgn0003015	X	X
FBgn0003016	X	X
FBgn0003022	X	X
FBgn0003023	X	X
FBgn0003028	X	X
FBgn0003031		X
FBgn0003041	X	X
FBgn0003042	X	X
FBgn0003044	X	X
FBgn0003046		X
FBgn0003048	X	X
FBgn0003053	X	X
FBgn0003062	X	X
FBgn0003067	X	X
FBgn0003068	X	X
FBgn0003071	X	X
FBgn0003074	X	X
FBgn0003075		X
FBgn0003076	X	X
FBgn0003079	X	X
FBgn0003082	X	X
FBgn0003087	X	X
FBgn0003089	X	X
FBgn0003090	X	X
FBgn0003091	X	X
FBgn0003093	X	X
FBgn0003114	X	X
FBgn0003116	X	X
FBgn0003118	X	X
FBgn0003124	X	X
FBgn0003129	X	X
FBgn0003134	X	X
FBgn0003137	X	X
FBgn0003138	X	X
FBgn0003139	X	X
FBgn0003141	X	X
FBgn0003149	X	X
FBgn0003150		X
FBgn0003151		X
FBgn0003159	X	X
FBgn0003162	X	X
FBgn0003165	X	X
FBgn0003169	X	X
FBgn0003174	X	X
FBgn0003175	X	X
FBgn0003177		X
FBgn0003178	X	X
FBgn0003187	X	X
FBgn0003189	X	X
FBgn0003193		X
FBgn0003194		X
FBgn0003200		X
FBgn0003204	X	X
FBgn0003205	X	X
FBgn0003206	X	X
FBgn0003209	X	X
FBgn0003210	X	X
FBgn0003218	X	X
FBgn0003227	X	X
FBgn0003231	X	X
FBgn0003255	X
FBgn0003256	X	X
FBgn0003257	X	X
FBgn0003261	X	X
FBgn0003268	X	X
FBgn0003274	X	X
FBgn0003275	X	X
FBgn0003276	X	X
FBgn0003277	X	X
FBgn0003278	X	X
FBgn0003279	X	X
FBgn0003285		X
FBgn0003292	X	X
FBgn0003301	X	X
FBgn0003302	X	X
FBgn0003310	X	X
FBgn0003312	X	X
FBgn0003317	X	X
FBgn0003321	X	X
FBgn0003328	X	X
FBgn0003330	X	X
FBgn0003334	X	X
FBgn0003345	X	X
FBgn0003346	X	X
FBgn0003349		X
FBgn0003353	X	X
FBgn0003356	X
FBgn0003357	X
FBgn0003360	X	X
FBgn0003366	X	X
FBgn0003371	X	X
FBgn0003383		X
FBgn0003386		X
FBgn0003388	X	X
FBgn0003390	X	X
FBgn0003391	X	X
FBgn0003392	X	X
FBgn0003396	X	X
FBgn0003401	X	X
FBgn0003410	X	X
FBgn0003411	X
FBgn0003415	X	X
FBgn0003416	X	X
FBgn0003423	X	X
FBgn0003425	X	X
FBgn0003429	X	X
FBgn0003435	X	X
FBgn0003444	X	X
FBgn0003447	X	X
FBgn0003449	X	X
FBgn0003450	X	X
FBgn0003459	X	X
FBgn0003460	X	X
FBgn0003462	X	X
FBgn0003463	X	X
FBgn0003464	X	X
FBgn0003470		X
FBgn0003471		X
FBgn0003475	X	X
FBgn0003479	X	X
FBgn0003480	X	X
FBgn0003482	X	X
FBgn0003483	X	X
FBgn0003486	X	X
FBgn0003495	X	X
FBgn0003499		X
FBgn0003501		X
FBgn0003502	X	X
FBgn0003507	X	X
FBgn0003510	X	X
FBgn0003511	X	X
FBgn0003512	X	X
FBgn0003513	X
FBgn0003514	X	X
FBgn0003515		X
FBgn0003517	X	X
FBgn0003520	X	X
FBgn0003525	X	X
FBgn0003527	X	X
FBgn0003545	X	X
FBgn0003557	X	X
FBgn0003559	X	X
FBgn0003567	X	X
FBgn0003575	X	X
FBgn0003598	X	X
FBgn0003600	X	X
FBgn0003607	X	X
FBgn0003612	X	X
FBgn0003638	X	X
FBgn0003651	X
FBgn0003654	X	X
FBgn0003655	X	X
FBgn0003656	X	X
FBgn0003659	X	X
FBgn0003660		X
FBgn0003676	X	X
FBgn0003687	X	X
FBgn0003691		X
FBgn0003701	X	X
FBgn0003714	X	X
FBgn0003716	X	X
FBgn0003717		X
FBgn0003721	X	X
FBgn0003731	X	X
FBgn0003732	X	X
FBgn0003733	X	X
FBgn0003741	X	X
FBgn0003742	X	X
FBgn0003744	X	X
FBgn0003748	X	X
FBgn0003749		X
FBgn0003751	X	X
FBgn0003862	X	X
FBgn0003863	X
FBgn0003866	X	X
FBgn0003867	X	X
FBgn0003870	X	X
FBgn0003882	X	X
FBgn0003884	X	X
FBgn0003885	X	X
FBgn0003887	X	X
FBgn0003888	X	X
FBgn0003889		X
FBgn0003890	X	X
FBgn0003891	X	X
FBgn0003892	X	X
FBgn0003930		X
FBgn0003941	X	X
FBgn0003942	X	X
FBgn0003943	X	X
FBgn0003950		X
FBgn0003963	X	X
FBgn0003964	X	X
FBgn0003965	X
FBgn0003969	X	X
FBgn0003970		X
FBgn0003977	X	X
FBgn0003978	X	X
FBgn0003979	X	X
FBgn0003980	X	X
FBgn0003983	X	X
FBgn0003996/FBgn0028369/FBgn0052793 (OL)	X	X
FBgn0003997	X	X
FBgn0004002		X
FBgn0004003	X	X
FBgn0004028	X	X
FBgn0004045	X	X
FBgn0004047	X	X
FBgn0004049	X	X
FBgn0004050	X	X
FBgn0004053		X
FBgn0004055	X	X
FBgn0004057	X	X
FBgn0004066	X	X
FBgn0004087	X	X
FBgn0004101	X	X
FBgn0004102	X
FBgn0004103	X	X
FBgn0004106	X	X
FBgn0004107	X	X
FBgn0004108	X	X
FBgn0004117	X	X
FBgn0004132	X	X
FBgn0004133	X	X
FBgn0004145		X
FBgn0004167	X	X
FBgn0004168	X	X
FBgn0004169	X	X
FBgn0004176		X
FBgn0004177	X	X
FBgn0004179	X	X
FBgn0004183	X
FBgn0004189	X
FBgn0004198	X	X
FBgn0004210		X
FBgn0004227	X	X
FBgn0004236		X
FBgn0004237	X	X
FBgn0004243		X
FBgn0004359	X	X
FBgn0004360		X
FBgn0004362	X	X
FBgn0004363	X	X
FBgn0004364	X	X
FBgn0004367	X	X
FBgn0004368	X	X
FBgn0004369	X	X
FBgn0004370	X	X
FBgn0004373	X	X
FBgn0004374	X	X
FBgn0004378	X	X
FBgn0004379	X	X
FBgn0004380	X	X
FBgn0004381	X	X
FBgn0004387	X	X
FBgn0004390	X	X
FBgn0004391	X	X
FBgn0004395	X	X
FBgn0004396	X	X
FBgn0004397	X	X
FBgn0004399	X	X
FBgn0004400		X
FBgn0004401	X	X
FBgn0004403	X	X
FBgn0004404	X	X
FBgn0004406	X	X
FBgn0004407	X	X
FBgn0004413		X
FBgn0004414		X
FBgn0004419	X	X
FBgn0004432	X	X
FBgn0004435	X	X
FBgn0004436	X	X
FBgn0004446		X
FBgn0004449	X	X
FBgn0004456	X	X
FBgn0004461		X
FBgn0004462	X	X
FBgn0004463	X	X
FBgn0004465	X	X
FBgn0004493		X
FBgn0004507	X	X
FBgn0004509	X	X
FBgn0004510	X	X
FBgn0004511	X
FBgn0004512	X
FBgn0004513	X
FBgn0004514	X	X
FBgn0004551	X	X
FBgn0004556	X	X
FBgn0004569	X	X
FBgn0004574	X	X
FBgn0004575		X
FBgn0004581	X
FBgn0004583	X	X
FBgn0004584	X	X
FBgn0004587	X	X
FBgn0004595	X
FBgn0004597	X	X
FBgn0004598	X	X
FBgn0004603	X	X
FBgn0004606	X	X
FBgn0004607	X
FBgn0004611	X	X
FBgn0004624	X	X
FBgn0004625		X
FBgn0004629	X	X
FBgn0004635	X
FBgn0004636	X	X
FBgn0004638	X	X
FBgn0004643	X	X
FBgn0004644		X
FBgn0004646	X	X
FBgn0004647	X	X
FBgn0004648	X	X
FBgn0004649	X	X
FBgn0004650	X	X
FBgn0004652	X	X
FBgn0004654	X	X
FBgn0004655	X	X
FBgn0004656	X	X
FBgn0004657	X	X
FBgn0004666	X	X
FBgn0004687	X	X
FBgn0004698	X	X
FBgn0004777		X
FBgn0004795	X	X
FBgn0004797	X	X
FBgn0004811	X	X
FBgn0004828	X	X
FBgn0004832	X	X
FBgn0004833		X
FBgn0004834		X
FBgn0004837	X	X
FBgn0004838	X	X
FBgn0004839		X
FBgn0004852	X	X
FBgn0004855		X
FBgn0004856	X	X
FBgn0004858	X	X
FBgn0004859	X	X
FBgn0004860	X	X
FBgn0004861	X	X
FBgn0004864	X	X
FBgn0004865	X
FBgn0004867	X	X
FBgn0004868	X	X
FBgn0004870	X	X
FBgn0004872	X	X
FBgn0004873		X
FBgn0004875	X	X
FBgn0004876	X	X
FBgn0004878	X	X
FBgn0004879		X
FBgn0004880	X
FBgn0004882	X	X
FBgn0004885	X	X
FBgn0004888	X	X
FBgn0004889	X	X
FBgn0004892	X
FBgn0004893	X	X
FBgn0004898	X
FBgn0004901	X	X
FBgn0004903	X	X
FBgn0004907	X	X
FBgn0004908	X	X
FBgn0004910	X	X
FBgn0004913	X	X
FBgn0004914	X	X
FBgn0004915	X	X
FBgn0004921	X	X
FBgn0004922		X
FBgn0004924	X	X
FBgn0004925		X
FBgn0004926	X	X
FBgn0004956		X
FBgn0004957	X	X
FBgn0004959	X	X
FBgn0005198	X	X
FBgn0005278	X	X
FBgn0005322	X	X
FBgn0005355	X	X
FBgn0005386	X	X
FBgn0005390	X	X
FBgn0005391	X	X
FBgn0005410	X	X
FBgn0005411	X	X
FBgn0005427	X	X
FBgn0005511		X
FBgn0005533	X	X
FBgn0005536	X	X
FBgn0005558	X
FBgn0005561	X
FBgn0005563	X	X
FBgn0005564	X	X
FBgn0005585	X	X
FBgn0005586	X
FBgn0005592		X
FBgn0005593	X	X
FBgn0005596	X	X
FBgn0005612	X	X
FBgn0005613	X
FBgn0005616	X	X
FBgn0005617	X	X
FBgn0005624	X	X
FBgn0005626	X	X
FBgn0005629		X
FBgn0005630	X	X
FBgn0005631		X
FBgn0005632	X	X
FBgn0005634	X	X
FBgn0005638		X
FBgn0005639		X
FBgn0005640	X	X
FBgn0005642	X	X
FBgn0005648	X	X
FBgn0005649	X	X
FBgn0005654	X	X
FBgn0005655	X	X
FBgn0005666	X	X
FBgn0005671	X	X
FBgn0005672	X	X
FBgn0005674	X	X
FBgn0005683	X	X
FBgn0005694	X	X
FBgn0005695	X	X
FBgn0005696	X	X
FBgn0005771	X	X
FBgn0005775		X
FBgn0005776		X
FBgn0005777	X	X
FBgn0008635	X	X
FBgn0008654	X	X
FBgn0010014	X
FBgn0010019	X	X
FBgn0010038	X	X
FBgn0010039	X	X
FBgn0010051	X	X
FBgn0010052	X
FBgn0010053	X	X
FBgn0010078	X	X
FBgn0010083		X
FBgn0010097	X	X
FBgn0010100	X	X
FBgn0010109		X
FBgn0010110		X
FBgn0010113	X	X
FBgn0010173	X	X
FBgn0010194	X	X
FBgn0010198	X	X
FBgn0010213	X	X
FBgn0010215	X	X
FBgn0010217	X	X
FBgn0010220	X	X
FBgn0010222	X	X
FBgn0010223	X	X
FBgn0010225	X	X
FBgn0010226	X	X
FBgn0010228	X	X
FBgn0010229		X
FBgn0010235	X	X
FBgn0010238	X	X
FBgn0010240		X
FBgn0010246	X	X
FBgn0010247	X	X
FBgn0010252		X
FBgn0010256		X
FBgn0010263	X	X
FBgn0010265	X	X
FBgn0010269	X	X
FBgn0010278	X	X
FBgn0010280	X	X
FBgn0010282	X	X
FBgn0010287	X	X
FBgn0010288	X	X
FBgn0010292	X	X
FBgn0010300	X	X
FBgn0010303	X	X
FBgn0010309	X	X
FBgn0010313	X	X
FBgn0010314	X	X
FBgn0010315	X	X
FBgn0010316	X	X
FBgn0010317	X	X
FBgn0010328	X	X
FBgn0010333	X	X
FBgn0010338		X
FBgn0010339	X	X
FBgn0010340	X	X
FBgn0010341	X	X
FBgn0010342		X
FBgn0010348	X	X
FBgn0010349		X
FBgn0010350	X	X
FBgn0010352	X	X
FBgn0010355	X	X
FBgn0010356	X	X
FBgn0010379	X	X
FBgn0010380	X	X
FBgn0010381	X	X
FBgn0010382	X	X
FBgn0010383	X	X
FBgn0010385		X
FBgn0010387		X
FBgn0010388		X
FBgn0010389	X	X
FBgn0010391	X	X
FBgn0010395	X
FBgn0010397	X	X
FBgn0010398	X	X
FBgn0010401		X
FBgn0010406	X	X
FBgn0010408	X	X
FBgn0010409	X	X
FBgn0010410		X
FBgn0010411	X	X
FBgn0010412	X
FBgn0010415	X	X
FBgn0010416	X	X
FBgn0010417	X	X
FBgn0010421	X	X
FBgn0010422	X	X
FBgn0010423	X	X
FBgn0010424	X	X
FBgn0010425	X
FBgn0010426		X
FBgn0010431	X	X
FBgn0010434	X	X
FBgn0010435	X	X
FBgn0010438	X	X
FBgn0010441		X
FBgn0010452	X	X
FBgn0010453	X	X
FBgn0010460		X
FBgn0010470	X	X
FBgn0010473	X	X
FBgn0010482	X	X
FBgn0010488	X	X
FBgn0010497	X	X
FBgn0010501	X	X
FBgn0010504	X	X
FBgn0010516	X	X
FBgn0010520	X	X
FBgn0010531	X	X
FBgn0010548	X	X
FBgn0010549	X	X
FBgn0010551	X	X
FBgn0010575	X	X
FBgn0010583	X	X
FBgn0010590	X	X
FBgn0010591	X	X
FBgn0010602	X	X
FBgn0010607	X	X
FBgn0010609	X	X
FBgn0010611	X	X
FBgn0010612	X	X
FBgn0010620	X	X
FBgn0010621	X	X
FBgn0010622	X	X
FBgn0010633		X
FBgn0010638	X	X
FBgn0010651	X	X
FBgn0010660	X	X
FBgn0010704	X	X
FBgn0010709	X	X
FBgn0010715		X
FBgn0010741	X	X
FBgn0010747	X	X
FBgn0010750	X	X
FBgn0010762	X	X
FBgn0010768	X	X
FBgn0010770	X	X
FBgn0010772	X	X
FBgn0010774	X	X
FBgn0010786	X	X
FBgn0010803	X	X
FBgn0010808	X	X
FBgn0010812	X	X
FBgn0010825	X	X
FBgn0010830	X	X
FBgn0010851		X
FBgn0010877	X	X
FBgn0010894	X	X
FBgn0010905	X	X
FBgn0010909	X	X
FBgn0010926	X	X
FBgn0011013		X
FBgn0011016	X	X
FBgn0011020	X	X
FBgn0011202	X	X
FBgn0011204	X	X
FBgn0011205	X	X
FBgn0011206	X	X
FBgn0011207	X	X
FBgn0011211	X	X
FBgn0011217	X	X
FBgn0011219		X
FBgn0011224	X	X
FBgn0011225	X	X
FBgn0011227	X	X
FBgn0011230	X	X
FBgn0011232	X	X
FBgn0011236	X	X
FBgn0011241	X	X
FBgn0011253		X
FBgn0011259	X	X
FBgn0011260	X	X
FBgn0011272	X	X
FBgn0011274	X	X
FBgn0011279		X
FBgn0011282	X	X
FBgn0011284	X	X
FBgn0011285		X
FBgn0011286	X	X
FBgn0011289	X	X
FBgn0011290	X	X
FBgn0011291	X	X
FBgn0011296	X	X
FBgn0011297	X	X
FBgn0011300	X	X
FBgn0011305	X	X
FBgn0011327	X	X
FBgn0011335	X	X
FBgn0011336	X	X
FBgn0011341		X
FBgn0011361	X	X
FBgn0011425		X
FBgn0011455	X	X
FBgn0011474	X	X
FBgn0011476	X	X
FBgn0011481	X	X
FBgn0011509	X	X
FBgn0011566	X	X
FBgn0011570	X	X
FBgn0011571	X	X
FBgn0011573	X	X
FBgn0011576	X	X
FBgn0011577	X	X
FBgn0011584	X	X
FBgn0011586	X	X
FBgn0011591	X	X
FBgn0011592	X	X
FBgn0011598		X
FBgn0011603	X
FBgn0011604	X	X
FBgn0011606	X	X
FBgn0011638	X	X
FBgn0011640	X	X
FBgn0011642	X	X
FBgn0011643		X
FBgn0011648	X	X
FBgn0011653	X
FBgn0011655	X	X
FBgn0011656	X	X
FBgn0011659	X	X
FBgn0011660	X	X
FBgn0011661	X	X
FBgn0011666	X	X
FBgn0011672	X	X
FBgn0011674	X	X
FBgn0011676	X
FBgn0011692	X	X
FBgn0011695	X	X
FBgn0011703	X	X
FBgn0011704	X	X
FBgn0011705	X	X
FBgn0011708	X	X
FBgn0011710	X	X
FBgn0011712		X
FBgn0011715	X	X
FBgn0011722	X	X
FBgn0011725	X	X
FBgn0011726	X	X
FBgn0011737	X	X
FBgn0011739	X	X
FBgn0011740	X	X
FBgn0011741	X	X
FBgn0011742	X	X
FBgn0011744		X
FBgn0011745	X	X
FBgn0011746	X	X
FBgn0011747	X	X
FBgn0011754	X	X
FBgn0011760	X	X
FBgn0011761	X	X
FBgn0011762	X	X
FBgn0011763	X	X
FBgn0011764	X	X
FBgn0011766	X	X
FBgn0011768	X	X
FBgn0011769	X	X
FBgn0011770	X	X
FBgn0011771	X	X
FBgn0011774	X	X
FBgn0011785	X	X
FBgn0011787	X	X
FBgn0011802	X	X
FBgn0011817	X	X
FBgn0011818	X	X
FBgn0011822	X
FBgn0011823	X	X
FBgn0011824	X	X
FBgn0011826	X	X
FBgn0011828	X	X
FBgn0011832	X
FBgn0011836	X	X
FBgn0011837	X	X
FBgn0012034	X	X
FBgn0012036	X	X
FBgn0012037	X	X
FBgn0012042	X
FBgn0012049	X	X
FBgn0012051	X	X
FBgn0012058	X	X
FBgn0012066	X	X
FBgn0013263	X	X
FBgn0013269	X	X
FBgn0013272	X	X
FBgn0013276	X
FBgn0013279		X
FBgn0013303	X	X
FBgn0013305	X	X
FBgn0013307	X
FBgn0013325	X	X
FBgn0013334	X	X
FBgn0013343		X
FBgn0013347	X	X
FBgn0013349		X
FBgn0013432	X	X
FBgn0013435	X	X
FBgn0013469	X	X
FBgn0013531	X	X
FBgn0013548	X	X
FBgn0013563	X	X
FBgn0013576	X	X
FBgn0013591		X
FBgn0013674	X
FBgn0013675	X
FBgn0013678	X
FBgn0013679	X
FBgn0013680	X
FBgn0013681	X
FBgn0013682	X
FBgn0013683	X
FBgn0013684	X
FBgn0013685	X
FBgn0013686	X
FBgn0013688	X
FBgn0013717	X	X
FBgn0013718	X	X
FBgn0013720	X	X
FBgn0013726	X	X
FBgn0013732	X	X
FBgn0013733	X	X
FBgn0013746	X	X
FBgn0013749	X	X
FBgn0013750	X	X
FBgn0013753	X	X
FBgn0013756	X	X
FBgn0013759	X	X
FBgn0013762	X	X
FBgn0013763	X	X
FBgn0013764	X	X
FBgn0013765	X	X
FBgn0013767	X
FBgn0013770	X	X
FBgn0013771	X	X
FBgn0013773	X	X
FBgn0013799	X	X
FBgn0013810	X	X
FBgn0013812	X
FBgn0013813	X
FBgn0013948	X	X
FBgn0013949	X
FBgn0013953	X	X
FBgn0013954	X	X
FBgn0013955	X	X
FBgn0013969		X
FBgn0013974		X
FBgn0013981	X	X
FBgn0013983	X	X
FBgn0013984	X	X
FBgn0013987	X	X
FBgn0013988	X	X
FBgn0013995	X	X
FBgn0013997	X	X
FBgn0013998	X	X
FBgn0014000	X
FBgn0014001	X	X
FBgn0014002	X	X
FBgn0014006	X	X
FBgn0014007	X	X
FBgn0014009	X	X
FBgn0014010	X	X
FBgn0014011	X	X
FBgn0014018		X
FBgn0014020	X	X
FBgn0014022	X	X
FBgn0014023	X	X
FBgn0014024	X	X
FBgn0014026	X	X
FBgn0014027		X
FBgn0014028	X	X
FBgn0014029	X	X
FBgn0014031	X	X
FBgn0014032	X	X
FBgn0014033		X
FBgn0014037		X
FBgn0014073	X	X
FBgn0014075	X	X
FBgn0014076	X	X
FBgn0014092	X	X
FBgn0014127	X	X
FBgn0014133	X	X
FBgn0014135	X	X
FBgn0014141	X	X
FBgn0014163	X	X
FBgn0014184	X	X
FBgn0014189	X	X
FBgn0014269	X	X
FBgn0014340	X	X
FBgn0014342	X	X
FBgn0014343	X	X
FBgn0014362		X
FBgn0014366	X	X
FBgn0014380	X	X
FBgn0014388	X	X
FBgn0014391	X	X
FBgn0014395	X	X
FBgn0014396	X	X
FBgn0014411	X	X
FBgn0014417	X	X
FBgn0014427	X	X
FBgn0014455	X	X
FBgn0014462		X
FBgn0014464	X	X
FBgn0014465		X
FBgn0014466		X
FBgn0014467	X	X
FBgn0014469	X	X
FBgn0014857	X	X
FBgn0014859	X
FBgn0014861	X	X
FBgn0014863	X	X
FBgn0014868	X	X
FBgn0014869	X	X
FBgn0014870	X	X
FBgn0014877	X	X
FBgn0014879	X	X
FBgn0014903	X	X
FBgn0014906	X	X
FBgn0014930	X	X
FBgn0014931	X	X
FBgn0014949	X	X
FBgn0014963		X
FBgn0015000	X	X
FBgn0015001	X
FBgn0015011	X
FBgn0015014	X	X
FBgn0015019	X	X
FBgn0015024	X	X
FBgn0015025	X	X
FBgn0015031	X	X
FBgn0015033	X
FBgn0015034	X
FBgn0015036	X	X
FBgn0015039	X
FBgn0015040		X
FBgn0015075	X	X
FBgn0015218	X	X
FBgn0015221	X	X
FBgn0015222	X	X
FBgn0015229	X	X
FBgn0015234		X
FBgn0015239	X	X
FBgn0015240	X	X
FBgn0015245	X	X
FBgn0015247	X	X
FBgn0015268	X	X
FBgn0015269	X	X
FBgn0015270	X	X
FBgn0015271	X	X
FBgn0015277	X	X
FBgn0015278	X	X
FBgn0015279	X	X
FBgn0015282	X	X
FBgn0015283	X	X
FBgn0015286	X	X
FBgn0015287		X
FBgn0015288	X	X
FBgn0015295	X	X
FBgn0015296	X	X
FBgn0015298	X	X
FBgn0015299	X	X
FBgn0015316		X
FBgn0015320	X	X
FBgn0015321	X	X
FBgn0015324	X	X
FBgn0015331	X	X
FBgn0015338	X	X
FBgn0015351		X
FBgn0015359	X	X
FBgn0015360	X	X
FBgn0015371	X	X
FBgn0015372	X	X
FBgn0015374	X	X
FBgn0015376	X	X
FBgn0015379	X	X
FBgn0015380		X
FBgn0015391	X	X
FBgn0015393	X	X
FBgn0015396	X	X
FBgn0015399	X	X
FBgn0015400	X
FBgn0015402	X	X
FBgn0015477	X	X
FBgn0015509	X	X
FBgn0015513	X	X
FBgn0015519		X
FBgn0015520	X	X
FBgn0015521	X	X
FBgn0015522		X
FBgn0015524	X
FBgn0015527	X	X
FBgn0015541	X	X
FBgn0015542	X	X
FBgn0015543		X
FBgn0015544	X	X
FBgn0015546	X	X
FBgn0015553	X	X
FBgn0015558	X	X
FBgn0015562	X	X
FBgn0015565	X	X
FBgn0015567	X	X
FBgn0015568	X	X
FBgn0015569	X	X
FBgn0015570	X
FBgn0015571	X	X
FBgn0015572	X	X
FBgn0015573		X
FBgn0015575	X	X
FBgn0015576	X	X
FBgn0015577	X	X
FBgn0015582	X	X
FBgn0015587		X
FBgn0015589	X	X
FBgn0015600	X	X
FBgn0015602	X	X
FBgn0015608		X
FBgn0015609	X	X
FBgn0015610	X	X
FBgn0015614	X	X
FBgn0015615	X	X
FBgn0015617	X	X
FBgn0015618	X	X
FBgn0015621	X	X
FBgn0015622	X	X
FBgn0015623	X	X
FBgn0015624		X
FBgn0015625	X	X
FBgn0015657	X	X
FBgn0015663	X	X
FBgn0015664	X	X
FBgn0015714	X	X
FBgn0015721	X
FBgn0015737	X	X
FBgn0015754	X	X
FBgn0015756	X	X
FBgn0015763		X
FBgn0015765	X	X
FBgn0015766	X	X
FBgn0015772	X	X
FBgn0015773	X	X
FBgn0015774	X	X
FBgn0015776	X	X
FBgn0015777	X	X
FBgn0015778	X	X
FBgn0015781	X	X
FBgn0015789	X	X
FBgn0015790	X	X
FBgn0015791	X	X
FBgn0015793	X	X
FBgn0015794	X	X
FBgn0015795	X	X
FBgn0015796		X
FBgn0015797	X	X
FBgn0015799	X	X
FBgn0015801	X	X
FBgn0015803	X	X
FBgn0015805	X	X
FBgn0015806	X	X
FBgn0015808	X	X
FBgn0015816	X	X
FBgn0015818	X	X
FBgn0015828	X	X
FBgn0015829	X	X
FBgn0015834	X	X
FBgn0015838	X	X
FBgn0015844		X
FBgn0015872	X	X
FBgn0015903	X	X
FBgn0015904	X
FBgn0015905	X	X
FBgn0015907	X	X
FBgn0015924	X	X
FBgn0015925	X	X
FBgn0015926	X	X
FBgn0015929	X	X
FBgn0015930		X
FBgn0015933		X
FBgn0015946	X
FBgn0015949	X	X
FBgn0015954		X
FBgn0016031	X	X
FBgn0016032	X	X
FBgn0016034	X	X
FBgn0016036	X
FBgn0016038	X	X
FBgn0016041	X	X
FBgn0016053/FBgn0017482 (OL)	X	X
FBgn0016054	X	X
FBgn0016059	X	X
FBgn0016070	X	X
FBgn0016075	X	X
FBgn0016076	X	X
FBgn0016078	X	X
FBgn0016080	X	X
FBgn0016081	X	X
FBgn0016119	X	X
FBgn0016120	X	X
FBgn0016122	X	X
FBgn0016123	X	X
FBgn0016126	X	X
FBgn0016131	X	X
FBgn0016132		X
FBgn0016641	X	X
FBgn0016660	X	X
FBgn0016672	X	X
FBgn0016685	X	X
FBgn0016687	X	X
FBgn0016691	X	X
FBgn0016693	X	X
FBgn0016694	X	X
FBgn0016696	X	X
FBgn0016697	X	X
FBgn0016698	X	X
FBgn0016700	X	X
FBgn0016701	X	X
FBgn0016715	X	X
FBgn0016726		X
FBgn0016754	X	X
FBgn0016756	X	X
FBgn0016762		X
FBgn0016792	X	X
FBgn0016794	X	X
FBgn0016797	X	X
FBgn0016917	X	X
FBgn0016926	X	X
FBgn0016930	X	X
FBgn0016940		X
FBgn0016970	X	X
FBgn0016974		X
FBgn0016977	X	X
FBgn0016978	X	X
FBgn0016983	X	X
FBgn0016984		X
FBgn0017397	X	X
FBgn0017414	X	X
FBgn0017418	X	X
FBgn0017424		X
FBgn0017429	X	X
FBgn0017430	X	X
FBgn0017448	X	X
FBgn0017453	X	X
FBgn0017457	X	X
FBgn0017539		X
FBgn0017545	X	X
FBgn0017549	X	X
FBgn0017550	X	X
FBgn0017551	X	X
FBgn0017558	X	X
FBgn0017561	X	X
FBgn0017566	X	X
FBgn0017567	X	X
FBgn0017572	X	X
FBgn0017577	X	X
FBgn0017578	X	X
FBgn0017579	X	X
FBgn0017581	X	X
FBgn0017590	X
FBgn0019624	X	X
FBgn0019637	X	X
FBgn0019643	X	X
FBgn0019644	X	X
FBgn0019661	X
FBgn0019662	X	X
FBgn0019686	X	X
FBgn0019830	X	X
FBgn0019886	X	X
FBgn0019890	X	X
FBgn0019925	X	X
FBgn0019929	X
FBgn0019932	X	X
FBgn0019936	X	X
FBgn0019938	X	X
FBgn0019947	X	X
FBgn0019948	X	X
FBgn0019949	X	X
FBgn0019952	X	X
FBgn0019957	X	X
FBgn0019960	X	X
FBgn0019968	X	X
FBgn0019972	X	X
FBgn0019982	X	X
FBgn0019990	X	X
FBgn0020018	X	X
FBgn0020129		X
FBgn0020224	X	X
FBgn0020235	X	X
FBgn0020236	X	X
FBgn0020238	X	X
FBgn0020240	X	X
FBgn0020245	X	X
FBgn0020248	X	X
FBgn0020249	X	X
FBgn0020251	X	X
FBgn0020254		X
FBgn0020255	X	X
FBgn0020257	X	X
FBgn0020258	X
FBgn0020261	X	X
FBgn0020269		X
FBgn0020270	X	X
FBgn0020272	X	X
FBgn0020278	X	X
FBgn0020279	X	X
FBgn0020294	X	X
FBgn0020299	X	X
FBgn0020300	X	X
FBgn0020303		X
FBgn0020304	X	X
FBgn0020305	X	X
FBgn0020306	X	X
FBgn0020309	X	X
FBgn0020312	X	X
FBgn0020367	X	X
FBgn0020368		X
FBgn0020369	X	X
FBgn0020370	X	X
FBgn0020372	X	X
FBgn0020379	X	X
FBgn0020381	X	X
FBgn0020385	X	X
FBgn0020386	X	X
FBgn0020388	X	X
FBgn0020389	X	X
FBgn0020391		X
FBgn0020392	X	X
FBgn0020407	X	X
FBgn0020412	X	X
FBgn0020414	X	X
FBgn0020415	X	X
FBgn0020416		X
FBgn0020439	X	X
FBgn0020440	X	X
FBgn0020443	X	X
FBgn0020445	X	X
FBgn0020493	X	X
FBgn0020496	X	X
FBgn0020497	X	X
FBgn0020503	X	X
FBgn0020510	X	X
FBgn0020513	X	X
FBgn0020518		X
FBgn0020521		X
FBgn0020545	X	X
FBgn0020556	X
FBgn0020611		X
FBgn0020615		X
FBgn0020616	X	X
FBgn0020618	X	X
FBgn0020620	X	X
FBgn0020621/FBgn0050343 (OL)	X	X
FBgn0020622	X	X
FBgn0020623		X
FBgn0020626	X	X
FBgn0020633	X	X
FBgn0020647	X	X
FBgn0020653	X	X
FBgn0020655	X	X
FBgn0020660	X	X
FBgn0020756	X	X
FBgn0020762	X	X
FBgn0020764	X	X
FBgn0020766	X	X
FBgn0020767	X	X
FBgn0020887	X	X
FBgn0020906	X
FBgn0020908	X
FBgn0020909	X	X
FBgn0020910	X	X
FBgn0020930	X	X
FBgn0021742	X
FBgn0021750		X
FBgn0021760	X	X
FBgn0021761	X	X
FBgn0021764	X	X
FBgn0021765		X
FBgn0021767	X
FBgn0021768	X	X
FBgn0021795	X	X
FBgn0021796	X	X
FBgn0021800	X	X
FBgn0021814	X	X
FBgn0021818	X	X
FBgn0021825	X	X
FBgn0021847	X	X
FBgn0021856	X	X
FBgn0021872	X	X
FBgn0021873	X	X
FBgn0021874	X	X
FBgn0021875	X	X
FBgn0021895	X	X
FBgn0021906	X	X
FBgn0021944	X	X
FBgn0021953	X	X
FBgn0021967	X	X
FBgn0021979	X	X
FBgn0021995	X	X
FBgn0022023	X	X
FBgn0022027	X	X
FBgn0022029	X	X
FBgn0022063	X	X
FBgn0022069	X	X
FBgn0022070		X
FBgn0022073		X
FBgn0022085	X	X
FBgn0022097	X	X
FBgn0022131		X
FBgn0022153	X	X
FBgn0022160	X	X
FBgn0022201	X	X
FBgn0022213		X
FBgn0022224	X	X
FBgn0022238	X	X
FBgn0022246	X	X
FBgn0022268	X	X
FBgn0022288	X	X
FBgn0022338	X	X
FBgn0022343	X	X
FBgn0022344	X	X
FBgn0022347		X
FBgn0022349	X	X
FBgn0022355	X	X
FBgn0022359	X	X
FBgn0022361	X	X
FBgn0022382	X	X
FBgn0022699	X	X
FBgn0022701		X
FBgn0022702	X	X
FBgn0022708	X	X
FBgn0022709	X	X
FBgn0022710	X	X
FBgn0022720	X	X
FBgn0022724	X	X
FBgn0022764	X	X
FBgn0022768	X	X
FBgn0022770		X
FBgn0022772	X	X
FBgn0022774	X	X
FBgn0022786	X	X
FBgn0022787	X	X
FBgn0022893	X	X
FBgn0022935	X	X
FBgn0022936	X	X
FBgn0022942	X	X
FBgn0022943	X	X
FBgn0022959	X	X
FBgn0022960	X	X
FBgn0022981	X	X
FBgn0022984	X	X
FBgn0022985	X	X
FBgn0022986	X	X
FBgn0022987	X	X
FBgn0023000	X	X
FBgn0023001	X	X
FBgn0023023	X	X
FBgn0023076	X	X
FBgn0023077		X
FBgn0023081	X	X
FBgn0023083	X	X
FBgn0023090	X
FBgn0023094	X	X
FBgn0023095	X	X
FBgn0023097	X	X
FBgn0023129	X	X
FBgn0023130	X	X
FBgn0023143	X	X
FBgn0023167	X	X
FBgn0023169	X	X
FBgn0023170	X	X
FBgn0023171	X	X
FBgn0023172	X	X
FBgn0023174	X	X
FBgn0023175	X	X
FBgn0023177	X	X
FBgn0023180	X	X
FBgn0023181	X	X
FBgn0023184		X
FBgn0023211	X	X
FBgn0023212	X	X
FBgn0023213	X	X
FBgn0023214	X	X
FBgn0023215	X	X
FBgn0023216	X	X
FBgn0023388	X	X
FBgn0023395	X	X
FBgn0023407	X	X
FBgn0023423	X	X
FBgn0023441	X	X
FBgn0023444	X	X
FBgn0023458	X	X
FBgn0023477	X	X
FBgn0023496	X
FBgn0023506	X	X
FBgn0023507	X	X
FBgn0023508	X	X
FBgn0023509	X	X
FBgn0023510		X
FBgn0023511	X	X
FBgn0023512	X	X
FBgn0023513	X	X
FBgn0023514	X	X
FBgn0023515	X	X
FBgn0023516	X	X
FBgn0023517	X	X
FBgn0023518	X	X
FBgn0023519	X	X
FBgn0023520	X	X
FBgn0023521	X	X
FBgn0023522	X	X
FBgn0023523		X
FBgn0023525		X
FBgn0023526	X	X
FBgn0023527	X	X
FBgn0023528	X	X
FBgn0023529	X	X
FBgn0023530	X	X
FBgn0023531	X	X
FBgn0023535	X	X
FBgn0023536	X	X
FBgn0023537	X	X
FBgn0023540	X	X
FBgn0023541	X	X
FBgn0023542	X	X
FBgn0023545	X	X
FBgn0023546	X	X
FBgn0023549	X	X
FBgn0024177	X	X
FBgn0024179	X	X
FBgn0024182	X	X
FBgn0024183	X	X
FBgn0024184	X
FBgn0024187	X	X
FBgn0024188	X	X
FBgn0024191	X	X
FBgn0024194	X	X
FBgn0024196	X	X
FBgn0024211		X
FBgn0024222	X	X
FBgn0024227	X	X
FBgn0024230		X
FBgn0024234	X	X
FBgn0024236	X	X
FBgn0024238	X	X
FBgn0024242		X
FBgn0024244	X
FBgn0024245	X	X
FBgn0024248	X	X
FBgn0024250	X	X
FBgn0024251		X
FBgn0024252	X	X
FBgn0024273	X	X
FBgn0024277	X	X
FBgn0024285	X	X
FBgn0024288	X
FBgn0024289	X	X
FBgn0024291	X	X
FBgn0024293		X
FBgn0024308	X	X
FBgn0024314	X	X
FBgn0024315	X	X
FBgn0024319	X
FBgn0024320	X	X
FBgn0024321	X	X
FBgn0024326	X	X
FBgn0024329	X	X
FBgn0024330	X	X
FBgn0024332	X	X
FBgn0024352	X	X
FBgn0024360	X	X
FBgn0024361		X
FBgn0024362	X	X
FBgn0024364	X	X
FBgn0024365	X	X
FBgn0024366	X	X
FBgn0024371	X	X
FBgn0024432	X	X
FBgn0024491	X	X
FBgn0024509	X	X
FBgn0024510		X
FBgn0024542	X	X
FBgn0024555	X	X
FBgn0024556		X
FBgn0024558	X	X
FBgn0024689	X	X
FBgn0024698	X	X
FBgn0024728	X	X
FBgn0024732	X	X
FBgn0024733	X	X
FBgn0024734	X	X
FBgn0024753	X	X
FBgn0024754	X	X
FBgn0024804	X	X
FBgn0024806	X	X
FBgn0024807	X	X
FBgn0024811	X	X
FBgn0024814	X	X
FBgn0024832	X	X
FBgn0024833	X	X
FBgn0024841	X	X
FBgn0024846	X	X
FBgn0024887	X	X
FBgn0024889	X	X
FBgn0024891	X	X
FBgn0024909	X	X
FBgn0024912	X	X
FBgn0024920	X	X
FBgn0024921	X	X
FBgn0024923		X
FBgn0024939		X
FBgn0024944	X	X
FBgn0024945	X	X
FBgn0024947	X	X
FBgn0024956	X	X
FBgn0024957	X	X
FBgn0024958	X	X
FBgn0024973	X	X
FBgn0024975	X	X
FBgn0024977		X
FBgn0024978		X
FBgn0024980	X	X
FBgn0024983	X	X
FBgn0024984	X	X
FBgn0024985	X	X
FBgn0024986	X	X
FBgn0024987	X	X
FBgn0024988		X
FBgn0024989	X
FBgn0024991	X	X
FBgn0024992	X	X
FBgn0024993	X	X
FBgn0024994	X	X
FBgn0024995	X
FBgn0024996	X	X
FBgn0024998	X	X
FBgn0025109	X	X
FBgn0025111	X	X
FBgn0025117	X	X
FBgn0025140	X	X
FBgn0025185	X	X
FBgn0025186	X	X
FBgn0025286	X	X
FBgn0025335	X	X
FBgn0025336	X	X
FBgn0025352	X	X
FBgn0025355	X	X
FBgn0025366		X
FBgn0025373	X	X
FBgn0025381	X	X
FBgn0025382	X	X
FBgn0025388	X	X
FBgn0025390	X	X
FBgn0025391	X	X
FBgn0025393		X
FBgn0025394	X	X
FBgn0025454	X	X
FBgn0025455	X	X
FBgn0025456	X	X
FBgn0025457	X	X
FBgn0025458	X	X
FBgn0025463	X	X
FBgn0025469	X	X
FBgn0025519	X	X
FBgn0025525		X
FBgn0025549	X	X
FBgn0025558	X	X
FBgn0025571	X	X
FBgn0025574	X	X
FBgn0025582	X	X
FBgn0025583		X
FBgn0025592	X	X
FBgn0025593		X
FBgn0025595	X
FBgn0025608	X	X
FBgn0025615	X	X
FBgn0025617		X
FBgn0025620	X
FBgn0025621	X	X
FBgn0025623		X
FBgn0025624	X	X
FBgn0025625	X	X
FBgn0025626	X	X
FBgn0025627		X
FBgn0025628	X	X
FBgn0025629	X	X
FBgn0025630	X	X
FBgn0025631	X	X
FBgn0025632	X	X
FBgn0025633	X	X
FBgn0025634	X	X
FBgn0025635	X	X
FBgn0025637	X	X
FBgn0025638	X	X
FBgn0025639	X	X
FBgn0025640	X	X
FBgn0025641	X	X
FBgn0025642	X
FBgn0025643	X
FBgn0025674	X	X
FBgn0025676	X	X
FBgn0025678	X	X
FBgn0025680	X	X
FBgn0025681	X	X
FBgn0025682	X	X
FBgn0025683	X	X
FBgn0025684	X	X
FBgn0025687	X	X
FBgn0025692	X
FBgn0025693	X	X
FBgn0025698		X
FBgn0025700	X	X
FBgn0025701	X	X
FBgn0025702	X	X
FBgn0025704		X
FBgn0025712	X	X
FBgn0025716	X	X
FBgn0025720	X	X
FBgn0025724	X	X
FBgn0025725	X	X
FBgn0025726	X	X
FBgn0025739	X	X
FBgn0025740	X	X
FBgn0025741	X	X
FBgn0025742	X	X
FBgn0025743	X	X
FBgn0025777	X	X
FBgn0025781	X	X
FBgn0025790	X	X
FBgn0025800	X	X
FBgn0025802	X	X
FBgn0025803	X	X
FBgn0025806	X	X
FBgn0025807	X	X
FBgn0025808	X	X
FBgn0025809	X	X
FBgn0025814		X
FBgn0025815	X	X
FBgn0025820	X	X
FBgn0025825	X	X
FBgn0025830	X	X
FBgn0025832	X	X
FBgn0025836	X	X
FBgn0025837	X
FBgn0025839	X	X
FBgn0025864	X	X
FBgn0025865	X	X
FBgn0025866	X	X
FBgn0025874	X	X
FBgn0025878		X
FBgn0025879	X	X
FBgn0025881		X
FBgn0025882		X
FBgn0025885	X	X
FBgn0025936	X	X
FBgn0026015	X	X
FBgn0026056	X	X
FBgn0026057		X
FBgn0026058	X
FBgn0026059	X	X
FBgn0026060	X	X
FBgn0026061	X	X
FBgn0026063		X
FBgn0026064		X
FBgn0026076	X	X
[truncated: 8,626 more rows]
