# Supplementary material for: Microarray-Based Capture of Novel Expressed Cell Type–Specific Transfrags (CoNECT) to Annotate Tissue-Specific Transcription in Drosophila melanogaster
Source: G3 (Bethesda). 2012 Aug 1;2(8):873–82. doi: 10.1534/g3.112.003194 (PMC3411243; doi:10.1534/g3.112.003194)
Supplement: Supporting Information [file supp_2.8.873_TableS12.xlsx]

## Sheet: Sheet1
Gene	Tiling array expression	Total reads	FPKM
FBgn0021873	6615.85	142	44.71
FBgn0031815	6625.53	58	48.02
FBgn0010383	6632.09	64	41.82
FBgn0036929	6639.62	64	66.33
FBgn0015296	6641.39	47	52.85
FBgn0051865/6	6650.8	0	0
FBgn0025681	6654.62	130	54.97
FBgn0040268	6655.28	57	26.13
FBgn0001994	6657.31	98	45.27
FBgn0030629	6658.06	16	18.15
FBgn0011648	6661.43	146	80.18
	Total Reads	822
