# Supplementary material for: Microarray-Based Capture of Novel Expressed Cell Type–Specific Transfrags (CoNECT) to Annotate Tissue-Specific Transcription in Drosophila melanogaster
Source: G3 (Bethesda). 2012 Aug 1;2(8):873–82. doi: 10.1534/g3.112.003194 (PMC3411243; doi:10.1534/g3.112.003194)
Supplement: Supporting Information [file supp_2.8.873_TableS13.xlsx]

## Sheet: sheet1
Annotation Cluster 1	Enrichment Score: 5.073702863593428
Category	Term	Count	%	PValue	Genes	List Total	Pop Hits	Pop Total	Fold Enrichment	Bonferroni	Benjamini	FDR
GOTERM_MF_FAT	GO:0008236~serine-type peptidase activity	42	5.07246	8.21781e-07	FBGN0038705, FBGN0051821, FBGN0015001, FBGN0011653, FBGN0250815, FBGN0034052, FBGN0011832, FBGN0051265, FBGN0032639, FBGN0038114, FBGN0035665, FBGN0032638, FBGN0028917, FBGN0035669, FBGN0019929, FBGN0020906, FBGN0260474, FBGN0033321, FBGN0033320, FBGN0052260, FBGN0036024, FBGN0054043, FBGN0003863, FBGN0039494, FBGN0033362, FBGN0033033, FBGN0010425, FBGN0033359, FBGN0050091, FBGN0050090, FBGN00853…	473	308	7918	2.28272	0.000465841	0.000465841	0.0012043
GOTERM_MF_FAT	GO:0017171~serine hydrolase activity	42	5.07246	9.77278e-07	FBGN0038705, FBGN0051821, FBGN0015001, FBGN0011653, FBGN0250815, FBGN0034052, FBGN0011832, FBGN0051265, FBGN0032639, FBGN0038114, FBGN0035665, FBGN0032638, FBGN0028917, FBGN0035669, FBGN0019929, FBGN0020906, FBGN0260474, FBGN0033321, FBGN0033320, FBGN0052260, FBGN0036024, FBGN0054043, FBGN0003863, FBGN0039494, FBGN0033362, FBGN0033033, FBGN0010425, FBGN0033359, FBGN0050091, FBGN0050090, FBGN00853…	473	310	7918	2.26799	0.000553963	0.00027702	0.00143218
INTERPRO	IPR001314:Peptidase S1A, chymotrypsin	33	3.98551	1.74097e-06	FBGN0015001, FBGN0011653, FBGN0034052, FBGN0250815, FBGN0011832, FBGN0051265, FBGN0038114, FBGN0035665, FBGN0032638, FBGN0028917, FBGN0035669, FBGN0019929, FBGN0020906, FBGN0260474, FBGN0033321, FBGN0033320, FBGN0052260, FBGN0036024, FBGN0003863, FBGN0033362, FBGN0039494, FBGN0010425, FBGN0033033, FBGN0033359, FBGN0050091, FBGN0050090, FBGN0085379, FBGN0051681, FBGN0039102, FBGN0030051, FBGN00528…	631	210	10196	2.53919	0.00144396	0.00144396	0.00268529
GOTERM_MF_FAT	GO:0070011~peptidase activity, acting on L-amino acid peptides	66	7.97101	2.29644e-06	FBGN0038705, FBGN0051821, FBGN0015001, FBGN0039277, FBGN0034052, FBGN0011832, FBGN0039734, FBGN0038114, FBGN0019929, FBGN0032228, FBGN0020906, FBGN0033321, FBGN0260474, FBGN0033320, FBGN0259110, FBGN0052260, FBGN0036024, FBGN0012051, FBGN0033033, FBGN0033362, FBGN0032252, FBGN0031443, FBGN0011822, FBGN0031785, FBGN0058470, FBGN0032049, FBGN0039102, FBGN0032210, FBGN0028945, FBGN0038072, FBGN00297…	473	612	7918	1.80529	0.00130124	0.000433934	0.00336535
INTERPRO	IPR001254:Peptidase S1 and S6, chymotrypsin/Hap	36	4.34783	3.48662e-06	FBGN0015001, FBGN0011653, FBGN0250815, FBGN0034052, FBGN0011832, FBGN0051265, FBGN0032639, FBGN0038114, FBGN0035665, FBGN0032638, FBGN0028917, FBGN0035669, FBGN0019929, FBGN0020906, FBGN0260474, FBGN0033321, FBGN0033320, FBGN0052260, FBGN0036024, FBGN0054043, FBGN0003863, FBGN0039494, FBGN0033362, FBGN0010425, FBGN0033033, FBGN0033359, FBGN0050091, FBGN0050090, FBGN0085379, FBGN0051681, FBGN00391…	631	248	10196	2.34559	0.00288971	0.0014459	0.00537771
GOTERM_MF_FAT	GO:0004175~endopeptidase activity	53	6.40097	3.67661e-06	FBGN0015001, FBGN0039277, FBGN0034052, FBGN0011832, FBGN0039734, FBGN0038114, FBGN0019929, FBGN0032228, FBGN0020906, FBGN0033321, FBGN0260474, FBGN0033320, FBGN0259110, FBGN0052260, FBGN0036024, FBGN0012051, FBGN0033362, FBGN0033033, FBGN0032252, FBGN0031443, FBGN0011822, FBGN0032049, FBGN0039102, FBGN0028945, FBGN0029791, FBGN0030051, FBGN0030927, FBGN0039629, FBGN0039612, FBGN0011653, FBGN02508…	473	457	7918	1.9414	0.00208247	0.000521025	0.00538789
GOTERM_MF_FAT	GO:0008233~peptidase activity	68	8.21256	4.11311e-06	FBGN0038705, FBGN0051821, FBGN0015001, FBGN0039277, FBGN0034052, FBGN0011832, FBGN0039734, FBGN0038114, FBGN0019929, FBGN0032228, FBGN0020906, FBGN0033321, FBGN0260474, FBGN0033320, FBGN0259110, FBGN0052260, FBGN0036024, FBGN0012051, FBGN0033033, FBGN0033362, FBGN0032252, FBGN0031443, FBGN0011822, FBGN0028988, FBGN0031785, FBGN0058470, FBGN0032049, FBGN0039102, FBGN0032210, FBGN0028945, FBGN00380…	473	648	7918	1.75666	0.00232942	0.000466319	0.00602754
SP_PIR_KEYWORDS	Serine protease	24	2.89855	5.08701e-06	FBGN0033359, FBGN0050090, FBGN0015001, FBGN0085379, FBGN0034052, FBGN0250815, FBGN0051265, FBGN0011832, FBGN0051681, FBGN0038114, FBGN0039102, FBGN0035665, FBGN0028917, FBGN0035669, FBGN0019929, FBGN0020906, FBGN0030051, FBGN0036024, FBGN0003863, FBGN0001285, FBGN0039629, FBGN0010425, FBGN0033362, FBGN0039494	781	135	12980	2.95462	0.00113376	0.000378064	0.00648937
SMART	SM00020:Tryp_SPc	36	4.34783	1.91154e-05	FBGN0015001, FBGN0011653, FBGN0250815, FBGN0034052, FBGN0011832, FBGN0051265, FBGN0032639, FBGN0038114, FBGN0035665, FBGN0032638, FBGN0028917, FBGN0035669, FBGN0019929, FBGN0020906, FBGN0260474, FBGN0033321, FBGN0033320, FBGN0052260, FBGN0036024, FBGN0054043, FBGN0003863, FBGN0039494, FBGN0033362, FBGN0010425, FBGN0033033, FBGN0033359, FBGN0050091, FBGN0050090, FBGN0085379, FBGN0051681, FBGN00391…	328	248	4824	2.13493	0.00301571	0.00301571	0.0230296
SP_PIR_KEYWORDS	Protease	35	4.22705	2.09306e-05	FBGN0015001, FBGN0250815, FBGN0034052, FBGN0011832, FBGN0051265, FBGN0039734, FBGN0038114, FBGN0035665, FBGN0028917, FBGN0051742, FBGN0035669, FBGN0053128, FBGN0019929, FBGN0020906, FBGN0036024, FBGN0003863, FBGN0012051, FBGN0039494, FBGN0033362, FBGN0010425, FBGN0033359, FBGN0050090, FBGN0085379, FBGN0031443, FBGN0028988, FBGN0011822, FBGN0051681, FBGN0032049, FBGN0039102, FBGN0028945, FBGN00297…	781	264	12980	2.20337	0.0046567	0.000666574	0.0266982
GOTERM_MF_FAT	GO:0004252~serine-type endopeptidase activity	36	4.34783	2.17862e-05	FBGN0015001, FBGN0011653, FBGN0250815, FBGN0034052, FBGN0011832, FBGN0051265, FBGN0032639, FBGN0038114, FBGN0035665, FBGN0032638, FBGN0028917, FBGN0035669, FBGN0019929, FBGN0020906, FBGN0260474, FBGN0033321, FBGN0033320, FBGN0052260, FBGN0036024, FBGN0054043, FBGN0003863, FBGN0039494, FBGN0033362, FBGN0010425, FBGN0033033, FBGN0033359, FBGN0050091, FBGN0050090, FBGN0085379, FBGN0051681, FBGN00391…	473	280	7918	2.15228	0.0122769	0.00123453	0.0319226
GOTERM_BP_FAT	GO:0006508~proteolysis	68	8.21256	2.51406e-05	FBGN0038705, FBGN0051821, FBGN0015001, FBGN0039277, FBGN0034052, FBGN0011832, FBGN0039734, FBGN0038114, FBGN0019929, FBGN0032228, FBGN0020906, FBGN0033321, FBGN0260474, FBGN0033320, FBGN0259110, FBGN0052260, FBGN0036024, FBGN0012051, FBGN0033033, FBGN0033362, FBGN0031443, FBGN0011822, FBGN0261268, FBGN0058470, FBGN0032049, FBGN0039102, FBGN0032210, FBGN0028945, FBGN0029791, FBGN0030051, FBGN02591…	444	731	7937	1.6629	0.0362825	0.0183089	0.0416618
INTERPRO	IPR018114:Peptidase S1/S6, chymotrypsin/Hap, active site	28	3.38164	4.42206e-05	FBGN0015001, FBGN0011653, FBGN0034052, FBGN0250815, FBGN0011832, FBGN0051265, FBGN0038114, FBGN0035665, FBGN0028917, FBGN0035669, FBGN0019929, FBGN0020906, FBGN0260474, FBGN0052260, FBGN0036024, FBGN0003863, FBGN0010425, FBGN0039494, FBGN0033362, FBGN0050091, FBGN0033359, FBGN0050090, FBGN0085379, FBGN0051681, FBGN0039102, FBGN0030051, FBGN0001285, FBGN0039629	631	191	10196	2.36878	0.0360385	0.0121601	0.0681853
SP_PIR_KEYWORDS	hydrolase	117	14.1304	0.00111354	FBGN0038705, FBGN0051821, FBGN0051202, FBGN0015001, FBGN0003162, FBGN0011832, FBGN0039734, FBGN0019929, FBGN0032228, FBGN0260474, FBGN0032195, FBGN0259110, FBGN0032192, FBGN0032032, FBGN0036024, FBGN0023496, FBGN0031294, FBGN0033033, FBGN0033362, FBGN0011822, FBGN0058470, FBGN0032049, FBGN0032210, FBGN0028945, FBGN0029791, FBGN0028658, FBGN0051973, FBGN0031735, FBGN0040034, FBGN0039629, FBGN00303…	781	1470	12980	1.32279	0.219998	0.0154087	1.4113
Annotation Cluster 2	Enrichment Score: 4.392855946115393
Category	Term	Count	%	PValue	Genes	List Total	Pop Hits	Pop Total	Fold Enrichment	Bonferroni	Benjamini	FDR
GOTERM_CC_FAT	GO:0016021~integral to membrane	120	14.4928	2.98961e-06	FBGN0038874, FBGN0032593, FBGN0039734, FBGN0034013, FBGN0032943, FBGN0037153, FBGN0036414, FBGN0034880, FBGN0029507, FBGN0038042, FBGN0035287, FBGN0030437, FBGN0030218, FBGN0031936, FBGN0003429, FBGN0034497, FBGN0028946, FBGN0031159, FBGN0029846, FBGN0039354, FBGN0000241, FBGN0031209, FBGN0036937, FBGN0259242, FBGN0004363, FBGN0035623, FBGN0031530, FBGN0039294, FBGN0011297, FBGN0033159, FBGN00412…	295	1360	4786	1.43151	0.000830767	0.000830767	0.00394852
GOTERM_CC_FAT	GO:0031224~intrinsic to membrane	120	14.4928	7.12767e-06	FBGN0038874, FBGN0032593, FBGN0039734, FBGN0034013, FBGN0032943, FBGN0037153, FBGN0036414, FBGN0034880, FBGN0029507, FBGN0038042, FBGN0035287, FBGN0030437, FBGN0030218, FBGN0031936, FBGN0003429, FBGN0034497, FBGN0028946, FBGN0031159, FBGN0029846, FBGN0039354, FBGN0000241, FBGN0031209, FBGN0036937, FBGN0259242, FBGN0004363, FBGN0035623, FBGN0031530, FBGN0039294, FBGN0011297, FBGN0033159, FBGN00412…	295	1382	4786	1.40872	0.00197954	0.000990259	0.00941362
SP_PIR_KEYWORDS	transport	51	6.15942	4.28587e-05	FBGN0032593, FBGN0033494, FBGN0005586, FBGN0033074, FBGN0085434, FBGN0036414, FBGN0024319, FBGN0040377, FBGN0030218, FBGN0028428, FBGN0031936, FBGN0013683, FBGN0003429, FBGN0013684, FBGN0034497, FBGN0013685, FBGN0013680, FBGN0013681, FBGN0013682, FBGN0085425, FBGN0029846, FBGN0020258, FBGN0000180, FBGN0004512, FBGN0000241, FBGN0259242, FBGN0036937, FBGN0031209, FBGN0052792, FBGN0004363, FBGN02609…	781	465	12980	1.82281	0.00951217	0.001194	0.0546617
SP_PIR_KEYWORDS	transmembrane	92	11.1111	0.00014017	FBGN0038874, FBGN0085386, FBGN0085387, FBGN0032593, FBGN0037408, FBGN0033494, FBGN0039734, FBGN0034013, FBGN0037153, FBGN0053281, FBGN0035385, FBGN0033074, FBGN0085434, FBGN0260775, FBGN0036414, FBGN0034880, FBGN0024319, FBGN0029507, FBGN0030437, FBGN0035131, FBGN0052053, FBGN0004514, FBGN0030218, FBGN0028428, FBGN0031936, FBGN0003429, FBGN0013683, FBGN0013684, FBGN0013685, FBGN0261360, FBGN00344…	781	1039	12980	1.47162	0.0307765	0.00240173	0.178669
SP_PIR_KEYWORDS	membrane	95	11.4734	0.000848135	FBGN0085386, FBGN0085387, FBGN0038680, FBGN0032593, FBGN0033494, FBGN0039734, FBGN0032693, FBGN0034013, FBGN0037153, FBGN0035385, FBGN0033074, FBGN0085434, FBGN0260775, FBGN0034880, FBGN0024319, FBGN0031693, FBGN0029507, FBGN0030437, FBGN0003090, FBGN0035131, FBGN0001992, FBGN0004514, FBGN0028428, FBGN0030218, FBGN0031689, FBGN0003429, FBGN0013683, FBGN0013684, FBGN0013685, FBGN0261360, FBGN00344…	781	1139	12980	1.38619	0.172391	0.0134244	1.0766
Annotation Cluster 3	Enrichment Score: 3.3783715571635424
Category	Term	Count	%	PValue	Genes	List Total	Pop Hits	Pop Total	Fold Enrichment	Bonferroni	Benjamini	FDR
GOTERM_MF_FAT	GO:0005216~ion channel activity	28	3.38164	4.24723e-06	FBGN0032593, FBGN0033494, FBGN0260993, FBGN0035192, FBGN0033074, FBGN0085434, FBGN0046113, FBGN0034636, FBGN0036414, FBGN0029761, FBGN0024319, FBGN0026255, FBGN0011286, FBGN0028428, FBGN0003429, FBGN0027589, FBGN0259822, FBGN0085425, FBGN0031261, FBGN0029846, FBGN0020258, FBGN0001203, FBGN0000180, FBGN0052792, FBGN0031209, FBGN0036937, FBGN0259242, FBGN0004363	473	175	7918	2.67839	0.00240528	0.000401283	0.00622407
GOTERM_MF_FAT	GO:0015267~channel activity	29	3.50242	5.11988e-06	FBGN0085387, FBGN0032593, FBGN0033494, FBGN0260993, FBGN0035192, FBGN0033074, FBGN0085434, FBGN0046113, FBGN0034636, FBGN0036414, FBGN0029761, FBGN0024319, FBGN0026255, FBGN0011286, FBGN0028428, FBGN0003429, FBGN0027589, FBGN0259822, FBGN0085425, FBGN0031261, FBGN0029846, FBGN0020258, FBGN0001203, FBGN0000180, FBGN0052792, FBGN0031209, FBGN0036937, FBGN0259242, FBGN0004363	473	187	7918	2.59604	0.00289877	0.000414625	0.00750285
GOTERM_MF_FAT	GO:0022803~passive transmembrane transporter activity	29	3.50242	5.11988e-06	FBGN0085387, FBGN0032593, FBGN0033494, FBGN0260993, FBGN0035192, FBGN0033074, FBGN0085434, FBGN0046113, FBGN0034636, FBGN0036414, FBGN0029761, FBGN0024319, FBGN0026255, FBGN0011286, FBGN0028428, FBGN0003429, FBGN0027589, FBGN0259822, FBGN0085425, FBGN0031261, FBGN0029846, FBGN0020258, FBGN0001203, FBGN0000180, FBGN0052792, FBGN0031209, FBGN0036937, FBGN0259242, FBGN0004363	473	187	7918	2.59604	0.00289877	0.000414625	0.00750285
GOTERM_MF_FAT	GO:0005261~cation channel activity	22	2.657	5.21778e-06	FBGN0011286, FBGN0032593, FBGN0028428, FBGN0033494, FBGN0003429, FBGN0260993, FBGN0027589, FBGN0259822, FBGN0035192, FBGN0085434, FBGN0085425, FBGN0034636, FBGN0029846, FBGN0031261, FBGN0020258, FBGN0001203, FBGN0036414, FBGN0000180, FBGN0029761, FBGN0024319, FBGN0052792, FBGN0259242	473	118	7918	3.12101	0.00295412	0.000369743	0.00764632
GOTERM_MF_FAT	GO:0022838~substrate specific channel activity	28	3.38164	7.30458e-06	FBGN0032593, FBGN0033494, FBGN0260993, FBGN0035192, FBGN0033074, FBGN0085434, FBGN0046113, FBGN0034636, FBGN0036414, FBGN0029761, FBGN0024319, FBGN0026255, FBGN0011286, FBGN0028428, FBGN0003429, FBGN0027589, FBGN0259822, FBGN0085425, FBGN0031261, FBGN0029846, FBGN0020258, FBGN0001203, FBGN0000180, FBGN0052792, FBGN0031209, FBGN0036937, FBGN0259242, FBGN0004363	473	180	7918	2.60399	0.00413315	0.000460085	0.0107042
SP_PIR_KEYWORDS	ionic channel	21	2.53623	1.97268e-05	FBGN0026255, FBGN0032593, FBGN0011286, FBGN0028428, FBGN0033494, FBGN0003429, FBGN0260993, FBGN0035192, FBGN0085434, FBGN0085425, FBGN0029846, FBGN0031261, FBGN0020258, FBGN0036414, FBGN0000180, FBGN0029761, FBGN0024319, FBGN0031209, FBGN0052792, FBGN0036937, FBGN0259242	781	117	12980	2.98303	0.00438947	0.000732919	0.0251629
GOTERM_MF_FAT	GO:0022832~voltage-gated channel activity	13	1.57005	2.65391e-05	FBGN0028428, FBGN0033494, FBGN0003429, FBGN0260993, FBGN0259822, FBGN0035192, FBGN0033074, FBGN0085434, FBGN0085425, FBGN0034636, FBGN0029846, FBGN0001203, FBGN0004363	473	50	7918	4.35239	0.0149352	0.00136705	0.0388856
GOTERM_MF_FAT	GO:0005244~voltage-gated ion channel activity	13	1.57005	2.65391e-05	FBGN0028428, FBGN0033494, FBGN0003429, FBGN0260993, FBGN0259822, FBGN0035192, FBGN0033074, FBGN0085434, FBGN0085425, FBGN0034636, FBGN0029846, FBGN0001203, FBGN0004363	473	50	7918	4.35239	0.0149352	0.00136705	0.0388856
SP_PIR_KEYWORDS	transport	51	6.15942	4.28587e-05	FBGN0032593, FBGN0033494, FBGN0005586, FBGN0033074, FBGN0085434, FBGN0036414, FBGN0024319, FBGN0040377, FBGN0030218, FBGN0028428, FBGN0031936, FBGN0013683, FBGN0003429, FBGN0013684, FBGN0034497, FBGN0013685, FBGN0013680, FBGN0013681, FBGN0013682, FBGN0085425, FBGN0029846, FBGN0020258, FBGN0000180, FBGN0004512, FBGN0000241, FBGN0259242, FBGN0036937, FBGN0031209, FBGN0052792, FBGN0004363, FBGN02609…	781	465	12980	1.82281	0.00951217	0.001194	0.0546617
GOTERM_MF_FAT	GO:0022836~gated channel activity	20	2.41546	4.89578e-05	FBGN0026255, FBGN0011286, FBGN0028428, FBGN0033494, FBGN0003429, FBGN0260993, FBGN0259822, FBGN0035192, FBGN0033074, FBGN0046113, FBGN0085434, FBGN0085425, FBGN0034636, FBGN0029846, FBGN0031261, FBGN0001203, FBGN0029761, FBGN0031209, FBGN0036937, FBGN0004363	473	116	7918	2.8862	0.027378	0.00231064	0.0717231
SP_PIR_KEYWORDS	ion transport	26	3.1401	8.97287e-05	FBGN0032593, FBGN0033494, FBGN0260993, FBGN0035192, FBGN0033074, FBGN0085434, FBGN0036414, FBGN0037895, FBGN0029761, FBGN0024319, FBGN0028704, FBGN0040377, FBGN0026255, FBGN0011286, FBGN0028428, FBGN0003429, FBGN0085425, FBGN0029846, FBGN0031261, FBGN0020258, FBGN0000180, FBGN0031209, FBGN0036937, FBGN0259242, FBGN0052792, FBGN0004363	781	182	12980	2.37425	0.0198115	0.00181747	0.114408
GOTERM_BP_FAT	GO:0006811~ion transport	38	4.58937	9.21322e-05	FBGN0032593, FBGN0033494, FBGN0260993, FBGN0035192, FBGN0033074, FBGN0034133, FBGN0085434, FBGN0046113, FBGN0034636, FBGN0036414, FBGN0037895, FBGN0029761, FBGN0024319, FBGN0028704, FBGN0026439, FBGN0040377, FBGN0026255, FBGN0050277, FBGN0011286, FBGN0010612, FBGN0028428, FBGN0003429, FBGN0034497, FBGN0259822, FBGN0085425, FBGN0034732, FBGN0031261, FBGN0029846, FBGN0020258, FBGN0000180, FBGN00012…	444	346	7937	1.96327	0.126669	0.0441429	0.152597
GOTERM_MF_FAT	GO:0022843~voltage-gated cation channel activity	11	1.3285	0.000107997	FBGN0085425, FBGN0085434, FBGN0034636, FBGN0029846, FBGN0001203, FBGN0028428, FBGN0033494, FBGN0003429, FBGN0260993, FBGN0259822, FBGN0035192	473	41	7918	4.49121	0.0594002	0.0046995	0.158151
GOTERM_MF_FAT	GO:0005267~potassium channel activity	10	1.20773	0.000120842	FBGN0085425, FBGN0034636, FBGN0001203, FBGN0028428, FBGN0033494, FBGN0003429, FBGN0029761, FBGN0259242, FBGN0027589, FBGN0035192	473	34	7918	4.92352	0.0662264	0.00488242	0.176946
GOTERM_MF_FAT	GO:0046873~metal ion transmembrane transporter activity	22	2.657	0.000206529	FBGN0011286, FBGN0032593, FBGN0028428, FBGN0033494, FBGN0003429, FBGN0260993, FBGN0027589, FBGN0259822, FBGN0035192, FBGN0085434, FBGN0085425, FBGN0034636, FBGN0029846, FBGN0031261, FBGN0020258, FBGN0001203, FBGN0036414, FBGN0000180, FBGN0029761, FBGN0024319, FBGN0052792, FBGN0259242	473	150	7918	2.45519	0.110516	0.00777721	0.302239
GOTERM_BP_FAT	GO:0006813~potassium ion transport	10	1.20773	0.000499064	FBGN0085425, FBGN0034636, FBGN0001203, FBGN0028428, FBGN0033494, FBGN0003429, FBGN0029761, FBGN0259242, FBGN0028704, FBGN0035192	444	43	7937	4.15724	0.519922	0.167608	0.823979
GOTERM_BP_FAT	GO:0030001~metal ion transport	21	2.53623	0.000830595	FBGN0011286, FBGN0032593, FBGN0028428, FBGN0033494, FBGN0003429, FBGN0260993, FBGN0259822, FBGN0035192, FBGN0085434, FBGN0085425, FBGN0034636, FBGN0029846, FBGN0020258, FBGN0001203, FBGN0036414, FBGN0037895, FBGN0029761, FBGN0024319, FBGN0052792, FBGN0259242, FBGN0028704	444	165	7937	2.27514	0.705207	0.216744	1.36782
INTERPRO	IPR005821:Ion transport	9	1.08696	0.000878323	FBGN0085434, FBGN0029846, FBGN0032593, FBGN0011286, FBGN0036414, FBGN0028428, FBGN0033494, FBGN0003429, FBGN0260993	631	34	10196	4.27724	0.517767	0.0641524	1.3462
INTERPRO	IPR013099:Ion transport 2	5	0.603865	0.00479333	FBGN0085425, FBGN0029761, FBGN0259242, FBGN0027589, FBGN0035192	631	12	10196	6.7327	0.981464	0.220616	7.14318
GOTERM_CC_FAT	GO:0034703~cation channel complex	7	0.845411	0.00608702	FBGN0085434, FBGN0034636, FBGN0001203, FBGN0033494, FBGN0003429, FBGN0260993, FBGN0259822	295	28	4786	4.05593	0.816834	0.100652	7.74755
GOTERM_MF_FAT	GO:0005249~voltage-gated potassium channel activity	7	0.845411	0.00637543	FBGN0085425, FBGN0034636, FBGN0001203, FBGN0028428, FBGN0033494, FBGN0003429, FBGN0035192	473	29	7918	4.04068	0.973389	0.130188	8.94717
GOTERM_BP_FAT	GO:0006812~cation transport	25	3.01932	0.00699658	FBGN0032593, FBGN0033494, FBGN0260993, FBGN0035192, FBGN0034133, FBGN0085434, FBGN0034636, FBGN0036414, FBGN0037895, FBGN0029761, FBGN0024319, FBGN0028704, FBGN0040377, FBGN0011286, FBGN0028428, FBGN0010612, FBGN0003429, FBGN0259822, FBGN0034732, FBGN0085425, FBGN0029846, FBGN0020258, FBGN0001203, FBGN0259242, FBGN0052792	444	252	7937	1.77343	0.999967	0.475374	10.9858
GOTERM_BP_FAT	GO:0015672~monovalent inorganic cation transport	19	2.29469	0.00869463	FBGN0028428, FBGN0010612, FBGN0033494, FBGN0003429, FBGN0260993, FBGN0035192, FBGN0034133, FBGN0085434, FBGN0085425, FBGN0034636, FBGN0020258, FBGN0001203, FBGN0037895, FBGN0029761, FBGN0259242, FBGN0052792, FBGN0024319, FBGN0028704, FBGN0040377	444	175	7937	1.94084	0.999997	0.530045	13.4754
GOTERM_MF_FAT	GO:0031420~alkali metal ion binding	8	0.966184	0.0225254	FBGN0085434, FBGN0020258, FBGN0033494, FBGN0003429, FBGN0260993, FBGN0024319, FBGN0052792, FBGN0028704	473	48	7918	2.78999	0.999998	0.332146	28.3861
GOTERM_CC_FAT	GO:0034702~ion channel complex	8	0.966184	0.0380915	FBGN0085434, FBGN0034636, FBGN0031261, FBGN0001203, FBGN0033494, FBGN0003429, FBGN0260993, FBGN0259822	295	52	4786	2.49596	0.99998	0.350697	40.1264
Annotation Cluster 4	Enrichment Score: 2.6103314207303487
Category	Term	Count	%	PValue	Genes	List Total	Pop Hits	Pop Total	Fold Enrichment	Bonferroni	Benjamini	FDR
INTERPRO	IPR003598:Immunoglobulin subtype 2	18	2.17391	5.39044e-05	FBGN0058378, FBGN0053519, FBGN0259714, FBGN0033159, FBGN0034013, FBGN0035170, FBGN0032233, FBGN0002543, FBGN0041097, FBGN0259245, FBGN0000633, FBGN0261046, FBGN0015400, FBGN0051619, FBGN0038156, FBGN0031837, FBGN0083950, FBGN0085382	631	94	10196	3.09418	0.0437557	0.0111231	0.0831113
INTERPRO	IPR007110:Immunoglobulin-like	22	2.657	5.48911e-05	FBGN0058378, FBGN0053519, FBGN0259714, FBGN0033159, FBGN0039584, FBGN0035170, FBGN0034013, FBGN0032629, FBGN0032233, FBGN0002543, FBGN0041097, FBGN0038087, FBGN0259245, FBGN0000633, FBGN0261046, FBGN0015400, FBGN0051619, FBGN0038156, FBGN0031837, FBGN0083950, FBGN0085382, FBGN0032180	631	132	10196	2.69308	0.0445385	0.00907078	0.084632
SMART	SM00408:IGc2	18	2.17391	0.000152632	FBGN0058378, FBGN0053519, FBGN0259714, FBGN0033159, FBGN0034013, FBGN0035170, FBGN0032233, FBGN0002543, FBGN0041097, FBGN0259245, FBGN0000633, FBGN0261046, FBGN0015400, FBGN0051619, FBGN0038156, FBGN0031837, FBGN0083950, FBGN0085382	328	94	4824	2.81629	0.0238292	0.0119864	0.183751
INTERPRO	IPR013783:Immunoglobulin-like fold	18	2.17391	0.000811696	FBGN0058378, FBGN0053519, FBGN0033159, FBGN0259714, FBGN0035170, FBGN0034013, FBGN0032233, FBGN0002543, FBGN0041097, FBGN0259245, FBGN0000633, FBGN0261046, FBGN0051619, FBGN0038156, FBGN0031837, FBGN0083950, FBGN0085382, FBGN0032180	631	117	10196	2.48592	0.490325	0.0721515	1.24468
INTERPRO	IPR003599:Immunoglobulin subtype	16	1.93237	0.000842218	FBGN0058378, FBGN0053519, FBGN0033159, FBGN0039584, FBGN0035170, FBGN0032629, FBGN0032233, FBGN0002543, FBGN0041097, FBGN0259245, FBGN0000633, FBGN0038156, FBGN0031837, FBGN0083950, FBGN0085382, FBGN0032180	631	97	10196	2.66532	0.503084	0.0675442	1.2912
INTERPRO	IPR013151:Immunoglobulin	14	1.69082	0.0014513	FBGN0058378, FBGN0033159, FBGN0259714, FBGN0039584, FBGN0035170, FBGN0032233, FBGN0259245, FBGN0000633, FBGN0261046, FBGN0051619, FBGN0038156, FBGN0031837, FBGN0083950, FBGN0085382	631	82	10196	2.75876	0.700445	0.0885581	2.21525
SMART	SM00409:IG	16	1.93237	0.00200113	FBGN0058378, FBGN0053519, FBGN0033159, FBGN0039584, FBGN0035170, FBGN0032629, FBGN0032233, FBGN0002543, FBGN0041097, FBGN0259245, FBGN0000633, FBGN0038156, FBGN0031837, FBGN0083950, FBGN0085382, FBGN0032180	328	97	4824	2.42595	0.271301	0.0613373	2.38467
INTERPRO	IPR013098:Immunoglobulin I-set	9	1.08696	0.0230043	FBGN0058378, FBGN0002543, FBGN0053519, FBGN0041097, FBGN0261046, FBGN0015400, FBGN0259714, FBGN0033159, FBGN0034013	631	57	10196	2.55134	1	0.53822	30.1605
Annotation Cluster 5	Enrichment Score: 2.6052139190012604
Category	Term	Count	%	PValue	Genes	List Total	Pop Hits	Pop Total	Fold Enrichment	Bonferroni	Benjamini	FDR
INTERPRO	IPR000884:Thrombospondin, type 1 repeat	7	0.845411	0.000531107	FBGN0032252, FBGN0029791, FBGN0052183, FBGN0051619, FBGN0259241, FBGN0034013, FBGN0050203	631	18	10196	6.28385	0.356566	0.0536255	0.816063
SMART	SM00209:TSP1	7	0.845411	0.000855748	FBGN0032252, FBGN0029791, FBGN0052183, FBGN0051619, FBGN0259241, FBGN0034013, FBGN0050203	328	18	4824	5.71951	0.126517	0.0332511	1.02622
INTERPRO	IPR013273:Peptidase M12B, ADAM-TS	3	0.362319	0.033638	FBGN0032252, FBGN0029791, FBGN0051619	631	5	10196	9.69509	1	0.624429	41.008
Annotation Cluster 6	Enrichment Score: 2.5826198199342008
Category	Term	Count	%	PValue	Genes	List Total	Pop Hits	Pop Total	Fold Enrichment	Bonferroni	Benjamini	FDR
SP_PIR_KEYWORDS	leucine-rich repeat	16	1.93237	6.12146e-05	FBGN0000313, FBGN0023090, FBGN0261269, FBGN0028523, FBGN0003425, FBGN0243486, FBGN0036995, FBGN0259677, FBGN0033250, FBGN0032749, FBGN0015400, FBGN0028518, FBGN0039354, FBGN0034262, FBGN0003255, FBGN0034717	781	79	12980	3.36602	0.0135585	0.00151566	0.0780642
INTERPRO	IPR003591:Leucine-rich repeat, typical subtype	12	1.44928	0.00129783	FBGN0000313, FBGN0033250, FBGN0261269, FBGN0028523, FBGN0015400, FBGN0028518, FBGN0039354, FBGN0003425, FBGN0243486, FBGN0003255, FBGN0259677, FBGN0036995	631	62	10196	3.12745	0.659691	0.0859089	1.98318
SMART	SM00369:LRR_TYP	12	1.44928	0.00261086	FBGN0000313, FBGN0033250, FBGN0261269, FBGN0028523, FBGN0015400, FBGN0028518, FBGN0039354, FBGN0003425, FBGN0243486, FBGN0003255, FBGN0259677, FBGN0036995	328	62	4824	2.84658	0.338375	0.0665264	3.10083
INTERPRO	IPR001611:Leucine-rich repeat	14	1.69082	0.0027817	FBGN0000313, FBGN0261269, FBGN0028523, FBGN0003425, FBGN0243486, FBGN0036995, FBGN0259677, FBGN0033250, FBGN0032749, FBGN0015400, FBGN0028518, FBGN0039354, FBGN0003255, FBGN0034717	631	88	10196	2.57067	0.90094	0.142844	4.20556
INTERPRO	IPR000483:Cysteine-rich flanking region, C-terminal	6	0.724638	0.0197433	FBGN0261269, FBGN0015400, FBGN0003425, FBGN0034717, FBGN0259677, FBGN0036995	631	26	10196	3.72888	1	0.498233	26.477
SMART	SM00082:LRRCT	6	0.724638	0.0280346	FBGN0261269, FBGN0015400, FBGN0003425, FBGN0034717, FBGN0259677, FBGN0036995	328	26	4824	3.394	0.98881	0.392979	29.0086
Annotation Cluster 7	Enrichment Score: 2.5671888378348293
Category	Term	Count	%	PValue	Genes	List Total	Pop Hits	Pop Total	Fold Enrichment	Bonferroni	Benjamini	FDR
GOTERM_MF_FAT	GO:0030414~peptidase inhibitor activity	15	1.81159	0.000348255	FBGN0028988, FBGN0031554, FBGN0050197, FBGN0031563, FBGN0053121, FBGN0032178, FBGN0031559, FBGN0260462, FBGN0259225, FBGN0041183, FBGN0031560, FBGN0033115, FBGN0050203, FBGN0051777, FBGN0053196	473	83	7918	3.02529	0.179216	0.0115501	0.509152
GOTERM_MF_FAT	GO:0004866~endopeptidase inhibitor activity	14	1.69082	0.000811507	FBGN0028988, FBGN0031554, FBGN0031563, FBGN0053121, FBGN0032178, FBGN0031559, FBGN0260462, FBGN0259225, FBGN0041183, FBGN0031560, FBGN0033115, FBGN0050203, FBGN0051777, FBGN0053196	473	80	7918	2.92949	0.368913	0.0227527	1.18269
GOTERM_MF_FAT	GO:0004867~serine-type endopeptidase inhibitor activity	12	1.44928	0.00143316	FBGN0259225, FBGN0028988, FBGN0031554, FBGN0031560, FBGN0033115, FBGN0031563, FBGN0053121, FBGN0032178, FBGN0050203, FBGN0051777, FBGN0031559, FBGN0053196	473	65	7918	3.09045	0.556558	0.037983	2.07986
GOTERM_MF_FAT	GO:0004857~enzyme inhibitor activity	16	1.93237	0.00176306	FBGN0028988, FBGN0031554, FBGN0050197, FBGN0031563, FBGN0053121, FBGN0032178, FBGN0031559, FBGN0260462, FBGN0259225, FBGN0031560, FBGN0041183, FBGN0033115, FBGN0050203, FBGN0051777, FBGN0040660, FBGN0053196	473	108	7918	2.47999	0.632319	0.0444604	2.55287
INTERPRO	IPR002223:Proteinase inhibitor I2, Kunitz metazoa	6	0.724638	0.0197433	FBGN0031554, FBGN0031560, FBGN0031563, FBGN0050203, FBGN0051777, FBGN0031559	631	26	10196	3.72888	1	0.498233	26.477
SMART	SM00131:KU	6	0.724638	0.0280346	FBGN0031554, FBGN0031560, FBGN0031563, FBGN0050203, FBGN0051777, FBGN0031559	328	26	4824	3.394	0.98881	0.392979	29.0086
Annotation Cluster 8	Enrichment Score: 2.5251884771777156
Category	Term	Count	%	PValue	Genes	List Total	Pop Hits	Pop Total	Fold Enrichment	Bonferroni	Benjamini	FDR
GOTERM_CC_FAT	GO:0044421~extracellular region part	20	2.41546	0.00202422	FBGN0032252, FBGN0010453, FBGN0015001, FBGN0041581, FBGN0033799, FBGN0003425, FBGN0085256, FBGN0003390, FBGN0011722, FBGN0029791, FBGN0037976, FBGN0026403, FBGN0039054, FBGN0041183, FBGN0002564, FBGN0051619, FBGN0003863, FBGN0031701, FBGN0053196, FBGN0010425	295	151	4786	2.14884	0.430675	0.0547732	2.64075
GOTERM_CC_FAT	GO:0005578~proteinaceous extracellular matrix	10	1.20773	0.002954	FBGN0032252, FBGN0003390, FBGN0011722, FBGN0029791, FBGN0010453, FBGN0026403, FBGN0039054, FBGN0051619, FBGN0003425, FBGN0053196	295	50	4786	3.24475	0.560636	0.0720395	3.83199
GOTERM_CC_FAT	GO:0031012~extracellular matrix	10	1.20773	0.00444392	FBGN0032252, FBGN0003390, FBGN0011722, FBGN0029791, FBGN0010453, FBGN0026403, FBGN0039054, FBGN0051619, FBGN0003425, FBGN0053196	295	53	4786	3.06108	0.710084	0.0908483	5.71281
Annotation Cluster 9	Enrichment Score: 2.445832897803439
Category	Term	Count	%	PValue	Genes	List Total	Pop Hits	Pop Total	Fold Enrichment	Bonferroni	Benjamini	FDR
GOTERM_CC_FAT	GO:0005887~integral to plasma membrane	25	3.01932	0.000923757	FBGN0039294, FBGN0033494, FBGN0033159, FBGN0260993, FBGN0034136, FBGN0051741, FBGN0085434, FBGN0034636, FBGN0033791, FBGN0034880, FBGN0004168, FBGN0031970, FBGN0004514, FBGN0031936, FBGN0003429, FBGN0034911, FBGN0034732, FBGN0034005, FBGN0031261, FBGN0001203, FBGN0000180, FBGN0025595, FBGN0000241, FBGN0004512, FBGN0011603	295	198	4786	2.04845	0.226572	0.0500868	1.21322
GOTERM_CC_FAT	GO:0031226~intrinsic to plasma membrane	25	3.01932	0.00114425	FBGN0039294, FBGN0033494, FBGN0033159, FBGN0260993, FBGN0034136, FBGN0051741, FBGN0085434, FBGN0034636, FBGN0033791, FBGN0034880, FBGN0004168, FBGN0031970, FBGN0004514, FBGN0031936, FBGN0003429, FBGN0034911, FBGN0034732, FBGN0034005, FBGN0031261, FBGN0001203, FBGN0000180, FBGN0025595, FBGN0000241, FBGN0004512, FBGN0011603	295	201	4786	2.01788	0.272603	0.0444507	1.50078
GOTERM_CC_FAT	GO:0044459~plasma membrane part	39	4.71014	0.00475341	FBGN0260442, FBGN0085387, FBGN0039294, FBGN0033494, FBGN0033159, FBGN0005586, FBGN0260993, FBGN0034136, FBGN0051741, FBGN0032013, FBGN0085434, FBGN0034636, FBGN0033791, FBGN0034880, FBGN0025391, FBGN0016032, FBGN0038042, FBGN0004168, FBGN0003090, FBGN0053653, FBGN0033504, FBGN0000313, FBGN0026255, FBGN0004514, FBGN0031970, FBGN0031936, FBGN0003429, FBGN0034911, FBGN0259822, FBGN0259745, FBGN00347…	295	405	4786	1.56228	0.73409	0.0845198	6.09921
GOTERM_CC_FAT	GO:0005886~plasma membrane	61	7.36715	0.0327782	FBGN0085387, FBGN0033494, FBGN0005586, FBGN0035385, FBGN0010482, FBGN0085434, FBGN0033791, FBGN0034880, FBGN0031294, FBGN0025391, FBGN0038042, FBGN0035131, FBGN0003090, FBGN0030437, FBGN0033504, FBGN0004514, FBGN0028428, FBGN0031970, FBGN0031936, FBGN0003429, FBGN0004595, FBGN0259745, FBGN0028946, FBGN0034732, FBGN0000180, FBGN0015400, FBGN0025595, FBGN0031837, FBGN0004512, FBGN0000241, FBGN00045…	295	781	4786	1.26715	0.999905	0.320259	35.608
Annotation Cluster 10	Enrichment Score: 2.4029134532952785
Category	Term	Count	%	PValue	Genes	List Total	Pop Hits	Pop Total	Fold Enrichment	Bonferroni	Benjamini	FDR
INTERPRO	IPR017452:GPCR, rhodopsin-like superfamily	15	1.81159	0.000197816	FBGN0038874, FBGN0035623, FBGN0037408, FBGN0004514, FBGN0035331, FBGN0035385, FBGN0035538, FBGN0085410, FBGN0035010, FBGN0025595, FBGN0039354, FBGN0028961, FBGN0003255, FBGN0031770, FBGN0004168	631	76	10196	3.18917	0.151431	0.0231847	0.304682
GOTERM_MF_FAT	GO:0008188~neuropeptide receptor activity	11	1.3285	0.000247804	FBGN0038874, FBGN0085410, FBGN0037408, FBGN0035331, FBGN0025595, FBGN0039354, FBGN0028961, FBGN0031770, FBGN0003255, FBGN0035385, FBGN0030437	473	45	7918	4.09199	0.131096	0.0087442	0.36254
GOTERM_MF_FAT	GO:0042923~neuropeptide binding	11	1.3285	0.000247804	FBGN0038874, FBGN0085410, FBGN0037408, FBGN0035331, FBGN0025595, FBGN0039354, FBGN0028961, FBGN0031770, FBGN0003255, FBGN0035385, FBGN0030437	473	45	7918	4.09199	0.131096	0.0087442	0.36254
GOTERM_MF_FAT	GO:0008528~peptide receptor activity, G-protein coupled	11	1.3285	0.000361241	FBGN0038874, FBGN0085410, FBGN0037408, FBGN0035331, FBGN0025595, FBGN0039354, FBGN0028961, FBGN0031770, FBGN0003255, FBGN0035385, FBGN0030437	473	47	7918	3.91786	0.185239	0.0113166	0.528091
GOTERM_MF_FAT	GO:0001653~peptide receptor activity	11	1.3285	0.000361241	FBGN0038874, FBGN0085410, FBGN0037408, FBGN0035331, FBGN0025595, FBGN0039354, FBGN0028961, FBGN0031770, FBGN0003255, FBGN0035385, FBGN0030437	473	47	7918	3.91786	0.185239	0.0113166	0.528091
INTERPRO	IPR000276:7TM GPCR, rhodopsin-like	14	1.69082	0.00225786	FBGN0038874, FBGN0037408, FBGN0004514, FBGN0035331, FBGN0035385, FBGN0035538, FBGN0085410, FBGN0035010, FBGN0025595, FBGN0039354, FBGN0028961, FBGN0003255, FBGN0031770, FBGN0004168	631	86	10196	2.63045	0.84682	0.125419	3.42644
GOTERM_MF_FAT	GO:0030594~neurotransmitter receptor activity	12	1.44928	0.00264856	FBGN0038874, FBGN0085410, FBGN0031261, FBGN0037408, FBGN0035331, FBGN0025595, FBGN0039354, FBGN0028961, FBGN0031770, FBGN0003255, FBGN0035385, FBGN0030437	473	70	7918	2.86971	0.7777	0.063288	3.81202
GOTERM_MF_FAT	GO:0042165~neurotransmitter binding	12	1.44928	0.00264856	FBGN0038874, FBGN0085410, FBGN0031261, FBGN0037408, FBGN0035331, FBGN0025595, FBGN0039354, FBGN0028961, FBGN0031770, FBGN0003255, FBGN0035385, FBGN0030437	473	70	7918	2.86971	0.7777	0.063288	3.81202
GOTERM_MF_FAT	GO:0042277~peptide binding	11	1.3285	0.00336375	FBGN0038874, FBGN0085410, FBGN0037408, FBGN0035331, FBGN0025595, FBGN0039354, FBGN0028961, FBGN0031770, FBGN0003255, FBGN0035385, FBGN0030437	473	62	7918	2.96999	0.851988	0.0765167	4.81792
SP_PIR_KEYWORDS	receptor	34	4.10628	0.00600869	FBGN0038874, FBGN0035623, FBGN0037408, FBGN0034013, FBGN0014859, FBGN0000448, FBGN0041244, FBGN0035385, FBGN0035538, FBGN0046113, FBGN0031275, FBGN0085410, FBGN0034880, FBGN0031770, FBGN0004168, FBGN0030437, FBGN0035131, FBGN0026255, FBGN0011286, FBGN0004514, FBGN0035331, FBGN0261360, FBGN0051660, FBGN0003651, FBGN0028946, FBGN0031261, FBGN0034005, FBGN0052476, FBGN0025595, FBGN0039354, FBGN00369…	781	347	12980	1.62845	0.739194	0.068292	7.40036
GOTERM_BP_FAT	GO:0007186~G-protein coupled receptor protein signaling pathway	27	3.26087	0.027508	FBGN0038874, FBGN0035623, FBGN0013767, FBGN0037408, FBGN0035092, FBGN0041244, FBGN0035385, FBGN0035538, FBGN0031275, FBGN0085410, FBGN0035010, FBGN0031770, FBGN0003255, FBGN0004168, FBGN0030437, FBGN0035131, FBGN0051140, FBGN0004514, FBGN0035331, FBGN0051660, FBGN0028946, FBGN0037976, FBGN0052476, FBGN0025595, FBGN0085390, FBGN0039354, FBGN0028961	444	314	7937	1.53712	1	0.831826	37.0184
Annotation Cluster 11	Enrichment Score: 2.1911207529364845
Category	Term	Count	%	PValue	Genes	List Total	Pop Hits	Pop Total	Fold Enrichment	Bonferroni	Benjamini	FDR
GOTERM_CC_FAT	GO:0005576~extracellular region	49	5.91787	0.00150992	FBGN0033367, FBGN0015001, FBGN0027600, FBGN0039584, FBGN0033799, FBGN0037487, FBGN0035607, FBGN0035845, FBGN0038087, FBGN0023496, FBGN0034157, FBGN0032252, FBGN0035398, FBGN0003425, FBGN0085256, FBGN0032629, FBGN0011722, FBGN0029791, FBGN0037976, FBGN0020414, FBGN0002564, FBGN0261363, FBGN0051973, FBGN0053196, FBGN0013767, FBGN0035092, FBGN0036563, FBGN0003390, FBGN0053265, FBGN0001112, FBGN00411…	295	512	4786	1.55266	0.343003	0.0456026	1.97599
GOTERM_CC_FAT	GO:0044421~extracellular region part	20	2.41546	0.00202422	FBGN0032252, FBGN0010453, FBGN0015001, FBGN0041581, FBGN0033799, FBGN0003425, FBGN0085256, FBGN0003390, FBGN0011722, FBGN0029791, FBGN0037976, FBGN0026403, FBGN0039054, FBGN0041183, FBGN0002564, FBGN0051619, FBGN0003863, FBGN0031701, FBGN0053196, FBGN0010425	295	151	4786	2.14884	0.430675	0.0547732	2.64075
Annotation Cluster 12	Enrichment Score: 2.097431443146507
Category	Term	Count	%	PValue	Genes	List Total	Pop Hits	Pop Total	Fold Enrichment	Bonferroni	Benjamini	FDR
SP_PIR_KEYWORDS	respiratory chain	9	1.08696	2.45338e-06	FBGN0013679, FBGN0013678, FBGN0013683, FBGN0013684, FBGN0013685, FBGN0013674, FBGN0013680, FBGN0013675, FBGN0013681, FBGN0013682	781	17	12980	8.79867	0.000546955	0.000546955	0.00312977
SP_PIR_KEYWORDS	oxidative phosphorylation	8	0.966184	3.43558e-06	FBGN0013679, FBGN0013678, FBGN0013683, FBGN0013684, FBGN0013685, FBGN0013674, FBGN0013680, FBGN0013675, FBGN0013681	781	13	12980	10.2275	0.000765842	0.000382994	0.00438273
SP_PIR_KEYWORDS	membrane-associated complex	7	0.845411	1.64423e-05	FBGN0013679, FBGN0013683, FBGN0013684, FBGN0013685, FBGN0013674, FBGN0013680, FBGN0013675, FBGN0013681	781	11	12980	10.5762	0.00365995	0.000916247	0.0209737
SP_PIR_KEYWORDS	ubiquinone	6	0.724638	7.95661e-05	FBGN0013679, FBGN0013683, FBGN0013684, FBGN0013685, FBGN0013680, FBGN0013681, FBGN0013682	781	9	12980	11.0798	0.0175875	0.00177282	0.101456
SP_PIR_KEYWORDS	electron transport	9	1.08696	0.00013077	FBGN0013679, FBGN0013678, FBGN0013683, FBGN0013684, FBGN0013685, FBGN0013674, FBGN0013680, FBGN0013675, FBGN0013681, FBGN0013682	781	27	12980	5.53991	0.0287425	0.00242735	0.166697
GOTERM_CC_FAT	GO:0005746~mitochondrial respiratory chain	15	1.81159	0.000392842	FBGN0031684, FBGN0015031, FBGN0013683, FBGN0013684, FBGN0013685, FBGN0013674, FBGN0036728, FBGN0013675, FBGN0013680, FBGN0013681, FBGN0013682, FBGN0013679, FBGN0013678, FBGN0031831, FBGN0085468, FBGN0031505	295	82	4786	2.96776	0.103477	0.0357556	0.517612
GOTERM_CC_FAT	GO:0070469~respiratory chain	15	1.81159	0.000574307	FBGN0031684, FBGN0015031, FBGN0013683, FBGN0013684, FBGN0013685, FBGN0013674, FBGN0036728, FBGN0013675, FBGN0013680, FBGN0013681, FBGN0013682, FBGN0013679, FBGN0013678, FBGN0031831, FBGN0085468, FBGN0031505	295	85	4786	2.86301	0.147603	0.0391393	0.755876
GOTERM_CC_FAT	GO:0005740~mitochondrial envelope	30	3.62319	0.000960087	FBGN0038680, FBGN0013674, FBGN0013675, FBGN0034133, FBGN0033074, FBGN0013679, FBGN0013678, FBGN0032195, FBGN0038486, FBGN0031505, FBGN0037668, FBGN0031684, FBGN0039827, FBGN0030218, FBGN0010612, FBGN0013683, FBGN0015031, FBGN0013684, FBGN0034497, FBGN0013685, FBGN0036728, FBGN0013680, FBGN0013681, FBGN0013682, FBGN0036806, FBGN0033904, FBGN0031831, FBGN0085468, FBGN0031038, FBGN0003388, FBGN00043…	295	258	4786	1.88648	0.234352	0.0435296	1.26065
GOTERM_BP_FAT	GO:0022900~electron transport chain	14	1.69082	0.00136637	FBGN0015031, FBGN0013683, FBGN0013684, FBGN0013685, FBGN0013674, FBGN0036728, FBGN0013675, FBGN0013680, FBGN0013681, FBGN0033274, FBGN0013682, FBGN0013679, FBGN0013678, FBGN0031831, FBGN0031505	444	90	7937	2.78073	0.866002	0.182082	2.24078
GOTERM_CC_FAT	GO:0031966~mitochondrial membrane	28	3.38164	0.00150607	FBGN0038680, FBGN0013674, FBGN0013675, FBGN0034133, FBGN0033074, FBGN0013679, FBGN0013678, FBGN0032195, FBGN0038486, FBGN0031505, FBGN0031684, FBGN0039827, FBGN0030218, FBGN0010612, FBGN0013683, FBGN0015031, FBGN0013684, FBGN0013685, FBGN0036728, FBGN0013680, FBGN0013681, FBGN0013682, FBGN0036806, FBGN0033904, FBGN0031831, FBGN0085468, FBGN0031038, FBGN0003388, FBGN0004363	295	241	4786	1.88491	0.342298	0.0510275	1.971
KEGG_PATHWAY	dme00190:Oxidative phosphorylation	17	2.05314	0.00222305	FBGN0031684, FBGN0010612, FBGN0015031, FBGN0013683, FBGN0013684, FBGN0013685, FBGN0013674, FBGN0036728, FBGN0013680, FBGN0013675, FBGN0013681, FBGN0013682, FBGN0013679, FBGN0013678, FBGN0034576, FBGN0031831, FBGN0031505, FBGN0040377	114	135	2054	2.26888	0.142351	0.142351	2.27027
GOTERM_BP_FAT	GO:0022904~respiratory electron transport chain	12	1.44928	0.00248754	FBGN0013683, FBGN0015031, FBGN0013684, FBGN0036728, FBGN0013674, FBGN0013675, FBGN0013680, FBGN0013681, FBGN0033274, FBGN0013682, FBGN0013678, FBGN0031831, FBGN0031505	444	74	7937	2.89883	0.9743	0.262953	4.04413
GOTERM_CC_FAT	GO:0044455~mitochondrial membrane part	18	2.17391	0.00315631	FBGN0031684, FBGN0010612, FBGN0015031, FBGN0013683, FBGN0013684, FBGN0013685, FBGN0013674, FBGN0036728, FBGN0013680, FBGN0013675, FBGN0013681, FBGN0013682, FBGN0033074, FBGN0013679, FBGN0034133, FBGN0013678, FBGN0031831, FBGN0085468, FBGN0031505	295	134	4786	2.17931	0.584736	0.0706192	4.08939
GOTERM_BP_FAT	GO:0015980~energy derivation by oxidation of organic compounds	15	1.81159	0.00429361	FBGN0035240, FBGN0015031, FBGN0013683, FBGN0013684, FBGN0013674, FBGN0036728, FBGN0013675, FBGN0013680, FBGN0013681, FBGN0033274, FBGN0013682, FBGN0013678, FBGN0031831, FBGN0031505, FBGN0000229, FBGN0037862	444	114	7937	2.35212	0.998209	0.385258	6.8835
GOTERM_CC_FAT	GO:0005747~mitochondrial respiratory chain complex I	9	1.08696	0.0046858	FBGN0013679, FBGN0031684, FBGN0013683, FBGN0085468, FBGN0013684, FBGN0031505, FBGN0013685, FBGN0013680, FBGN0013681, FBGN0013682	295	44	4786	3.31849	0.729021	0.0890483	6.01493
GOTERM_CC_FAT	GO:0045271~respiratory chain complex I	9	1.08696	0.0046858	FBGN0013679, FBGN0031684, FBGN0013683, FBGN0085468, FBGN0013684, FBGN0031505, FBGN0013685, FBGN0013680, FBGN0013681, FBGN0013682	295	44	4786	3.31849	0.729021	0.0890483	6.01493
GOTERM_CC_FAT	GO:0030964~NADH dehydrogenase complex	9	1.08696	0.0046858	FBGN0013679, FBGN0031684, FBGN0013683, FBGN0085468, FBGN0013684, FBGN0031505, FBGN0013685, FBGN0013680, FBGN0013681, FBGN0013682	295	44	4786	3.31849	0.729021	0.0890483	6.01493
GOTERM_MF_FAT	GO:0016655~oxidoreductase activity, acting on NADH or NADPH, quinone or similar compound as acceptor	8	0.966184	0.00471538	FBGN0013679, FBGN0031684, FBGN0013683, FBGN0013684, FBGN0031505, FBGN0013685, FBGN0013680, FBGN0013681, FBGN0013682	473	36	7918	3.71999	0.931433	0.101652	6.69222
GOTERM_MF_FAT	GO:0008137~NADH dehydrogenase (ubiquinone) activity	8	0.966184	0.00471538	FBGN0013679, FBGN0031684, FBGN0013683, FBGN0013684, FBGN0031505, FBGN0013685, FBGN0013680, FBGN0013681, FBGN0013682	473	36	7918	3.71999	0.931433	0.101652	6.69222
GOTERM_MF_FAT	GO:0050136~NADH dehydrogenase (quinone) activity	8	0.966184	0.00471538	FBGN0013679, FBGN0031684, FBGN0013683, FBGN0013684, FBGN0031505, FBGN0013685, FBGN0013680, FBGN0013681, FBGN0013682	473	36	7918	3.71999	0.931433	0.101652	6.69222
GOTERM_BP_FAT	GO:0045333~cellular respiration	14	1.69082	0.00543547	FBGN0035240, FBGN0015031, FBGN0013683, FBGN0013684, FBGN0013674, FBGN0036728, FBGN0013675, FBGN0013680, FBGN0013681, FBGN0033274, FBGN0013682, FBGN0013678, FBGN0031831, FBGN0031505, FBGN0037862	444	105	7937	2.38348	0.999669	0.435763	8.6377
GOTERM_BP_FAT	GO:0042773~ATP synthesis coupled electron transport	11	1.3285	0.00571548	FBGN0031831, FBGN0015031, FBGN0013683, FBGN0013684, FBGN0031505, FBGN0013674, FBGN0036728, FBGN0013680, FBGN0013675, FBGN0013681, FBGN0013682, FBGN0033274	444	71	7937	2.76954	0.999781	0.429775	9.06311
GOTERM_BP_FAT	GO:0006091~generation of precursor metabolites and energy	22	2.657	0.00952392	FBGN0035240, FBGN0039827, FBGN0010612, FBGN0015031, FBGN0013683, FBGN0013684, FBGN0013685, FBGN0013674, FBGN0036728, FBGN0013680, FBGN0013675, FBGN0013681, FBGN0013682, FBGN0033274, FBGN0034133, FBGN0013679, FBGN0013678, FBGN0031831, FBGN0031717, FBGN0031505, FBGN0000229, FBGN0040377, FBGN0037862	444	217	7937	1.81233	0.999999	0.542288	14.6674
GOTERM_CC_FAT	GO:0005743~mitochondrial inner membrane	22	2.657	0.0103557	FBGN0031684, FBGN0030218, FBGN0010612, FBGN0015031, FBGN0013683, FBGN0013684, FBGN0013685, FBGN0013674, FBGN0036728, FBGN0013680, FBGN0013675, FBGN0013681, FBGN0013682, FBGN0034133, FBGN0013679, FBGN0013678, FBGN0033904, FBGN0031831, FBGN0032195, FBGN0038486, FBGN0085468, FBGN0031038, FBGN0031505	295	200	4786	1.78461	0.94464	0.156529	12.8456
GOTERM_CC_FAT	GO:0044429~mitochondrial part	38	4.58937	0.0103612	FBGN0035240, FBGN0038680, FBGN0033208, FBGN0013674, FBGN0013675, FBGN0034133, FBGN0033074, FBGN0013679, FBGN0013678, FBGN0032195, FBGN0038486, FBGN0031505, FBGN0037668, FBGN0033480, FBGN0031684, FBGN0039827, FBGN0010612, FBGN0030218, FBGN0015031, FBGN0013683, FBGN0013684, FBGN0013685, FBGN0034497, FBGN0013686, FBGN0036728, FBGN0013680, FBGN0013681, FBGN0042112, FBGN0032525, FBGN0013682, FBGN00368…	295	411	4786	1.5	0.944725	0.148587	12.8519
INTERPRO	IPR001750:NADH:ubiquinone/plastoquinone oxidoreductase	3	0.362319	0.0109669	FBGN0013684, FBGN0013680, FBGN0013681, FBGN0013682	631	3	10196	16.1585	0.999894	0.353283	15.6411
GOTERM_MF_FAT	GO:0003954~NADH dehydrogenase activity	8	0.966184	0.0127153	FBGN0013679, FBGN0031684, FBGN0013683, FBGN0013684, FBGN0031505, FBGN0013685, FBGN0013680, FBGN0013681, FBGN0013682	473	43	7918	3.11441	0.999294	0.221354	17.1
GOTERM_CC_FAT	GO:0019866~organelle inner membrane	22	2.657	0.0241976	FBGN0031684, FBGN0030218, FBGN0010612, FBGN0015031, FBGN0013683, FBGN0013684, FBGN0013685, FBGN0013674, FBGN0036728, FBGN0013680, FBGN0013675, FBGN0013681, FBGN0013682, FBGN0034133, FBGN0013679, FBGN0013678, FBGN0033904, FBGN0031831, FBGN0032195, FBGN0038486, FBGN0085468, FBGN0031038, FBGN0031505	295	217	4786	1.6448	0.998897	0.276944	27.6406
GOTERM_CC_FAT	GO:0031967~organelle envelope	31	3.74396	0.0299569	FBGN0038680, FBGN0013674, FBGN0013675, FBGN0034133, FBGN0033074, FBGN0013679, FBGN0013678, FBGN0032010, FBGN0032195, FBGN0038486, FBGN0031505, FBGN0037668, FBGN0031684, FBGN0039827, FBGN0010612, FBGN0030218, FBGN0013683, FBGN0015031, FBGN0013684, FBGN0034497, FBGN0013685, FBGN0036728, FBGN0013680, FBGN0013681, FBGN0013682, FBGN0036806, FBGN0033904, FBGN0031831, FBGN0085468, FBGN0031038, FBGN00033…	295	344	4786	1.46202	0.999787	0.319095	33.0825
GOTERM_CC_FAT	GO:0031975~envelope	31	3.74396	0.0309907	FBGN0038680, FBGN0013674, FBGN0013675, FBGN0034133, FBGN0033074, FBGN0013679, FBGN0013678, FBGN0032010, FBGN0032195, FBGN0038486, FBGN0031505, FBGN0037668, FBGN0031684, FBGN0039827, FBGN0010612, FBGN0030218, FBGN0013683, FBGN0015031, FBGN0013684, FBGN0034497, FBGN0013685, FBGN0036728, FBGN0013680, FBGN0013681, FBGN0013682, FBGN0036806, FBGN0033904, FBGN0031831, FBGN0085468, FBGN0031038, FBGN00033…	295	345	4786	1.45778	0.999842	0.316488	34.0184
GOTERM_BP_FAT	GO:0042775~mitochondrial ATP synthesis coupled electron transport	9	1.08696	0.03206	FBGN0031831, FBGN0015031, FBGN0031505, FBGN0013674, FBGN0036728, FBGN0013680, FBGN0013675, FBGN0013681, FBGN0013682, FBGN0033274	444	67	7937	2.40127	1	0.8641	41.7305
GOTERM_BP_FAT	GO:0006119~oxidative phosphorylation	14	1.69082	0.0324061	FBGN0010612, FBGN0015031, FBGN0013683, FBGN0013684, FBGN0013674, FBGN0036728, FBGN0013675, FBGN0013680, FBGN0013681, FBGN0033274, FBGN0013682, FBGN0034133, FBGN0031831, FBGN0031505, FBGN0040377	444	132	7937	1.89595	1	0.85587	42.0749
GOTERM_MF_FAT	GO:0004129~cytochrome-c oxidase activity	5	0.603865	0.0332241	FBGN0259722, FBGN0031831, FBGN0015031, FBGN0013674, FBGN0013675	473	21	7918	3.9857	1	0.412671	39.0531
GOTERM_MF_FAT	GO:0016676~oxidoreductase activity, acting on heme group of donors, oxygen as acceptor	5	0.603865	0.0332241	FBGN0259722, FBGN0031831, FBGN0015031, FBGN0013674, FBGN0013675	473	21	7918	3.9857	1	0.412671	39.0531
GOTERM_MF_FAT	GO:0016675~oxidoreductase activity, acting on heme group of donors	5	0.603865	0.0332241	FBGN0259722, FBGN0031831, FBGN0015031, FBGN0013674, FBGN0013675	473	21	7918	3.9857	1	0.412671	39.0531
GOTERM_MF_FAT	GO:0015002~heme-copper terminal oxidase activity	5	0.603865	0.0332241	FBGN0259722, FBGN0031831, FBGN0015031, FBGN0013674, FBGN0013675	473	21	7918	3.9857	1	0.412671	39.0531
GOTERM_MF_FAT	GO:0016651~oxidoreductase activity, acting on NADH or NADPH	8	0.966184	0.0366189	FBGN0013679, FBGN0031684, FBGN0013683, FBGN0013684, FBGN0031505, FBGN0013685, FBGN0013680, FBGN0013681, FBGN0013682	473	53	7918	2.52679	1	0.418634	42.1153
GOTERM_CC_FAT	GO:0005739~mitochondrion	46	5.55556	0.0433583	FBGN0035240, FBGN0038680, FBGN0033208, FBGN0013674, FBGN0013675, FBGN0033274, FBGN0013679, FBGN0033074, FBGN0034133, FBGN0013678, FBGN0032195, FBGN0038486, FBGN0033190, FBGN0031505, FBGN0037668, FBGN0033480, FBGN0031684, FBGN0039827, FBGN0010612, FBGN0030218, FBGN0015031, FBGN0013683, FBGN0013684, FBGN0013685, FBGN0034497, FBGN0034472, FBGN0013686, FBGN0036728, FBGN0013680, FBGN0013681, FBGN00421…	295	571	4786	1.30699	0.999996	0.377463	44.3145
GOTERM_BP_FAT	GO:0006123~mitochondrial electron transport, cytochrome c to oxygen	4	0.483092	0.0476061	FBGN0031831, FBGN0015031, FBGN0013674, FBGN0013675	444	15	7937	4.76697	1	0.908375	55.4456
Annotation Cluster 13	Enrichment Score: 1.5587849220282364
Category	Term	Count	%	PValue	Genes	List Total	Pop Hits	Pop Total	Fold Enrichment	Bonferroni	Benjamini	FDR
INTERPRO	IPR005821:Ion transport	9	1.08696	0.000878323	FBGN0085434, FBGN0029846, FBGN0032593, FBGN0011286, FBGN0036414, FBGN0028428, FBGN0033494, FBGN0003429, FBGN0260993	631	34	10196	4.27724	0.517767	0.0641524	1.3462
GOTERM_BP_FAT	GO:0006816~calcium ion transport	6	0.724638	0.0237404	FBGN0029846, FBGN0032593, FBGN0011286, FBGN0036414, FBGN0028704, FBGN0259822	444	30	7937	3.57523	1	0.828979	32.8498
Annotation Cluster 14	Enrichment Score: 1.5475161380798432
Category	Term	Count	%	PValue	Genes	List Total	Pop Hits	Pop Total	Fold Enrichment	Bonferroni	Benjamini	FDR
INTERPRO	IPR004262:Male sterility	5	0.603865	0.0180157	FBGN0033464, FBGN0039620, FBGN0043792, FBGN0085371, FBGN0032055	631	17	10196	4.75249	1	0.481108	24.4528
INTERPRO	IPR013120:Male sterility, NAD-binding	5	0.603865	0.0180157	FBGN0033464, FBGN0039620, FBGN0043792, FBGN0085371, FBGN0032055	631	17	10196	4.75249	1	0.481108	24.4528
Annotation Cluster 15	Enrichment Score: 1.507015919999026
Category	Term	Count	%	PValue	Genes	List Total	Pop Hits	Pop Total	Fold Enrichment	Bonferroni	Benjamini	FDR
UP_SEQ_FEATURE	repeat:LRR 4	5	0.603865	0.0100321	FBGN0000313, FBGN0023090, FBGN0032749, FBGN0003425, FBGN0034262	167	16	2975	5.56699	0.997172	0.946821	13.7823
UP_SEQ_FEATURE	repeat:LRR 7	4	0.483092	0.0153086	FBGN0000313, FBGN0023090, FBGN0032749, FBGN0003425	167	10	2975	7.12575	0.999874	0.894032	20.2995
UP_SEQ_FEATURE	repeat:LRR 8	4	0.483092	0.0153086	FBGN0000313, FBGN0023090, FBGN0032749, FBGN0003425	167	10	2975	7.12575	0.999874	0.894032	20.2995
UP_SEQ_FEATURE	repeat:LRR 3	5	0.603865	0.0187477	FBGN0000313, FBGN0023090, FBGN0032749, FBGN0003425, FBGN0034262	167	19	2975	4.68799	0.999984	0.889523	24.297
UP_SEQ_FEATURE	repeat:LRR 1	5	0.603865	0.0224396	FBGN0000313, FBGN0023090, FBGN0032749, FBGN0003425, FBGN0034262	167	20	2975	4.45359	0.999998	0.808156	28.3798
UP_SEQ_FEATURE	repeat:LRR 2	5	0.603865	0.0224396	FBGN0000313, FBGN0023090, FBGN0032749, FBGN0003425, FBGN0034262	167	20	2975	4.45359	0.999998	0.808156	28.3798
UP_SEQ_FEATURE	repeat:LRR 6	4	0.483092	0.0322553	FBGN0000313, FBGN0023090, FBGN0032749, FBGN0003425	167	13	2975	5.48135	1	0.796109	38.2589
UP_SEQ_FEATURE	repeat:LRR 5	4	0.483092	0.0322553	FBGN0000313, FBGN0023090, FBGN0032749, FBGN0003425	167	13	2975	5.48135	1	0.796109	38.2589
Annotation Cluster 16	Enrichment Score: 1.5057079980794652
Category	Term	Count	%	PValue	Genes	List Total	Pop Hits	Pop Total	Fold Enrichment	Bonferroni	Benjamini	FDR
KEGG_PATHWAY	dme04080:Neuroactive ligand-receptor interaction	8	0.966184	0.00235691	FBGN0015001, FBGN0037408, FBGN0025595, FBGN0003863, FBGN0039354, FBGN0028961, FBGN0010425, FBGN0004168	114	35	2054	4.1183	0.150255	0.0781838	2.40548
SP_PIR_KEYWORDS	zymogen	7	0.845411	0.00556833	FBGN0260462, FBGN0033367, FBGN0015001, FBGN0261363, FBGN0003863, FBGN0039734, FBGN0010425	781	28	12980	4.15493	0.712119	0.0668397	6.87565
UP_SEQ_FEATURE	propeptide:Activation peptide	4	0.483092	0.0201997	FBGN0260462, FBGN0015001, FBGN0003863, FBGN0010425	167	11	2975	6.47795	0.999993	0.861852	25.928
Annotation Cluster 17	Enrichment Score: 1.4622176354260872
Category	Term	Count	%	PValue	Genes	List Total	Pop Hits	Pop Total	Fold Enrichment	Bonferroni	Benjamini	FDR
SP_PIR_KEYWORDS	copper	5	0.603865	0.028998	FBGN0259247, FBGN0033367, FBGN0261363, FBGN0013674, FBGN0013675	781	20	12980	4.15493	0.998587	0.257907	31.2987
GOTERM_MF_FAT	GO:0005507~copper ion binding	6	0.724638	0.0305017	FBGN0259247, FBGN0033367, FBGN0261363, FBGN0013674, FBGN0037153, FBGN0013675	473	30	7918	3.34799	1	0.394573	36.489
UP_SEQ_FEATURE	metal ion-binding site:Copper A	3	0.362319	0.0400146	FBGN0033367, FBGN0261363, FBGN0013675	167	6	2975	8.90719	1	0.839305	45.1528
UP_SEQ_FEATURE	metal ion-binding site:Copper B	3	0.362319	0.0400146	FBGN0033367, FBGN0261363, FBGN0013674	167	6	2975	8.90719	1	0.839305	45.1528
Annotation Cluster 18	Enrichment Score: 1.4104038547234417
Category	Term	Count	%	PValue	Genes	List Total	Pop Hits	Pop Total	Fold Enrichment	Bonferroni	Benjamini	FDR
GOTERM_CC_FAT	GO:0016012~sarcoglycan complex	3	0.362319	0.0108253	FBGN0025391, FBGN0038042, FBGN0032013	295	3	4786	16.2237	0.951483	0.147221	13.3902
GOTERM_CC_FAT	GO:0016011~dystroglycan complex	3	0.362319	0.0207742	FBGN0025391, FBGN0038042, FBGN0032013	295	4	4786	12.1678	0.99708	0.253084	24.215
Annotation Cluster 19	Enrichment Score: 1.3765859393118576
Category	Term	Count	%	PValue	Genes	List Total	Pop Hits	Pop Total	Fold Enrichment	Bonferroni	Benjamini	FDR
GOTERM_MF_FAT	GO:0020037~heme binding	20	2.41546	0.000609046	FBGN0015039, FBGN0011676, FBGN0038680, FBGN0015034, FBGN0001992, FBGN0031689, FBGN0032685, FBGN0032693, FBGN0013674, FBGN0033302, FBGN0013675, FBGN0036806, FBGN0028940, FBGN0030369, FBGN0086917, FBGN0003965, FBGN0040038, FBGN0003388, FBGN0031693, FBGN0050502	473	140	7918	2.39142	0.292087	0.0180165	0.888847
GOTERM_MF_FAT	GO:0046906~tetrapyrrole binding	20	2.41546	0.000609046	FBGN0015039, FBGN0011676, FBGN0038680, FBGN0015034, FBGN0001992, FBGN0031689, FBGN0032685, FBGN0032693, FBGN0013674, FBGN0033302, FBGN0013675, FBGN0036806, FBGN0028940, FBGN0030369, FBGN0086917, FBGN0003965, FBGN0040038, FBGN0003388, FBGN0031693, FBGN0050502	473	140	7918	2.39142	0.292087	0.0180165	0.888847
SP_PIR_KEYWORDS	heme	17	2.05314	0.000944923	FBGN0015039, FBGN0011676, FBGN0038680, FBGN0015034, FBGN0001992, FBGN0031689, FBGN0032693, FBGN0013674, FBGN0036806, FBGN0013678, FBGN0028940, FBGN0030369, FBGN0086917, FBGN0003965, FBGN0003388, FBGN0031693, FBGN0050502	781	111	12980	2.54536	0.190078	0.0139562	1.19878
SP_PIR_KEYWORDS	Monooxygenase	15	1.81159	0.00209779	FBGN0015039, FBGN0033367, FBGN0038680, FBGN0001992, FBGN0015034, FBGN0031689, FBGN0032693, FBGN0036806, FBGN0028940, FBGN0030369, FBGN0086917, FBGN0261363, FBGN0005626, FBGN0003388, FBGN0031693	781	98	12980	2.54383	0.373933	0.027171	2.64342
UP_SEQ_FEATURE	metal ion-binding site:Iron (heme axial ligand)	13	1.57005	0.00629545	FBGN0015039, FBGN0011676, FBGN0038680, FBGN0001992, FBGN0015034, FBGN0031689, FBGN0032693, FBGN0036806, FBGN0028940, FBGN0030369, FBGN0003965, FBGN0003388, FBGN0031693	167	96	2975	2.41236	0.974664	0.974664	8.87009
COG_ONTOLOGY	Secondary metabolites biosynthesis, transport, and catabolism	13	1.57005	0.00731265	FBGN0015039, FBGN0038680, FBGN0001992, FBGN0015034, FBGN0031689, FBGN0032693, FBGN0033302, FBGN0036806, FBGN0028940, FBGN0030369, FBGN0086917, FBGN0003388, FBGN0031693	77	91	1237	2.29499	0.149107	0.149107	5.58229
INTERPRO	IPR017972:Cytochrome P450, conserved site	13	1.57005	0.00992419	FBGN0015039, FBGN0038680, FBGN0001992, FBGN0015034, FBGN0031689, FBGN0032693, FBGN0036806, FBGN0028940, FBGN0030369, FBGN0086917, FBGN0040038, FBGN0003388, FBGN0031693	631	91	10196	2.30835	0.999746	0.33894	14.2589
INTERPRO	IPR001128:Cytochrome P450	12	1.44928	0.0164238	FBGN0036806, FBGN0015039, FBGN0028940, FBGN0030369, FBGN0038680, FBGN0001992, FBGN0015034, FBGN0086917, FBGN0031689, FBGN0003388, FBGN0032693, FBGN0031693	631	86	10196	2.25467	0.999999	0.464616	22.5416
GOTERM_MF_FAT	GO:0009055~electron carrier activity	21	2.53623	0.0172618	FBGN0015039, FBGN0011676, FBGN0025687, FBGN0038680, FBGN0015034, FBGN0001992, FBGN0033830, FBGN0031689, FBGN0051559, FBGN0032693, FBGN0013674, FBGN0033302, FBGN0013675, FBGN0036806, FBGN0013678, FBGN0028940, FBGN0030369, FBGN0086917, FBGN0040038, FBGN0003388, FBGN0031693	473	202	7918	1.74029	0.999948	0.272747	22.5221
INTERPRO	IPR017973:Cytochrome P450, C-terminal region	11	1.3285	0.0361294	FBGN0036806, FBGN0015039, FBGN0028940, FBGN0030369, FBGN0038680, FBGN0001992, FBGN0015034, FBGN0031689, FBGN0003388, FBGN0032693, FBGN0031693	631	85	10196	2.0911	1	0.626651	43.3107
GOTERM_MF_FAT	GO:0005506~iron ion binding	24	2.89855	0.0365596	FBGN0015039, FBGN0011676, FBGN0038680, FBGN0015034, FBGN0001992, FBGN0031689, FBGN0034364, FBGN0032685, FBGN0032693, FBGN0013674, FBGN0033302, FBGN0013675, FBGN0036806, FBGN0013678, FBGN0028940, FBGN0039783, FBGN0030369, FBGN0086917, FBGN0003965, FBGN0040038, FBGN0003388, FBGN0005626, FBGN0031693, FBGN0050502	473	260	7918	1.54523	1	0.426346	42.0631
SP_PIR_KEYWORDS	iron	18	2.17391	0.0375943	FBGN0015039, FBGN0011676, FBGN0038680, FBGN0015034, FBGN0001992, FBGN0031689, FBGN0032693, FBGN0013674, FBGN0036806, FBGN0013678, FBGN0028940, FBGN0030369, FBGN0086917, FBGN0003965, FBGN0005626, FBGN0003388, FBGN0031693, FBGN0050502	781	177	12980	1.69014	0.999806	0.299562	38.6665
Annotation Cluster 20	Enrichment Score: 1.3272565432549412
Category	Term	Count	%	PValue	Genes	List Total	Pop Hits	Pop Total	Fold Enrichment	Bonferroni	Benjamini	FDR
GOTERM_BP_FAT	GO:0006030~chitin metabolic process	13	1.57005	0.0247848	FBGN0035931, FBGN0027600, FBGN0035398, FBGN0035607, FBGN0037487, FBGN0036563, FBGN0053265, FBGN0261341, FBGN0035845, FBGN0020414, FBGN0051973, FBGN0040950, FBGN0260653	444	114	7937	2.03851	1	0.827403	34.0306
INTERPRO	IPR002557:Chitin binding protein, peritrophin-A	12	1.44928	0.0259279	FBGN0036563, FBGN0053265, FBGN0261341, FBGN0035845, FBGN0035931, FBGN0027600, FBGN0051973, FBGN0035398, FBGN0040950, FBGN0037487, FBGN0260653, FBGN0035607	631	92	10196	2.10763	1	0.567692	33.3153
GOTERM_MF_FAT	GO:0008061~chitin binding	12	1.44928	0.035177	FBGN0036563, FBGN0053265, FBGN0261341, FBGN0035845, FBGN0035931, FBGN0027600, FBGN0051973, FBGN0035398, FBGN0040950, FBGN0037487, FBGN0260653, FBGN0035607	473	100	7918	2.00879	1	0.422342	40.8326
SMART	SM00494:ChtBD2	12	1.44928	0.0452813	FBGN0036563, FBGN0053265, FBGN0261341, FBGN0035845, FBGN0035931, FBGN0027600, FBGN0051973, FBGN0035398, FBGN0040950, FBGN0037487, FBGN0260653, FBGN0035607	328	92	4824	1.91835	0.999339	0.519126	42.7836
GOTERM_BP_FAT	GO:0005976~polysaccharide metabolic process	15	1.81159	0.0462331	FBGN0035931, FBGN0033500, FBGN0027600, FBGN0035398, FBGN0035607, FBGN0037487, FBGN0036563, FBGN0053265, FBGN0261341, FBGN0035845, FBGN0020414, FBGN0051973, FBGN0000229, FBGN0040950, FBGN0260653	444	153	7937	1.75256	1	0.909232	54.369
Annotation Cluster 21	Enrichment Score: 1.26683214670847
Category	Term	Count	%	PValue	Genes	List Total	Pop Hits	Pop Total	Fold Enrichment	Bonferroni	Benjamini	FDR
GOTERM_MF_FAT	GO:0004185~serine-type carboxypeptidase activity	4	0.483092	0.0242469	FBGN0038705, FBGN0051821, FBGN0030778, FBGN0011832	473	11	7918	6.08726	0.999999	0.335909	30.2124
GOTERM_MF_FAT	GO:0070008~serine-type exopeptidase activity	4	0.483092	0.0242469	FBGN0038705, FBGN0051821, FBGN0030778, FBGN0011832	473	11	7918	6.08726	0.999999	0.335909	30.2124
Annotation Cluster 22	Enrichment Score: 1.2499356135663406
Category	Term	Count	%	PValue	Genes	List Total	Pop Hits	Pop Total	Fold Enrichment	Bonferroni	Benjamini	FDR
GOTERM_MF_FAT	GO:0005509~calcium ion binding	25	3.01932	0.00946167	FBGN0051202, FBGN0031530, FBGN0032593, FBGN0039294, FBGN0025642, FBGN0010014, FBGN0032013, FBGN0033190, FBGN0010423, FBGN0012051, FBGN0028704, FBGN0053653, FBGN0002772, FBGN0011286, FBGN0003429, FBGN0003425, FBGN0004910, FBGN0020908, FBGN0031879, FBGN0083228, FBGN0026403, FBGN0039054, FBGN0000079, FBGN0085390, FBGN0053196	473	242	7918	1.72933	0.995439	0.180975	13.005
UP_SEQ_FEATURE	domain:EF-hand 1	6	0.724638	0.0151032	FBGN0004910, FBGN0002772, FBGN0010423, FBGN0085390, FBGN0012051, FBGN0010014	167	27	2975	3.95875	0.999858	0.947784	20.0547
UP_SEQ_FEATURE	domain:EF-hand 2	6	0.724638	0.0151032	FBGN0004910, FBGN0002772, FBGN0010423, FBGN0085390, FBGN0012051, FBGN0010014	167	27	2975	3.95875	0.999858	0.947784	20.0547
SP_PIR_KEYWORDS	calcium	17	2.05314	0.0281334	FBGN0053653, FBGN0031530, FBGN0011286, FBGN0032593, FBGN0039294, FBGN0003429, FBGN0010014, FBGN0020908, FBGN0004910, FBGN0083228, FBGN0026403, FBGN0039054, FBGN0010423, FBGN0000079, FBGN0085390, FBGN0012051, FBGN0028704	781	158	12980	1.7882	0.998277	0.261425	30.5141
UP_SEQ_FEATURE	calcium-binding region:1	5	0.603865	0.0310716	FBGN0004910, FBGN0010423, FBGN0085390, FBGN0012051, FBGN0010014	167	22	2975	4.04872	1	0.840715	37.1388
UP_SEQ_FEATURE	calcium-binding region:2	5	0.603865	0.0310716	FBGN0004910, FBGN0010423, FBGN0085390, FBGN0012051, FBGN0010014	167	22	2975	4.04872	1	0.840715	37.1388
UP_SEQ_FEATURE	domain:EF-hand 4	4	0.483092	0.0322553	FBGN0004910, FBGN0010423, FBGN0012051, FBGN0010014	167	13	2975	5.48135	1	0.796109	38.2589
INTERPRO	IPR011992:EF-Hand type	12	1.44928	0.0468274	FBGN0004910, FBGN0020908, FBGN0083228, FBGN0002772, FBGN0011286, FBGN0039054, FBGN0033190, FBGN0010423, FBGN0085390, FBGN0025642, FBGN0012051, FBGN0010014	631	101	10196	1.91982	1	0.700682	52.2761
Annotation Cluster 23	Enrichment Score: 1.2487789332595114
Category	Term	Count	%	PValue	Genes	List Total	Pop Hits	Pop Total	Fold Enrichment	Bonferroni	Benjamini	FDR
GOTERM_MF_FAT	GO:0016716~oxidoreductase activity, acting on paired donors, with incorporation or reduction of molecular oxygen, another compound as one donor, and incorporation of one atom of oxygen	3	0.362319	0.0102181	FBGN0033367, FBGN0261363, FBGN0261362	473	3	7918	16.74	0.997043	0.187777	13.9735
GOTERM_MF_FAT	GO:0004503~monophenol monooxygenase activity	3	0.362319	0.0102181	FBGN0033367, FBGN0261363, FBGN0261362	473	3	7918	16.74	0.997043	0.187777	13.9735
GOTERM_MF_FAT	GO:0005344~oxygen transporter activity	4	0.483092	0.0384703	FBGN0033367, FBGN0261363, FBGN0002564, FBGN0261362	473	13	7918	5.15076	1	0.426549	43.7244
Annotation Cluster 24	Enrichment Score: 1.1288493653606868
Category	Term	Count	%	PValue	Genes	List Total	Pop Hits	Pop Total	Fold Enrichment	Bonferroni	Benjamini	FDR
GOTERM_MF_FAT	GO:0005344~oxygen transporter activity	4	0.483092	0.0384703	FBGN0033367, FBGN0261363, FBGN0002564, FBGN0261362	473	13	7918	5.15076	1	0.426549	43.7244
INTERPRO	IPR000896:Hemocyanin, copper-containing	3	0.362319	0.0484179	FBGN0033367, FBGN0002564, FBGN0261362	631	6	10196	8.07924	1	0.702261	53.4897
Annotation Cluster 25	Enrichment Score: 1.1188615782753402
Category	Term	Count	%	PValue	Genes	List Total	Pop Hits	Pop Total	Fold Enrichment	Bonferroni	Benjamini	FDR
GOTERM_MF_FAT	GO:0031420~alkali metal ion binding	8	0.966184	0.0225254	FBGN0085434, FBGN0020258, FBGN0033494, FBGN0003429, FBGN0260993, FBGN0024319, FBGN0052792, FBGN0028704	473	48	7918	2.78999	0.999998	0.332146	28.3861
GOTERM_MF_FAT	GO:0031402~sodium ion binding	6	0.724638	0.02318	FBGN0085434, FBGN0020258, FBGN0260993, FBGN0024319, FBGN0052792, FBGN0028704	473	28	7918	3.58713	0.999998	0.331664	29.0858
SP_PIR_KEYWORDS	Sodium	6	0.724638	0.0276114	FBGN0085434, FBGN0020258, FBGN0260993, FBGN0024319, FBGN0052792, FBGN0028704	781	29	12980	3.43856	0.998058	0.268163	30.0365
SP_PIR_KEYWORDS	sodium channel	5	0.603865	0.0460104	FBGN0085434, FBGN0020258, FBGN0260993, FBGN0024319, FBGN0052792	781	23	12980	3.61298	0.999973	0.332352	45.1679
Annotation Cluster 26	Enrichment Score: 1.1113035852706055
Category	Term	Count	%	PValue	Genes	List Total	Pop Hits	Pop Total	Fold Enrichment	Bonferroni	Benjamini	FDR
GOTERM_BP_FAT	GO:0006119~oxidative phosphorylation	14	1.69082	0.0324061	FBGN0010612, FBGN0015031, FBGN0013683, FBGN0013684, FBGN0013674, FBGN0036728, FBGN0013675, FBGN0013680, FBGN0013681, FBGN0033274, FBGN0013682, FBGN0034133, FBGN0031831, FBGN0031505, FBGN0040377	444	132	7937	1.89595	1	0.85587	42.0749
GOTERM_BP_FAT	GO:0016310~phosphorylation	33	3.98551	0.0491035	FBGN0085385, FBGN0085386, FBGN0052703, FBGN0038603, FBGN0259678, FBGN0013674, FBGN0013675, FBGN0034789, FBGN0033274, FBGN0034133, FBGN0260798, FBGN0033791, FBGN0052944, FBGN0031505, FBGN0000229, FBGN0040377, FBGN0051140, FBGN0032642, FBGN0053519, FBGN0010612, FBGN0013683, FBGN0015031, FBGN0013684, FBGN0032955, FBGN0261360, FBGN0036728, FBGN0013680, FBGN0025625, FBGN0013681, FBGN0013682, FBGN00318…	444	425	7937	1.38803	1	0.908147	56.5926
Annotation Cluster 27	Enrichment Score: 1.0763150956977774
Category	Term	Count	%	PValue	Genes	List Total	Pop Hits	Pop Total	Fold Enrichment	Bonferroni	Benjamini	FDR
UP_SEQ_FEATURE	glycosylation site:N-linked (GlcNAc...)	34	4.10628	0.0214246	FBGN0035623, FBGN0033367, FBGN0039734, FBGN0034013, FBGN0260993, FBGN0037153, FBGN0041244, FBGN0035385, FBGN0003390, FBGN0085434, FBGN0023496, FBGN0051690, FBGN0024319, FBGN0034880, FBGN0028704, FBGN0002571, FBGN0004168, FBGN0035131, FBGN0024913, FBGN0000313, FBGN0010453, FBGN0011286, FBGN0004514, FBGN0002569, FBGN0003425, FBGN0028946, FBGN0260462, FBGN0034005, FBGN0020414, FBGN0052476, FBGN02613…	167	419	2975	1.44556	0.999997	0.834811	27.2783
UP_SEQ_FEATURE	transmembrane region	43	5.19324	0.031222	FBGN0035623, FBGN0085387, FBGN0031530, FBGN0032593, FBGN0011297, FBGN0039734, FBGN0034013, FBGN0260993, FBGN0013674, FBGN0013675, FBGN0037153, FBGN0041244, FBGN0035385, FBGN0013679, FBGN0085434, FBGN0013678, FBGN0260775, FBGN0029761, FBGN0051690, FBGN0034880, FBGN0024319, FBGN0028704, FBGN0016032, FBGN0004168, FBGN0035131, FBGN0011286, FBGN0004514, FBGN0013683, FBGN0003429, FBGN0013684, FBGN00136…	167	575	2975	1.33221	1	0.813303	37.2822
SP_PIR_KEYWORDS	glycoprotein	37	4.4686	0.032162	FBGN0035623, FBGN0033367, FBGN0039734, FBGN0034013, FBGN0260993, FBGN0037153, FBGN0041244, FBGN0035385, FBGN0003390, FBGN0085434, FBGN0023496, FBGN0051690, FBGN0034880, FBGN0024319, FBGN0028704, FBGN0002571, FBGN0004168, FBGN0035131, FBGN0024913, FBGN0000313, FBGN0010453, FBGN0011286, FBGN0004514, FBGN0002569, FBGN0003425, FBGN0028946, FBGN0260462, FBGN0034005, FBGN0020414, FBGN0052476, FBGN00001…	781	435	12980	1.41363	0.999318	0.271637	34.1004
Annotation Cluster 28	Enrichment Score: 1.07418375837549
Category	Term	Count	%	PValue	Genes	List Total	Pop Hits	Pop Total	Fold Enrichment	Bonferroni	Benjamini	FDR
GOTERM_BP_FAT	GO:0006820~anion transport	7	0.845411	0.0451599	FBGN0033074, FBGN0050277, FBGN0034497, FBGN0004363, FBGN0026439, FBGN0032435, FBGN0034716	444	47	7937	2.6624	1	0.911619	53.5104
Annotation Cluster 29	Enrichment Score: 1.060940940129105
Category	Term	Count	%	PValue	Genes	List Total	Pop Hits	Pop Total	Fold Enrichment	Bonferroni	Benjamini	FDR
INTERPRO	IPR001304:C-type lectin	7	0.845411	0.0310372	FBGN0027542, FBGN0040099, FBGN0030617, FBGN0031879, FBGN0040107, FBGN0038017, FBGN0001083	631	39	10196	2.90024	1	0.620623	38.511
INTERPRO	IPR016186:C-type lectin-like	7	0.845411	0.034679	FBGN0027542, FBGN0040099, FBGN0030617, FBGN0031879, FBGN0040107, FBGN0038017, FBGN0001083	631	40	10196	2.82773	1	0.623367	41.9806
SMART	SM00034:CLECT	7	0.845411	0.0453268	FBGN0027542, FBGN0040099, FBGN0030617, FBGN0031879, FBGN0040107, FBGN0038017, FBGN0001083	328	39	4824	2.63977	0.999344	0.486382	42.8165
Annotation Cluster 30	Enrichment Score: 0.9960622331494622
Category	Term	Count	%	PValue	Genes	List Total	Pop Hits	Pop Total	Fold Enrichment	Bonferroni	Benjamini	FDR
UP_SEQ_FEATURE	signal peptide	34	4.10628	0.0214246	FBGN0013767, FBGN0035623, FBGN0015001, FBGN0039734, FBGN0034013, FBGN0035092, FBGN0003390, FBGN0001112, FBGN0041183, FBGN0003863, FBGN0023496, FBGN0034880, FBGN0031701, FBGN0002571, FBGN0010425, FBGN0034157, FBGN0035131, FBGN0024913, FBGN0000313, FBGN0010453, FBGN0004514, FBGN0041581, FBGN0034470, FBGN0002569, FBGN0003425, FBGN0260462, FBGN0034005, FBGN0037976, FBGN0020414, FBGN0052476, FBGN00025…	167	419	2975	1.44556	0.999997	0.834811	27.2783
Annotation Cluster 31	Enrichment Score: 0.9701676768596258
Category	Term	Count	%	PValue	Genes	List Total	Pop Hits	Pop Total	Fold Enrichment	Bonferroni	Benjamini	FDR
GOTERM_BP_FAT	GO:0007480~imaginal disc-derived leg morphogenesis	8	0.966184	0.000858461	FBGN0001235, FBGN0024244, FBGN0004893, FBGN0004892, FBGN0000157, FBGN0026411, FBGN0004870, FBGN0259172	444	29	7937	4.93135	0.717048	0.189751	1.41341
GOTERM_BP_FAT	GO:0035127~post-embryonic limb morphogenesis	8	0.966184	0.000858461	FBGN0001235, FBGN0024244, FBGN0004893, FBGN0004892, FBGN0000157, FBGN0026411, FBGN0004870, FBGN0259172	444	29	7937	4.93135	0.717048	0.189751	1.41341
GOTERM_BP_FAT	GO:0035109~imaginal disc-derived limb morphogenesis	8	0.966184	0.00106678	FBGN0001235, FBGN0024244, FBGN0004893, FBGN0004892, FBGN0000157, FBGN0026411, FBGN0004870, FBGN0259172	444	30	7937	4.76697	0.791747	0.200799	1.75355
GOTERM_BP_FAT	GO:0035110~leg morphogenesis	9	1.08696	0.00117467	FBGN0001235, FBGN0024244, FBGN0004893, FBGN0004892, FBGN0000157, FBGN0026411, FBGN0004870, FBGN0259172, FBGN0003513	444	39	7937	4.12526	0.822321	0.194242	1.92927
GOTERM_BP_FAT	GO:0007478~leg disc morphogenesis	8	0.966184	0.00131282	FBGN0001235, FBGN0024244, FBGN0004893, FBGN0004892, FBGN0000157, FBGN0026411, FBGN0004870, FBGN0259172	444	31	7937	4.61319	0.855013	0.19311	2.15386
GOTERM_BP_FAT	GO:0060173~limb development	9	1.08696	0.0013981	FBGN0001235, FBGN0024244, FBGN0004893, FBGN0004892, FBGN0000157, FBGN0026411, FBGN0004870, FBGN0259172, FBGN0003513	444	40	7937	4.02213	0.872119	0.17053	2.29227
GOTERM_BP_FAT	GO:0035108~limb morphogenesis	9	1.08696	0.0013981	FBGN0001235, FBGN0024244, FBGN0004893, FBGN0004892, FBGN0000157, FBGN0026411, FBGN0004870, FBGN0259172, FBGN0003513	444	40	7937	4.02213	0.872119	0.17053	2.29227
GOTERM_BP_FAT	GO:0035218~leg disc development	8	0.966184	0.0221742	FBGN0001235, FBGN0024244, FBGN0004893, FBGN0004892, FBGN0000157, FBGN0026411, FBGN0004870, FBGN0259172	444	51	7937	2.8041	1	0.82358	31.0417
GOTERM_BP_FAT	GO:0035285~appendage segmentation	4	0.483092	0.0655621	FBGN0024244, FBGN0004893, FBGN0004892, FBGN0003513	444	17	7937	4.20615	1	0.927428	67.5002
GOTERM_BP_FAT	GO:0035286~leg segmentation	4	0.483092	0.0655621	FBGN0024244, FBGN0004893, FBGN0004892, FBGN0003513	444	17	7937	4.20615	1	0.927428	67.5002
GOTERM_BP_FAT	GO:0009791~post-embryonic development	32	3.86473	0.0906095	FBGN0001253, FBGN0003162, FBGN0000157, FBGN0026411, FBGN0003513, FBGN0035538, FBGN0001235, FBGN0086917, FBGN0001112, FBGN0085432, FBGN0000229, FBGN0259172, FBGN0003090, FBGN0026379, FBGN0004893, FBGN0010453, FBGN0004892, FBGN0004102, FBGN0261268, FBGN0001084, FBGN0004870, FBGN0001083, FBGN0259745, FBGN0004910, FBGN0024244, FBGN0015946, FBGN0004511, FBGN0003388, FBGN0015904, FBGN0034262, FBGN00531…	444	434	7937	1.31806	1	0.964003	79.2844
GOTERM_BP_FAT	GO:0002165~instar larval or pupal development	31	3.74396	0.0906926	FBGN0001253, FBGN0003162, FBGN0000157, FBGN0026411, FBGN0003513, FBGN0035538, FBGN0001235, FBGN0086917, FBGN0001112, FBGN0085432, FBGN0000229, FBGN0259172, FBGN0003090, FBGN0026379, FBGN0004893, FBGN0010453, FBGN0004892, FBGN0004102, FBGN0261268, FBGN0001084, FBGN0004870, FBGN0001083, FBGN0259745, FBGN0004910, FBGN0024244, FBGN0015946, FBGN0004511, FBGN0003388, FBGN0015904, FBGN0034262, FBGN00531…	444	418	7937	1.32574	1	0.961231	79.3157
UP_SEQ_FEATURE	zinc finger region:C2H2-type 1	6	0.724638	0.134947	FBGN0024244, FBGN0004893, FBGN0004892, FBGN0259750, FBGN0000459, FBGN0259172	167	49	2975	2.18135	1	0.98821	88.1411
GOTERM_BP_FAT	GO:0048563~post-embryonic organ morphogenesis	21	2.53623	0.165412	FBGN0001253, FBGN0004893, FBGN0010453, FBGN0004892, FBGN0000157, FBGN0261268, FBGN0004102, FBGN0001084, FBGN0026411, FBGN0004870, FBGN0001083, FBGN0003513, FBGN0001235, FBGN0024244, FBGN0085432, FBGN0000229, FBGN0004511, FBGN0259172, FBGN0015904, FBGN0053196, FBGN0003090	444	284	7937	1.32183	1	0.987188	95.0063
GOTERM_BP_FAT	GO:0007560~imaginal disc morphogenesis	21	2.53623	0.165412	FBGN0001253, FBGN0004893, FBGN0010453, FBGN0004892, FBGN0000157, FBGN0261268, FBGN0004102, FBGN0001084, FBGN0026411, FBGN0004870, FBGN0001083, FBGN0003513, FBGN0001235, FBGN0024244, FBGN0085432, FBGN0000229, FBGN0004511, FBGN0259172, FBGN0015904, FBGN0053196, FBGN0003090	444	284	7937	1.32183	1	0.987188	95.0063
GOTERM_BP_FAT	GO:0035114~imaginal disc-derived appendage morphogenesis	18	2.17391	0.177542	FBGN0004893, FBGN0010453, FBGN0004892, FBGN0000157, FBGN0261268, FBGN0001084, FBGN0026411, FBGN0004870, FBGN0001083, FBGN0003513, FBGN0001235, FBGN0024244, FBGN0085432, FBGN0004511, FBGN0259172, FBGN0015904, FBGN0053196, FBGN0003090	444	239	7937	1.34632	1	0.98797	96.0823
GOTERM_BP_FAT	GO:0035107~appendage morphogenesis	18	2.17391	0.192055	FBGN0004893, FBGN0010453, FBGN0004892, FBGN0000157, FBGN0261268, FBGN0001084, FBGN0026411, FBGN0004870, FBGN0001083, FBGN0003513, FBGN0001235, FBGN0024244, FBGN0085432, FBGN0004511, FBGN0259172, FBGN0015904, FBGN0053196, FBGN0003090	444	242	7937	1.32963	1	0.987146	97.0834
GOTERM_BP_FAT	GO:0048737~imaginal disc-derived appendage development	18	2.17391	0.196138	FBGN0004893, FBGN0010453, FBGN0004892, FBGN0000157, FBGN0261268, FBGN0001084, FBGN0026411, FBGN0004870, FBGN0001083, FBGN0003513, FBGN0001235, FBGN0024244, FBGN0085432, FBGN0004511, FBGN0259172, FBGN0015904, FBGN0053196, FBGN0003090	444	243	7937	1.32416	1	0.987679	97.3183
GOTERM_BP_FAT	GO:0035120~post-embryonic appendage morphogenesis	17	2.05314	0.208984	FBGN0004893, FBGN0010453, FBGN0004892, FBGN0000157, FBGN0261268, FBGN0001084, FBGN0026411, FBGN0004870, FBGN0001083, FBGN0001235, FBGN0024244, FBGN0085432, FBGN0004511, FBGN0259172, FBGN0015904, FBGN0053196, FBGN0003090	444	229	7937	1.32705	1	0.989268	97.9467
GOTERM_BP_FAT	GO:0048736~appendage development	18	2.17391	0.210448	FBGN0004893, FBGN0010453, FBGN0004892, FBGN0000157, FBGN0261268, FBGN0001084, FBGN0026411, FBGN0004870, FBGN0001083, FBGN0003513, FBGN0001235, FBGN0024244, FBGN0085432, FBGN0004511, FBGN0259172, FBGN0015904, FBGN0053196, FBGN0003090	444	246	7937	1.30801	1	0.989012	98.0088
GOTERM_BP_FAT	GO:0048569~post-embryonic organ development	21	2.53623	0.217786	FBGN0001253, FBGN0004893, FBGN0010453, FBGN0004892, FBGN0000157, FBGN0261268, FBGN0004102, FBGN0001084, FBGN0026411, FBGN0004870, FBGN0001083, FBGN0003513, FBGN0001235, FBGN0024244, FBGN0085432, FBGN0000229, FBGN0004511, FBGN0259172, FBGN0015904, FBGN0053196, FBGN0003090	444	297	7937	1.26397	1	0.988411	98.2943
GOTERM_BP_FAT	GO:0007479~leg disc proximal/distal pattern formation	3	0.362319	0.223655	FBGN0001235, FBGN0000157, FBGN0026411	444	16	7937	3.35177	1	0.988708	98.4945
GOTERM_BP_FAT	GO:0035223~leg disc pattern formation	3	0.362319	0.223655	FBGN0001235, FBGN0000157, FBGN0026411	444	16	7937	3.35177	1	0.988708	98.4945
GOTERM_BP_FAT	GO:0009886~post-embryonic morphogenesis	24	2.89855	0.245063	FBGN0010453, FBGN0001253, FBGN0004893, FBGN0004892, FBGN0000157, FBGN0261268, FBGN0004102, FBGN0001084, FBGN0026411, FBGN0004870, FBGN0001083, FBGN0003513, FBGN0004910, FBGN0001235, FBGN0024244, FBGN0015946, FBGN0085432, FBGN0000229, FBGN0004511, FBGN0259172, FBGN0015904, FBGN0053196, FBGN0026379, FBGN0003090	444	353	7937	1.21537	1	0.990373	99.0529
GOTERM_BP_FAT	GO:0007552~metamorphosis	24	2.89855	0.283552	FBGN0010453, FBGN0001253, FBGN0004893, FBGN0004892, FBGN0000157, FBGN0261268, FBGN0004102, FBGN0001084, FBGN0026411, FBGN0004870, FBGN0001083, FBGN0000448, FBGN0003513, FBGN0004910, FBGN0001235, FBGN0024244, FBGN0085432, FBGN0000229, FBGN0004511, FBGN0259172, FBGN0015904, FBGN0053196, FBGN0026379, FBGN0003090	444	362	7937	1.18516	1	0.991816	99.6021
GOTERM_BP_FAT	GO:0007449~proximal/distal pattern formation, imaginal disc	3	0.362319	0.329059	FBGN0001235, FBGN0000157, FBGN0026411	444	21	7937	2.55373	1	0.993911	99.8659
GOTERM_BP_FAT	GO:0009954~proximal/distal pattern formation	3	0.362319	0.370383	FBGN0001235, FBGN0000157, FBGN0026411	444	23	7937	2.33167	1	0.996031	99.9533
UP_SEQ_FEATURE	zinc finger region:C2H2-type 4	4	0.483092	0.372407	FBGN0004893, FBGN0004892, FBGN0259172, FBGN0004878	167	39	2975	1.82712	1	0.999938	99.8942
GOTERM_BP_FAT	GO:0048707~instar larval or pupal morphogenesis	22	2.657	0.377301	FBGN0010453, FBGN0001253, FBGN0004893, FBGN0004892, FBGN0000157, FBGN0261268, FBGN0004102, FBGN0001084, FBGN0026411, FBGN0004870, FBGN0001083, FBGN0003513, FBGN0004910, FBGN0001235, FBGN0024244, FBGN0085432, FBGN0000229, FBGN0004511, FBGN0259172, FBGN0015904, FBGN0053196, FBGN0003090	444	347	7937	1.13336	1	0.996359	99.9611
UP_SEQ_FEATURE	zinc finger region:C2H2-type 5	3	0.362319	0.468916	FBGN0004893, FBGN0004892, FBGN0259172	167	28	2975	1.90868	1	0.999993	99.9909
UP_SEQ_FEATURE	zinc finger region:C2H2-type 3	4	0.483092	0.478332	FBGN0004893, FBGN0004892, FBGN0259172, FBGN0004878	167	46	2975	1.54908	1	0.999993	99.993
Annotation Cluster 32	Enrichment Score: 0.9608126573814622
Category	Term	Count	%	PValue	Genes	List Total	Pop Hits	Pop Total	Fold Enrichment	Bonferroni	Benjamini	FDR
GOTERM_MF_FAT	GO:0016646~oxidoreductase activity, acting on the CH-NH group of donors, NAD or NADP as acceptor	4	0.483092	0.0468548	FBGN0025687, FBGN0032945, FBGN0053092	473	14	7918	4.78285	1	0.476825	50.503
Annotation Cluster 33	Enrichment Score: 0.7937969331134113
Category	Term	Count	%	PValue	Genes	List Total	Pop Hits	Pop Total	Fold Enrichment	Bonferroni	Benjamini	FDR
INTERPRO	IPR013032:EGF-like region, conserved site	12	1.44928	0.0414242	FBGN0003390, FBGN0031879, FBGN0259144, FBGN0001253, FBGN0026403, FBGN0259110, FBGN0027929, FBGN0021742, FBGN0003425, FBGN0054003, FBGN0038725, FBGN0053196	631	99	10196	1.9586	1	0.666239	47.9284
Annotation Cluster 34	Enrichment Score: 0.7825858193527557
Category	Term	Count	%	PValue	Genes	List Total	Pop Hits	Pop Total	Fold Enrichment	Bonferroni	Benjamini	FDR
GOTERM_BP_FAT	GO:0045752~positive regulation of Toll signaling pathway	3	0.362319	0.0401372	FBGN0030051, FBGN0039102, FBGN0039494	444	6	7937	8.93806	1	0.892505	49.2868
Annotation Cluster 35	Enrichment Score: 0.7801040871754602
Category	Term	Count	%	PValue	Genes	List Total	Pop Hits	Pop Total	Fold Enrichment	Bonferroni	Benjamini	FDR
INTERPRO	IPR000169:Peptidase, cysteine peptidase active site	6	0.724638	0.00968691	FBGN0032228, FBGN0019929, FBGN0260462, FBGN0037726, FBGN0013812, FBGN0012051	631	22	10196	4.40686	0.99969	0.346379	13.9414
Annotation Cluster 36	Enrichment Score: 0.7582170815803697
Category	Term	Count	%	PValue	Genes	List Total	Pop Hits	Pop Total	Fold Enrichment	Bonferroni	Benjamini	FDR
GOTERM_MF_FAT	GO:0031420~alkali metal ion binding	8	0.966184	0.0225254	FBGN0085434, FBGN0020258, FBGN0033494, FBGN0003429, FBGN0260993, FBGN0024319, FBGN0052792, FBGN0028704	473	48	7918	2.78999	0.999998	0.332146	28.3861
Annotation Cluster 37	Enrichment Score: 0.7266365165317114
Category	Term	Count	%	PValue	Genes	List Total	Pop Hits	Pop Total	Fold Enrichment	Bonferroni	Benjamini	FDR
GOTERM_BP_FAT	GO:0007480~imaginal disc-derived leg morphogenesis	8	0.966184	0.000858461	FBGN0001235, FBGN0024244, FBGN0004893, FBGN0004892, FBGN0000157, FBGN0026411, FBGN0004870, FBGN0259172	444	29	7937	4.93135	0.717048	0.189751	1.41341
GOTERM_BP_FAT	GO:0035127~post-embryonic limb morphogenesis	8	0.966184	0.000858461	FBGN0001235, FBGN0024244, FBGN0004893, FBGN0004892, FBGN0000157, FBGN0026411, FBGN0004870, FBGN0259172	444	29	7937	4.93135	0.717048	0.189751	1.41341
GOTERM_BP_FAT	GO:0035109~imaginal disc-derived limb morphogenesis	8	0.966184	0.00106678	FBGN0001235, FBGN0024244, FBGN0004893, FBGN0004892, FBGN0000157, FBGN0026411, FBGN0004870, FBGN0259172	444	30	7937	4.76697	0.791747	0.200799	1.75355
GOTERM_BP_FAT	GO:0035110~leg morphogenesis	9	1.08696	0.00117467	FBGN0001235, FBGN0024244, FBGN0004893, FBGN0004892, FBGN0000157, FBGN0026411, FBGN0004870, FBGN0259172, FBGN0003513	444	39	7937	4.12526	0.822321	0.194242	1.92927
GOTERM_BP_FAT	GO:0007478~leg disc morphogenesis	8	0.966184	0.00131282	FBGN0001235, FBGN0024244, FBGN0004893, FBGN0004892, FBGN0000157, FBGN0026411, FBGN0004870, FBGN0259172	444	31	7937	4.61319	0.855013	0.19311	2.15386
GOTERM_BP_FAT	GO:0060173~limb development	9	1.08696	0.0013981	FBGN0001235, FBGN0024244, FBGN0004893, FBGN0004892, FBGN0000157, FBGN0026411, FBGN0004870, FBGN0259172, FBGN0003513	444	40	7937	4.02213	0.872119	0.17053	2.29227
GOTERM_BP_FAT	GO:0035108~limb morphogenesis	9	1.08696	0.0013981	FBGN0001235, FBGN0024244, FBGN0004893, FBGN0004892, FBGN0000157, FBGN0026411, FBGN0004870, FBGN0259172, FBGN0003513	444	40	7937	4.02213	0.872119	0.17053	2.29227
GOTERM_BP_FAT	GO:0035218~leg disc development	8	0.966184	0.0221742	FBGN0001235, FBGN0024244, FBGN0004893, FBGN0004892, FBGN0000157, FBGN0026411, FBGN0004870, FBGN0259172	444	51	7937	2.8041	1	0.82358	31.0417
Annotation Cluster 38	Enrichment Score: 0.7226079537461297
Category	Term	Count	%	PValue	Genes	List Total	Pop Hits	Pop Total	Fold Enrichment	Bonferroni	Benjamini	FDR
SP_PIR_KEYWORDS	steroid hormone receptor	3	0.362319	0.0460168	FBGN0001323, FBGN0003651, FBGN0000448	781	6	12980	8.30986	0.999973	0.322325	45.1726
Annotation Cluster 39	Enrichment Score: 0.6652788187525347
Category	Term	Count	%	PValue	Genes	List Total	Pop Hits	Pop Total	Fold Enrichment	Bonferroni	Benjamini	FDR
GOTERM_BP_FAT	GO:0007432~salivary gland boundary specification	4	0.483092	0.0476061	FBGN0001235, FBGN0002543, FBGN0034013, FBGN0003425	444	15	7937	4.76697	1	0.908375	55.4456
Annotation Cluster 40	Enrichment Score: 0.5566231520907244
Category	Term	Count	%	PValue	Genes	List Total	Pop Hits	Pop Total	Fold Enrichment	Bonferroni	Benjamini	FDR
SP_PIR_KEYWORDS	cleavage on pair of basic residues	7	0.845411	0.0422075	FBGN0024913, FBGN0013767, FBGN0037976, FBGN0261363, FBGN0041581, FBGN0039734, FBGN0035092	781	43	12980	2.70554	0.999933	0.319323	42.3131
Annotation Cluster 41	Enrichment Score: 0.5099459346238582
Category	Term	Count	%	PValue	Genes	List Total	Pop Hits	Pop Total	Fold Enrichment	Bonferroni	Benjamini	FDR
GOTERM_MF_FAT	GO:0003700~transcription factor activity	35	4.22705	0.0151551	FBGN0034985, FBGN0000157, FBGN0026411, FBGN0004880, FBGN0259750, FBGN0032202, FBGN0029123, FBGN0014859, FBGN0000448, FBGN0003513, FBGN0032651, FBGN0001235, FBGN0011278, FBGN0259172, FBGN0003411, FBGN0015524, FBGN0004102, FBGN0004870, FBGN0035956, FBGN0020912, FBGN0024288, FBGN0032816, FBGN0000459, FBGN0032210, FBGN0003651, FBGN0004595, FBGN0260642, FBGN0021767, FBGN0004898, FBGN0001323, FBGN00159…	473	389	7918	1.50617	0.999826	0.250707	20.0522
Annotation Cluster 42	Enrichment Score: 0.43368770713192883
Category	Term	Count	%	PValue	Genes	List Total	Pop Hits	Pop Total	Fold Enrichment	Bonferroni	Benjamini	FDR
GOTERM_BP_FAT	GO:0009187~cyclic nucleotide metabolic process	6	0.724638	0.0270505	FBGN0085386, FBGN0260387, FBGN0040509, FBGN0259225, FBGN0000479, FBGN0261360	444	31	7937	3.4599	1	0.839965	36.5255
