# Supplementary material for: Microarray-Based Capture of Novel Expressed Cell Type–Specific Transfrags (CoNECT) to Annotate Tissue-Specific Transcription in Drosophila melanogaster
Source: G3 (Bethesda). 2012 Aug 1;2(8):873–82. doi: 10.1534/g3.112.003194 (PMC3411243; doi:10.1534/g3.112.003194)
Supplement: Supporting Information [file supp_2.8.873_TableS14.xlsx]

## Sheet: Sheet1
Flybase gene ID	Gene Name	GOTERMS	0-2 hr embryos, Manak et al, 2006
FBgn0003255	rickets	1-4	OFF
FBgn0025595	Gonadotropin-releasing hormone receptor	1-4	OFF
FBgn0028961	Allatostatin Receptor	1-4	OFF
FBgn0030437	Dmel_CG4395	1-4	OFF
FBgn0031261	nicotinic acetylcholine receptor beta 21C	1, 2, 14, 15	OFF
FBgn0031770	Dmel_CG13995	1-4	OFF
FBgn0035331	Dromyosuppressin receptor 1	1-4	OFF
FBgn0035385	Fmrf Receptor	1-4	OFF
FBgn0037408	neuropeptide F receptor	1-5	OFF
FBgn0038874	Dmel_CG5911	1-4	OFF
FBgn0039354	Dmel_CG31096	1-4	OFF
FBgn0085410	Dmel_CG34381	1-4	OFF
FBgn0000229	basket	7-10, 20, 21	OFF
FBgn0000313	chaoptic	9, 10, 17	OFF
FBgn0000459	disconnected	17	OFF
FBgn0000479	dunce	7-10, 17-21	OFF
FBgn0002543	leak	7-10, 20, 22	OFF
FBgn0002633	E(spl) region transcript m7	7-10, 17, 23, 24	OFF
FBgn0264089	slit	7-11, 20, 22	OFF
FBgn0003513	spineless	28, 30, 31	OFF
FBgn0003651	seven up	10, 17-19, 32	OFF
FBgn0004102	ocelliless	9, 10, 32	OFF
FBgn0004514	Octopamine-Tyramine receptor	17	OFF
FBgn0004595	prospero	7-10, 17, 20, 23, 24, 28, 30-32	OFF
FBgn0004880	scratch	7-10, 23, 24	OFF
FBgn0005586	Rab-protein 3	12-19	OFF
FBgn0005626	pale	13, 17-19	OFF
FBgn0005654	latheo	17	OFF
FBgn0010014	Calcineurin B	12-19	OFF
FBgn0011603	inebriated	17, 18	OFF
FBgn0011722	Tiggrin	7-10, 20, 22	OFF
FBgn0013767	Corazonin	5, 6	OFF
FBgn0015721	king tubby	17	OFF
FBgn0016032	late bloomer	14	OFF
FBgn0023090	defective transmitter release	17-19	OFF
FBgn0026255	Dmel_CG8681	14, 15	OFF
FBgn0026439	Excitatory amino acid transporter 1	14, 17-19	OFF
FBgn0028946	Odorant receptor 35a	17	OFF
FBgn0029123	SoxNeuro	7-10, 20, 22	OFF
FBgn0030600	highwire	17-19, 25-29	OFF
FBgn0030613	MAP kinase-activating death domain protein	12-19	OFF
FBgn0031461	dawdle	7-10, 20, 22	OFF
FBgn0032593	Transient receptor potential-gamma protein	17	OFF
FBgn0033159	Down syndrome cell adhesion molecule	7-11, 20-22	OFF
FBgn0034470	Odorant-binding protein 56d	17	OFF
FBgn0035092	Neuropeptide-like precursor 1	5, 6	OFF
FBgn0036414	nanchung	17	OFF
FBgn0039900	Dmel_CG2381	12-19	OFF
FBgn0041097	Dmel_CG5423	7-11, 20, 22	OFF
FBgn0041244	Gustatory receptor 39a	17	OFF
FBgn0042129	Dmel_CG18806	17	OFF
FBgn0046113	Glutamate receptor IIC	14, 17-19	OFF
FBgn0050476	aveugle	10, 17	OFF
FBgn0053653	Calcium activated protein for secretion	12-19	OFF
FBgn0061198	Syntaxin Interacting Protein 1	17-19, 25-29	ON
FBgn0083228	Frequenin 2	12, 13, 16	OFF
FBgn0085434	Na channel protein 60E	17	OFF
FBgn0086367	tan	17	OFF
FBgn0086677	jelly belly	7-10, 20, 22	OFF
FBgn0259108	Microtubule-associated protein futsch	7-10, 17-20, 23-29	OFF
FBgn0259481	Mps one binder kinase activator-like 2	17	OFF
FBgn0259750	abrupt	7-11, 20, 22-24	OFF
FBgn0261268	Cullin-3	7-10, 20, 23, 24	ON
GOTERMS
1. neurotransmitter receptor activity (2.6E-3)
2. neurotransmitter binding (2.6E-3)
3. neuropeptide binding (2.5E-4)
4. neuropeptide receptor activity (2.5E-4)
5. neuropeptide signaling pathway
6. neuropeptide hormone activity
7. neuron projection morphogenesis
8. neuron projection development
9. neuron development
10. neuron differentiation
11. neuron recognition
12. neurotransmitter secretion
13. regulation of neurotransmitter levels
14. synapse
15. synapse part
16. synaptic vesicle
17. neurological system process
18. transmission of nerve impulse
19. synaptic transmission
20. axonogenesis
21. axon extension
22. axon guidance
23. dendrite morphogenesis
24. dendrite development
25. rgulation of synaptic growth at neuromuscular junction
26. regulation of synaptogenesis
27. regulation of synapse organization
28. regulation of nervous system development
29. regulation of synapse structure and activity
30. regulation of neuron differentiation
31. regulation of neurogenesis
32. neuron fate commitment
Additional neuronal genes
Flybase gene ID	Gene Name
FBgn0003429	slowpoke		OFF
FBgn0030691	EFHC1 homologue 1		OFF
FBgn0031275	metabotropic GABA-B receptor subtype 3		OFF
FBgn0034013	unc-5		OFF
FBgn0052183	Ccn		OFF
FBgn0085387	shaking B		OFF
FBgn0260499	quiver		OFF
FBgn0261046	Down syndrome cell adhesion molecule 3		OFF
FBgn0261269	convoluted		OFF
FBgn0261546	axotactin		OFF
FBgn0262018	Cadherin-N2		OFF
FBgn0262573	orb2		OFF
FBgn0260964	Vesicular monoamine transporter (DVMAT)		OFF

## Sheet: Sheet2
1. neurotransmitter receptor activity (2.6E-3)
2. neurotransmitter binding (2.6E-3)
3. neuropeptide binding (2.5E-4)
4. neuropeptide receptor activity (2.5E-4)
5. neuropeptide signaling pathway
6. neuropeptide hormone activity
7. neuron projection morphogenesis
8. neuron projection development
9. neuron development
10. neuron differentiation
11. neuron recognition
12. neurotransmitter secretion
13. regulation of neurotransmitter levels
14. synapse
15. synapse part
16. synaptic vesicle
17. neurological system process
18. transmission of nerve impulse
19. synaptic transmission
20. axonogenesis
21. axon extension
22. axon guidance
23. dendrite morphogenesis
24. dendrite development
25. neuron recognition
26. regulation of synaptic growth at neuromuscular junction
27. regulation of synaptogenesis
28. regulation of synaptogenesis
29. regulation of synapse organization
30. regulation of nervous system development
31. regulation of synapse structure and activity
32. regulation of neuron differentiation
33. regulation of neurogenesis
34. neuron fate commitment
