# Supplementary material for: Microarray-Based Capture of Novel Expressed Cell Type–Specific Transfrags (CoNECT) to Annotate Tissue-Specific Transcription in Drosophila melanogaster
Source: G3 (Bethesda). 2012 Aug 1;2(8):873–82. doi: 10.1534/g3.112.003194 (PMC3411243; doi:10.1534/g3.112.003194)
Supplement: Supporting Information [file supp_2.8.873_TableS15.xlsx]

## Sheet: Testes All genes
Gene list for testis
FBgn0046296
FBgn0035286
FBgn0038385
FBgn0000629
FBgn0026393
FBgn0034865
FBgn0034910
FBgn0034942
FBgn0035960
FBgn0044511
FBgn0051088
FBgn0052264
FBgn0000064
FBgn0259991
FBgn0023178
FBgn0039008
FBgn0002924
FBgn0016983
FBgn0031062
FBgn0035866
FBgn0004656
FBgn0039007
FBgn0261061
FBgn0020638
FBgn0028647
FBgn0039809
FBgn0040649
FBgn0040931
FBgn0067317
FBgn0085325
FBgn0010399
FBgn0023081
FBgn0032850
FBgn0033067
FBgn0033657
FBgn0034325
FBgn0034493
FBgn0036862
FBgn0038742
FBgn0039632
FBgn0041245
FBgn0040551
FBgn0036958
FBgn0031639
FBgn0032016
FBgn0032115
FBgn0038273
FBgn0038738
FBgn0040376
FBgn0050074
FBgn0050161
FBgn0243505
FBgn0262647
FBgn0000180
FBgn0001086
FBgn0032346
FBgn0035246
FBgn0036094
FBgn0262106
FBgn0032218
FBgn0037543
FBgn0050082
FBgn0041247
FBgn0083124
FBgn0261379
FBgn0262508
FBgn0063924
FBgn0034796
FBgn0002571
FBgn0002948
FBgn0003093
FBgn0003358
FBgn0004513
FBgn0004861
FBgn0015781
FBgn0017448
FBgn0025388
FBgn0026160
FBgn0026431
FBgn0028504
FBgn0028523
FBgn0029822
FBgn0030676
FBgn0031220
FBgn0031414
FBgn0032256
FBgn0032779
FBgn0032836
FBgn0033204
FBgn0033297
FBgn0034326
FBgn0034711
FBgn0035228
FBgn0035407
FBgn0035690
FBgn0035695
FBgn0036959
FBgn0037081
FBgn0037278
FBgn0037294
FBgn0038114
FBgn0038398
FBgn0038450
FBgn0038916
FBgn0039102
FBgn0039480
FBgn0040747
FBgn0040780
FBgn0041181
FBgn0045478
FBgn0045827
FBgn0046696
FBgn0050277
FBgn0050359
FBgn0050476
FBgn0051233
FBgn0051481
FBgn0051624
FBgn0053481
FBgn0083956
FBgn0085373
FBgn0085394
FBgn0085452
FBgn0260750
FBgn0262526
FBgn0262739
FBgn0037364
FBgn0024290
FBgn0035543
FBgn0016977
FBgn0034894
FBgn0031036
FBgn0032536
FBgn0037332
FBgn0038429
FBgn0038854
FBgn0052700
FBgn0261928
FBgn0027914
FBgn0259957
FBgn0037808
FBgn0041605
FBgn0002917
FBgn0037912
FBgn0261804
FBgn0038422
FBgn0004359
FBgn0037964
FBgn0262737
FBgn0052556
FBgn0025185
FBgn0035720
FBgn0034271
FBgn0038706
FBgn0039466
FBgn0037375
FBgn0051445
FBgn0000578
FBgn0040345
FBgn0037918
FBgn0010482
FBgn0023513
FBgn0033861
FBgn0051119
FBgn0259176
FBgn0027603
FBgn0052442
FBgn0262617
FBgn0083978
FBgn0038957
FBgn0037344
FBgn0010768
FBgn0261675
FBgn0038889
FBgn0033244
FBgn0034240
FBgn0034844
FBgn0030808
FBgn0051530
FBgn0032234
FBgn0033426
FBgn0000042
FBgn0039942
FBgn0020278
FBgn0036053
FBgn0013733
FBgn0035761
FBgn0040089
FBgn0036396
FBgn0027082
FBgn0010217
FBgn0033313
FBgn0036733
FBgn0000662
FBgn0003943
FBgn0031904
FBgn0032957
FBgn0033321
FBgn0259228
FBgn0051342
FBgn0034641
FBgn0052506
FBgn0004516
FBgn0053213
FBgn0000504
FBgn0034094
FBgn0038890
FBgn0001314
FBgn0001315
FBgn0085446
FBgn0259145
FBgn0031763
FBgn0031238
FBgn0053288
FBgn0003977
FBgn0037664
FBgn0034612
FBgn0034976
FBgn0033859
FBgn0261638
FBgn0085212
FBgn0030243
FBgn0034789
FBgn0000427
FBgn0020429
FBgn0003175
FBgn0031432
FBgn0001235
FBgn0001134
FBgn0036273
FBgn0034253
FBgn0039744
FBgn0052835
FBgn0034022
FBgn0035106
FBgn0003415
FBgn0026401
FBgn0083959
FBgn0029737
FBgn0262177
FBgn0004957
FBgn0016754
FBgn0051690
FBgn0003638
FBgn0011826
FBgn0002643
FBgn0052354
FBgn0085447
FBgn0013810
FBgn0262582
FBgn0064122
FBgn0000826
FBgn0031885
FBgn0040234
FBgn0031573
FBgn0010223
FBgn0261356
FBgn0032120
FBgn0041604
FBgn0031799
FBgn0005630
FBgn0052529
FBgn0028572
FBgn0261617
FBgn0034887
FBgn0052073
FBgn0016641
FBgn0261268
FBgn0028997
FBgn0000411
FBgn0026869
FBgn0033943
FBgn0029502
FBgn0031602
FBgn0031319
FBgn0053087
FBgn0260795
FBgn0086856
FBgn0036335
FBgn0012344
FBgn0261574
FBgn0086697
FBgn0033846
FBgn0010226
FBgn0033716
FBgn0035490
FBgn0000228
FBgn0030777
FBgn0027574
FBgn0086680
FBgn0032787
FBgn0053965
FBgn0262111
FBgn0026060
FBgn0051278
FBgn0010356
FBgn0262684
FBgn0033785
FBgn0015011
FBgn0011288
FBgn0025803
FBgn0035477
FBgn0034745
FBgn0030109
FBgn0033791
FBgn0016061
FBgn0011591
FBgn0015010
FBgn0250910
FBgn0038256
FBgn0035207
FBgn0031865
FBgn0260231
FBgn0031909
FBgn0259146
FBgn0039927
FBgn0037667
FBgn0050344
FBgn0042627
FBgn0038237
FBgn0029821
FBgn0038303
FBgn0011270
FBgn0260723
FBgn0011760
FBgn0034703
FBgn0034662
FBgn0038416
FBgn0036563
FBgn0041585
FBgn0250818
FBgn0033133
FBgn0260012
FBgn0003165
FBgn0037121
FBgn0025687
FBgn0033607
FBgn0005612
FBgn0027609
FBgn0051159
FBgn0031422
FBgn0020767
FBgn0051418
FBgn0054056
FBgn0039640
FBgn0036147
FBgn0038651
FBgn0039787
FBgn0001089
FBgn0261279
FBgn0260942
FBgn0034126
FBgn0040321
FBgn0086613
FBgn0040071
FBgn0085795
FBgn0036110
FBgn0035867
FBgn0050169
FBgn0031362
FBgn0033109
FBgn0034072
FBgn0024248
FBgn0039169
FBgn0051036
FBgn0033962
FBgn0039114
FBgn0039611
FBgn0031988
FBgn0260771
FBgn0014859
FBgn0000567
FBgn0031488
FBgn0033038
FBgn0034031
FBgn0051721
FBgn0038590
FBgn0033718
FBgn0040493
FBgn0040020
FBgn0026379
FBgn0053196
FBgn0030073
FBgn0039491
FBgn0037734
FBgn0023441
FBgn0030230
FBgn0260006
FBgn0036018
FBgn0051361
FBgn0038470
FBgn0030966
FBgn0011603
FBgn0050259
FBgn0022987
FBgn0067622
FBgn0000376
FBgn0050497
FBgn0035793
FBgn0051157
FBgn0051169
FBgn0011766
FBgn0000927
FBgn0003733
FBgn0029800
FBgn0037807
FBgn0039170
FBgn0036768
FBgn0038953
FBgn0050105
FBgn0030634
FBgn0027342
FBgn0043825
FBgn0000037
FBgn0031990
FBgn0020257
FBgn0052544
FBgn0033453
FBgn0031227
FBgn0051146
FBgn0037816
FBgn0026575
FBgn0033529
FBgn0003870
FBgn0000320
FBgn0085328
FBgn0013469
FBgn0041579
FBgn0050484
FBgn0036369
FBgn0032491
FBgn0034886
FBgn0013732
FBgn0014388
FBgn0030065
FBgn0035064
FBgn0040636
FBgn0050077
FBgn0053172
FBgn0261862
FBgn0004865
FBgn0032863
FBgn0051755
FBgn0032524
FBgn0023542
FBgn0001992
FBgn0002719
FBgn0036715
FBgn0016126
FBgn0031955
FBgn0000046
FBgn0031628
FBgn0029148
FBgn0002543
FBgn0053173
FBgn0024179
FBgn0031777
FBgn0038397
FBgn0032517
FBgn0013576
FBgn0038874
FBgn0036187
FBgn0029733
FBgn0035617
FBgn0085376
FBgn0032275
FBgn0011704
FBgn0000163
FBgn0022382
FBgn0003091
FBgn0005666
FBgn0034300
FBgn0040022
FBgn0250786
FBgn0037232
FBgn0037487
FBgn0028955
FBgn0025458
FBgn0034606
FBgn0031866
FBgn0003042
FBgn0030266
FBgn0011286
FBgn0260789
FBgn0037834
FBgn0051643
FBgn0011694
FBgn0003444
FBgn0261552
FBgn0031517
FBgn0000047
FBgn0003612
FBgn0010389
FBgn0000114
FBgn0261671
FBgn0031617
FBgn0017590
FBgn0032498
FBgn0085433
FBgn0030659
FBgn0034442
FBgn0001324
FBgn0030892
FBgn0085311
FBgn0004864
FBgn0036038
FBgn0037144
FBgn0039707
FBgn0052373
FBgn0029894
FBgn0027589
FBgn0262018
FBgn0010329
FBgn0030655
FBgn0014002
FBgn0003118
FBgn0037614
FBgn0034413
FBgn0036289
FBgn0033113
FBgn0002921
FBgn0029088
FBgn0038603
FBgn0031545
FBgn0000615
FBgn0051057
FBgn0261988
FBgn0026326
FBgn0054027
FBgn0003380
FBgn0013718
FBgn0032656
FBgn0001120
FBgn0052645
FBgn0030873
FBgn0034282
FBgn0011300
FBgn0038073
FBgn0031307
FBgn0024732
FBgn0035607
FBgn0039584
FBgn0033844
FBgn0039590
FBgn0038017
FBgn0027503
FBgn0039205
FBgn0262350
FBgn0003475
FBgn0037030
FBgn0050187
FBgn0026255
FBgn0033310
FBgn0085422
FBgn0031374
FBgn0026319
FBgn0029941
FBgn0037811
FBgn0034494
FBgn0037065
FBgn0261551
FBgn0039321
FBgn0030943
FBgn0262081
FBgn0085442
FBgn0032023
FBgn0039198
FBgn0051082
FBgn0031959
FBgn0030291
FBgn0010246
FBgn0037141
FBgn0051716
FBgn0029662
FBgn0027605
FBgn0035792
FBgn0040282
FBgn0001203
FBgn0037031
FBgn0029893
FBgn0039137
FBgn0034121
FBgn0032139
FBgn0058006
FBgn0035481
FBgn0037205
FBgn0023515
FBgn0260003
FBgn0052473
FBgn0031695
FBgn0036605
FBgn0027375
FBgn0033540
FBgn0004102
FBgn0030680
FBgn0028402
FBgn0250876
FBgn0036974
FBgn0000479
FBgn0031373
FBgn0030499
FBgn0039431
FBgn0036548
FBgn0034853
FBgn0000556
FBgn0026433
FBgn0002891
FBgn0260966
FBgn0029836
FBgn0020443
FBgn0026427
FBgn0037466
FBgn0085407
FBgn0020269
FBgn0003382
FBgn0030261
FBgn0033971
FBgn0036446
FBgn0261954
FBgn0043362
FBgn0035656
FBgn0015766
FBgn0085397
FBgn0038105
FBgn0000611
FBgn0053205
FBgn0034717
FBgn0030880
FBgn0003279
FBgn0003138
FBgn0036542
FBgn0001285
FBgn0034742
FBgn0040397
FBgn0039874
FBgn0038856
FBgn0085451
FBgn0038341
FBgn0010425
FBgn0030780
FBgn0029824
FBgn0003048
FBgn0250789
FBgn0032408
FBgn0033403
FBgn0042207
FBgn0028886
FBgn0000079
FBgn0050275
FBgn0000463
FBgn0261563
FBgn0032026
FBgn0000071
FBgn0000497
FBgn0003557
FBgn0039784
FBgn0042696
FBgn0036577
FBgn0039127
FBgn0261836
FBgn0261556
FBgn0036374
FBgn0260635
FBgn0031548
FBgn0085273
FBgn0030575
FBgn0024364
FBgn0086558
FBgn0000036
FBgn0015622
FBgn0051872
FBgn0052079
FBgn0030420
FBgn0030292
FBgn0030795
FBgn0036877
FBgn0024277
FBgn0035779
FBgn0051998
FBgn0034289
FBgn0050069
FBgn0038181
FBgn0000003
FBgn0028704
FBgn0260486
FBgn0035915
FBgn0010300
FBgn0038549
FBgn0016693
FBgn0030137
FBgn0033739
FBgn0085412
FBgn0030974
FBgn0039149
FBgn0028985
FBgn0037492
FBgn0040009
FBgn0036688
FBgn0052202
FBgn0035733
FBgn0030483
FBgn0038763
FBgn0050048
FBgn0031216
FBgn0051782
FBgn0032603
FBgn0085489
FBgn0025595
FBgn0038816
FBgn0038666
FBgn0000259
FBgn0036496
FBgn0032204
FBgn0052656
FBgn0035999
FBgn0026374
FBgn0031574
FBgn0038629
FBgn0039157
FBgn0051150
FBgn0051294
FBgn0033257
FBgn0031456
FBgn0000490
FBgn0039846
FBgn0259246
FBgn0034734
FBgn0005563
FBgn0004107
FBgn0038286
FBgn0032497
FBgn0085413
FBgn0011474
FBgn0026432
FBgn0051116
FBgn0031189
FBgn0036616
FBgn0025700
FBgn0030240
FBgn0052438
FBgn0001169
FBgn0000352
FBgn0031981
FBgn0031630
FBgn0029993
FBgn0029905
FBgn0038001
FBgn0003715
FBgn0031816
FBgn0031150
FBgn0031993
FBgn0039868
FBgn0261363
FBgn0040299
FBgn0038156
FBgn0002781
FBgn0020503
FBgn0039540
FBgn0051441
FBgn0052311
FBgn0040759
FBgn0002905
FBgn0010051
FBgn0035158
FBgn0034367
FBgn0037338
FBgn0004449
FBgn0039026
FBgn0016797
FBgn0030790
FBgn0051973
FBgn0034814
FBgn0033359
FBgn0024985
FBgn0033913
FBgn0030268
FBgn0024308
FBgn0038220
FBgn0259175
FBgn0003090
FBgn0014870
FBgn0035936
FBgn0026318
FBgn0083940
FBgn0038197
FBgn0032405
FBgn0032175
FBgn0027788
FBgn0037105
FBgn0037347
FBgn0261822
FBgn0045770
FBgn0002774
FBgn0001250
FBgn0038532
FBgn0262707
FBgn0038588
FBgn0029525
FBgn0045761
FBgn0261999
FBgn0035411
FBgn0036302
FBgn0020309
FBgn0031393
FBgn0000633
FBgn0010225
FBgn0031876
FBgn0052183
FBgn0036004
FBgn0051151
FBgn0034715
FBgn0003884
FBgn0037485
FBgn0035719
FBgn0035590
FBgn0005427
FBgn0085390
FBgn0037856
FBgn0016070
FBgn0029979
FBgn0037926
FBgn0037726
FBgn0014868
FBgn0010109
FBgn0033058
FBgn0013548
FBgn0027655
FBgn0010825
FBgn0004242
FBgn0005696
FBgn0031883
FBgn0030912
FBgn0037413
FBgn0259795
FBgn0033753
FBgn0004367
FBgn0033234
FBgn0262614
FBgn0053519
FBgn0033250
FBgn0032685
FBgn0086779
FBgn0011769
FBgn0052452
FBgn0040271
FBgn0041182
FBgn0052436
FBgn0032481
FBgn0036679
FBgn0036122
FBgn0261706
FBgn0010382
FBgn0043456
FBgn0040336
FBgn0035049
FBgn0031713
FBgn0000212
FBgn0013813
FBgn0027783
FBgn0085550
FBgn0000024
FBgn0003256
FBgn0085766
FBgn0020756
FBgn0029689
FBgn0026754
FBgn0034858
FBgn0034374
FBgn0029856
FBgn0032330
FBgn0032856
FBgn0036479
FBgn0030286
FBgn0038090
FBgn0261015
FBgn0260794
FBgn0034617
FBgn0026199
FBgn0024963
FBgn0030323
FBgn0022772
FBgn0003892
FBgn0051086
FBgn0086901
FBgn0037135
FBgn0035951
FBgn0261802
FBgn0027338
FBgn0033438
FBgn0032378
FBgn0010348
FBgn0038425
FBgn0028369
FBgn0011638
FBgn0014075
FBgn0005596
FBgn0066101
FBgn0032651
FBgn0033469
FBgn0037540
FBgn0262360
FBgn0003041
FBgn0033437
FBgn0262729
FBgn0021764
FBgn0053145
FBgn0032401
FBgn0040506
FBgn0039688
FBgn0029092
FBgn0040507
FBgn0001145
FBgn0051198
FBgn0038744
FBgn0051739
FBgn0016081
FBgn0031736
FBgn0014143
FBgn0035725
FBgn0085807
FBgn0030412
FBgn0261555
FBgn0015391
FBgn0052082
FBgn0261244
FBgn0002945
FBgn0052944
FBgn0035235
FBgn0033093
FBgn0260780
FBgn0259168
FBgn0035710
FBgn0031343
FBgn0262509
FBgn0001104
FBgn0011577
FBgn0035370
FBgn0001205
FBgn0039938
FBgn0042092
FBgn0053217
FBgn0053057
FBgn0015295
FBgn0026878
FBgn0028487
FBgn0013323
FBgn0038927
FBgn0051812
FBgn0038674
FBgn0033543
FBgn0019809
FBgn0033644
FBgn0001234
FBgn0038853
FBgn0082598
FBgn0051524
FBgn0032024
FBgn0038760
FBgn0040238
FBgn0033652
FBgn0052602
FBgn0033504
FBgn0032253
FBgn0031834
FBgn0010395
FBgn0016930
FBgn0031033
FBgn0034572
FBgn0021761
FBgn0025625
FBgn0038693
FBgn0050085
FBgn0025620
FBgn0029067
FBgn0035376
FBgn0052690
FBgn0259171
FBgn0052133
FBgn0003227
FBgn0032249
FBgn0039527
FBgn0033663
FBgn0051371
FBgn0025631
FBgn0035696
FBgn0259821
FBgn0036364
FBgn0044051
FBgn0035033
FBgn0033582
FBgn0013679
FBgn0052104
FBgn0042185
FBgn0000639
FBgn0003371
FBgn0000562
FBgn0002552
FBgn0029538
FBgn0036969
FBgn0014007
FBgn0032638
FBgn0261565
FBgn0038795
FBgn0259178
FBgn0002638
FBgn0037758
FBgn0030913
FBgn0052675
FBgn0085556
FBgn0038820
FBgn0028974
FBgn0036368
FBgn0030009
FBgn0037409
FBgn0052479
FBgn0037618
FBgn0035244
FBgn0002567
FBgn0039085
FBgn0086364
FBgn0002566
FBgn0053696
FBgn0005390
FBgn0031879
FBgn0035179
FBgn0024698
FBgn0028699
FBgn0035497
FBgn0011763
FBgn0085282
FBgn0011739
FBgn0052554
FBgn0032455
FBgn0051092
FBgn0025697
FBgn0032601
FBgn0040294
FBgn0012066
FBgn0004598
FBgn0034027
FBgn0003862
FBgn0004893
FBgn0053207
FBgn0046212
FBgn0036461
FBgn0039858
FBgn0037430
FBgn0015609
FBgn0036173
FBgn0028433
FBgn0034294
FBgn0037166
FBgn0040519
FBgn0051189
FBgn0037326
FBgn0033446
FBgn0029694
FBgn0014417
FBgn0038872
FBgn0036569
FBgn0034967
FBgn0039489
FBgn0024944
FBgn0027598
FBgn0001124
FBgn0015396
FBgn0013276
FBgn0039564
FBgn0040929
FBgn0261016
FBgn0025525
FBgn0003174
FBgn0035245
FBgn0053796
FBgn0035574
FBgn0031906
FBgn0026206
FBgn0053960
FBgn0052113
FBgn0039039
FBgn0034085
FBgn0038390
FBgn0039467
FBgn0035903
FBgn0260748
FBgn0085354
FBgn0036514
FBgn0003430
FBgn0005695
FBgn0044011
FBgn0029711
FBgn0058470
FBgn0046793
FBgn0032135
FBgn0032824
FBgn0032819
FBgn0041789
FBgn0250907
FBgn0262000
FBgn0020258
FBgn0038153
FBgn0260658
FBgn0259923
FBgn0001330
FBgn0003268
FBgn0262578
FBgn0026314
FBgn0051052
FBgn0035383
FBgn0030089
FBgn0039010
FBgn0039920
FBgn0037992
FBgn0029681
FBgn0259108
FBgn0031702
FBgn0028582
FBgn0031579
FBgn0053554
FBgn0020372
FBgn0259878
FBgn0261688
FBgn0033547
FBgn0032211
FBgn0052521
FBgn0036896
FBgn0085281
FBgn0050372
FBgn0033867
FBgn0029658
FBgn0030925
FBgn0038346
FBgn0004914
FBgn0028583
FBgn0030219
FBgn0260229
FBgn0000996
FBgn0031118
FBgn0039470
FBgn0002716
FBgn0032100
FBgn0035237
FBgn0025633
FBgn0031399
FBgn0038607
FBgn0005410
FBgn0038967
FBgn0052750
FBgn0259215
FBgn0032005
FBgn0261990
FBgn0035623
FBgn0261649
FBgn0029768
FBgn0037741
FBgn0053303
FBgn0039227
FBgn0026702
FBgn0035461
FBgn0025815
FBgn0034826
FBgn0041707
FBgn0035043
FBgn0260933
FBgn0039872
FBgn0261548
FBgn0003701
FBgn0041111
FBgn0001313
FBgn0050414
FBgn0050460
FBgn0036574
FBgn0039238
FBgn0262109
FBgn0033935
FBgn0025740
FBgn0013948
FBgn0261401
FBgn0001296
FBgn0004573
FBgn0260745
FBgn0014133
FBgn0003416
FBgn0052702
FBgn0262736
FBgn0259141
FBgn0032817
FBgn0035424
FBgn0052669
FBgn0262740
FBgn0027107
FBgn0038356
FBgn0023509
FBgn0016032
FBgn0026250
FBgn0050463
FBgn0261588
FBgn0010622
FBgn0085405
FBgn0039259
FBgn0034656
FBgn0046323
FBgn0035197
FBgn0026430
FBgn0261707
FBgn0085375
FBgn0027621
FBgn0033638
FBgn0040765
FBgn0030890
FBgn0000183
FBgn0259736
FBgn0261801
FBgn0035524
FBgn0010452
FBgn0259232
FBgn0058178
FBgn0050081
FBgn0034360
FBgn0036518
FBgn0001404
FBgn0035581
FBgn0034490
FBgn0010549
FBgn0034456
FBgn0027780
FBgn0039666
FBgn0053505
FBgn0029752
FBgn0261797
FBgn0261286
FBgn0082582
FBgn0026077
FBgn0038316
FBgn0003301
FBgn0052243
FBgn0037021
FBgn0028425
FBgn0039041
FBgn0261786
FBgn0010905
FBgn0051163
FBgn0027339
FBgn0039005
FBgn0261397
FBgn0259172
FBgn0085449
FBgn0039914
FBgn0031011
FBgn0001218
FBgn0038268
FBgn0029881
FBgn0261871
FBgn0004167
FBgn0039908
FBgn0003525
FBgn0038122
FBgn0033661
FBgn0051935
FBgn0040390
FBgn0001323
FBgn0051156
FBgn0020294
FBgn0050281
FBgn0034627
FBgn0034310
FBgn0083077
FBgn0051072
FBgn0038300
FBgn0033750
FBgn0030369
FBgn0037017
FBgn0024753
FBgn0037934
FBgn0036678
FBgn0085411
FBgn0013686
FBgn0029858
FBgn0259225
FBgn0031182
FBgn0035103
FBgn0033273
FBgn0032414
FBgn0039654
FBgn0032629
FBgn0030827
FBgn0052057
FBgn0040467
FBgn0034267
FBgn0030887
FBgn0040344
FBgn0036763
FBgn0051619
FBgn0023528
FBgn0032753
FBgn0027335
FBgn0039411
FBgn0039054
FBgn0261698
FBgn0040338
FBgn0004635
FBgn0032110
FBgn0052451
FBgn0034389
FBgn0029738
FBgn0002466
FBgn0036984
FBgn0038202
FBgn0051772
FBgn0259950
FBgn0028940
FBgn0031800
FBgn0260644
FBgn0013675
FBgn0020018
FBgn0261602
FBgn0037617
FBgn0031061
FBgn0030532
FBgn0034060
FBgn0025830
FBgn0039945
FBgn0020299
FBgn0036031
FBgn0038548
FBgn0067779
FBgn0028703
FBgn0031894
FBgn0067629
FBgn0004394
FBgn0052251
FBgn0038199
FBgn0037636
FBgn0039594
FBgn0020251
FBgn0025835
FBgn0033068
FBgn0039359
FBgn0046294
FBgn0039673
FBgn0016694
FBgn0033252
FBgn0036818
FBgn0000394
FBgn0030448
FBgn0037172
FBgn0035687
FBgn0001967
FBgn0031820
FBgn0039128
FBgn0261385
FBgn0038926
FBgn0086681
FBgn0261630
FBgn0011259
FBgn0028494
FBgn0034091
FBgn0259789
FBgn0024182
FBgn0010352
FBgn0039196
FBgn0259676
FBgn0034716
FBgn0053555
FBgn0038418
FBgn0035789
FBgn0050127
FBgn0033702
FBgn0039387
FBgn0005386
FBgn0261086
FBgn0030625
FBgn0038946
FBgn0259244
FBgn0030164
FBgn0002565
FBgn0259140
FBgn0040348
FBgn0000575
FBgn0032237
FBgn0034153
FBgn0036568
FBgn0259818
FBgn0033998
FBgn0010014
FBgn0035379
FBgn0038002
FBgn0039336
FBgn0034542
FBgn0085478
FBgn0036459
FBgn0261261
FBgn0029669
FBgn0261266
FBgn0039749
FBgn0000307
FBgn0050042
FBgn0004795
FBgn0030998
FBgn0039857
FBgn0030699
FBgn0036332
FBgn0027579
FBgn0051030
FBgn0025629
FBgn0039241
FBgn0038827
FBgn0027835
FBgn0032684
FBgn0002872
FBgn0261461
FBgn0261791
FBgn0037828
FBgn0000317
FBgn0019661
FBgn0259685
FBgn0032681
FBgn0010415
FBgn0000286
FBgn0259234
FBgn0035231
FBgn0035287
FBgn0030373
FBgn0030739
FBgn0052226
FBgn0034276
FBgn0261931
FBgn0050015
FBgn0003353
FBgn0037717
FBgn0038067
FBgn0035858
FBgn0038071
FBgn0029895
FBgn0035099
FBgn0030178
FBgn0022710
FBgn0015582
FBgn0036899
FBgn0261803
FBgn0001990
FBgn0033236
FBgn0053556
FBgn0259236
FBgn0033422
FBgn0261855
FBgn0262103
FBgn0040290
FBgn0034295
FBgn0032838
FBgn0027493
FBgn0051176
FBgn0052801
FBgn0034345
FBgn0025616
FBgn0034786
FBgn0032315
FBgn0002576
FBgn0033549
FBgn0036191
FBgn0019972
FBgn0014380
FBgn0261259
FBgn0259212
FBgn0024288
FBgn0011722
FBgn0051104
FBgn0023180
FBgn0035399
FBgn0262544
FBgn0002868
FBgn0261710
FBgn0022201
FBgn0031344
FBgn0261873
FBgn0027490
FBgn0032703
FBgn0026160
FBgn0000153
FBgn0016697
FBgn0038057
FBgn0030512
FBgn0050011
FBgn0034158
FBgn0030034
FBgn0029943
FBgn0032908
FBgn0262057
FBgn0033330
FBgn0013770
FBgn0015926
FBgn0003390
FBgn0028950
FBgn0013771
FBgn0050075
FBgn0039623
FBgn0031522
FBgn0035178
FBgn0033491
FBgn0031070
FBgn0260963
FBgn0003016
FBgn0010575
FBgn0026713
FBgn0015756
FBgn0052666
FBgn0085757
FBgn0028862
FBgn0033777
FBgn0024941
FBgn0031683
FBgn0034878
FBgn0035500
FBgn0003502
FBgn0032815
FBgn0000636
FBgn0031976
FBgn0027287
FBgn0061476
FBgn0260860
FBgn0036732
FBgn0051720
FBgn0032749
FBgn0030334
FBgn0025632
FBgn0010660
FBgn0014022
FBgn0004611
FBgn0051406
FBgn0034628
FBgn0085427
FBgn0031979
FBgn0022702
FBgn0001122
FBgn0017561
FBgn0037831
FBgn0020389
FBgn0031747
FBgn0262483
FBgn0002577
FBgn0261445
FBgn0004169
FBgn0015558
FBgn0030662
FBgn0024150
FBgn0261642
FBgn0037950
FBgn0261280
FBgn0037882
FBgn0032882
FBgn0051183
FBgn0243512
FBgn0040890
FBgn0000546
FBgn0087007
FBgn0025391
FBgn0261914
FBgn0028371
FBgn0032178
FBgn0085276
FBgn0004372
FBgn0065032
FBgn0031597
FBgn0259226
FBgn0031869
FBgn0261089
FBgn0051638
FBgn0051719
FBgn0037708
FBgn0036560
FBgn0050181
FBgn0011823
FBgn0261612
FBgn0050147
FBgn0029879
FBgn0026417
FBgn0028978
FBgn0038652
FBgn0029890
FBgn0030317
FBgn0260632
FBgn0035772
FBgn0261550
FBgn0052476
FBgn0025836
FBgn0000045
FBgn0030685
FBgn0085379
FBgn0050047
FBgn0025111
FBgn0037100
FBgn0039596
FBgn0039722
FBgn0083005
FBgn0085406
FBgn0027554
FBgn0038347
FBgn0028496
FBgn0028644
FBgn0028880
FBgn0036476
FBgn0015600
FBgn0050195
FBgn0004647
FBgn0035823
FBgn0004956
FBgn0086408
FBgn0033159
FBgn0039840
FBgn0026262
FBgn0027885
FBgn0004797
FBgn0001319
FBgn0034381
FBgn0000206
FBgn0039620
FBgn0037339
FBgn0035795
FBgn0028554
FBgn0052412
FBgn0033508
FBgn0086911
FBgn0261053
FBgn0086757
FBgn0261619
FBgn0000229
FBgn0010772
FBgn0003435
FBgn0042650
FBgn0032136
FBgn0029878
FBgn0034603
FBgn0259142
FBgn0259101
FBgn0050194
FBgn0032122
FBgn0259243
FBgn0027499
FBgn0052351
FBgn0032002
FBgn0250847
FBgn0025825
FBgn0020236
FBgn0035603
FBgn0015380
FBgn0029939
FBgn0261444
FBgn0029896
FBgn0021895
FBgn0035410
FBgn0030301
FBgn0061200
FBgn0041781
FBgn0050424
FBgn0039016
FBgn0008646
FBgn0033868
FBgn0041706
FBgn0038396
FBgn0028895
FBgn0085450
FBgn0028658
FBgn0015575
FBgn0052654
FBgn0040508
FBgn0005671
FBgn0000017
FBgn0027581
FBgn0259144
FBgn0035104
FBgn0061197
FBgn0032513
FBgn0030377
FBgn0035168
FBgn0029924
FBgn0023407
FBgn0039829
FBgn0029154
FBgn0033987
FBgn0051531
FBgn0039355
FBgn0260934
FBgn0086384
FBgn0036923
FBgn0086346
FBgn0053653
FBgn0036463
FBgn0259677
FBgn0039817
FBgn0031734
FBgn0000015
FBgn0036285
FBgn0051660
FBgn0052152
FBgn0001075
FBgn0083919
FBgn0038321
FBgn0000246
FBgn0262619
FBgn0002931
FBgn0015872
FBgn0031464
FBgn0034897
FBgn0040823
FBgn0003575
FBgn0035087
FBgn0001078
FBgn0025637
FBgn0032243
FBgn0024740
FBgn0036627
FBgn0039154
FBgn0051852
FBgn0250871
FBgn0002562
FBgn0030672
FBgn0037753
FBgn0067628
FBgn0035860
FBgn0038934
FBgn0033287
FBgn0030192
FBgn0031273
FBgn0036772
FBgn0035021
FBgn0035790
FBgn0031645
FBgn0038917
FBgn0033872
FBgn0051999
FBgn0011224
FBgn0035996
FBgn0004572
FBgn0003396
FBgn0085738
FBgn0029727
FBgn0260387
FBgn0039911
FBgn0053143
FBgn0003716
FBgn0032683
FBgn0016660
FBgn0052204
FBgn0085410
FBgn0250844
FBgn0002174
FBgn0085424
FBgn0002862
FBgn0037188
FBgn0033831
FBgn0260959
FBgn0261708
FBgn0021874
FBgn0038315
FBgn0024728
FBgn0032748
FBgn0001965
FBgn0051781
FBgn0085383
FBgn0039025
FBgn0028550
FBgn0013676
FBgn0003218
FBgn0034407
FBgn0025702
FBgn0031728
FBgn0005536
FBgn0039631
FBgn0035436
FBgn0020386
FBgn0013988
FBgn0031213
FBgn0033073
FBgn0031186
FBgn0020279
FBgn0014861
FBgn0023549
FBgn0037759
FBgn0036765
FBgn0011481
FBgn0039257
FBgn0030493
FBgn0033627
FBgn0038628
FBgn0033723
FBgn0035575
FBgn0033315
FBgn0036614
FBgn0031912
FBgn0005616
FBgn0053523
FBgn0036956
FBgn0051363
FBgn0259113
FBgn0004875
FBgn0039637
FBgn0030196
FBgn0033466
FBgn0052625
FBgn0002441
FBgn0262124
FBgn0041092
FBgn0053120
FBgn0029167
FBgn0030501
FBgn0010435
FBgn0039821
FBgn0032798
FBgn0001085
FBgn0040283
FBgn0003189
FBgn0027521
FBgn0034496
FBgn0037276
FBgn0034087
FBgn0033307
FBgn0023423
FBgn0038139
FBgn0039294
FBgn0037418
FBgn0029950
FBgn0038803
FBgn0033061
FBgn0033766
FBgn0033693
FBgn0026015
FBgn0035204
FBgn0086655
FBgn0259876
FBgn0052813
FBgn0001978
FBgn0031698
FBgn0040575
FBgn0052081
FBgn0051709
FBgn0000382
FBgn0051286
FBgn0262734
FBgn0052425
FBgn0262733
FBgn0034468
FBgn0037051
FBgn0003250
FBgn0001233
FBgn0038035
FBgn0001206
FBgn0030963
FBgn0038446
FBgn0020496
FBgn0031571
FBgn0028996
FBgn0023172
FBgn0030816
FBgn0030327
FBgn0035267
FBgn0261963
FBgn0260429
FBgn0029761
FBgn0039186
FBgn0037212
FBgn0032770
FBgn0261113
FBgn0040862
FBgn0035026
FBgn0032901
FBgn0002906
FBgn0035358
FBgn0031376
FBgn0262100
FBgn0051004
FBgn0052683
FBgn0040726
FBgn0033214
FBgn0030582
FBgn0037680
FBgn0086690
FBgn0032793
FBgn0000535
FBgn0003861
FBgn0032033
FBgn0028579
FBgn0021796
FBgn0031621
FBgn0032981
FBgn0058232
FBgn0034974
FBgn0001077
FBgn0003079
FBgn0259229
FBgn0037424
FBgn0051217
FBgn0261046
FBgn0004197
FBgn0086908
FBgn0034002
FBgn0034420
FBgn0036844
FBgn0030786
FBgn0032634
FBgn0029128
FBgn0085232
FBgn0037802
FBgn0034498
FBgn0036696
FBgn0029713
FBgn0032827
FBgn0052626
FBgn0026722
FBgn0038975
FBgn0036766
FBgn0086855
FBgn0036502
FBgn0050377
FBgn0038211
FBgn0030056
FBgn0259978
FBgn0033876
FBgn0036150
FBgn0037958
FBgn0085228
FBgn0029942
FBgn0262032
FBgn0001254
FBgn0033587
FBgn0040257
FBgn0085625
FBgn0038880
FBgn0259743
FBgn0030336
FBgn0011656
FBgn0031999
FBgn0085403
FBgn0014467
FBgn0027506
FBgn0019960
FBgn0024189
FBgn0010052
FBgn0033792
FBgn0027087
FBgn0039430
FBgn0261338
FBgn0034534
FBgn0083949
FBgn0037130
FBgn0037963
FBgn0030330
FBgn0035347
FBgn0261570
FBgn0037960
FBgn0010408
FBgn0022085
FBgn0001139
FBgn0031077
FBgn0262612
FBgn0038542
FBgn0030791
FBgn0040001
FBgn0038815
FBgn0261041
FBgn0054051
FBgn0002522
FBgn0005677
FBgn0011589
FBgn0261808
FBgn0031107
FBgn0022023
FBgn0262123
FBgn0020521
FBgn0005624
FBgn0032938
FBgn0043900
FBgn0260462
FBgn0027279
FBgn0015615
FBgn0036323
FBgn0037408
FBgn0250816
FBgn0034642
FBgn0051210
FBgn0011818
FBgn0029913
FBgn0003963
FBgn0260935
FBgn0037530
FBgn0039161
FBgn0034614
FBgn0033374
FBgn0002590
FBgn0000568
FBgn0027582
FBgn0039705
FBgn0015399
FBgn0052679
FBgn0036495
FBgn0083936
FBgn0052831
FBgn0026418
FBgn0031606
FBgn0038860
[truncated: 8,708 more rows]
