# Supplementary material for: Microarray-Based Capture of Novel Expressed Cell Type–Specific Transfrags (CoNECT) to Annotate Tissue-Specific Transcription in Drosophila melanogaster
Source: G3 (Bethesda). 2012 Aug 1;2(8):873–82. doi: 10.1534/g3.112.003194 (PMC3411243; doi:10.1534/g3.112.003194)
Supplement: Supporting Information [file supp_2.8.873_TableS16.xlsx]

## Sheet: Sheet1
Flybase ID	454 CoNECT FPKM
FBgn0000008	18.4077
FBgn0000014	1.70854
FBgn0000015	0.379316
FBgn0000017	29.9137
FBgn0000018	25.3537
FBgn0000022	0
FBgn0000024	0
FBgn0000028	0
FBgn0000032	56.4531
FBgn0000036	0
FBgn0000037	0
FBgn0000038	0
FBgn0000039	0
FBgn0000042	689.746
FBgn0000043	245.129
FBgn0000044	87.5399
FBgn0000045	0
FBgn0000046	15.3301
FBgn0000047	0
FBgn0000052	42.386
FBgn0000053	29.839
FBgn0000054	55.1255
FBgn0000055	90.0847
FBgn0000056	58.9015
FBgn0000057	21.9881
FBgn0000061	0
FBgn0000063	26.8898
FBgn0000064	55.2833
FBgn0000071	0
FBgn0000075	54.3047
FBgn0000077	25.3037
FBgn0000078	4.43947
FBgn0000079	1.12584
FBgn0000083	231.383
FBgn0000084	113.794
FBgn0000092	0
FBgn0000094	0
FBgn0000097	33.5666
FBgn0000099	0
FBgn0000100	814.658
FBgn0000108	0
FBgn0000109	15.9413
FBgn0000114	508.449
FBgn0000115	88.211
FBgn0000116	144.524
FBgn0000117	275.452
FBgn0000119	11.3962
FBgn0000120	0
FBgn0000121	0
FBgn0000137	0
FBgn0000139	32.612
FBgn0000140	58.1184
FBgn0000146	68.4645
FBgn0000147	34.312
FBgn0000150	297.957
FBgn0000152	16.6754
FBgn0000153	0
FBgn0000157	0.696784
FBgn0000158	18.8999
FBgn0000163	23.4751
FBgn0000166	48.0324
FBgn0000173	71.4872
FBgn0000179	1.05169
FBgn0000180	1.64201
FBgn0000181	380.159
FBgn0000182	294.13
FBgn0000183	56.379
FBgn0000206	0
FBgn0000210	5.4951
FBgn0000212	39.8503
FBgn0000216	0
FBgn0000221	16.1521
FBgn0000227	0
FBgn0000228	38.3257
FBgn0000229	9.01049
FBgn0000233	0
FBgn0000239	125.918
FBgn0000241	3.95116
FBgn0000242	40.0854
FBgn0000244	7.14557
FBgn0000246	39.3616
FBgn0000247	26.1607
FBgn0000250	198.226
FBgn0000251	77.3804
FBgn0000253	136.584
FBgn0000256	15.4582
FBgn0000257	36.2881
FBgn0000259	93.4745
FBgn0000261	167.001
FBgn0000273	40.6728
FBgn0000274	0
FBgn0000276	0
FBgn0000277	0
FBgn0000278	0
FBgn0000279	0
FBgn0000283	73.529
FBgn0000286	21.5214
FBgn0000287	0
FBgn0000289	114.422
FBgn0000299	17.5551
FBgn0000303	0
FBgn0000307	41.7316
FBgn0000308	228.866
FBgn0000313	2.21563
FBgn0000316	37.9679
FBgn0000317	23.4004
FBgn0000318	101.836
FBgn0000319	169.415
FBgn0000320	7.5957
FBgn0000326	11.8362
FBgn0000330	36.5093
FBgn0000337	8.39391
FBgn0000339	51.6487
FBgn0000346	10.9877
FBgn0000351	64.5558
FBgn0000352	33.1769
FBgn0000355	1446.26
FBgn0000356	203.346
FBgn0000357	712.431
FBgn0000358	1039.11
FBgn0000359	1829.72
FBgn0000360	2630.22
FBgn0000370	244.648
FBgn0000376	41.6436
FBgn0000377	30.1007
FBgn0000382	58.0962
FBgn0000384	69.4823
FBgn0000392	255.861
FBgn0000394	12.3161
FBgn0000395	5.40519
FBgn0000404	382.524
FBgn0000405	634.063
FBgn0000406	21.9543
FBgn0000409	240.993
FBgn0000411	0
FBgn0000412	122.191
FBgn0000413	90.3792
FBgn0000414	10.8597
FBgn0000416	416.018
FBgn0000422	0
FBgn0000426	54.3912
FBgn0000427	756.466
FBgn0000439	0
FBgn0000442	0
FBgn0000447	59.8884
FBgn0000448	1.70116
FBgn0000449	0
FBgn0000451	0.741589
FBgn0000454	650.942
FBgn0000455	63.3878
FBgn0000459	1.6648
FBgn0000463	35.8182
FBgn0000464	12.7064
FBgn0000473	0
FBgn0000477	4.40235
FBgn0000479	25.5066
FBgn0000482	17.6605
FBgn0000489	47.5136
FBgn0000490	0.426528
FBgn0000492	0
FBgn0000497	0
FBgn0000499	50.6075
FBgn0000500	0
FBgn0000504	0.448652
FBgn0000520	37.4626
FBgn0000524	87.5083
FBgn0000527	0
FBgn0000529	0
FBgn0000533	27.6012
FBgn0000535	0
FBgn0000536	22.5519
FBgn0000541	62.8987
FBgn0000542	2.6021
FBgn0000543	60.4052
FBgn0000546	25.7276
FBgn0000547	60.1175
FBgn0000551	0
FBgn0000552	0
FBgn0000556	1789.62
FBgn0000557	0
FBgn0000559	1151.35
FBgn0000560	0
FBgn0000562	77.6734
FBgn0000564	0
FBgn0000565	42.9536
FBgn0000566	89.5653
FBgn0000567	8.70433
FBgn0000568	16.1092
FBgn0000575	84.2914
FBgn0000576	0
FBgn0000577	0
FBgn0000578	29.6076
FBgn0000579	341.196
FBgn0000581	42.8356
FBgn0000588	56.8926
FBgn0000591	0
FBgn0000592	0
FBgn0000594	1.03396
FBgn0000606	0
FBgn0000611	88.3948
FBgn0000615	292.437
FBgn0000617	50.245
FBgn0000618	57.2277
FBgn0000625	0
FBgn0000629	65.8537
FBgn0000633	0.606368
FBgn0000635	30.7939
FBgn0000636	44.7482
FBgn0000639	0.51877
FBgn0000640	0
FBgn0000644	167.073
FBgn0000658	1.52079
FBgn0000659	0
FBgn0000662	54.0501
FBgn0000667	89.5603
FBgn0000709	46.3529
FBgn0000711	22.3925
FBgn0000715	0
FBgn0000719	33.6645
FBgn0000721	92.0504
FBgn0000723	3.99073
FBgn0000808	13.9465
FBgn0000810	34.9226
FBgn0000826	62.3132
FBgn0000927	257.128
FBgn0000928	0.513587
FBgn0000964	46.8836
FBgn0000996	97.7643
FBgn0001075	0
FBgn0001077	0
FBgn0001078	50.8374
FBgn0001079	22.5024
FBgn0001083	1.14983
FBgn0001084	8.52652
FBgn0001085	33.2726
FBgn0001086	110.276
FBgn0001087	47.7214
FBgn0001089	3.06882
FBgn0001090	15.2466
FBgn0001091	339.681
FBgn0001092	717.902
FBgn0001098	134.604
FBgn0001099	14.9148
FBgn0001104	113.527
FBgn0001105	59.1696
FBgn0001108	75.1601
FBgn0001112	1.24204
FBgn0001114	4.70147
FBgn0001120	107.555
FBgn0001122	37.4706
FBgn0001123	8.72406
FBgn0001124	141.418
FBgn0001125	114.339
FBgn0001128	107.297
FBgn0001133	42.9037
FBgn0001134	0
FBgn0001137	8.37763
FBgn0001138	0
FBgn0001139	91.8321
FBgn0001142	155.827
FBgn0001145	10.521
FBgn0001147	0
FBgn0001148	0
FBgn0001149	259.921
FBgn0001150	2.01919
FBgn0001168	13.1773
FBgn0001169	32.3891
FBgn0001170	0
FBgn0001174	0
FBgn0001179	35.8974
FBgn0001180	40.8153
FBgn0001185	13.1963
FBgn0001186	107.931
FBgn0001187	10.274
FBgn0001189	23.5877
FBgn0001197	334.118
FBgn0001202	48.8547
FBgn0001206	21.6293
FBgn0001208	4.44495
FBgn0001215	241.763
FBgn0001216	0
FBgn0001217	1.65358
FBgn0001218	303.388
FBgn0001219	1065.11
FBgn0001220	144.691
FBgn0001222	104.44
FBgn0001223	17.991
FBgn0001224	73.5993
FBgn0001225	614.542
FBgn0001226	304.28
FBgn0001227	4.15256
FBgn0001228	1.89378
FBgn0001229	0
FBgn0001230	0
FBgn0001233	1141.95
FBgn0001235	0
FBgn0001247	27.2035
FBgn0001248	175.738
FBgn0001250	6.80304
FBgn0001253	0.29742
FBgn0001254	0
FBgn0001255	0.804604
FBgn0001256	0
FBgn0001257	93.8178
FBgn0001258	0
FBgn0001259	0
FBgn0001263	0
FBgn0001269	0
FBgn0001276	12.3734
FBgn0001280	65.0903
FBgn0001281	0
FBgn0001285	1.99456
FBgn0001291	59.7782
FBgn0001296	79.8392
FBgn0001297	31.4458
FBgn0001301	29.8047
FBgn0001308	113.983
FBgn0001311	0
FBgn0001313	0
FBgn0001314	0
FBgn0001315	0
FBgn0001316	58.1684
FBgn0001319	0
FBgn0001320	0
FBgn0001321	0
FBgn0001323	0.460244
FBgn0001324	12.7843
FBgn0001325	0
FBgn0001330	21.0742
FBgn0001332	112.443
FBgn0001337	38.8451
FBgn0001341	51.4727
FBgn0001404	44.2854
FBgn0001491	25.3944
FBgn0001565	71.6227
FBgn0001612	52.8997
FBgn0001624	55.1284
FBgn0001941	95.8038
FBgn0001942	1042.9
FBgn0001961	82.4095
FBgn0001965	29.3626
FBgn0001967	0
FBgn0001970	73.2965
FBgn0001974	31.5274
FBgn0001977	25.9852
FBgn0001978	74.6548
FBgn0001981	0
FBgn0001983	0
FBgn0001986	41.4791
FBgn0001987	12.8998
FBgn0001989	24.6986
FBgn0001990	24.7785
FBgn0001991	0.190885
FBgn0001992	1.00452
FBgn0001994	45.2661
FBgn0001995	60.3247
FBgn0002021	57.0806
FBgn0002022	45.8058
FBgn0002023	0
FBgn0002031	184.384
FBgn0002036	14.8975
FBgn0002044	65.4453
FBgn0002069	154.791
FBgn0002121	98.6118
FBgn0002174	45.6487
FBgn0002183	112.626
FBgn0002283	66.6332
FBgn0002284	194.394
FBgn0002306	0
FBgn0002354	13.8659
FBgn0002413	140.789
FBgn0002431	48.5813
FBgn0002440	0
FBgn0002441	34.3224
FBgn0002466	30.1623
FBgn0002521	105.741
FBgn0002522	0
FBgn0002524	58.6141
FBgn0002525	123.117
FBgn0002526	15.2361
FBgn0002528	14.3753
FBgn0002531	0
FBgn0002533	0
FBgn0002534	0
FBgn0002535	0
FBgn0002542	105.71
FBgn0002543	1.16033
FBgn0002552	45.84
FBgn0002561	0
FBgn0002562	0
FBgn0002563	0
FBgn0002564	1.44043
FBgn0002565	10.932
FBgn0002566	43.1639
FBgn0002567	44.7827
FBgn0002569	0.884076
FBgn0002570	0
FBgn0002571	2.01241
FBgn0002573	0
FBgn0002576	0
FBgn0002577	0
FBgn0002578	0
FBgn0002579	895.131
FBgn0002590	576.552
FBgn0002592	0
FBgn0002593	529.421
FBgn0002607	982.356
FBgn0002609	2.54649
FBgn0002622	794.949
FBgn0002626	604.515
FBgn0002629	0
FBgn0002631	0
FBgn0002632	0
FBgn0002633	1.83207
FBgn0002638	162.793
FBgn0002641	52.7989
FBgn0002643	24.3212
FBgn0002645	76.0395
FBgn0002652	53.8415
FBgn0002673	52.1806
FBgn0002707	26.4426
FBgn0002709	12.9241
FBgn0002715	36.9749
FBgn0002716	2.37139
FBgn0002719	260.089
FBgn0002723	5.75097
FBgn0002732	5.32277
FBgn0002733	1.83957
FBgn0002734	0
FBgn0002735	0
FBgn0002736	102.666
FBgn0002772	29.152
FBgn0002773	73.1915
FBgn0002774	32.1835
FBgn0002775	47.6581
FBgn0002778	62.8347
FBgn0002780	265.713
FBgn0002781	328.901
FBgn0002783	97.9929
FBgn0002787	156.968
FBgn0002789	28.6545
FBgn0002791	52.0661
FBgn0002838	0
FBgn0002842	0
FBgn0002855	0
FBgn0002856	0
FBgn0002862	0
FBgn0002863	0
FBgn0002865	0
FBgn0002868	57.6969
FBgn0002869	0
FBgn0002872	31.6086
FBgn0002873	41.8394
FBgn0002878	41.7621
FBgn0002887	4.19458
FBgn0002891	10.3556
FBgn0002899	32.6233
FBgn0002901	20.3216
FBgn0002905	13.1709
FBgn0002906	27.2332
FBgn0002909	0
FBgn0002914	57.7973
FBgn0002917	0
FBgn0002921	163.361
FBgn0002922	0
FBgn0002924	48.892
FBgn0002926	43.2832
FBgn0002930	2.21973
FBgn0002931	0
FBgn0002932	23.8978
FBgn0002933	0
FBgn0002936	0
FBgn0002937	0
FBgn0002938	0
FBgn0002939	0
FBgn0002940	0
FBgn0002941	0
FBgn0002945	0
FBgn0002948	77.7341
FBgn0002962	313.519
FBgn0002968	48.9482
FBgn0002973	38.6999
FBgn0002985	0
FBgn0002989	35.6318
FBgn0003002	0
FBgn0003008	26.3282
FBgn0003009	0
FBgn0003011	0
FBgn0003015	376.905
FBgn0003016	19.571
FBgn0003022	114.498
FBgn0003023	153.764
FBgn0003028	123.072
FBgn0003034	0
FBgn0003041	52.7887
FBgn0003042	31.4221
FBgn0003044	83.0792
FBgn0003046	0
FBgn0003048	9.45105
FBgn0003053	24.2368
FBgn0003057	0
FBgn0003060	0
FBgn0003062	172.442
FBgn0003065	0
FBgn0003067	41.3663
FBgn0003068	0.794829
FBgn0003071	84.2438
FBgn0003074	126.616
FBgn0003076	215.391
FBgn0003079	32.4435
FBgn0003082	32.1082
FBgn0003086	0
FBgn0003087	49.6683
FBgn0003089	7.07145
FBgn0003090	1.03854
FBgn0003091	11.8387
FBgn0003093	18.0068
FBgn0003114	44.2174
FBgn0003116	10.2513
FBgn0003117	0
FBgn0003118	11.2584
FBgn0003124	172.665
FBgn0003129	2.10544
FBgn0003130	0
FBgn0003132	0
FBgn0003134	84.5212
FBgn0003137	6.21612
FBgn0003138	62.7713
FBgn0003139	116.001
FBgn0003140	0
FBgn0003141	41.5687
FBgn0003145	0
FBgn0003149	18.9737
FBgn0003159	48.1868
FBgn0003162	0.935081
FBgn0003165	66.3611
FBgn0003169	41.5866
FBgn0003174	6.1995
FBgn0003175	11.8645
FBgn0003178	340.436
FBgn0003187	69.5093
FBgn0003189	32.3263
FBgn0003204	76.3084
FBgn0003205	85.4979
FBgn0003206	39.9799
FBgn0003209	31.8504
FBgn0003210	53.7155
FBgn0003218	22.1403
FBgn0003227	11.3233
FBgn0003231	167.479
FBgn0003248	0
FBgn0003249	0
FBgn0003250	0
FBgn0003254	0
FBgn0003255	0
FBgn0003256	44.8086
FBgn0003257	112.829
FBgn0003261	297.787
FBgn0003267	0
FBgn0003268	34.6136
FBgn0003270	0
FBgn0003274	1188.13
FBgn0003275	106.416
FBgn0003277	55.6311
FBgn0003278	27.4128
FBgn0003279	748.187
FBgn0003285	0
FBgn0003292	20.9389
FBgn0003295	0
FBgn0003300	0
FBgn0003301	4.31487
FBgn0003302	21.1038
FBgn0003308	0
FBgn0003310	31.8737
FBgn0003312	6.08831
FBgn0003313	0
FBgn0003317	38.4196
FBgn0003319	0
FBgn0003321	35.6528
FBgn0003326	0
FBgn0003328	45.3456
FBgn0003330	37.3353
FBgn0003334	49.1266
FBgn0003339	0
FBgn0003345	40.8502
FBgn0003346	83.6068
FBgn0003353	6.53266
FBgn0003356	4.17423
FBgn0003357	4.29891
FBgn0003358	0
FBgn0003360	445.758
FBgn0003366	3.49219
FBgn0003371	72.2633
FBgn0003372	0
FBgn0003373	0
FBgn0003374	0
FBgn0003375	0
FBgn0003377	0
FBgn0003378	0
FBgn0003380	0
FBgn0003382	0
FBgn0003386	0
FBgn0003388	0.659009
FBgn0003390	0.997834
FBgn0003391	70.1162
FBgn0003392	63.6064
FBgn0003396	12.3749
FBgn0003401	79.9835
FBgn0003410	39.3489
FBgn0003411	4.68514
FBgn0003415	35.6256
FBgn0003416	23.4018
FBgn0003423	100.157
FBgn0003429	0
FBgn0003430	0
FBgn0003435	6.9964
FBgn0003444	28.7639
FBgn0003447	94.3891
FBgn0003448	0
FBgn0003449	95.3737
FBgn0003450	8.78219
FBgn0003459	26.2172
FBgn0003460	2.31842
FBgn0003462	347.58
FBgn0003463	5.95623
FBgn0003464	27.5935
FBgn0003475	23.9732
FBgn0003479	34.96
FBgn0003480	19.6838
FBgn0003482	14.0554
FBgn0003483	28.9492
FBgn0003486	12.3395
FBgn0003495	48.6695
FBgn0003499	0
FBgn0003502	69.196
FBgn0003507	90.419
FBgn0003510	4.80528
FBgn0003511	43.2822
FBgn0003512	88.4419
FBgn0003513	0.347048
FBgn0003514	124.674
FBgn0003515	2.51153
FBgn0003517	1070.68
FBgn0003520	47.5861
FBgn0003525	120.254
FBgn0003527	42.6182
FBgn0003545	38.8916
FBgn0003557	65.9682
FBgn0003559	21.7559
FBgn0003567	55.7328
FBgn0003575	24.2129
FBgn0003598	62.5772
FBgn0003607	134.648
FBgn0003612	98.2652
FBgn0003638	27.5182
FBgn0003651	0.466208
FBgn0003654	21.6758
FBgn0003655	142.291
FBgn0003656	67.1714
FBgn0003660	71.582
FBgn0003676	478.675
FBgn0003683	0
FBgn0003687	16.9849
FBgn0003701	62.1101
FBgn0003710	0
FBgn0003714	31.5631
FBgn0003715	0
FBgn0003716	40.3005
FBgn0003719	0
FBgn0003720	0
FBgn0003721	299.031
FBgn0003731	19.7405
FBgn0003732	126.3
FBgn0003733	44.2492
FBgn0003741	8.34847
FBgn0003742	59.0985
FBgn0003744	51.1107
FBgn0003747	0
FBgn0003748	137.319
FBgn0003751	9.21432
FBgn0003861	0
FBgn0003862	10.372
FBgn0003863	14.6438
FBgn0003865	0
FBgn0003866	0.380198
FBgn0003867	9.62598
FBgn0003870	71.3801
FBgn0003882	35.3819
FBgn0003884	601.333
FBgn0003885	85.5412
FBgn0003886	0
FBgn0003887	560.268
FBgn0003888	77.0735
FBgn0003889	0
FBgn0003890	9.57475
FBgn0003891	66.219
FBgn0003892	0.975119
FBgn0003896	0
FBgn0003900	0
FBgn0003941	468.855
FBgn0003942	741.519
FBgn0003943	134.329
FBgn0003944	0
FBgn0003950	0
FBgn0003961	0
FBgn0003963	15.9044
FBgn0003964	47.2504
FBgn0003965	1.37862
FBgn0003969	36.4114
FBgn0003975	0
FBgn0003977	9.79314
FBgn0003978	43.5484
FBgn0003979	1232.14
FBgn0003980	984.465
FBgn0003983	472.451
FBgn0003984	0.705251
FBgn0003996	1.52984
FBgn0003997	9.40528
FBgn0004003	22.7254
FBgn0004009	0
FBgn0004028	25.5096
FBgn0004034	0
FBgn0004045	1828.89
FBgn0004047	867.529
FBgn0004049	33.8691
FBgn0004050	49.8403
FBgn0004052	0
FBgn0004053	0
FBgn0004054	0
FBgn0004055	12.3574
FBgn0004057	13.6424
FBgn0004066	254.387
FBgn0004087	54.1724
FBgn0004101	7.5074
FBgn0004102	0.36221
FBgn0004103	162.515
FBgn0004106	144.659
FBgn0004107	46.6087
FBgn0004108	9.5236
FBgn0004110	0
FBgn0004117	20.1939
FBgn0004118	0
FBgn0004132	51.3294
FBgn0004133	7.83407
FBgn0004143	0
FBgn0004167	13.8362
FBgn0004168	0
FBgn0004169	39.5288
FBgn0004170	0
FBgn0004171	0
FBgn0004172	0
FBgn0004173	0
FBgn0004174	0
FBgn0004175	0
FBgn0004177	244.505
FBgn0004179	44.4692
FBgn0004181	0
FBgn0004197	0
FBgn0004198	3.09011
FBgn0004227	36.367
FBgn0004228	0
FBgn0004237	150.651
FBgn0004240	0
FBgn0004242	0
FBgn0004244	0
FBgn0004359	47.7506
FBgn0004360	0
FBgn0004362	445.604
FBgn0004363	318.011
FBgn0004364	16.2589
FBgn0004366	0
FBgn0004367	9.52658
FBgn0004368	30.2907
FBgn0004369	23.7798
FBgn0004370	40.4478
FBgn0004372	0
FBgn0004373	44.3819
FBgn0004374	29.5508
FBgn0004378	45.2544
FBgn0004379	62.1879
FBgn0004380	26.5353
FBgn0004381	44.4073
FBgn0004387	32.2372
FBgn0004389	0
FBgn0004390	56.946
FBgn0004391	24.2511
FBgn0004394	0
FBgn0004395	28.6501
FBgn0004396	23.2971
FBgn0004397	36.5484
FBgn0004400	48.1593
FBgn0004401	152.018
FBgn0004403	235.913
FBgn0004404	290.37
FBgn0004406	18.0936
FBgn0004407	5.51193
FBgn0004414	0
FBgn0004419	703.264
FBgn0004425	0
FBgn0004426	0
FBgn0004427	0
FBgn0004428	0
FBgn0004429	0
FBgn0004430	0
FBgn0004431	0
FBgn0004432	497.622
FBgn0004435	58.9698
FBgn0004436	24.8952
FBgn0004449	5.32233
FBgn0004456	12.2608
FBgn0004462	65.1294
FBgn0004463	17.5119
FBgn0004465	123.592
FBgn0004507	155.746
FBgn0004509	35.5478
FBgn0004510	37.7636
FBgn0004511	0.907946
FBgn0004512	0.424515
FBgn0004513	2.17545
FBgn0004514	0.976707
FBgn0004516	0
FBgn0004552	0
FBgn0004554	0
FBgn0004556	42.5047
FBgn0004567	0
FBgn0004569	1.91257
FBgn0004573	0
FBgn0004574	58.6513
FBgn0004575	0
FBgn0004577	0
FBgn0004580	0
FBgn0004581	1.34227
FBgn0004583	5.93227
FBgn0004584	49.6256
FBgn0004587	96.3559
FBgn0004588	0
FBgn0004589	0
FBgn0004590	0
FBgn0004591	0
FBgn0004592	0
FBgn0004593	0
FBgn0004594	0
FBgn0004595	0.0836905
FBgn0004597	22.2897
FBgn0004598	91.5801
FBgn0004603	55.4839
FBgn0004606	6.5106
FBgn0004607	0
FBgn0004611	25.221
FBgn0004618	0
FBgn0004619	0
FBgn0004620	0
FBgn0004622	0
FBgn0004623	0
FBgn0004624	78.8175
FBgn0004629	29.28
FBgn0004635	2.82211
FBgn0004636	57.6312
FBgn0004638	66.8994
FBgn0004643	74.3653
FBgn0004644	0
FBgn0004646	83.7088
FBgn0004647	15.8915
FBgn0004648	37.2142
FBgn0004649	265.431
FBgn0004650	44.2871
FBgn0004652	2.68201
FBgn0004654	137.662
FBgn0004655	40.1098
FBgn0004656	45.497
FBgn0004657	109.104
FBgn0004666	54.5662
FBgn0004687	121.211
FBgn0004698	79.3105
FBgn0004777	0
FBgn0004778	0
FBgn0004779	0
FBgn0004780	0
FBgn0004781	0
FBgn0004782	0
FBgn0004783	0
FBgn0004784	0
FBgn0004795	130.836
FBgn0004797	26.9441
FBgn0004811	69.27
FBgn0004828	224.593
FBgn0004832	48.2331
FBgn0004837	44.6259
FBgn0004838	145.849
FBgn0004839	0
FBgn0004841	0
FBgn0004842	0
FBgn0004852	1.3527
FBgn0004854	0
FBgn0004855	75.4865
FBgn0004856	72.7745
FBgn0004858	3.24746
FBgn0004859	6.23843
FBgn0004860	8.75565
FBgn0004861	1.22742
FBgn0004862	0
FBgn0004863	0
FBgn0004864	43.1641
FBgn0004865	0
FBgn0004867	749.623
FBgn0004868	198.771
FBgn0004870	0.362428
FBgn0004872	125.45
FBgn0004875	46.9267
FBgn0004876	39.2114
FBgn0004878	0.978035
FBgn0004880	0.494121
FBgn0004882	88.474
FBgn0004885	5.35345
FBgn0004888	295.052
FBgn0004889	130.074
FBgn0004892	0.689044
FBgn0004893	2.97371
FBgn0004895	0
FBgn0004896	0
FBgn0004897	0
FBgn0004898	2.18072
FBgn0004901	60.6821
FBgn0004903	45.253
FBgn0004907	264.366
FBgn0004908	32.9103
FBgn0004910	1.88981
FBgn0004913	71.5237
FBgn0004914	40.9892
FBgn0004915	76.5314
FBgn0004919	0
FBgn0004921	32.0272
FBgn0004924	128.048
FBgn0004926	158.65
FBgn0004956	0
FBgn0004957	20.0671
FBgn0004959	0.903614
FBgn0005198	22.3529
FBgn0005278	285.502
FBgn0005322	83.1631
FBgn0005355	41.0663
FBgn0005386	21.7356
FBgn0005390	62.6918
FBgn0005391	1904.52
FBgn0005410	18.6557
FBgn0005411	124.888
FBgn0005427	23.5787
FBgn0005533	934.857
FBgn0005536	53.9031
FBgn0005558	0.594939
FBgn0005561	0.383602
FBgn0005564	4.15016
FBgn0005585	262.982
FBgn0005586	0.479631
FBgn0005590	0
FBgn0005592	0
FBgn0005593	1050.48
FBgn0005596	52.6275
FBgn0005612	52.3953
FBgn0005613	0.492363
FBgn0005614	0
FBgn0005616	1.40299
FBgn0005617	47.3352
FBgn0005619	0
FBgn0005624	13.1627
FBgn0005626	2.8362
FBgn0005630	390.469
FBgn0005631	0
FBgn0005632	40.6017
FBgn0005633	0
FBgn0005634	114.459
FBgn0005636	0
FBgn0005638	0
FBgn0005640	32.875
FBgn0005642	47.6131
FBgn0005648	30.8361
FBgn0005649	92.978
FBgn0005654	7.10889
FBgn0005655	187.837
FBgn0005658	0
FBgn0005659	0
FBgn0005660	0
FBgn0005664	0
FBgn0005666	0.85141
FBgn0005670	0
FBgn0005671	196.962
FBgn0005672	21.6498
FBgn0005674	70.1032
FBgn0005677	0
FBgn0005683	42.2154
FBgn0005694	54.5465
FBgn0005695	183.045
FBgn0005696	53.5863
FBgn0005771	6.29935
FBgn0005775	0
FBgn0005777	87.2722
FBgn0005778	0
FBgn0005779	0
FBgn0008635	107.103
FBgn0008636	0
FBgn0008646	0
FBgn0008651	0
FBgn0008654	5.79285
FBgn0010014	2.97126
FBgn0010015	0
FBgn0010019	62.4192
FBgn0010038	14.7065
FBgn0010039	12.0583
FBgn0010040	0
FBgn0010041	0
FBgn0010042	0
FBgn0010043	0
FBgn0010044	0
FBgn0010051	11.8862
FBgn0010052	3.57495
FBgn0010053	10.7373
FBgn0010078	1260.03
FBgn0010097	80.672
FBgn0010100	165.026
FBgn0010105	0
FBgn0010109	0
FBgn0010113	30.2001
FBgn0010114	0
FBgn0010173	136.64
FBgn0010194	11.6885
FBgn0010197	0
FBgn0010198	1201.84
FBgn0010213	100.476
FBgn0010215	188.905
FBgn0010217	579.246
FBgn0010220	33.8422
FBgn0010222	20.0696
FBgn0010223	0.985806
FBgn0010225	13.1408
FBgn0010226	111.814
FBgn0010228	87.0288
FBgn0010235	71.9254
FBgn0010238	117.512
FBgn0010240	0.921668
FBgn0010241	0
FBgn0010246	51.0879
FBgn0010247	86.6895
FBgn0010258	0
FBgn0010263	1.80528
FBgn0010265	279.667
FBgn0010269	41.0022
FBgn0010278	95.0683
FBgn0010280	71.9919
FBgn0010282	82.621
FBgn0010287	14.6417
FBgn0010288	123.349
FBgn0010292	55.7767
FBgn0010294	0
FBgn0010295	0
FBgn0010296	0
FBgn0010300	58.3426
FBgn0010303	41.4321
FBgn0010309	34.5357
FBgn0010313	15.2286
FBgn0010314	91.2927
FBgn0010315	57.9643
FBgn0010316	81.1223
FBgn0010317	39.7923
FBgn0010323	0
FBgn0010328	75.2551
FBgn0010329	0.617821
FBgn0010333	37.8757
FBgn0010339	104.114
FBgn0010340	17.3546
FBgn0010341	43.5059
FBgn0010342	124.142
FBgn0010348	199.77
FBgn0010350	38.3747
FBgn0010352	76.7387
FBgn0010355	30.3645
FBgn0010356	38.8952
FBgn0010357	0
FBgn0010358	0
FBgn0010359	0
FBgn0010379	37.1594
FBgn0010380	83.9763
FBgn0010381	4.64882
FBgn0010382	167.313
FBgn0010383	41.8242
FBgn0010385	0
FBgn0010387	0
FBgn0010388	0
FBgn0010389	1.87406
FBgn0010391	165.683
FBgn0010395	1.61595
FBgn0010397	65.8571
FBgn0010398	20.1606
FBgn0010399	0
FBgn0010401	0
FBgn0010403	0
FBgn0010406	49.7645
FBgn0010407	0
FBgn0010408	633.948
FBgn0010409	476.773
FBgn0010411	952.294
FBgn0010412	296.18
FBgn0010414	0
FBgn0010415	85.6017
FBgn0010416	58.6748
FBgn0010417	60.3488
FBgn0010421	58.542
FBgn0010422	45.6623
FBgn0010423	11.8752
FBgn0010424	31.859
FBgn0010425	4.33517
FBgn0010431	227.984
FBgn0010433	0
FBgn0010434	53.6952
FBgn0010435	54.1295
FBgn0010438	105.464
FBgn0010441	27.9797
FBgn0010452	6.41961
FBgn0010453	3.24844
FBgn0010470	65.9714
FBgn0010473	1.7131
FBgn0010482	3.16996
FBgn0010488	317.942
FBgn0010497	66.7705
FBgn0010501	62.497
FBgn0010504	11.4368
FBgn0010516	272.855
FBgn0010520	30.6129
FBgn0010531	20.4675
FBgn0010548	47.1607
FBgn0010549	3.9253
FBgn0010551	290.579
FBgn0010575	22.5499
FBgn0010583	37.0006
FBgn0010590	227.545
FBgn0010591	56.1407
FBgn0010602	63.7318
FBgn0010607	29.1282
FBgn0010611	89.1538
FBgn0010612	81.777
FBgn0010620	147.828
FBgn0010621	464.812
FBgn0010622	41.0613
FBgn0010638	66.9531
FBgn0010651	7.19878
FBgn0010660	54.733
FBgn0010704	97.2888
FBgn0010741	99.6478
FBgn0010747	74.1066
FBgn0010750	63.8912
FBgn0010762	39.5853
FBgn0010768	3.87975
FBgn0010770	47.5049
FBgn0010772	25.0106
FBgn0010774	180.84
FBgn0010786	93.6149
FBgn0010803	61.763
FBgn0010808	47.7467
FBgn0010812	33.399
FBgn0010825	37.5801
FBgn0010830	35.705
FBgn0010877	63.9605
FBgn0010894	24.4063
FBgn0010905	35.3216
FBgn0010909	85.5307
FBgn0010926	41.768
FBgn0011016	195.386
FBgn0011020	26.7257
FBgn0011202	50.8605
FBgn0011204	178.09
FBgn0011205	58.9631
FBgn0011206	4.27847
FBgn0011207	59.4164
FBgn0011211	399.015
FBgn0011217	486.193
FBgn0011224	93.4655
FBgn0011225	48.4868
FBgn0011227	39.4786
FBgn0011230	29.127
FBgn0011232	46.5196
FBgn0011236	35.1844
FBgn0011239	0
FBgn0011241	19.1024
FBgn0011244	0
FBgn0011259	4.79709
FBgn0011260	103.097
FBgn0011270	0
FBgn0011272	435.815
FBgn0011273	0
FBgn0011274	9.71171
FBgn0011276	0
FBgn0011277	0
FBgn0011278	0
FBgn0011279	0
FBgn0011280	0
FBgn0011281	0
FBgn0011282	0
FBgn0011283	0
FBgn0011284	445.171
FBgn0011286	0.335464
FBgn0011288	0
FBgn0011289	81.1622
FBgn0011290	43.8067
FBgn0011291	8.78679
FBgn0011293	0
FBgn0011294	0
FBgn0011296	2.25733
FBgn0011297	38.0985
FBgn0011300	23.8044
FBgn0011305	24.8794
FBgn0011327	142.138
FBgn0011335	27.9778
FBgn0011336	103.998
FBgn0011361	97.2484
FBgn0011455	64.8323
FBgn0011474	40.4775
FBgn0011476	4.27338
FBgn0011481	36.1709
FBgn0011509	68.0639
FBgn0011554	0
FBgn0011555	0
FBgn0011556	0
FBgn0011559	0
FBgn0011566	30.1007
FBgn0011569	0
FBgn0011570	61.9653
FBgn0011571	102.648
FBgn0011573	95.83
FBgn0011576	2.27446
FBgn0011581	0
FBgn0011582	0
FBgn0011584	76.7223
FBgn0011586	111.055
FBgn0011589	0
FBgn0011591	6.41225
FBgn0011592	13.0968
FBgn0011596	0
FBgn0011603	3.43526
FBgn0011604	68.0739
FBgn0011606	41.7193
FBgn0011638	120.948
FBgn0011640	113.627
FBgn0011642	21.7808
FBgn0011648	80.1794
FBgn0011653	0.491959
FBgn0011655	27.2422
FBgn0011656	17.6118
FBgn0011659	27.7987
FBgn0011660	38.4928
FBgn0011661	275.971
FBgn0011666	33.5864
FBgn0011668	0
FBgn0011669	0
FBgn0011670	0
FBgn0011672	38.7509
FBgn0011674	10.0995
FBgn0011676	1.29852
FBgn0011692	83.5615
FBgn0011693	0
FBgn0011694	0
FBgn0011695	9.02556
FBgn0011701	0
FBgn0011703	190.591
FBgn0011704	347.117
FBgn0011705	41.2688
FBgn0011706	0
FBgn0011708	76.4321
FBgn0011710	86.5969
FBgn0011715	88.3484
FBgn0011722	0.25931
FBgn0011723	0
FBgn0011725	147.56
FBgn0011726	242.679
FBgn0011737	38.6683
FBgn0011739	18.3931
FBgn0011740	25.6499
FBgn0011741	45.4115
FBgn0011742	88.8622
FBgn0011743	0
FBgn0011745	88.9796
FBgn0011746	8.17095
FBgn0011747	85.9109
FBgn0011754	92.3643
FBgn0011758	0
FBgn0011760	120.147
FBgn0011761	729.233
FBgn0011762	21.87
FBgn0011763	86.3734
FBgn0011764	37.4895
FBgn0011766	70.8535
FBgn0011768	203.341
FBgn0011769	9.9535
FBgn0011770	96.149
FBgn0011771	30.9614
FBgn0011774	50.2541
FBgn0011785	39.3435
FBgn0011787	43.7027
FBgn0011802	42.0718
FBgn0011817	77.6464
FBgn0011818	65.31
FBgn0011822	1.37967
FBgn0011823	522.024
FBgn0011824	66.7018
FBgn0011826	33.1312
FBgn0011828	4.0765
FBgn0011829	0
FBgn0011832	2.12911
FBgn0011834	0
FBgn0011836	38.0473
FBgn0011837	112.341
FBgn0012034	72.7642
FBgn0012036	278.99
FBgn0012037	37.668
FBgn0012042	7.10169
FBgn0012051	20.2767
FBgn0012058	59.6732
FBgn0012344	0
FBgn0013263	45.8084
FBgn0013269	331.485
FBgn0013272	124.346
FBgn0013275	12.3132
FBgn0013276	15.7486
FBgn0013277	0
FBgn0013278	0
FBgn0013279	0
FBgn0013300	0
FBgn0013301	0
FBgn0013303	186.113
FBgn0013305	51.2108
FBgn0013307	11.2973
FBgn0013308	0
FBgn0013323	0
FBgn0013325	751.783
FBgn0013334	29.523
FBgn0013342	0
FBgn0013343	20.6082
FBgn0013347	217.183
FBgn0013348	0
FBgn0013432	43.2937
FBgn0013433	0
FBgn0013435	10.0749
FBgn0013442	0
FBgn0013467	0
FBgn0013469	1.85809
FBgn0013531	12.1443
FBgn0013548	78.0445
FBgn0013563	29.1062
FBgn0013576	91.4419
FBgn0013672	77.2945
FBgn0013673	33.3166
FBgn0013674	140.554
FBgn0013675	91.657
FBgn0013676	159.616
FBgn0013678	318.046
FBgn0013679	49.8152
FBgn0013680	14.028
FBgn0013681	15.2466
FBgn0013683	6.18246
FBgn0013684	175.216
FBgn0013685	13.7074
FBgn0013717	51.3407
FBgn0013718	73.9005
FBgn0013720	21.9875
FBgn0013725	0
FBgn0013726	69.3316
FBgn0013732	31.6492
FBgn0013733	8.91729
FBgn0013746	39.1354
FBgn0013749	159.355
FBgn0013750	60.4414
FBgn0013751	0
FBgn0013753	82.5672
FBgn0013755	0
FBgn0013756	54.5741
FBgn0013759	41.1841
FBgn0013762	39.4045
FBgn0013763	133.654
FBgn0013764	70.3557
FBgn0013765	44.8697
FBgn0013767	0
FBgn0013770	573.746
FBgn0013771	14.6566
FBgn0013772	0
FBgn0013773	62.541
FBgn0013799	47.6349
FBgn0013809	0
FBgn0013810	1.03771
FBgn0013811	0
FBgn0013812	0.267305
FBgn0013813	6.69695
FBgn0013949	1.51694
FBgn0013953	32.2246
FBgn0013954	252.998
FBgn0013972	0
FBgn0013973	0
FBgn0013981	230.946
FBgn0013983	32.9103
FBgn0013984	10.6342
FBgn0013987	83.8413
FBgn0013988	1.50673
FBgn0013995	30.507
FBgn0013997	38.552
FBgn0013998	70.1222
FBgn0014000	12.0475
FBgn0014001	61.7091
FBgn0014002	486.102
FBgn0014006	45.8988
FBgn0014007	38.2934
FBgn0014009	50.7941
FBgn0014010	73.8242
FBgn0014011	21.0011
FBgn0014018	34.4005
FBgn0014019	0
FBgn0014020	132.117
FBgn0014022	17.5889
FBgn0014023	72.9363
FBgn0014024	28.6497
FBgn0014026	1071.87
FBgn0014028	105.057
FBgn0014029	166.264
FBgn0014031	6.37977
FBgn0014032	28.692
FBgn0014033	0
FBgn0014037	60.7728
FBgn0014073	9.62083
FBgn0014075	58.8094
FBgn0014076	214.08
FBgn0014092	23.7392
FBgn0014127	61.0431
FBgn0014133	161.759
FBgn0014135	0
FBgn0014141	50.7774
FBgn0014143	0
FBgn0014163	51.287
FBgn0014179	0
FBgn0014184	379.54
FBgn0014189	142.66
FBgn0014269	43.4726
FBgn0014340	28.027
FBgn0014342	0.756558
FBgn0014343	2.37598
FBgn0014366	50.3514
FBgn0014368	0
FBgn0014380	11.9442
FBgn0014388	6.70054
FBgn0014391	28.951
FBgn0014395	5.29925
FBgn0014396	4.81127
FBgn0014411	35.4153
FBgn0014417	19.6909
FBgn0014427	106.907
FBgn0014454	0
FBgn0014455	564.047
FBgn0014464	340.063
FBgn0014465	246.922
FBgn0014466	912.262
FBgn0014467	46.3025
FBgn0014469	54.3047
FBgn0014848	0
FBgn0014849	0
FBgn0014850	0
FBgn0014851	0
FBgn0014857	33.9452
FBgn0014859	0.233497
FBgn0014861	104.433
FBgn0014863	9.00298
FBgn0014865	0
FBgn0014868	185.131
FBgn0014869	142.534
FBgn0014870	14.5125
FBgn0014877	168.029
FBgn0014879	145.627
FBgn0014903	0
FBgn0014906	61.8789
FBgn0014930	22.5451
FBgn0014931	23.4234
FBgn0014949	7.54338
FBgn0015000	40.7727
FBgn0015001	2.19938
FBgn0015008	0
FBgn0015010	0
FBgn0015011	4.51127
FBgn0015019	297.852
FBgn0015024	156.332
FBgn0015025	12.4858
FBgn0015031	32.2708
FBgn0015032	0
FBgn0015033	1.14373
FBgn0015034	1.02571
FBgn0015035	0
FBgn0015036	1.84997
FBgn0015037	0
FBgn0015038	0
FBgn0015039	6.49102
FBgn0015040	17.5471
FBgn0015075	48.073
FBgn0015129	0
FBgn0015218	263.105
FBgn0015221	218.185
FBgn0015222	326.133
FBgn0015229	46.0804
FBgn0015230	0
FBgn0015239	45.2651
FBgn0015240	40.0222
FBgn0015245	663.307
FBgn0015247	68.4717
FBgn0015268	554.064
FBgn0015269	12.1947
FBgn0015270	54.8226
FBgn0015271	47.4866
FBgn0015277	11.2163
FBgn0015278	24.6998
FBgn0015279	43.3813
FBgn0015282	211.326
FBgn0015283	158.148
FBgn0015286	77.2989
FBgn0015288	405.567
FBgn0015295	76.497
FBgn0015296	52.8484
FBgn0015298	30.3063
FBgn0015299	63.7739
FBgn0015300	0
FBgn0015316	0
FBgn0015320	87.4637
FBgn0015321	208.025
FBgn0015323	0
FBgn0015324	185.759
FBgn0015331	20.6999
FBgn0015336	1.04781
FBgn0015338	70.8052
FBgn0015351	10.8239
FBgn0015359	42.0349
FBgn0015360	39.3885
FBgn0015371	46.9705
FBgn0015372	40.2782
FBgn0015374	37.6642
FBgn0015376	19.4587
FBgn0015379	92.485
FBgn0015380	0
FBgn0015381	0
FBgn0015391	45.9258
FBgn0015393	103.737
FBgn0015396	61.4121
FBgn0015399	2.29309
FBgn0015400	0.362137
FBgn0015402	17.8128
FBgn0015477	45.3455
FBgn0015509	218.088
FBgn0015513	38.5658
FBgn0015519	0
FBgn0015520	35.8029
FBgn0015521	115.121
FBgn0015522	121.728
FBgn0015524	1.82587
FBgn0015527	121.818
FBgn0015541	5.24926
FBgn0015542	91.2834
FBgn0015544	41.0886
FBgn0015546	51.5419
FBgn0015550	0
FBgn0015553	39.3324
FBgn0015558	1.76382
FBgn0015561	0
FBgn0015562	46.4782
FBgn0015565	164.208
FBgn0015568	73.796
FBgn0015569	9.36142
FBgn0015570	0.840699
FBgn0015571	32.7985
FBgn0015572	2.062
FBgn0015574	0
FBgn0015575	6.24067
FBgn0015576	6.80187
FBgn0015577	8.26031
FBgn0015582	26.8042
FBgn0015583	0
FBgn0015584	0
FBgn0015585	0
FBgn0015586	0
FBgn0015589	19.4054
FBgn0015591	0
FBgn0015600	33.6611
FBgn0015602	76.1336
FBgn0015609	1.20979
FBgn0015614	98.7362
FBgn0015615	35.9641
FBgn0015618	39.464
FBgn0015621	51.9803
FBgn0015622	125.081
FBgn0015623	117.575
FBgn0015625	123.807
FBgn0015663	1.62888
FBgn0015664	45.8775
FBgn0015714	8.15124
FBgn0015721	0.721369
FBgn0015737	149.67
FBgn0015754	82.5223
FBgn0015756	581.103
FBgn0015765	25.6377
FBgn0015766	53.8415
FBgn0015770	0
FBgn0015772	42.4298
FBgn0015773	4.98825
FBgn0015774	0.226987
FBgn0015776	182.778
FBgn0015777	12.1378
FBgn0015778	290.95
FBgn0015781	30.9655
FBgn0015789	122.393
FBgn0015790	246.818
FBgn0015791	37.9918
FBgn0015793	30.4931
FBgn0015794	56.3572
FBgn0015795	100.016
FBgn0015797	88.095
FBgn0015799	88.98
FBgn0015801	48.5968
FBgn0015803	15.5094
FBgn0015805	112.601
FBgn0015806	55.7379
FBgn0015808	112.028
FBgn0015816	42.9682
FBgn0015818	45.6017
FBgn0015828	110.918
FBgn0015829	14.4441
FBgn0015831	0
FBgn0015834	220.11
FBgn0015838	28.9011
FBgn0015872	15.465
FBgn0015903	91.166
FBgn0015904	0
FBgn0015905	31.4596
FBgn0015907	130.813
FBgn0015919	0
FBgn0015924	96.6001
FBgn0015925	39.779
FBgn0015926	88.8442
FBgn0015929	153.386
FBgn0015946	2.12157
FBgn0015949	33.2182
FBgn0016013	0
FBgn0016031	63.3883
FBgn0016032	7.02086
FBgn0016034	66.5245
FBgn0016036	3.61264
FBgn0016038	51.2486
FBgn0016041	124.273
FBgn0016047	0
FBgn0016053	41.6243
FBgn0016054	49.998
FBgn0016059	74.6635
FBgn0016061	0
FBgn0016070	293.507
FBgn0016075	13.0472
FBgn0016076	5.70688
FBgn0016078	34.6835
FBgn0016080	1.26164
FBgn0016081	13.878
FBgn0016119	96.3801
FBgn0016120	121.233
FBgn0016122	108.685
FBgn0016123	104.307
FBgn0016126	80.7356
FBgn0016131	48.382
FBgn0016641	21.2208
FBgn0016650	0
FBgn0016660	2.11244
FBgn0016672	56.2217
FBgn0016675	4.7407
FBgn0016684	0
FBgn0016685	351.49
FBgn0016687	291.134
FBgn0016691	158.621
FBgn0016693	92.6745
FBgn0016694	19.4061
FBgn0016696	70.8821
FBgn0016697	338.725
FBgn0016698	40.0373
FBgn0016700	65.0509
FBgn0016701	41.2952
FBgn0016715	18.3373
FBgn0016726	209.418
FBgn0016754	19.294
FBgn0016756	55.6242
FBgn0016762	21.8514
FBgn0016792	54.1081
FBgn0016794	57.8363
FBgn0016797	5.67117
FBgn0016917	89.4873
FBgn0016919	0
FBgn0016920	0.275808
FBgn0016926	81.9306
FBgn0016930	54.6229
FBgn0016970	62.1143
FBgn0016975	0
FBgn0016976	0
FBgn0016977	14.5693
FBgn0016978	31.7344
FBgn0016983	104.807
FBgn0016984	72.6807
FBgn0017414	15.5827
FBgn0017418	44.455
FBgn0017429	24.1721
FBgn0017430	42.6954
FBgn0017448	8.36788
FBgn0017456	0
FBgn0017457	84.1765
FBgn0017482	4.6273
FBgn0017545	547.399
FBgn0017549	41.8027
FBgn0017550	90.2726
FBgn0017551	72.9833
FBgn0017556	0
FBgn0017557	0
FBgn0017558	52.0808
FBgn0017561	33.0068
FBgn0017566	92.2791
FBgn0017567	50.524
FBgn0017572	30.3173
FBgn0017577	120.528
FBgn0017578	34.3546
FBgn0017579	441.832
FBgn0017581	231.185
FBgn0017590	1.33695
FBgn0019624	167.587
FBgn0019637	50.5708
FBgn0019643	11.0074
FBgn0019644	194.02
FBgn0019650	0
FBgn0019662	39.6183
FBgn0019686	189.947
FBgn0019809	0
FBgn0019828	0
FBgn0019830	77.9567
FBgn0019886	61.5034
FBgn0019890	42.0743
FBgn0019925	66.5927
FBgn0019928	0
FBgn0019929	5.03948
FBgn0019932	56.4073
FBgn0019936	413.22
FBgn0019938	44.7731
FBgn0019940	0
FBgn0019947	59.7356
FBgn0019948	21.87
FBgn0019949	37.8886
FBgn0019952	4.96988
FBgn0019957	74.7191
FBgn0019960	80.0237
FBgn0019968	28.8147
FBgn0019972	80.9732
FBgn0019982	106.253
FBgn0019985	0
FBgn0019990	19.7496
FBgn0020018	34.7861
FBgn0020224	47.1863
FBgn0020235	160.446
FBgn0020236	84.7687
FBgn0020238	282.46
FBgn0020240	61.7224
FBgn0020245	19.795
FBgn0020248	41.5757
FBgn0020249	69.0586
FBgn0020251	11.3797
FBgn0020255	420.711
FBgn0020257	3.12977
FBgn0020258	1.46268
FBgn0020261	38.0358
FBgn0020269	0
FBgn0020270	40.8885
FBgn0020272	52.7207
FBgn0020277	0
FBgn0020278	26.123
FBgn0020279	200.412
FBgn0020280	0
FBgn0020294	2.66589
FBgn0020299	3.84669
FBgn0020300	15.0152
FBgn0020304	51.0029
FBgn0020305	92.6116
FBgn0020306	98.9699
FBgn0020307	0
FBgn0020309	61.2781
FBgn0020312	37.6117
FBgn0020368	0.678904
FBgn0020369	286.103
FBgn0020370	138.844
FBgn0020371	0
FBgn0020372	2.48608
FBgn0020376	0
FBgn0020377	0
FBgn0020378	0
FBgn0020379	9.47932
FBgn0020381	19.149
FBgn0020385	29.5382
FBgn0020386	84.5408
FBgn0020388	61.7018
FBgn0020389	27.0293
FBgn0020391	0
FBgn0020392	175.739
FBgn0020399	0
FBgn0020407	17.9264
FBgn0020412	35.1579
FBgn0020414	3.04587
FBgn0020415	12.2526
FBgn0020416	0
FBgn0020429	0
FBgn0020439	32.8681
FBgn0020440	23.4149
FBgn0020443	175.965
FBgn0020445	42.2053
FBgn0020493	5.72353
FBgn0020496	155.256
FBgn0020497	92.1585
FBgn0020503	34.6623
FBgn0020506	0
FBgn0020508	0
FBgn0020509	0
FBgn0020510	67.72
FBgn0020513	150.663
FBgn0020521	0
FBgn0020545	66.734
FBgn0020616	36.7872
FBgn0020617	0
FBgn0020618	791.965
FBgn0020620	37.9963
FBgn0020621	27.1841
FBgn0020622	46.75
FBgn0020626	41.9035
FBgn0020633	163.688
FBgn0020637	0
FBgn0020638	0
FBgn0020639	0
FBgn0020640	0
FBgn0020641	0
FBgn0020642	0
FBgn0020643	0
FBgn0020644	0
FBgn0020645	0
FBgn0020647	30.7325
FBgn0020653	296.024
FBgn0020655	92.3277
FBgn0020660	126.873
FBgn0020762	20.2413
FBgn0020764	35.0663
FBgn0020765	0
FBgn0020766	44.7656
FBgn0020767	35.4119
FBgn0020880	0
FBgn0020887	54.8772
FBgn0020906	4.15495
FBgn0020907	0
FBgn0020908	1.82835
FBgn0020909	62.2285
FBgn0020910	835.599
FBgn0020912	0
FBgn0020930	30.4779
FBgn0021738	0
FBgn0021742	0.979366
FBgn0021750	31.6866
FBgn0021760	31.6538
FBgn0021761	95.4253
FBgn0021764	21.8188
FBgn0021765	222.536
FBgn0021767	2.57014
FBgn0021768	80.9704
FBgn0021776	0
FBgn0021795	115.213
FBgn0021796	21.546
FBgn0021800	29.7902
FBgn0021814	57.5468
FBgn0021818	26.9515
FBgn0021825	75.9618
FBgn0021847	67.2832
FBgn0021856	28.9902
FBgn0021872	236.016
FBgn0021873	44.7097
FBgn0021874	31.8022
FBgn0021875	36.2608
FBgn0021895	86.0811
FBgn0021906	135.125
FBgn0021944	63.3302
FBgn0021953	26.1663
FBgn0021967	200.829
FBgn0021979	78.5791
FBgn0021995	76.3296
FBgn0022023	242.336
FBgn0022027	26.5353
FBgn0022029	48.9247
FBgn0022063	31.3134
FBgn0022069	104.62
FBgn0022097	269.365
FBgn0022153	44.9687
FBgn0022160	22.2777
FBgn0022213	169.516
FBgn0022224	37.8757
FBgn0022238	115.964
FBgn0022246	11.0827
FBgn0022268	108.009
FBgn0022288	84.8852
FBgn0022338	180.187
FBgn0022343	167.358
FBgn0022344	57.5404
FBgn0022349	105.829
FBgn0022355	32.2869
FBgn0022359	28.0691
FBgn0022361	37.7385
FBgn0022382	121.818
FBgn0022699	25.4621
FBgn0022700	0
FBgn0022702	46.1478
FBgn0022708	308.225
FBgn0022709	13.5838
FBgn0022710	0.951022
FBgn0022720	75.4654
FBgn0022724	22.8414
FBgn0022740	0
FBgn0022764	72.8668
FBgn0022768	44.3669
FBgn0022770	0
FBgn0022772	125.239
FBgn0022774	67.1215
FBgn0022786	49.254
FBgn0022787	24.9836
FBgn0022800	0
FBgn0022893	290.854
FBgn0022935	24.9797
FBgn0022936	54.0573
FBgn0022942	63.3678
FBgn0022943	105.298
FBgn0022959	142.157
FBgn0022960	40.4408
FBgn0022981	85.471
FBgn0022984	37.2076
FBgn0022985	66.3823
FBgn0022986	36.7389
FBgn0022987	29.0543
FBgn0023000	20.3757
FBgn0023001	1.76209
FBgn0023023	4.47536
FBgn0023076	0.973536
FBgn0023081	25.7114
FBgn0023083	70.9908
FBgn0023090	0.38173
FBgn0023091	0
FBgn0023094	67.5353
FBgn0023095	28.2269
FBgn0023096	0.283077
FBgn0023097	44.4259
FBgn0023129	68.2456
FBgn0023130	20.2783
FBgn0023143	260.564
FBgn0023167	40.8339
FBgn0023169	74.4542
FBgn0023170	949.872
FBgn0023171	20.9948
FBgn0023172	65.0532
FBgn0023174	185.226
FBgn0023175	254.903
FBgn0023177	60.6982
FBgn0023178	0
FBgn0023179	0
FBgn0023180	34.2685
FBgn0023181	70.8
FBgn0023197	0
FBgn0023211	44.6795
FBgn0023212	57.1374
FBgn0023213	112.143
FBgn0023214	12.3564
FBgn0023215	54.2124
FBgn0023216	17.3056
FBgn0023388	19.0803
FBgn0023395	48.1481
FBgn0023407	32.2299
FBgn0023415	0
FBgn0023416	0
FBgn0023423	107.832
FBgn0023441	41.1259
FBgn0023458	24.9158
FBgn0023477	255.397
FBgn0023479	0
FBgn0023489	0
FBgn0023495	0
FBgn0023496	1.12796
FBgn0023506	56.0919
FBgn0023507	6.33803
FBgn0023508	33.6599
FBgn0023509	12.906
FBgn0023510	21.075
FBgn0023511	16.9287
FBgn0023512	58.5786
FBgn0023513	35.5222
FBgn0023514	59.1252
FBgn0023515	80.2842
FBgn0023516	50.0212
FBgn0023517	77.3443
FBgn0023518	10.1606
FBgn0023519	25.0803
FBgn0023520	3.11802
FBgn0023521	41.3058
[truncated: 11,928 more rows]
